# Supplementary material for: Proliferating coacervate droplets as the missing link between chemistry and biology in the origins of life
Source: Nat Commun. 2021 Sep 24;12:5487. doi: 10.1038/s41467-021-25530-6 (PMC8463549; doi:10.1038/s41467-021-25530-6)
Supplement: Supplementary file 7 — Source Data [file 41467_2021_25530_MOESM7_ESM.zip]

Archive with 37 entries (34 files):
- Source Data/DATA/
- Source Data/DATA/Fig2c.xlsx
- Source Data/DATA/Fig3b.xlsx
- Source Data/DATA/Fig3c.xlsx
- Source Data/DATA/Fig3d.xlsx
- Source Data/DATA/Fig4b.xlsx
- Source Data/DATA/Fig4c.xlsx
- Source Data/DATA/Fig5b.xlsx
- Source Data/DATA/Fig6c.xlsx
- Source Data/DATA/Fig6d.xlsx
- Source Data/DATA/Fig7c.xlsx
- Source Data/DATA/Fig7d.xlsx
- Source Data/DATA/Fig7e.xlsx
- Source Data/DATA/Fig7f.xlsx
- Source Data/DATA_SI/
- Source Data/DATA_SI/DATA_SI/
- Source Data/DATA_SI/DATA_SI/Supplementary Figure.xlsx
- Source Data/DATA_SI/DATA_SI/Supplementary Figure10b_0min.txt
- Source Data/DATA_SI/DATA_SI/Supplementary Figure10b_120min.txt
- Source Data/DATA_SI/DATA_SI/Supplementary Figure10b_180min.txt
- Source Data/DATA_SI/DATA_SI/Supplementary Figure10b_24hrs.txt
- Source Data/DATA_SI/DATA_SI/Supplementary Figure10b_30min.txt
- Source Data/DATA_SI/DATA_SI/Supplementary Figure10b_60min.txt
- Source Data/DATA_SI/DATA_SI/Supplementary Figure10c.txt
- Source Data/DATA_SI/DATA_SI/Supplementary Figure13b.xlsx
- Source Data/DATA_SI/DATA_SI/Supplementary Figure13c.xlsx
- Source Data/DATA_SI/DATA_SI/Supplementary Figure16_17a.xlsx
- Source Data/DATA_SI/DATA_SI/Supplementary Figure17c.xlsx
- Source Data/DATA_SI/DATA_SI/Supplementary Figure18.xlsx
- Source Data/DATA_SI/DATA_SI/Supplementary Figure19.xlsx
- Source Data/DATA_SI/DATA_SI/Supplementary Figure20c.xlsx
- Source Data/DATA_SI/DATA_SI/Supplementary Figure22b.xlsx
- Source Data/DATA_SI/DATA_SI/Supplementary Figure24b.xlsx
- Source Data/DATA_SI/DATA_SI/Supplementary Figure24d.xlsx
- Source Data/DATA_SI/DATA_SI/Supplementary Figure24f.xlsx
- Source Data/DATA_SI/DATA_SI/Supplementary Figure24h.xlsx
- Source Data/DATA_SI/DATA_SI/Supplementary Figure24j.xlsx
