# Supplementary material for: Proliferating coacervate droplets as the missing link between chemistry and biology in the origins of life
Source: Nat Commun. 2021 Sep 24;12:5487. doi: 10.1038/s41467-021-25530-6 (PMC8463549; doi:10.1038/s41467-021-25530-6)
Supplement: Supplementary file 7 — Source Data [file 41467_2021_25530_MOESM7_ESM.zip › Source Data/DATA/Fig2c.xlsx]

## Sheet: Mpre+DTT
Time/min	1	2	3	4	5	Ave	SD	SE
0	0.042	0.04	0.044	0.046	0.046	0.0436	0.00260768	0.00130384
1	0.042	0.047	0.044	0.05	0.054	0.0474	0.00477493	0.00238747
3	0.058	0.054	0.048	0.05	0.051	0.0522	0.00389872	0.00194936
10	0.071	0.072	0.069	0.068	0.071	0.0702	0.00164317	0.000821584
30	0.103	0.101	0.099	0.099	0.097	0.0998	0.00228035	0.00114018
60	0.275	0.266	0.276	0.282	0.278	0.2754	0.00589915	0.00294958
120	0.671	0.705	0.714	0.722	0.721	0.7066	0.0210309	0.0105155
180	1.14	1.132	1.088	1.029	1.012	1.0802	0.0582941	0.029147
360	1.424	1.437	1.464	1.472	1.474	1.4542	0.0224321	0.0112161
720	1.864	1.849	1.868	1.864	1.909	1.8708	0.0225544	0.0112772
1080	1.828	1.978	1.882	1.758	2.037	1.8966	0.112325	0.0561623
1440	1.864	1.885	1.744	1.828	1.702	1.8046	0.0786435	0.0393217

## Sheet: DTT
Time/min	1	2	3	4	5	Ave	SD	SE
0	0.001	0.002	0	0.001	0.002	0.0012	0.00083666	0.00041833
1	0.001	0.001	0.002	0.002	0.001	0.0014	0.000547723	0.000273861
3	0.002	0.001	0.002	0.001	0.001	0.0014	0.000547723	0.000273861
10	0.002	0	0.001	0.003	0.003	0.0018	0.00130384	0.00065192
30	0.001	0.001	0.002	0.002	0.002	0.0016	0.000547723	0.000273861
60	0.001	0.001	0.001	0.003	0.002	0.0016	0.000894427	0.000447214
120	0.003	0.003	0.001	0.003	0.002	0.0024	0.000894427	0.000447214
180	0.004	0.001	0.004	0.003	0.003	0.003	0.00122474	0.000612372
360	0.003	0.003	0.003	0.003	0.002	0.0028	0.000447214	0.000223607
720	0.001	0.002	0	0	0.001	0.0008	0.00083666	0.00041833
1080	0.003	0.001	0.002	0.001	0	0.0014	0.00114018	0.000570088
1440	0.003	0.001	0.002	0.004	0.001	0.0022	0.00130384	0.00065192

## Sheet: Mpre
Time/min	1	2	3	4	5	Ave	SD	SE
0	0.035	0.041	0.045	0.045	0.043	0.0418	0.00414729	0.00207364
1	0.045	0.044	0.047	0.049	0.05	0.047	0.00254951	0.00127475
3	0.045	0.041	0.042	0.048	0.046	0.0444	0.00288097	0.00144049
10	0.05	0.049	0.049	0.05	0.05	0.0496	0.000547723	0.000273861
30	0.056	0.057	0.056	0.057	0.055	0.0562	0.00083666	0.00041833
60	0.058	0.058	0.057	0.057	0.059	0.0578	0.00083666	0.00041833
120	0.068	0.068	0.069	0.072	0.071	0.0696	0.00181659	0.000908295
180	0.069	0.065	0.066	0.067	0.07	0.0674	0.00207364	0.00103682
360	0.078	0.078	0.081	0.081	0.081	0.0798	0.00164317	0.000821584
720	0.104	0.101	0.101	0.101	0.1	0.1014	0.00151658	0.000758288
1080	0.118	0.118	0.114	0.115	0.115	0.116	0.00187083	0.000935414
1440	0.128	0.127	0.125	0.124	0.125	0.1258	0.00164317	0.000821584
