# Supplementary material for: Proliferating coacervate droplets as the missing link between chemistry and biology in the origins of life
Source: Nat Commun. 2021 Sep 24;12:5487. doi: 10.1038/s41467-021-25530-6 (PMC8463549; doi:10.1038/s41467-021-25530-6)
Supplement: Supplementary file 7 — Source Data [file 41467_2021_25530_MOESM7_ESM.zip › Source Data/DATA/Fig3b.xlsx]

## Sheet: Sheet1
			Number of droplets
Condition	[Peptide]/mM	[BnSH]/mM	Count1	Coumt2	Count3	Average	SD		RelativeAvrg
1	10	25	456	566	483	501.667	57.3265		100
2	10	12.5	408	345	468	407	61.5061		81.1296
3	10	6.25	210	222	232	221.333	11.0151		44.1196
4	10	0	227	198	145	190	41.5812		37.8738
5	1	25	92	99	90	93.6667	4.72582		18.6711
6	1	12.5	76	76	109	87	19.0526		17.3422
7	1	6.25	89	88	38	71.6667	29.1605		14.2857
8	1	0	11	20	5	12	7.54983		2.39203
9	0.1	25	1	4	2	2.33333	1.52753		0.465116
10	0.1	12.5	5	2	5	4	1.73205		0.797342
11	0.1	6.25	3	5	1	3	2		0.598007
12	0.1	0	5	5	1	3.66667	2.3094		0.730897
13	0	25	12	5	4	7	4.3589		1.39535
14	0	12.5	8	1	5	4.66667	3.51188		0.930233
15	0	6.25	0	7	4	3.66667	3.51188		0.730897
16	0	0	1	0	0	0.333333	0.57735		0.0664452
