# Supplementary material for: Proliferating coacervate droplets as the missing link between chemistry and biology in the origins of life
Source: Nat Commun. 2021 Sep 24;12:5487. doi: 10.1038/s41467-021-25530-6 (PMC8463549; doi:10.1038/s41467-021-25530-6)
Supplement: Supplementary file 7 — Source Data [file 41467_2021_25530_MOESM7_ESM.zip › Source Data/DATA/Fig3c.xlsx]

## Sheet: Conversion
Time/min	Conversion(%)
0	0
6	0.768932
8	0.929568
10	1.06077
12	1.18826
14	1.84868
16	2.04595
18	2.19534
20	2.79125
22	3.57915
26	4.82353
28	5.69779
30	6.34612
32	6.96002
34	8.17005
36	8.87235
38	9.99241
40	10.9594
42	11.6227
44	12.7983
48	14.4152
50	14.9274
52	15.8137
54	16.7885
56	18.0338
58	18.3276
60	19.2075
62	20.2726
64	21.2406
66	21.6146
68	22.8362
70	23.4304
74	24.2427
76	24.8974
78	26.1453
80	26.6626
82	27.2262
84	27.8411
86	28.5633
88	28.2252
90	29.7362
92	30.4192
94	30.9742
96	31.9732
98	32.4694
102	32.9372
104	33.962
106	34.9404
108	35.5292
110	35.8112
112	36.8052
114	37.2992
116	37.9696
118	38.218
120	38.77
140	43.5989
160	47.3817
180	50.5699
200	52.7743
220	55.796
240	57.8635
260	59.7858
280	60.868
300	62.1567
320	63.3424
340	63.9119
360	64.5275
380	65.2772
400	66.0231
420	66.2409
480	67.6216
520	66.9424
540	67.1245
560	67.695
600	67.6258
630	68.0089
660	67.1872
690	67.4676
720	67.3868
780	67.1515
840	67.1852
900	66.2333
960	66.0392
1020	65.8479
1080	64.5521
1140	64.5092
1200	64.014
1260	63.7444
1320	64.0315
1380	62.9456
1440	61.8733

## Sheet: Residual monomer
Time	Residual monomer (%)
1	100
5	93.2364
10	84.9967
15	85.2213
20	77.9646
25	77.1537
30	68.5495
40	62.0615
50	53.3183
60	44.5685
80	35.8188
100	33.0431
120	25.0434
180	21.7951
240	17.1525
480	15.344
720	14.8671
960	17.3112
1200	15.9723
1440	14.567
