# Supplementary material for: Proliferating coacervate droplets as the missing link between chemistry and biology in the origins of life
Source: Nat Commun. 2021 Sep 24;12:5487. doi: 10.1038/s41467-021-25530-6 (PMC8463549; doi:10.1038/s41467-021-25530-6)
Supplement: Supplementary file 7 — Source Data [file 41467_2021_25530_MOESM7_ESM.zip › Source Data/DATA/Fig3d.xlsx]

## Sheet: Sheet1
[Mpre]/mM	25	13
Time (h)	Residual Mpre (%)	Residual Mpre (%)
2	100	100
20	97.3642	77.9646
40	91.2733	62.0615
60	83.9039	44.5685
80	75.8922	35.8188
140	62.3617	25.0434
240	51.8996	17.1525
480	40.303	15.344
960	31.3647	17.3112
1440	30.1359	14.567
