# Supplementary material for: Proliferating coacervate droplets as the missing link between chemistry and biology in the origins of life
Source: Nat Commun. 2021 Sep 24;12:5487. doi: 10.1038/s41467-021-25530-6 (PMC8463549; doi:10.1038/s41467-021-25530-6)
Supplement: Supplementary file 7 — Source Data [file 41467_2021_25530_MOESM7_ESM.zip › Source Data/DATA/Fig4b.xlsx]

## Sheet: Intensity(%)
	10min	30min	60min	120min	270min	480min	510min1	510min2	510min3	510min4	510min5	510min6
d(nm)	f(%)Int.	f(%)Int.	f(%)Int.	f(%)Int.	f(%)Int.	f(%)Int.	f(%)Int.	f(%)Int.	f(%)Int.	f(%)Int.	f(%)Int.	f(%)Int.
1	0	0	0	0	0	0	0	0	0	0	0	0
1.0975	0	0	0	0	0	0	0	0	0	0	0	0
1.2045	0	0	0	0	0	0	0	0	0	0.330285	0	0
1.32194	0	0	0	0	0	0	0	0	0	0.323333	0	0
1.45083	0	0	0	0	0	0	0	0	0	0	0	0
1.59228	0	0	0	0	0	0	0	0	0	0	0	0
1.74753	0	0	0	0	0	0	0	0	0	0	0	0
1.91791	0	0	0	0	0	0	0	0	0	0	0	0
2.1049	0	0	0	0	0	0	0	0	0	0	0	0
2.31013	0	0	0	0	0	0	0	0	0	0	0	0
2.53537	0	0	0	0	0	0	0	0	0	0	0	0
2.78256	0	0	0	0	0	0	0	0	0	0	0	0
3.05386	0	0	0	0	0	0	0	0	0	0	0	0
3.3516	0	0	0	0	0	0	0	0	0	0	0	0
3.67838	0	0	0	0	0	0	0	0	0	0	0	0
4.03702	0	0	0	0	0	0	0	0	0	0	0	0
4.43062	0	0	0	0	0	0	0	0	0	0	0	0
4.8626	0	0	0	0	0	0	0	0	0	0	0	0
5.3367	0	0	0	0	0	0	0	0	0	0	0	0
5.85702	0	0	0	0	0	0	0	0	0	0	0	0
6.42807	0	0	0	0	0	0	0	0	0	0	0	0
7.0548	0	0	0	0	0	0	0	0	0	0	0	0
7.74264	0	0	0	0	0	0	0	0	0	0	0	0
8.49754	0	0	0	0	0	0	0	0	0	0	0	0
9.32603	0	0	0	0	0	0	0	0	0	0	0	0
10.2353	0	0	0	0	0	0	0	0	0	0	0	0
11.2332	0	0	0	0	0	0	0	0	0	0	0	0
12.3285	0	0	0	0	0	0	0	0	0	0	0	0
13.5305	0	0	0	0	0	0	0	0	0	0	0	0
14.8497	0	0	0	0	0	0	0	0	0	0	0	0
16.2975	0	0	0	0	0	0	0	0	0	0	0	0
17.8865	0	0	0	0	0	0	0	0	0	0	0	0
19.6304	0	0	0	0	0	0	0	0	0	0	0	0
21.5444	0	0	0	0	0	0	0	0	0	0	0	0
23.6449	0	0	0	0	0	0	0	0	0	0	0	0
25.9502	0	0	0	0	0	0	0	0	0	0	0	0
28.4804	0	0	0	0	0	0	0	0	0	0	0	0
31.2572	0	0	0	0	0	0	0	0	0	0	0	0
34.3047	0	0	0	0	0	0	0	0	0	0	0	0
37.6494	0	0	0	0	0	0	0	0	0	0	0	0
41.3201	0	0	0	0	0	0	0	0	0	0	0	0
45.3488	0	0	0	0	0	0	0	0	0	0	0	0
49.7702	0	0	0	0	0	0	0	0	0	0	0	0
54.6228	0	0	0	0	0	0	0	0	0	0	0	0
59.9484	0	0	0	0	0	0	0	0	0	0	0	0
65.7933	0	0	0	0	0	0	0	0	0	0	0	0
72.2081	0	0	0	0	0	0	0	0	0	0	0	0
79.2483	0	0	0	0	0	0	0	0	0	0	0	0
86.9749	0	0	0	0	0	0	0	0	0	0	0	0
95.4548	0	0	0	0	0	0	0	0	0	0	0	0
104.762	0	0	0	0	0	0	0	0	0	0	0	0
114.976	0	0	0	0	0	0	0	0	0	0	0	0
126.186	0	0	0	0	0	0	0	0	0	0	0	0
138.489	0	0	0	0	0	0	0	0	0	0	0	0
151.991	0.520296	0.319401	0	0	0	0	0	0	0	0	0	0
166.81	0.927528	0.670826	0.575235	0	0	0	0	0	0	0	0	0
183.074	1.45435	1.15784	1.00184	0.430535	0	0	0	0	0	0	0	0
200.923	2.08357	1.76354	1.53669	0.910939	0.650898	0	0	0	0	0	0	0
220.513	2.78883	2.46004	2.15744	1.56745	1.16126	0	0.544697	0.330762	0	0.488904	0	0
242.013	3.53717	3.2122	2.83546	2.36727	1.79816	0.517675	0.988252	0.747517	0.313635	0.870055	0.373391	0.576508
265.609	4.29161	3.98093	3.53848	3.26268	2.52783	1.09743	1.55496	1.33467	0.780619	1.35108	0.83851	1.04527
291.505	5.01378	4.72618	4.23301	4.19737	3.30948	1.87285	2.21994	2.06523	1.46538	1.91119	1.48608	1.6448
319.927	5.66648	5.40957	4.88636	5.11219	4.0995	2.79334	2.95022	2.89739	2.33005	2.52397	2.28112	2.34875
351.119	6.2159	5.9966	5.46837	5.94994	4.85494	3.79368	3.70817	3.78062	3.31494	3.16008	3.17326	3.12152
385.353	6.63359	6.45838	5.95285	6.65948	5.53623	4.80288	4.4545	4.66101	4.34891	3.78966	4.10417	3.92198
422.924	6.89803	6.77298	6.31866	7.19882	6.10938	5.75128	5.15104	5.48575	5.35795	4.38418	5.01376	4.70688
464.159	6.99572	6.9263	6.55053	7.53737	6.54736	6.57617	5.7629	6.20681	6.27201	4.91805	5.84514	5.43393
509.414	6.92182	6.91253	6.63955	7.6574	6.83114	7.22577	6.26032	6.78376	7.03024	5.3697	6.5485	6.06444
559.081	6.68037	6.73417	6.58337	7.55457	6.9501	7.662	6.62003	7.18578	7.58483	5.72234	7.08386	6.56553
613.591	6.28398	6.4017	6.3861	7.23771	6.90205	7.86198	6.82616	7.39301	7.9033	5.96439	7.42296	6.91179
673.415	5.75312	5.93289	6.05799	6.72798	6.69291	7.8185	6.87077	7.3971	7.96981	6.08955	7.55014	7.08648
739.072	5.11504	5.35181	5.61487	6.05734	6.33597	7.5396	6.75389	7.20115	7.78514	6.09669	7.46256	7.08213
811.131	4.40231	4.68752	5.07733	5.26647	5.85101	7.04725	6.4833	6.81915	7.36589	5.98947	7.16967	6.90071
890.215	3.65102	3.9726	4.46975	4.40223	5.26311	6.37552	6.0739	6.27478	6.74279	5.77581	6.69211	6.55327
977.01	2.89883	3.24146	3.81915	3.51484	4.6013	5.5681	5.54683	5.59992	5.95829	5.46726	6.06011	6.05919
1072.27	2.18268	2.52846	3.15393	2.65457	3.89711	4.67541	4.9283	4.8327	5.06361	5.07828	5.31152	5.44505
1176.81	1.53646	1.86601	2.50251	1.8684	3.18297	3.75136	4.24827	4.01527	4.11536	4.62545	4.48948	4.7431
1291.55	0.988509	1.28249	1.8918	1.19641	2.49063	2.84993	3.5389	3.1914	3.17174	4.12676	3.63986	3.98954
1417.47	0.559029	0.800227	1.34575	0.668042	1.84946	2.02148	2.83291	2.40386	2.2885	3.60077	2.8085	3.22249
1555.68	0	0.433341	0.883782	0	1.2848	1.309	2.16184	1.69165	1.51479	3.06593	2.03834	2.47985
1707.35	0	0	0.519189	0	0.816265	0.744352	1.55424	1.08719	0.888797	2.5399	1.36649	1.79695
1873.82	0	0	0	0	0.456137	0.34444	1.03383	0.613515	0.433415	2.03888	0.821261	1.20419
2056.51	0	0	0	0	0	0	0.617644	0	0	1.5771	0.419187	0.724541
2257.02	0	0	0	0	0	0	0.314194	0	0	1.16627	0	0.371132
2477.08	0	0	0	0	0	0	0	0	0	0.815157	0	0
2718.59	0	0	0	0	0	0	0	0	0	0.529225	0	0
2983.65	0	0	0	0	0	0	0	0	0	0.310288	0	0
3274.55	0	0	0	0	0	0	0	0	0	0	0	0
3593.81	0	0	0	0	0	0	0	0	0	0	0	0
3944.21	0	0	0	0	0	0	0	0	0	0	0	0
4328.76	0	0	0	0	0	0	0	0	0	0	0	0
4750.81	0	0	0	0	0	0	0	0	0	0	0	0
5214.01	0	0	0	0	0	0	0	0	0	0	0	0
5722.37	0	0	0	0	0	0	0	0	0	0	0	0
6280.29	0	0	0	0	0	0	0	0	0	0	0	0
6892.61	0	0	0	0	0	0	0	0	0	0	0	0
7564.63	0	0	0	0	0	0	0	0	0	0	0	0
8302.17	0	0	0	0	0	0	0	0	0	0	0	0
9111.63	0	0	0	0	0	0	0	0	0	0	0	0
10000	0	0	0	0	0	0	0	0	0	0	0	0

## Sheet: Number
	10min	30min	60min	120min	270min	480min	510min1	510min2	510min3	510min4	510min5	510min6
d(nm)	f(%)No.	f(%)No.	f(%)No.	f(%)No.	f(%)No.	f(%)No.	f(%)No.	f(%)No.	f(%)No.	f(%)No.	f(%)No.	f(%)No.
1	0	0	0	0	0	0	0	0	0	0	0	0
1.0975	0	0	0	0	0	0	0	0	0	0	0	0
1.2045	0	0	0	0	0	0	0	0	0	64.0947	0	0
1.32194	0	0	0	0	0	0	0	0	0	35.9053	0	0
1.45083	0	0	0	0	0	0	0	0	0	0	0	0
1.59228	0	0	0	0	0	0	0	0	0	0	0	0
1.74753	0	0	0	0	0	0	0	0	0	0	0	0
1.91791	0	0	0	0	0	0	0	0	0	0	0	0
2.1049	0	0	0	0	0	0	0	0	0	0	0	0
2.31013	0	0	0	0	0	0	0	0	0	0	0	0
2.53537	0	0	0	0	0	0	0	0	0	0	0	0
2.78256	0	0	0	0	0	0	0	0	0	0	0	0
3.05386	0	0	0	0	0	0	0	0	0	0	0	0
3.3516	0	0	0	0	0	0	0	0	0	0	0	0
3.67838	0	0	0	0	0	0	0	0	0	0	0	0
4.03702	0	0	0	0	0	0	0	0	0	0	0	0
4.43062	0	0	0	0	0	0	0	0	0	0	0	0
4.8626	0	0	0	0	0	0	0	0	0	0	0	0
5.3367	0	0	0	0	0	0	0	0	0	0	0	0
5.85702	0	0	0	0	0	0	0	0	0	0	0	0
6.42807	0	0	0	0	0	0	0	0	0	0	0	0
7.0548	0	0	0	0	0	0	0	0	0	0	0	0
7.74264	0	0	0	0	0	0	0	0	0	0	0	0
8.49754	0	0	0	0	0	0	0	0	0	0	0	0
9.32603	0	0	0	0	0	0	0	0	0	0	0	0
10.2353	0	0	0	0	0	0	0	0	0	0	0	0
11.2332	0	0	0	0	0	0	0	0	0	0	0	0
12.3285	0	0	0	0	0	0	0	0	0	0	0	0
13.5305	0	0	0	0	0	0	0	0	0	0	0	0
14.8497	0	0	0	0	0	0	0	0	0	0	0	0
16.2975	0	0	0	0	0	0	0	0	0	0	0	0
17.8865	0	0	0	0	0	0	0	0	0	0	0	0
19.6304	0	0	0	0	0	0	0	0	0	0	0	0
21.5444	0	0	0	0	0	0	0	0	0	0	0	0
23.6449	0	0	0	0	0	0	0	0	0	0	0	0
25.9502	0	0	0	0	0	0	0	0	0	0	0	0
28.4804	0	0	0	0	0	0	0	0	0	0	0	0
31.2572	0	0	0	0	0	0	0	0	0	0	0	0
34.3047	0	0	0	0	0	0	0	0	0	0	0	0
37.6494	0	0	0	0	0	0	0	0	0	0	0	0
41.3201	0	0	0	0	0	0	0	0	0	0	0	0
45.3488	0	0	0	0	0	0	0	0	0	0	0	0
49.7702	0	0	0	0	0	0	0	0	0	0	0	0
54.6228	0	0	0	0	0	0	0	0	0	0	0	0
59.9484	0	0	0	0	0	0	0	0	0	0	0	0
65.7933	0	0	0	0	0	0	0	0	0	0	0	0
72.2081	0	0	0	0	0	0	0	0	0	0	0	0
79.2483	0	0	0	0	0	0	0	0	0	0	0	0
86.9749	0	0	0	0	0	0	0	0	0	0	0	0
95.4548	0	0	0	0	0	0	0	0	0	0	0	0
104.762	0	0	0	0	0	0	0	0	0	0	0	0
114.976	0	0	0	0	0	0	0	0	0	0	0	0
126.186	0	0	0	0	0	0	0	0	0	0	0	0
138.489	0	0	0	0	0	0	0	0	0	0	0	0
151.991	18.2544	14.0815	0	0	0	0	0	0	0	0	0	0
166.81	18.6217	16.9239	19.289	0	0	0	0	0	0	0	0	0
183.074	16.7085	16.7153	19.2237	14.3334	0	0	0	0	0	0	0	0
200.923	13.6978	14.5688	16.8734	17.3542	18.9296	0	0	0	0	0	0	0
220.513	10.4916	11.6294	13.556	17.0877	19.3257	0	18.1268	12.8308	0	2.27629e-07	0	0
242.013	7.61467	8.68952	10.1951	14.7678	17.1241	14.7189	18.8196	16.5934	11.1575	2.31807e-07	13.1539	18.1497
265.609	5.28677	6.16244	7.28048	11.6471	13.7754	17.8555	16.9448	16.9536	15.8912	2.05986e-07	16.9034	18.8307
291.505	3.53437	4.18653	4.9839	8.57424	10.3203	17.437	13.8431	15.0119	17.0704	1.66738e-07	17.1429	16.9562
319.927	2.28578	2.74209	3.29216	5.97586	7.31542	14.8823	10.5275	12.0517	15.5322	1.26006e-07	15.0579	13.8556
351.119	1.43483	1.7394	2.10828	3.97999	4.95756	11.566	7.5719	8.99871	12.645	9.02778e-08	11.9867	10.5374
385.353	0.876238	1.072	1.31332	2.54909	3.235	8.37911	5.205	6.34852	9.49292	6.19524e-08	8.87143	7.57612
422.924	0.521404	0.643319	0.797714	1.57682	2.04283	5.74166	3.44423	4.27567	6.69259	4.10131e-08	6.20166	5.20297
464.159	0.302592	0.376464	0.473233	0.94475	1.25279	3.75683	2.20503	2.7683	4.48309	2.63271e-08	4.13728	3.43722
509.414	0.171325	0.214998	0.274481	0.54923	0.747964	2.36215	1.37071	1.73137	2.87553	1.64488e-08	2.65239	2.19513
559.081	0.0946188	0.119856	0.155739	0.310069	0.435466	1.43332	0.829439	1.04947	1.77529	1.00308e-08	1.64188	1.35992
613.591	0.0509316	0.0651996	0.0864492	0.169991	0.247467	0.841604	0.489415	0.617864	1.05854	5.98278e-09	0.984519	0.819241
673.415	0.0266828	0.0345774	0.0469278	0.0904242	0.137319	0.478934	0.281891	0.35376	0.610832	3.49541e-09	0.573031	0.480648
739.072	0.0135754	0.0178485	0.0248896	0.0465863	0.0743881	0.264287	0.158564	0.197072	0.341441	2.00255e-09	0.324106	0.274876
811.131	0.00668591	0.00894582	0.0128792	0.0231777	0.0393095	0.141359	0.0871011	0.10679	0.184863	1.12578e-09	0.178186	0.153265
890.215	0.003173	0.00433838	0.00648801	0.0110866	0.0202341	0.0731804	0.0466951	0.0562307	0.0968369	6.21231e-10	0.0951729	0.0832879
977.01	0.00144163	0.00202567	0.00317228	0.00506533	0.0101227	0.0365731	0.0244019	0.0287166	0.0489664	3.36501e-10	0.0493181	0.0440671
1072.27	0.000621149	0.000904192	0.00149911	0.00218913	0.00490609	0.0175731	0.0124066	0.0141813	0.0238129	1.78858e-10	0.0247355	0.0226609
1176.81	0.000250209	0.000381851	0.000680661	0.000881709	0.00229298	0.00806854	0.00611988	0.00674242	0.0110748	9.32227e-11	0.0119639	0.0112957
1291.55	9.21169e-05	0.00015018	0.000294447	0.00032308	0.00102672	0.00350765	0.00291726	0.00306662	0.0048843	4.7594e-11	0.00555058	0.00543688
1417.47	2.98105e-05	5.36222e-05	0.00011986	0.000103231	0.00043628	0.00142373	0.00133633	0.00132179	0.00201666	2.37637e-11	0.00245077	0.00251301
1555.68	0	1.66164e-05	4.50431e-05	0	0.000173433	0.000527562	0.000583555	0.000532278	0.000763852	1.15786e-11	0.00101784	0.00110663
1707.35	0	0	1.5142e-05	0	6.30526e-05	0.000171667	0.000240078	0.000195753	0.000256469	5.48891e-12	0.00039047	0.000458872
1873.82	0	0	0	0	2.01624e-05	4.54568e-05	9.13818e-05	6.32129e-05	7.15668e-05	2.52138e-12	0.000134288	0.000175964
2056.51	0	0	0	0	0	0	3.12409e-05	0	0	1.11604e-12	3.92229e-05	6.05855e-05
2257.02	0	0	0	0	0	0	9.09407e-06	0	0	4.72276e-13	0	1.77586e-05
2477.08	0	0	0	0	0	0	0	0	0	1.88892e-13	0	0
2718.59	0	0	0	0	0	0	0	0	0	7.01761e-14	0	0
2983.65	0	0	0	0	0	0	0	0	0	2.35446e-14	0	0
3274.55	0	0	0	0	0	0	0	0	0	0	0	0
3593.81	0	0	0	0	0	0	0	0	0	0	0	0
3944.21	0	0	0	0	0	0	0	0	0	0	0	0
4328.76	0	0	0	0	0	0	0	0	0	0	0	0
4750.81	0	0	0	0	0	0	0	0	0	0	0	0
5214.01	0	0	0	0	0	0	0	0	0	0	0	0
5722.37	0	0	0	0	0	0	0	0	0	0	0	0
6280.29	0	0	0	0	0	0	0	0	0	0	0	0
6892.61	0	0	0	0	0	0	0	0	0	0	0	0
7564.63	0	0	0	0	0	0	0	0	0	0	0	0
8302.17	0	0	0	0	0	0	0	0	0	0	0	0
9111.63	0	0	0	0	0	0	0	0	0	0	0	0
10000	0	0	0	0	0	0	0	0	0	0	0	0
