# Supplementary material for: Proliferating coacervate droplets as the missing link between chemistry and biology in the origins of life
Source: Nat Commun. 2021 Sep 24;12:5487. doi: 10.1038/s41467-021-25530-6 (PMC8463549; doi:10.1038/s41467-021-25530-6)
Supplement: Supplementary file 7 — Source Data [file 41467_2021_25530_MOESM7_ESM.zip › Source Data/DATA/Fig5b.xlsx]

## Sheet: Sheet1
	1st		2nd		3rd		4th		5th		6th
Time	Diameter	SD	Diameter	SD	Diameter	SD	Diameter	SD	Diameter	SD	Diameter	SD
10	57.2	16	136.1	39.5	101.2	28.4	137.1	39.8	111.1	31	112.2	32.2
30	107.9	27.4	222.5	63.9	132.1	26.2	203.1	58.3	143.3	32	123.3	35.4
60	131	37	558.1	161.7	803.6	238.5	512.4	149.1	813.5	245.8	727.6	210.6
90	185.7	52.1	668.6	193.8	1106.6	330.7	1217.5	372	1068.1	306.9	830.8	248.8
120	206.2	59.9	806.2	234	974.5	323.1	1484.8	442.1	900.6	276	907	262.9
150	229.1	67	732.3	219.9	1000.4	293.4	492.9	135.2	975.3	286.1	983.8	290
180	269.7	75.7	724.9	208.6	968.6	284.7	417.9	123.7	957.8	277	809.1	233.7
210	246.8	75.2	607.7	175.4	235.4	67.4	514.4	148.3	493.2	135.7	609.3	187.3
240	267.2	80.9	679.2	195.9	276.6	70.3	509.1	147.4	375.5	111.5	392.3	118.1
270	353	100.3	567.8	171.9	449.5	122.8	507.2	145.1	297.2	87.8	350.1	111.1
300	295.6	88.7	668.5	191.4	296.7	87.3	623.2	178	295.9	86.1	311.8	90.6
330	322.9	94.8	462.2	138.3	222.4	63.4	692.1	195.5	326.3	96.4	433.5	133.5
360	357.4	102.3	464.3	139.8	244.4	69.9	705	202.5	296.6	86.9	294.9	84.8
390	353.9	104.1	735.9	225.3	245.9	71.9	695.2	196.6	296	86	357.7	106.1
420	388	113.9	900.8	251.6	246.5	72.6	679.8	189.6	384.8	112.3	327.1	97.1
450	383.7	109.8	752.4	217.9	223.3	64.2	674.8	187.5	518.8	114.1	358.7	106.3
480	422.6	121	613.2	184.2	350.7	93.5	670.5	184.8	434.1	124.2	358.2	105.7
510	388.5	116.4	686.2	199.4	222.3	63.2	747.6	207.1	440.5	125.4	648.9	174
540	391.5	121.2	671.3	200	223.1	64.3	611.5	167.5	419.9	115.7	465.3	133
570	479.4	140	541.8	149.2	222.9	64	621.3	172	459.3	126.3	324.2	93.7
600	476.1	136.4	540.8	147.9	203.4	58.4	692.7	189.1	477.9	136.9	324.5	94
630	434.7	129.8	541	148.2	204.3	60	704.4	193	323.8	93.1	324.8	94.2
660	428.8	127.2	541.4	148.8	224.2	65.5	698.4	192.5	448.1	122.5	425	125.6
690	473.9	138.3	539.8	146.5	223.1	64.3	692.7	188	474.7	136.4	522.3	149.3
720	521.2	146.9	541.4	148.3	203.8	59.3	676.1	185.9	469.3	135	517.4	148.2
750	421.2	121.9	449.2	123.1	268.5	76.8	493.2	135.6	421.8	119.2	408.5	111.6
780	511.8	143.8	541.4	148.8	224.6	65.9	448	121.8	419.2	120.4	409	112.2
810	568.4	155.8	493	135.2	404.6	109.5	540.7	147.8	324.7	94.2	326.9	96.8
840	516.8	146.1	418.9	124.2	385.5	104.9	539.8	146.5	296.4	86.5	297.8	88.1
870	467	135	448.8	122.8	352.8	94.2	541.7	149.1	408.7	111.9	557.1	153.4
900	564.9	155.9	449.6	124	391.4	106.2	494.2	137	408.6	111.6	325	94.4
930	567.4	157.7	539.8	146.6	349.9	95	372.5	101.9	296.9	87	296.9	87
960	563.2	156	491.8	133.5	349.4	93	493	135	295.5	85.3	269.3	77.9
