# Supplementary material for: Proliferating coacervate droplets as the missing link between chemistry and biology in the origins of life
Source: Nat Commun. 2021 Sep 24;12:5487. doi: 10.1038/s41467-021-25530-6 (PMC8463549; doi:10.1038/s41467-021-25530-6)
Supplement: Supplementary file 7 — Source Data [file 41467_2021_25530_MOESM7_ESM.zip › Source Data/DATA/Fig6c.xlsx]

## Sheet: Fig6c
Distance [µm]	2 min	90 min	3 h	6 h
0	1007	1227	1269	1445
0.65	1149	1147	1332	1253
1.3	1071	1069	1239	1381
1.95	1157	1278	1330	1301
2.6	1020	1098	1283	1406
3.25	1025	1301	1130	1293
3.9	1086	1323	1113	1378
4.55	1021	1165	1253	1348
5.2	985	1294	1366	1328
5.85	978	1313	1237	1204
6.5	1166	1517	1450	1451
7.15	1494	1825	1915	1719
7.8	1515	1959	2098	1958
8.45	1429	2609	2556	2404
9.1	1455	3908	4095	3226
9.75	1482	3319	4095	4095
10.4	1522	2790	3432	3776
11.05	1366	2433	3468	3204
11.7	1223	2457	3068	3170
12.35	1180	2470	3011	2882
13	1272	2608	2941	2883
13.65	1209	2800	2961	2941
14.3	1056	2742	3163	2904
14.95	1186	2921	3275	3140
15.6	1020	2839	3432	3268
16.25	1224	3098	3336	3333
16.9	1054	3165	3322	3340
17.55	955	3180	3492	3779
18.2	1071	3108	3483	3754
18.85	889	3109	3463	3583
19.5	922	3168	3403	3461
20.15	861	3073	3620	3488
20.8	785	3314	3614	3555
21.45	868	3515	3559	4013
22.1	775	3097	3550	3671
22.75	881	2975	3501	3503
23.4	822	3278	3642	3563
24.05	905	3363	3888	3828
24.7	946	3246	3620	3821
25.35	787	3495	3735	3671
26	805	3277	3627	3916
26.65	847	3034	3628	3630
27.3	836	3021	3413	3862
27.95	990	2844	3511	3635
28.6	1037	2872	3386	3542
29.25	1108	2678	3207	3602
29.9	1267	2717	2875	3843
30.55	1276	2397	3127	3522
31.2	1259	2363	3068	3540
31.85	1322	2351	2864	3117
32.5	1329	2471	2746	2850
33.15	1265	2269	2762	3000
33.8	1294	2335	3107	2989
34.45	1514	2913	4095	3795
35.1	1678	2575	4007	4095
35.75	1341	1996	2549	3092
36.4	921	1901	2151	2326
37.05	678	1422	1791	1767
37.7	921	1291	1636	1524
38.35	1093	1348	1574	1503
39	947	1266	1377	1542
39.65	1029	1231	1310	1358
40.3	971	1175	1287	1165
40.95	1002	1278	1343	1289
41.6	1057	1356	1274	1233
42.25	1125	1291	1279	1383
42.9	1147	1399	1438	1253
43.55	1150	1342	1331	1361
44.2	1037	1375	1306	1422
44.85	1078	1283	1392	1233
45.5	1129	1496	1266	1276
