# Supplementary material for: Proliferating coacervate droplets as the missing link between chemistry and biology in the origins of life
Source: Nat Commun. 2021 Sep 24;12:5487. doi: 10.1038/s41467-021-25530-6 (PMC8463549; doi:10.1038/s41467-021-25530-6)
Supplement: Supplementary file 7 — Source Data [file 41467_2021_25530_MOESM7_ESM.zip › Source Data/DATA/Fig6d.xlsx]

## Sheet: Fig6d
Distance [µm]	2 min	90 min	3 h	6h
0	189	174	168	214
0.65	180	175	175	189
1.3	180	158	165	191
1.95	174	143	179	155
2.6	171	163	147	167
3.25	186	182	163	164
3.9	152	159	148	162
4.55	178	143	135	189
5.2	190	172	185	163
5.85	276	218	195	192
6.5	423	390	259	169
7.15	452	673	372	239
7.8	536	958	406	324
8.45	502	1117	563	463
9.1	552	1224	656	499
9.75	534	1607	773	564
10.4	566	2012	1099	632
11.05	599	2379	1230	736
11.7	577	2623	1304	747
12.35	591	2981	1409	786
13	594	3080	1531	873
13.65	698	3426	1459	817
14.3	577	3649	1755	963
14.95	529	3576	1523	947
15.6	551	3939	1952	1074
16.25	631	4061	1990	1160
16.9	637	4095	1904	1044
17.55	617	4095	2008	1169
18.2	616	4095	1927	1377
18.85	530	4095	2231	1211
19.5	470	4095	2308	1341
20.15	619	3875	2239	1399
20.8	573	4095	2194	1250
21.45	584	4095	2214	1427
22.1	610	4095	2135	1356
22.75	575	4095	2269	1487
23.4	641	4095	2260	1461
24.05	573	4095	2106	1418
24.7	578	4095	2153	1358
25.35	590	4095	2190	1240
26	532	4095	2046	1295
26.65	560	4095	2159	1298
27.3	529	4095	2084	1309
27.95	524	3830	1993	1212
28.6	594	3509	1901	1171
29.25	583	3468	1955	1300
29.9	590	3167	1665	1093
30.55	543	2860	1451	1057
31.2	503	2856	1435	1001
31.85	566	2374	1392	1035
32.5	558	2065	1370	863
33.15	558	1847	1060	772
33.8	528	1663	944	771
34.45	459	915	627	514
35.1	478	757	547	428
35.75	428	379	345	418
36.4	289	275	238	291
37.05	187	202	218	229
37.7	200	178	240	223
38.35	208	257	245	242
39	171	179	205	198
39.65	209	201	193	219
40.3	172	161	157	153
40.95	192	138	164	192
41.6	177	146	147	165
42.25	183	141	155	146
42.9	168	149	145	155
43.55	181	150	151	163
44.2	199	184	142	140
44.85	189	176	162	163
45.5	188	137	173	151
