# Supplementary material for: Proliferating coacervate droplets as the missing link between chemistry and biology in the origins of life
Source: Nat Commun. 2021 Sep 24;12:5487. doi: 10.1038/s41467-021-25530-6 (PMC8463549; doi:10.1038/s41467-021-25530-6)
Supplement: Supplementary file 7 — Source Data [file 41467_2021_25530_MOESM7_ESM.zip › Source Data/DATA/Fig7c.xlsx]

## Sheet: Fig7c
Distance [µm]	2 min	90 min	3 h	6h
0	163	191	181	182
0.33	207	183	236	165
0.65	150	179	195	192
0.98	195	238	211	209
1.31	277	385	237	216
1.63	493	620	350	291
1.96	802	981	742	608
2.29	792	1146	981	982
2.61	583	872	1054	883
2.94	355	624	714	687
3.27	320	485	582	545
3.59	253	466	515	413
3.92	230	421	414	409
4.25	216	327	378	334
4.57	227	416	359	321
4.9	226	428	361	421
5.23	223	449	383	371
5.56	201	315	397	332
5.88	228	397	300	371
6.21	239	380	383	336
6.54	244	449	378	344
6.86	233	540	500	401
7.19	323	641	518	405
7.52	431	693	588	601
7.84	463	1095	822	683
8.17	414	1152	939	911
8.5	278	936	897	1007
8.82	213	531	607	633
9.15	197	496	461	406
9.48	211	621	481	494
9.8	236	666	610	510
10.13	177	447	510	531
10.46	186	380	439	400
10.78	181	253	292	308
11.11	173	258	263	281
11.44	182	213	262	254
11.76	187	217	256	190
