# Supplementary material for: Proliferating coacervate droplets as the missing link between chemistry and biology in the origins of life
Source: Nat Commun. 2021 Sep 24;12:5487. doi: 10.1038/s41467-021-25530-6 (PMC8463549; doi:10.1038/s41467-021-25530-6)
Supplement: Supplementary file 7 — Source Data [file 41467_2021_25530_MOESM7_ESM.zip › Source Data/DATA/Fig7d.xlsx]

## Sheet: Fig7d
Distance [µm]	2 min	90 min	3 h	6h
0	223	179	175	317
0.33	215	179	176	325
0.65	211	190	163	242
0.98	226	170	172	211
1.31	230	257	172	211
1.63	249	209	169	183
1.96	330	273	131	248
2.29	383	251	213	227
2.61	512	249	210	165
2.94	481	198	201	173
3.27	493	208	182	181
3.59	496	187	217	212
3.92	453	228	190	185
4.25	513	229	384	256
4.57	466	333	517	343
4.9	554	548	875	501
5.23	428	1007	1460	1222
5.56	462	1110	1721	1712
5.88	492	1273	1745	1507
6.21	474	1310	1833	1575
6.54	466	1255	1776	1561
6.86	479	1281	2017	1534
7.19	472	1292	1900	1768
7.52	456	1352	1819	1616
7.84	462	1191	1791	1361
8.17	456	1158	1673	1477
8.5	417	1213	1602	1368
8.82	438	1224	1592	1341
9.15	482	1225	1500	1507
9.48	398	1216	1774	1297
9.8	467	1305	1735	1286
10.13	474	1228	1654	853
10.46	448	1272	1206	387
10.78	399	1117	1030	287
11.11	446	1155	442	211
11.44	451	1077	277	191
11.76	510	811	190	237
12.09	480	567	184	205
12.42	430	333	197	208
12.74	376	240	178	199
13.07	232	202	166	178
13.4	257	209	209	166
13.72	224	194	193	173
14.05	235	190	193	173
14.38	223	202	183	189
14.7	294	207	226	170
	219	224
	236	216
	230	233
