# Supplementary material for: Proliferating coacervate droplets as the missing link between chemistry and biology in the origins of life
Source: Nat Commun. 2021 Sep 24;12:5487. doi: 10.1038/s41467-021-25530-6 (PMC8463549; doi:10.1038/s41467-021-25530-6)
Supplement: Supplementary file 7 — Source Data [file 41467_2021_25530_MOESM7_ESM.zip › Source Data/DATA/Fig7e.xlsx]

## Sheet: 0 h
FSC-W	TR-Intensity	Time
152	57.2156	0 h
157	64.043	0 h
205	85.4399	0 h
166	132.445	0 h
170	99.5358	0 h
143	92.4134	0 h
154	117.781	0 h
131	51.6965	0 h
177	56.9961	0 h
153	76.166	0 h
183	246.756	0 h
180	232.347	0 h
218	97.1976	0 h
164	33.9061	0 h
173	71.4571	0 h
195	131.744	0 h
179	223.457	0 h
181	221.345	0 h
165	262.538	0 h
166	185.573	0 h
189	180.261	0 h
152	77.0968	0 h
196	106.99	0 h
159	29.2573	0 h
149	208.949	0 h
192	315.032	0 h
152	77.438	0 h
204	37.3118	0 h
189	87.7531	0 h
137	104.938	0 h
196	95.234	0 h
136	115.123	0 h
177	299.26	0 h
180	177.612	0 h
165	252.034	0 h
192	242.712	0 h
138	270.024	0 h
202	135.19	0 h
158	69.2533	0 h
155	144.129	0 h
172	222.922	0 h
200	168.398	0 h
202	155.959	0 h
200	228.413	0 h
175	40.2525	0 h
196	201.76	0 h
155	185.78	0 h
167	61.9838	0 h
192	159.819	0 h
191	369.268	0 h
228	101.641	0 h
176	36.3076	0 h
195	78.05	0 h
163	160.719	0 h
162	83.8611	0 h
184	53.2457	0 h
172	100.284	0 h
193	93.4594	0 h
171	155.015	0 h
165	64.213	0 h
199	269.516	0 h
130	151.237	0 h
136	75.5221	0 h
197	215.271	0 h
186	196.887	0 h
191	230.833	0 h
176	111.498	0 h
154	82.1894	0 h
138	58.3267	0 h
218	210.95	0 h
131	167.14	0 h
182	100.997	0 h
130	91.6573	0 h
207	252.031	0 h
171	60.9997	0 h
172	163.625	0 h
146	261.478	0 h
197	46.1158	0 h
165	71.0222	0 h
147	29.7385	0 h
156	150.518	0 h
196	84.3315	0 h
176	260.337	0 h
140	138.699	0 h
143	197.921	0 h
171	87.6448	0 h
193	250.893	0 h
181	89.2135	0 h
146	244.664	0 h
218	130.266	0 h
200	70.239	0 h
185	28.0974	0 h
156	117.811	0 h
157	201.328	0 h
157	84.5483	0 h
141	164.052	0 h
136	137.681	0 h
173	73.325	0 h
155	153.151	0 h
149	294.536	0 h
184	60.0697	0 h
167	138.954	0 h
161	193.27	0 h
190	26.3324	0 h
165	344.25	0 h
126	130.001	0 h
153	101.539	0 h
122	142.069	0 h
211	404.821	0 h
176	70.62	0 h
149	274.074	0 h
174	340.024	0 h
127	70.1441	0 h
179	163.627	0 h
138	189.349	0 h
127	211.228	0 h
184	74.5006	0 h
224	116.142	0 h
213	55.3773	0 h
187	443.439	0 h
156	108.872	0 h
183	69.9718	0 h
143	344.148	0 h
176	161.428	0 h
175	63.091	0 h
221	221.446	0 h
174	87.8101	0 h
140	81.6736	0 h
229	194.198	0 h
185	51.8124	0 h
150	49.8656	0 h
173	68.4898	0 h
184	73.9387	0 h
181	292.686	0 h
209	343.207	0 h
150	357.005	0 h
195	237.541	0 h
170	118.779	0 h
130	124.81	0 h
137	99.3257	0 h
187	74.2601	0 h
152	243.264	0 h
181	49.2098	0 h
126	69.1751	0 h
156	144.947	0 h
165	33.8957	0 h
143	60.4829	0 h
183	35.6739	0 h
127	135.225	0 h
195	127.021	0 h
169	144.137	0 h
152	41.2343	0 h
178	316.737	0 h
212	174.533	0 h
158	51.2196	0 h
165	243.371	0 h
129	172.512	0 h
181	43.7648	0 h
202	223.189	0 h
164	258.629	0 h
178	215.251	0 h
181	79.7257	0 h
126	184.472	0 h
207	63.2914	0 h
138	102.455	0 h
182	108.053	0 h
136	77.6818	0 h
176	114.068	0 h
198	118.486	0 h
186	157.274	0 h
142	46.5109	0 h
172	142.506	0 h
153	106.953	0 h
155	148.653	0 h
206	181.652	0 h
135	172.795	0 h
169	182.808	0 h
164	42.5752	0 h
189	123.87	0 h
196	304.28	0 h
145	113.545	0 h
171	129.892	0 h
132	70.2708	0 h
184	240.69	0 h
187	64.1527	0 h
202	271.932	0 h
193	116.077	0 h
182	274.728	0 h
208	272.925	0 h
166	52.759	0 h
155	187.729	0 h
179	32.5695	0 h
155	228.802	0 h
145	142.882	0 h
140	40.1817	0 h
201	108.468	0 h
180	93.8014	0 h
128	205.589	0 h
176	24.5507	0 h
198	54.4271	0 h
184	121.136	0 h
198	146.06	0 h
205	108.573	0 h
139	76.364	0 h
204	156.817	0 h
156	59.9391	0 h
128	217.616	0 h
136	259.402	0 h
152	71.9207	0 h
162	220.17	0 h
126	143.939	0 h
179	47.6538	0 h
138	38.8563	0 h
212	270.388	0 h
130	62.9972	0 h
162	124.785	0 h
145	171.038	0 h
203	205.886	0 h
191	150.423	0 h
163	160.481	0 h
221	120.52	0 h
217	285.233	0 h
128	180.338	0 h
131	147.58	0 h
149	27.6418	0 h
191	228.285	0 h
144	273.621	0 h
173	75.9562	0 h
186	97.7199	0 h
150	40.8574	0 h
151	44.4761	0 h
132	289.68	0 h
153	136.024	0 h
215	157.866	0 h
152	100.216	0 h
143	79.9363	0 h
184	44.2604	0 h
190	516.616	0 h
155	151.927	0 h
175	138.854	0 h
207	297.022	0 h
134	60.1959	0 h
133	52.9751	0 h
210	278.552	0 h
157	208.862	0 h
204	88.1605	0 h
173	227.805	0 h
199	41.2472	0 h
165	138.831	0 h
183	71.0151	0 h
124	162.239	0 h
192	28.4081	0 h
159	41.1536	0 h
123	102.218	0 h
152	99.5979	0 h
179	132.466	0 h
144	138.898	0 h
156	208.821	0 h
212	61.4894	0 h
180	128.98	0 h
123	75.554	0 h
191	146.23	0 h
143	111.14	0 h
202	105.656	0 h
201	145.008	0 h
206	183.385	0 h
181	195.139	0 h
216	263.804	0 h
138	201.304	0 h
222	267.48	0 h
198	76.1818	0 h
187	88.1083	0 h
165	78.8976	0 h
143	176.787	0 h
147	42.6612	0 h
175	162.229	0 h
210	183.199	0 h
176	200.935	0 h
135	69.6976	0 h
172	114.91	0 h
146	78.5365	0 h
163	48.4931	0 h
151	27.5924	0 h
204	42.8029	0 h
187	233.453	0 h
198	220.809	0 h
160	78.1413	0 h
212	197.239	0 h
196	263.879	0 h
183	131.339	0 h
146	252.651	0 h
211	111.329	0 h
203	114.608	0 h
160	103.838	0 h
135	37.9499	0 h
152	35.8686	0 h
205	100.068	0 h
188	61.1808	0 h
144	73.5227	0 h
157	31.9704	0 h
165	129.883	0 h
216	344.362	0 h
169	36.5247	0 h
188	57.7908	0 h
194	189.375	0 h
152	54.998	0 h
145	183.608	0 h
181	243.038	0 h
147	152.136	0 h
202	107.052	0 h
132	153.027	0 h
131	79.0667	0 h
179	32.4638	0 h
165	58.3012	0 h
166	185.058	0 h
160	24.8088	0 h
134	39.293	0 h
221	145.444	0 h
174	171.788	0 h
125	88.8087	0 h
204	96.8507	0 h
223	118.742	0 h
195	57.6684	0 h
152	213.207	0 h
151	28.7269	0 h
197	85.4176	0 h
220	280.286	0 h
204	296.317	0 h
151	183.435	0 h
153	158.915	0 h
139	55.72	0 h
204	43.1561	0 h
134	150.736	0 h
127	93.7147	0 h
150	228.056	0 h
150	151.96	0 h
191	430.912	0 h
156	108.901	0 h
198	45.6479	0 h
160	64.5771	0 h
143	179.351	0 h
158	93.6769	0 h
186	91.8481	0 h
184	50.1476	0 h
190	59.287	0 h
169	64.0855	0 h
161	174.661	0 h
187	98.6004	0 h
188	93.4521	0 h
145	86.3618	0 h
182	180.987	0 h
173	194.085	0 h
168	98.7555	0 h
153	228.264	0 h
133	168.9	0 h
153	85.4758	0 h
198	110.206	0 h
221	63.864	0 h
195	104.812	0 h
191	90.4467	0 h
188	109.737	0 h
127	183.779	0 h
170	250.705	0 h
138	260.682	0 h
165	178.04	0 h
158	64.5796	0 h
174	136.711	0 h
178	112.526	0 h
187	133.975	0 h
213	216.198	0 h
173	223.451	0 h
175	134.241	0 h
148	362.023	0 h
175	203.397	0 h
209	208.956	0 h
210	86.2804	0 h
174	119.023	0 h
145	134.754	0 h
176	107.185	0 h
142	113.039	0 h
148	105.03	0 h
197	200.904	0 h
194	51.4171	0 h
130	107.283	0 h
201	234.05	0 h
196	269.079	0 h
155	137.608	0 h
169	173.582	0 h
191	75.2775	0 h
130	47.0675	0 h
182	223.419	0 h
141	113.436	0 h
177	441.835	0 h
221	235.059	0 h
184	52.903	0 h
180	141.639	0 h
171	84.6966	0 h
147	47.8667	0 h
148	58.7696	0 h
165	129.018	0 h
143	43.6519	0 h
181	136.972	0 h
186	30.1671	0 h
169	39.5459	0 h
200	55.8678	0 h
171	157.935	0 h
174	56.3527	0 h
145	395.171	0 h
152	245.916	0 h
172	177.058	0 h
155	180.902	0 h
170	47.2456	0 h
195	29.3976	0 h
179	111.014	0 h
137	49.722	0 h
136	192.168	0 h
173	58.8135	0 h
180	206.869	0 h
137	229.333	0 h
200	115.026	0 h
181	290.679	0 h
177	300.086	0 h
134	124.069	0 h
132	43.6418	0 h
156	37.5368	0 h
170	441.732	0 h
186	266.484	0 h
181	224.05	0 h
173	167.163	0 h
142	75.2803	0 h
203	241.679	0 h
165	204.097	0 h
171	224.291	0 h
212	103.498	0 h
144	235.092	0 h
149	377.567	0 h
192	91.2113	0 h
157	149.425	0 h
165	120.418	0 h
158	377.909	0 h
216	95.2128	0 h
186	44.5803	0 h
206	294.447	0 h
183	77.0985	0 h
187	189.803	0 h
206	201.115	0 h
132	64.9494	0 h
172	319.174	0 h
173	413.646	0 h
167	87.3375	0 h
209	96.6839	0 h
173	225.571	0 h
200	49.1458	0 h
216	104	0 h
200	414.1	0 h
128	50.7172	0 h
165	76.5354	0 h
182	81.9388	0 h
196	522.423	0 h
175	156.039	0 h
170	103.811	0 h
171	107.897	0 h
179	90.4228	0 h
147	54.7425	0 h
154	79.7993	0 h
150	36.3534	0 h
133	139.902	0 h
212	299.967	0 h
208	124.556	0 h
206	92.4107	0 h
172	310.85	0 h
152	160.378	0 h
130	142.234	0 h
172	174.63	0 h
188	53.4575	0 h
151	42.5868	0 h
181	118.284	0 h
210	199.033	0 h
142	158.043	0 h
143	114.934	0 h
197	245.521	0 h
145	89.1964	0 h
164	84.805	0 h
200	89.0485	0 h
137	270.816	0 h
148	224.522	0 h
147	87.1199	0 h
158	61.6605	0 h
138	141.943	0 h
192	205.027	0 h
141	107.385	0 h
143	51.3287	0 h
209	131.47	0 h
190	264.87	0 h
165	224.612	0 h
162	152.8	0 h
167	192.409	0 h
184	149.318	0 h
168	46.7458	0 h
195	342.533	0 h
172	139.194	0 h
179	143.842	0 h
170	45.3334	0 h
186	38.7157	0 h
162	53.3253	0 h
162	26.6558	0 h
129	68.2984	0 h
134	60.8114	0 h
126	84.7786	0 h
128	141.749	0 h
182	140.641	0 h
172	69.5261	0 h
165	136.671	0 h
148	187.29	0 h
213	44.5914	0 h
224	217.682	0 h
147	95.8875	0 h
185	153.505	0 h
170	89.9817	0 h
159	111.783	0 h
193	337.858	0 h
198	178.238	0 h
206	107.754	0 h
134	244.77	0 h
197	194.925	0 h
164	165.766	0 h
147	90.2971	0 h
202	256.856	0 h
145	122.119	0 h
187	88.2862	0 h
138	148.952	0 h
126	103.268	0 h
180	165.031	0 h
207	32.7572	0 h
170	312.282	0 h
201	154.671	0 h
158	111.315	0 h
161	241.249	0 h
156	44.0643	0 h
180	185.616	0 h
136	74.113	0 h
220	157.981	0 h
155	102.781	0 h
220	279.519	0 h
144	342.051	0 h
225	293.077	0 h
157	78.7103	0 h
147	67.1314	0 h
177	203.534	0 h
142	77.9058	0 h
204	330.094	0 h
195	109.178	0 h
175	216.281	0 h
173	276.958	0 h
142	219.332	0 h
140	222.548	0 h
170	104.06	0 h
167	47.0144	0 h
196	203.946	0 h
146	165.126	0 h
186	318.469	0 h
175	84.2154	0 h
200	46.8146	0 h
185	94.1828	0 h
195	382.094	0 h
167	38.4405	0 h
207	112.235	0 h
167	173.55	0 h
187	144.648	0 h
146	248.239	0 h
158	148.683	0 h
176	68.6651	0 h
197	216.653	0 h
127	130.38	0 h
142	146.926	0 h
138	108.476	0 h
183	122.012	0 h
126	116.974	0 h
167	335.613	0 h
131	104.802	0 h
188	106.686	0 h
157	172.816	0 h
143	345.476	0 h
155	162.095	0 h
176	77.0415	0 h
145	133.038	0 h
171	296.445	0 h
176	227.626	0 h
139	126.052	0 h
182	201.46	0 h
158	249.306	0 h
129	88.443	0 h
185	176.057	0 h
145	41.5573	0 h
169	192.98	0 h
140	56.5118	0 h
134	144.476	0 h
128	175.072	0 h
154	132.559	0 h
203	511.243	0 h
170	374.305	0 h
167	44.2884	0 h
179	516.067	0 h
188	209.268	0 h
187	150.953	0 h
148	258.76	0 h
191	183.404	0 h
162	99.8208	0 h
176	86.5198	0 h
162	24.6748	0 h
135	80.2448	0 h
162	85.853	0 h
158	318.212	0 h
147	109.623	0 h
225	75.0705	0 h
185	150.297	0 h
184	67.2979	0 h
146	51.6606	0 h
197	108.769	0 h
135	76.62	0 h
184	208.757	0 h
171	280.054	0 h
171	63.9341	0 h
212	80.5414	0 h
197	212.887	0 h
141	73.41	0 h
194	96.3299	0 h
228	152.223	0 h
158	117.083	0 h
174	130.993	0 h
203	280.188	0 h
194	121.702	0 h
170	568.712	0 h
147	168.497	0 h
163	209.231	0 h
134	55.7759	0 h
159	33.6293	0 h
158	62.238	0 h
176	214.915	0 h
193	258.377	0 h
164	71.8211	0 h
205	84.7724	0 h
213	75.5412	0 h
172	162.747	0 h
151	50.6207	0 h
169	100.992	0 h
204	100.265	0 h
163	218.498	0 h
165	40.8432	0 h
175	54.5152	0 h
186	156.28	0 h
157	84.0828	0 h
153	249.39	0 h
186	90.166	0 h
154	41.5794	0 h
166	81.9493	0 h
198	160.431	0 h
194	368.19	0 h
193	51.3258	0 h
195	183.361	0 h
179	75.4386	0 h
151	54.1585	0 h
158	135.691	0 h
185	135.22	0 h
200	255.089	0 h
201	42.2888	0 h
170	268.927	0 h
161	338.582	0 h
181	242.666	0 h
179	495.672	0 h
157	132.083	0 h
219	186.694	0 h
201	480.561	0 h
151	261.824	0 h
211	287.274	0 h
169	69.8844	0 h
164	519.913	0 h
190	37.8913	0 h
178	123.057	0 h
164	300.063	0 h
146	217.578	0 h
136	86.0424	0 h
188	73.0491	0 h
153	79.5029	0 h
187	95.6687	0 h
169	207.483	0 h
168	101.912	0 h
203	35.8796	0 h
194	226.976	0 h
174	58.7963	0 h
139	63.758	0 h
145	84.2422	0 h
163	70.0707	0 h
144	259.045	0 h
151	93.2566	0 h
156	148.506	0 h
208	54.9076	0 h
164	178.012	0 h
184	224.315	0 h
168	163.116	0 h
194	152.021	0 h
147	76.2603	0 h
169	106.139	0 h
202	44.8204	0 h
130	56.0394	0 h
177	107.098	0 h
146	50.0699	0 h
154	378.213	0 h
193	97.4842	0 h
162	241.084	0 h
171	158.153	0 h
164	131.202	0 h
137	90.3142	0 h
183	185.446	0 h
149	164.841	0 h
146	59.6246	0 h
138	66.6667	0 h
125	139.347	0 h
178	112.207	0 h
122	125.293	0 h
164	239.934	0 h
160	177.967	0 h
158	199.431	0 h
167	232.998	0 h
204	45.8991	0 h
125	97.4607	0 h
177	91.5055	0 h
153	78.4738	0 h
194	114.978	0 h
134	78.82	0 h
170	59.3386	0 h
170	26.4245	0 h
214	202.304	0 h
157	87.3171	0 h
186	52.3487	0 h
209	75.3142	0 h
205	216.574	0 h
189	231.083	0 h
200	48.2433	0 h
129	67.3845	0 h
153	310.369	0 h
153	158.397	0 h
137	159.599	0 h
132	77.5947	0 h
154	100.241	0 h
150	87.4051	0 h
153	76.063	0 h
173	57.1736	0 h
149	126.652	0 h
168	210.496	0 h
211	167.324	0 h
133	214.13	0 h
187	228.069	0 h
172	31.7435	0 h
143	164.533	0 h
149	57.138	0 h
127	83.7386	0 h
157	174.634	0 h
200	77.7866	0 h
156	56.9128	0 h
130	96.6312	0 h
195	74.63	0 h
143	75.2959	0 h
211	43.7153	0 h
178	98.5046	0 h
177	23.7156	0 h
173	135	0 h
137	55.9559	0 h
127	128.124	0 h
225	117.384	0 h
178	152.01	0 h
188	84.4587	0 h
197	281.556	0 h
143	285.19	0 h
192	67.4787	0 h
200	132.816	0 h
205	238.22	0 h
163	41.2293	0 h
159	72.8484	0 h
211	267.575	0 h
137	88.8897	0 h
157	203.026	0 h
197	38.4448	0 h
144	229.55	0 h
217	242.577	0 h
159	109.192	0 h
207	187.778	0 h
148	81.5167	0 h
160	91.2289	0 h
128	64.5654	0 h
141	212.943	0 h
148	170.597	0 h
129	214.282	0 h
197	204.948	0 h
143	202.683	0 h
141	135.827	0 h
158	121.177	0 h
208	84.9553	0 h
219	79.0026	0 h
196	122.212	0 h
174	218.905	0 h
166	271.106	0 h
148	44.3995	0 h
151	172.048	0 h
201	118.452	0 h
193	346.63	0 h
134	191.714	0 h
141	153.661	0 h
190	128.938	0 h
145	118.393	0 h
189	133.443	0 h
164	25.8401	0 h
158	167.757	0 h
202	272.649	0 h
193	276.256	0 h
223	174.144	0 h
172	138.34	0 h
179	122.2	0 h
133	268.979	0 h
159	89.7713	0 h
165	347.866	0 h
163	181.045	0 h
202	213.209	0 h
169	86.9654	0 h
164	78.2008	0 h
168	88.4024	0 h
193	134.703	0 h
150	59.6951	0 h
136	68.4619	0 h
191	166.805	0 h
196	135.784	0 h
149	430.779	0 h
170	156.715	0 h
143	50.4827	0 h
214	125.86	0 h
180	91.6101	0 h
189	62.3096	0 h
167	98.8853	0 h
211	222.756	0 h
181	35.9748	0 h
167	27.4768	0 h
162	94.9613	0 h
158	49.6584	0 h
167	138.503	0 h
170	100.883	0 h
170	175.327	0 h
184	156.747	0 h
217	75.6147	0 h
161	219.189	0 h
176	263.967	0 h
210	219.725	0 h
193	483.912	0 h
161	217.152	0 h
181	126.737	0 h
183	359.423	0 h
212	245.746	0 h
202	186.511	0 h
152	106.528	0 h
176	283.243	0 h
171	224.766	0 h
163	193.13	0 h
204	87.3044	0 h
174	327.93	0 h
174	60.4103	0 h
157	79.8739	0 h
162	323.034	0 h
163	326.638	0 h
191	136.017	0 h
147	41.4757	0 h
160	79.2165	0 h
179	61.5174	0 h
146	151.776	0 h
122	110.053	0 h
210	109.923	0 h
154	180.688	0 h
147	55.6608	0 h
216	190.847	0 h
134	157.755	0 h
223	134.614	0 h
211	48.8049	0 h
188	271.426	0 h
156	80.4873	0 h
214	98.9049	0 h
206	109.852	0 h
133	77.1883	0 h
148	65.7053	0 h
172	26.3836	0 h
158	44.8593	0 h
168	111.123	0 h
166	65.3928	0 h
187	51.2695	0 h
153	130.884	0 h
213	47.8624	0 h
126	133.117	0 h
190	86.5977	0 h
184	382.606	0 h
204	88.9614	0 h
177	38.7482	0 h
151	192.232	0 h
218	46.4999	0 h
164	30.3821	0 h
190	89.445	0 h
142	91.2101	0 h
211	62.7649	0 h
195	116.602	0 h
143	262.395	0 h
175	57.7024	0 h
179	195.662	0 h
220	172.056	0 h
133	133.118	0 h
181	78.0201	0 h
174	113.579	0 h
153	259.471	0 h
164	33.4256	0 h
166	53.9042	0 h
200	105.907	0 h
205	491.421	0 h
141	293.271	0 h
212	61.2405	0 h
193	170.885	0 h
138	80.9617	0 h
168	125.201	0 h
154	206.266	0 h
195	247.813	0 h
128	109.221	0 h
130	149.232	0 h
199	31.7691	0 h
139	81.8072	0 h
169	147.165	0 h
164	50.5016	0 h
220	124.699	0 h
223	245.121	0 h
192	106.695	0 h
174	74.2315	0 h
165	57.8598	0 h
166	72.5242	0 h
199	255.884	0 h
174	157.511	0 h
152	348.751	0 h
157	50.5986	0 h
183	106.704	0 h
178	206.387	0 h
140	76.4255	0 h
174	78.1572	0 h
183	50.5995	0 h
146	152.256	0 h
173	70.7113	0 h
176	201.248	0 h
168	133.97	0 h
167	158.293	0 h
129	217.069	0 h
173	376.255	0 h
132	55.5548	0 h
183	183.553	0 h
153	89.1617	0 h
169	156.548	0 h
171	69.8968	0 h
216	251.507	0 h
167	55.2814	0 h
168	40.9964	0 h
157	107.03	0 h
163	90.4648	0 h
214	51.5945	0 h
159	302.829	0 h
149	173.577	0 h
206	241.062	0 h
164	291.034	0 h
191	36.8803	0 h
159	37.333	0 h
164	209.128	0 h
144	125.323	0 h
160	80.4723	0 h
178	26.1875	0 h
145	50.6428	0 h
132	174.618	0 h
138	187.953	0 h
164	117.432	0 h
158	28.8687	0 h
146	41.8989	0 h
185	184.226	0 h
198	105.459	0 h
141	46.4717	0 h
140	52.3861	0 h
176	117.008	0 h
162	175.865	0 h
193	141.647	0 h
136	85.0636	0 h
193	85.2291	0 h
175	193.961	0 h
165	57.0648	0 h
214	117.322	0 h
208	177.795	0 h
196	242.919	0 h
156	44.4616	0 h
205	288.36	0 h
209	35.9103	0 h
155	430.204	0 h
163	425.712	0 h
135	59.7428	0 h
161	84.3973	0 h
170	180.359	0 h
123	156.947	0 h
211	60.7917	0 h
142	181.827	0 h
174	402.927	0 h
140	164.56	0 h
166	190.95	0 h
197	485.615	0 h
148	38.5301	0 h
182	184.664	0 h
149	158.324	0 h
147	439.606	0 h
215	430.286	0 h
222	86.3981	0 h
127	53.1442	0 h
175	123.509	0 h
206	189.113	0 h
200	29.0476	0 h
182	144.606	0 h
175	87.9485	0 h
125	183.466	0 h
159	37.3	0 h
154	101.486	0 h
164	242.657	0 h
166	81.5696	0 h
141	62.2864	0 h
157	129.326	0 h
181	66.9978	0 h
122	91.2957	0 h
162	155.864	0 h
130	65.8194	0 h
169	223.166	0 h
145	50.2685	0 h
148	78.0493	0 h
180	161.656	0 h
190	271.197	0 h
137	146.152	0 h
176	50.5615	0 h
183	68.5691	0 h
191	105.275	0 h
193	132.278	0 h
162	188.831	0 h
183	104.969	0 h
137	71.4117	0 h
171	73.1639	0 h
162	164.413	0 h
183	109.388	0 h
194	311.828	0 h
149	109.411	0 h
209	99.8313	0 h
141	176.398	0 h
186	81.9466	0 h
166	323.443	0 h
141	92.6662	0 h
194	145.282	0 h
130	78.6138	0 h
173	288.376	0 h
223	147.512	0 h
183	115.73	0 h
204	246.933	0 h
151	285.767	0 h
143	127.195	0 h
191	365.974	0 h
181	50.0683	0 h
183	294.058	0 h
166	146.689	0 h
194	253.972	0 h
151	65.8689	0 h
186	306.063	0 h
152	212.806	0 h
200	189.16	0 h
204	269.19	0 h
137	57.2106	0 h
130	172.886	0 h
164	49.003	0 h
167	61.7153	0 h
181	128.729	0 h
197	202.141	0 h
141	46.5588	0 h
173	355.96	0 h
132	105.488	0 h
182	92.0452	0 h
159	184.827	0 h
201	124.023	0 h
197	91.5395	0 h
169	62.9939	0 h
210	322.35	0 h
171	255.977	0 h
189	47.9582	0 h
151	217.525	0 h
225	113.729	0 h
196	135.627	0 h
157	69.3417	0 h
216	47.5035	0 h
207	112.137	0 h
169	32.6154	0 h
187	128.369	0 h
168	118.715	0 h
176	96.7447	0 h
135	227.698	0 h
197	140.161	0 h
180	119.683	0 h
163	75.3466	0 h
188	137.615	0 h
208	234.572	0 h
164	58.4826	0 h
180	68.4369	0 h
205	64.0763	0 h
176	64.3914	0 h
177	202.671	0 h
171	187.265	0 h
172	125.989	0 h
165	100.361	0 h
175	294.612	0 h
167	83.1846	0 h
166	28.278	0 h
139	49.7614	0 h
144	59.443	0 h
206	133.559	0 h
154	51.6026	0 h
202	166.867	0 h
213	323.283	0 h
186	204.633	0 h
212	64.5107	0 h
202	487.531	0 h
179	56.7614	0 h
174	23.5287	0 h
171	116.37	0 h
158	181.845	0 h
147	127.831	0 h
152	386.875	0 h
205	319.188	0 h
225	120.362	0 h
142	156.056	0 h
200	84.8052	0 h
203	148.275	0 h
196	298.086	0 h
217	141.028	0 h
188	72.694	0 h
135	49.2118	0 h
208	73.8255	0 h
135	170.884	0 h
165	135.181	0 h
183	151.505	0 h
206	115.312	0 h
163	134.849	0 h
194	152.26	0 h
177	151.141	0 h
212	366.688	0 h
168	51.3598	0 h
151	290.811	0 h
186	117.299	0 h
165	46.5629	0 h
184	172.318	0 h
155	247.543	0 h
128	125.609	0 h
137	35.6995	0 h
168	222.694	0 h
164	104.708	0 h
210	259.991	0 h
159	269.643	0 h
167	96.8308	0 h
175	163.864	0 h
189	398.688	0 h
194	145.028	0 h
174	136.94	0 h
197	67.21	0 h
181	214.271	0 h
161	208.759	0 h
147	207.97	0 h
123	144.965	0 h
168	35.7411	0 h
132	63.8196	0 h
176	109.401	0 h
140	42.1059	0 h
134	131.667	0 h
124	68.5175	0 h
202	127.286	0 h
211	65.1133	0 h
162	174.465	0 h
164	124.385	0 h
137	285.162	0 h
146	45.9895	0 h
194	156.299	0 h
167	107.173	0 h
143	34.8266	0 h
160	111.537	0 h
199	197.186	0 h
210	280.854	0 h
135	146.751	0 h
145	50.8452	0 h
185	109.04	0 h
200	113.276	0 h
187	189.951	0 h
189	180.749	0 h
142	75.4216	0 h
158	207.878	0 h
161	101.141	0 h
218	118.245	0 h
191	78.0764	0 h
148	33.0452	0 h
183	112.384	0 h
126	67.5294	0 h
140	47.992	0 h
142	133.439	0 h
187	42.1608	0 h
207	62.3313	0 h
218	183.625	0 h
192	108.365	0 h
188	259.531	0 h
200	40.5649	0 h
201	57.3554	0 h
167	58.7785	0 h
181	136.724	0 h
209	292.288	0 h
225	97.8277	0 h
172	46.0992	0 h
136	100.194	0 h
151	165.681	0 h
182	109.126	0 h
155	49.9569	0 h
203	259.378	0 h
149	159.254	0 h
153	69.0812	0 h
192	89.7673	0 h
126	158.19	0 h
208	168.418	0 h
156	219.653	0 h
198	39.6777	0 h
169	173.665	0 h
156	292.332	0 h
176	158.921	0 h
175	429.338	0 h
170	31.9844	0 h
169	84.6426	0 h
160	124.263	0 h
162	124.753	0 h
174	232.367	0 h
165	116.634	0 h
158	70.1951	0 h
172	45.6845	0 h
162	255.71	0 h
210	174.337	0 h
196	387.319	0 h
194	49.3376	0 h
191	306.867	0 h
208	341.825	0 h
201	85.0445	0 h
158	100.112	0 h
175	283.414	0 h
188	126.968	0 h
148	53.8141	0 h
177	458.182	0 h
162	379.111	0 h
207	77.8742	0 h
156	51.8575	0 h
188	77.4587	0 h
170	256.158	0 h
128	242.135	0 h
140	279.796	0 h
151	156.144	0 h
133	46.2495	0 h
145	47.0556	0 h
190	58.4794	0 h
185	203.164	0 h
163	55.8837	0 h
181	347.842	0 h
198	212.466	0 h
160	257.316	0 h
179	29.6131	0 h
184	184.74	0 h
206	100.188	0 h
216	148.467	0 h
178	247.19	0 h
171	277.482	0 h
140	34.2277	0 h
183	410.338	0 h
177	74.5298	0 h
142	107.099	0 h
175	64.7678	0 h
168	60.1115	0 h
195	83.2493	0 h
162	159.577	0 h
166	32.3861	0 h
173	220.413	0 h
158	37.9218	0 h
174	119.452	0 h
127	145.706	0 h
134	43.0005	0 h
161	187.807	0 h
130	230.859	0 h
195	124.632	0 h
156	181.664	0 h
142	100.408	0 h
157	45.7989	0 h
199	134.647	0 h
141	110.881	0 h
177	221.877	0 h
178	161.419	0 h
209	122.121	0 h
191	91.5908	0 h
163	45.5099	0 h
139	50.3698	0 h
132	82.2409	0 h
135	115.476	0 h
166	260.549	0 h
168	75.5951	0 h
220	80.9822	0 h
186	384.969	0 h
173	123.432	0 h
185	358.319	0 h
133	120.356	0 h
195	117.29	0 h
144	58.8129	0 h
127	106.521	0 h
132	204.755	0 h
158	35.4202	0 h
151	119.701	0 h
205	353.475	0 h
154	135.269	0 h
129	209.712	0 h
206	96.2396	0 h
156	298.665	0 h
193	67.8937	0 h
134	84.2535	0 h
187	61.565	0 h
144	425.093	0 h
193	37.3435	0 h
174	35.3106	0 h
175	124.14	0 h
191	338.378	0 h
164	36.9521	0 h
129	106.609	0 h
167	279.075	0 h
172	53.1979	0 h
149	384.053	0 h
193	40.2956	0 h
127	167.701	0 h
160	31.2986	0 h
185	174.937	0 h
166	108.595	0 h
158	55.7575	0 h
174	162.737	0 h
203	70.0585	0 h
215	48.7103	0 h
185	80.5922	0 h
177	183.16	0 h
175	128.742	0 h
170	159.039	0 h
176	340.256	0 h
178	257.982	0 h
149	107.916	0 h
180	355.892	0 h
191	175.729	0 h
181	74.2256	0 h
133	112.622	0 h
148	115.527	0 h
187	201.799	0 h
203	354.837	0 h
145	89.6037	0 h
166	115.796	0 h
156	36.3359	0 h
191	49.1855	0 h
163	84.071	0 h
198	48.3447	0 h
215	93.3601	0 h
150	113.172	0 h
178	333.239	0 h
152	137.591	0 h
190	33.2178	0 h
177	169.194	0 h
176	72.1321	0 h
206	247.771	0 h
176	308.351	0 h
171	104.571	0 h
195	102.594	0 h
194	123.763	0 h
180	82.5534	0 h
166	68.8959	0 h
164	286.878	0 h
187	201.379	0 h
127	68.2098	0 h
147	92.2322	0 h
205	185.893	0 h
213	98.0429	0 h
188	101.351	0 h
168	98.3952	0 h
188	221.853	0 h
218	129.165	0 h
169	271.365	0 h
125	86.5776	0 h
167	25.0487	0 h
202	47.4365	0 h
156	52.3884	0 h
197	93.6773	0 h
166	147.673	0 h
142	228.662	0 h
186	41.2202	0 h
201	536.797	0 h
167	107.785	0 h
206	43.1965	0 h
149	202.939	0 h
175	116.773	0 h
199	337.693	0 h
185	129.035	0 h
144	105.013	0 h
224	231.012	0 h
184	216.801	0 h
176	122.536	0 h
210	67.8609	0 h
202	175.679	0 h
151	64.7099	0 h
184	313.226	0 h
186	37.5922	0 h
151	163.921	0 h
140	125.11	0 h
154	191.275	0 h
195	93.0207	0 h
203	363.866	0 h
175	86.2861	0 h
164	294.033	0 h
182	138.751	0 h
159	272.907	0 h
150	246.79	0 h
127	206.079	0 h
178	76.4947	0 h
180	179.118	0 h
186	24.4189	0 h
141	148.986	0 h
181	300.546	0 h
125	131.866	0 h
152	262.193	0 h
216	208.69	0 h
216	166.893	0 h
171	296.464	0 h
153	278.723	0 h
201	148.359	0 h
147	33.127	0 h
216	100.153	0 h
173	410.23	0 h
195	211.337	0 h
189	65.1007	0 h
161	92.7974	0 h
169	279.574	0 h
196	291.529	0 h
195	207.574	0 h
171	104.078	0 h
170	44.0536	0 h
148	146.467	0 h
160	78.9594	0 h
178	202.382	0 h
171	126.573	0 h
176	201.072	0 h
157	97.5887	0 h
212	157.977	0 h
151	133.84	0 h
189	88.7935	0 h
167	33.4196	0 h
153	109.847	0 h
135	91.2954	0 h
150	62.5238	0 h
163	147.181	0 h
140	230.41	0 h
209	295.348	0 h
168	134.818	0 h
168	176.573	0 h
183	47.596	0 h
191	212.622	0 h
190	337.23	0 h
206	66.0113	0 h
169	167.87	0 h
151	27.4208	0 h
187	162.762	0 h
162	152.121	0 h
144	186.245	0 h
173	81.0224	0 h
179	159.971	0 h
175	203.699	0 h
162	137.73	0 h
125	137.075	0 h
152	112.464	0 h
132	88.61	0 h
129	155.478	0 h
192	168.663	0 h
172	234.827	0 h
197	583.593	0 h
167	57.5825	0 h
218	87.2299	0 h
171	312.731	0 h
126	135.82	0 h
193	192.069	0 h
208	72.7653	0 h
179	90.9439	0 h
123	101.836	0 h
159	240.395	0 h
196	115.682	0 h
137	43.466	0 h
160	138.577	0 h
138	46.2345	0 h
207	141.028	0 h
211	295.399	0 h
155	236.692	0 h
185	109.338	0 h
179	248.145	0 h
143	238.863	0 h
210	202.133	0 h
156	117.908	0 h
189	275.015	0 h
184	129.632	0 h
160	144.748	0 h
129	47.5867	0 h
182	133.734	0 h
219	173.818	0 h
200	112.613	0 h
152	253.812	0 h
182	149.926	0 h
165	83.8627	0 h
207	104.379	0 h
142	90.5878	0 h
150	181.758	0 h
202	60.1621	0 h
160	159.512	0 h
150	119.396	0 h
206	59.5549	0 h
173	202.527	0 h
195	162.115	0 h
201	183.293	0 h
176	93.4166	0 h
134	292.788	0 h
215	215.126	0 h
220	217.979	0 h
166	73.8552	0 h
150	65.5211	0 h
157	57.37	0 h
148	73.4163	0 h
133	173.535	0 h
198	237.008	0 h
145	263.164	0 h
175	145.694	0 h
127	78.6666	0 h
206	155.589	0 h
168	231.509	0 h
204	137.996	0 h
164	179.903	0 h
179	209.97	0 h
128	97.5279	0 h
153	51.9373	0 h
151	129.583	0 h
178	81.0568	0 h
177	33.4363	0 h
204	60.1647	0 h
203	448.892	0 h
206	42.104	0 h
195	231.864	0 h
132	138.541	0 h
205	108.904	0 h
178	140.491	0 h
164	97.873	0 h
194	73.1239	0 h
228	83.9428	0 h
169	30.8818	0 h
194	29.2753	0 h
198	276.778	0 h
196	102.656	0 h
145	105.721	0 h
160	75.7863	0 h
174	138.603	0 h
207	46.9008	0 h
137	154.171	0 h
192	116.953	0 h
175	55.8362	0 h
210	362.813	0 h
141	250.6	0 h
172	75.7504	0 h
171	141.628	0 h
185	167.051	0 h
184	124.006	0 h
127	229.522	0 h
208	45.158	0 h
145	65.2378	0 h
190	327.495	0 h
187	38.4334	0 h
185	286.246	0 h
160	38.4464	0 h
184	85.6323	0 h
155	119.002	0 h
145	181.496	0 h
122	88.8898	0 h
204	77.0318	0 h
181	87.061	0 h
171	25.6569	0 h
186	84.9114	0 h
183	82.0944	0 h
171	125.024	0 h
183	48.2821	0 h
132	127.132	0 h
150	133.024	0 h
196	140.018	0 h
191	227.497	0 h
195	95.2275	0 h
130	68.2082	0 h
184	202.321	0 h
169	216.623	0 h
189	128.083	0 h
183	150.241	0 h
195	37.6761	0 h
162	137.923	0 h
200	141.683	0 h
210	111.395	0 h
205	143.807	0 h
139	259.771	0 h
124	133.966	0 h
211	209.625	0 h
162	84.9772	0 h
175	105.663	0 h
147	78.1749	0 h
160	168.609	0 h
151	179.042	0 h
149	117.025	0 h
139	75.4825	0 h
153	294.411	0 h
171	73.8645	0 h
198	146.329	0 h
178	84.7641	0 h
178	268.014	0 h
173	93.3014	0 h
189	204.794	0 h
189	71.5435	0 h
209	398.663	0 h
161	84.0172	0 h
201	157.16	0 h
130	249.908	0 h
144	70.9153	0 h
136	59.4736	0 h
225	138.015	0 h
184	119.785	0 h
162	187.508	0 h
157	117.757	0 h
148	106.922	0 h
153	173.777	0 h
153	75.7271	0 h
195	76.8088	0 h
176	131.342	0 h
148	215.835	0 h
162	49.5709	0 h
138	219.97	0 h
192	238.898	0 h
145	175.556	0 h
186	67.4027	0 h
135	107.372	0 h
178	207.337	0 h
128	133.53	0 h
158	56.8164	0 h
219	89.8278	0 h
179	48.0004	0 h
190	106.687	0 h
174	92.413	0 h
135	102.158	0 h
131	93.4177	0 h
127	53.1572	0 h
193	68.421	0 h
183	109.738	0 h
195	45.0633	0 h
189	335.397	0 h
175	85.4928	0 h
123	137.115	0 h
176	28.6798	0 h
183	65.0696	0 h
157	105.578	0 h
133	224.432	0 h
129	52.9613	0 h
127	218.728	0 h
217	56.2969	0 h
143	217.911	0 h
212	253.118	0 h
136	290.088	0 h
169	279.706	0 h
185	191.06	0 h
163	65.4005	0 h
210	85.5996	0 h
177	99.7398	0 h
177	396.932	0 h
193	86.1762	0 h
186	183.69	0 h
206	65.625	0 h
140	73.456	0 h
165	351.193	0 h
177	245.834	0 h
177	28.6203	0 h
180	284.772	0 h
221	327.201	0 h
196	27.8499	0 h
180	233.205	0 h
214	267.707	0 h
208	96.7588	0 h
173	107.97	0 h
206	234.328	0 h
166	146.532	0 h
158	40.2536	0 h
182	34.0037	0 h
223	74.7711	0 h
182	84.4496	0 h
186	134.667	0 h
210	248.091	0 h
195	76.5771	0 h
217	97.9784	0 h
155	52.253	0 h
142	192.117	0 h
196	180.568	0 h
128	223.033	0 h
218	119.219	0 h
145	64.9564	0 h
159	60.9959	0 h
187	101.968	0 h
168	73.0986	0 h
176	220.878	0 h
220	113.228	0 h
165	155.607	0 h
144	44.1934	0 h
201	192.667	0 h
226	142.615	0 h
148	188.464	0 h
206	133.712	0 h
145	203.254	0 h
196	168.192	0 h
161	120.209	0 h
163	127.876	0 h
189	101.304	0 h
200	118.472	0 h
203	451.427	0 h
185	132.07	0 h
194	41.0667	0 h
181	141.262	0 h
209	280.114	0 h
191	34.9941	0 h
192	280.173	0 h
196	65.1429	0 h
185	154.25	0 h
139	147.898	0 h
139	37.735	0 h
175	94.4265	0 h
158	81.6583	0 h
176	343.481	0 h
134	202.103	0 h
154	239.222	0 h
131	160.669	0 h
216	177.295	0 h
213	309.074	0 h
208	173.174	0 h
192	100.017	0 h
197	261.697	0 h
188	65.9091	0 h
147	151.211	0 h
136	79.8778	0 h
173	174.912	0 h
131	64.3146	0 h
175	185.062	0 h
188	130.636	0 h
176	67.6419	0 h
167	147.311	0 h
163	68.6244	0 h
185	447.652	0 h
149	29.379	0 h
167	177.268	0 h
165	67.1757	0 h
156	57.387	0 h
131	168.783	0 h
135	291.484	0 h
178	77.9497	0 h
177	54.3561	0 h
128	90.9302	0 h
139	46.3014	0 h
160	68.3141	0 h
178	474.422	0 h
139	348.485	0 h
178	60.3201	0 h
200	30.1559	0 h
178	29.5177	0 h
182	252.993	0 h
181	40.4993	0 h
145	43.0789	0 h
137	119.425	0 h
146	174.32	0 h
185	469.541	0 h
166	44.866	0 h
170	162.955	0 h
172	77.2339	0 h
190	238.342	0 h
181	62.2106	0 h
169	126.918	0 h
137	49.4552	0 h
156	91.2544	0 h
194	259.603	0 h
170	64.9374	0 h
150	229.643	0 h
145	100.138	0 h
172	189.418	0 h
145	114.645	0 h
149	35.0442	0 h
128	182.061	0 h
158	138.512	0 h
176	417.028	0 h
142	223.39	0 h
166	181.176	0 h
140	78.6373	0 h
210	440.178	0 h
137	57.2054	0 h
184	237.177	0 h
157	147.622	0 h
188	471.019	0 h
192	239.867	0 h
194	54.4237	0 h
154	140.151	0 h
171	103.016	0 h
147	182.339	0 h
181	367.517	0 h
144	225.222	0 h
164	131.443	0 h
185	335.353	0 h
182	107.562	0 h
206	141.009	0 h
149	88.6728	0 h
160	109.705	0 h
197	104.509	0 h
131	163.624	0 h
148	115.059	0 h
167	70.2164	0 h
133	166.266	0 h
207	169.664	0 h
190	196.134	0 h
187	68.6784	0 h
183	63.9582	0 h
200	255.238	0 h
163	27.3285	0 h
184	50.9609	0 h
135	37.8499	0 h
175	30.9718	0 h
218	197.238	0 h
230	132.564	0 h
200	116.467	0 h
179	237.735	0 h
141	83.4509	0 h
224	152.021	0 h
126	187.626	0 h
143	268.084	0 h
152	59.4858	0 h
186	84.6618	0 h
130	193.882	0 h
204	305.452	0 h
162	32.0866	0 h
181	319.927	0 h
167	163.699	0 h
150	123.659	0 h
185	36.8909	0 h
135	236.889	0 h
201	95.3473	0 h
128	81.2582	0 h
158	104.21	0 h
204	36.7505	0 h
199	123.962	0 h
176	237.016	0 h
201	100.745	0 h
198	36.3066	0 h
171	184.85	0 h
153	123.783	0 h
157	87.0195	0 h
185	308.734	0 h
182	133.957	0 h
157	113.045	0 h
202	47.8518	0 h
188	89.4307	0 h
187	228.658	0 h
205	119.221	0 h
148	233.111	0 h
193	211.72	0 h
198	149.907	0 h
182	137.015	0 h
192	130.465	0 h
178	97.9693	0 h
172	107.828	0 h
200	50.1689	0 h
185	124.234	0 h
193	126.447	0 h
145	242.51	0 h
152	147.864	0 h
179	112.084	0 h
176	30.2907	0 h
123	116.541	0 h
152	116.745	0 h
167	179.512	0 h
179	61.3369	0 h
158	123.004	0 h
134	56.8989	0 h
165	65.3964	0 h
168	63.0907	0 h
180	189.329	0 h
139	254.851	0 h
180	184.739	0 h
150	61.8105	0 h
179	312.976	0 h
199	42.8196	0 h
133	44.0995	0 h
164	81.7671	0 h
219	249.847	0 h
175	112.528	0 h
186	162.849	0 h
147	126.972	0 h
205	206.558	0 h
138	88.5947	0 h
161	102.366	0 h
209	143.109	0 h
224	146.665	0 h
126	61.8938	0 h
195	59.772	0 h
168	116.687	0 h
146	105.896	0 h
178	93.0399	0 h
139	110.732	0 h
151	169.554	0 h
170	75.9745	0 h
201	175.887	0 h
161	264.419	0 h
174	37.2853	0 h
180	150.955	0 h
160	240.553	0 h
208	387.437	0 h
137	41.9051	0 h
174	152.384	0 h
162	143.628	0 h
162	72.985	0 h
183	91.3021	0 h
163	81.8454	0 h
189	349.615	0 h
194	102.486	0 h
146	206.255	0 h
152	29.7939	0 h
188	51.7511	0 h
136	116.253	0 h
190	444.595	0 h
183	160.611	0 h
183	238.227	0 h
208	121.819	0 h
166	44.4694	0 h
127	69.3217	0 h
132	58.2177	0 h
162	142.107	0 h
164	141.672	0 h
165	259.786	0 h
186	367.363	0 h
127	112.128	0 h
216	121.956	0 h
171	105.409	0 h
182	435.334	0 h
207	89.209	0 h
142	149.593	0 h
184	213.578	0 h
163	213.119	0 h
163	45.3491	0 h
144	143.457	0 h
183	207.485	0 h
195	233.896	0 h
167	184.437	0 h
193	181.208	0 h
175	306.596	0 h
163	74.9869	0 h
208	150.296	0 h
213	121.307	0 h
187	306.869	0 h
203	49.2182	0 h
217	73.9011	0 h
178	374.434	0 h
125	72.0008	0 h
187	75.1838	0 h
184	29.6437	0 h
193	86.6835	0 h
177	56.4816	0 h
174	136.483	0 h
200	129.992	0 h
146	136.516	0 h
131	128.378	0 h
198	266.977	0 h
206	67.0386	0 h
168	287.319	0 h
163	184.188	0 h
125	130.533	0 h
201	192.723	0 h
138	172.423	0 h
170	380.621	0 h
146	203.313	0 h
209	211.461	0 h
175	204.758	0 h
128	60.6366	0 h
163	137.144	0 h
174	58.629	0 h
230	147.316	0 h
199	148.981	0 h
133	135.683	0 h
182	85.856	0 h
191	144.046	0 h
[truncated: 11,470 more rows]

## Sheet: 24 h
FSC-W	TR-Intensity	Time
145	8436	24 h
212	34194.9	24 h
180	14445	24 h
185	13982.5	24 h
194	23200.5	24 h
161	8227.07	24 h
213	23255.7	24 h
171	17265.8	24 h
134	12840.8	24 h
201	25882.8	24 h
150	13339.9	24 h
140	8742.44	24 h
200	25042	24 h
222	33198	24 h
142	9333.63	24 h
214	24719.2	24 h
191	18509.9	24 h
163	14069	24 h
202	21967.6	24 h
220	35738.2	24 h
168	10201.2	24 h
156	10523.6	24 h
177	13739.9	24 h
195	12327.8	24 h
157	11905.4	24 h
137	8680.82	24 h
184	21276.3	24 h
195	24896.6	24 h
242	58931.1	24 h
190	13622.2	24 h
202	36807.8	24 h
201	27504.9	24 h
183	18134.1	24 h
202	22945	24 h
194	26747	24 h
194	16376.3	24 h
169	15685.2	24 h
177	13574.7	24 h
217	28332.4	24 h
201	30932.5	24 h
204	28953.2	24 h
143	8331.75	24 h
211	29264.7	24 h
192	15015.8	24 h
141	12165.7	24 h
156	14053	24 h
188	23224.6	24 h
199	22281.8	24 h
172	16487.9	24 h
184	12093.6	24 h
174	11943.7	24 h
154	8433.93	24 h
196	17643	24 h
148	8171.16	24 h
213	29777.4	24 h
137	7510.93	24 h
194	18081	24 h
176	13828.2	24 h
210	29755.4	24 h
206	26954.3	24 h
187	13057.6	24 h
140	9429.62	24 h
216	31801.7	24 h
189	17654.5	24 h
190	15697	24 h
139	11123.7	24 h
161	12222.6	24 h
164	9307.33	24 h
200	24264.5	24 h
193	19554.1	24 h
186	15871.2	24 h
166	12355.7	24 h
145	9737.87	24 h
208	25821.1	24 h
218	29125.3	24 h
218	28778.5	24 h
188	17403.7	24 h
199	21966.2	24 h
139	11802.4	24 h
153	9370.12	24 h
213	26719.8	24 h
242	76395.1	24 h
208	19443.5	24 h
185	9968.59	24 h
156	11979.9	24 h
180	14488.5	24 h
207	24877.8	24 h
192	18856.8	24 h
212	37987.2	24 h
158	12338.7	24 h
219	30364	24 h
155	7674.86	24 h
203	19550.7	24 h
216	32939.8	24 h
186	14865.1	24 h
168	10118	24 h
175	10871	24 h
200	10814.8	24 h
136	6041.04	24 h
201	24686.7	24 h
181	21104.5	24 h
171	13558.6	24 h
179	15275.5	24 h
186	13338.5	24 h
195	21552.1	24 h
162	17194.6	24 h
200	17755.5	24 h
199	22316.2	24 h
137	11582.3	24 h
160	12299.1	24 h
167	13029.8	24 h
189	17283.4	24 h
197	24007.2	24 h
221	29454.2	24 h
209	23268.3	24 h
205	23964.6	24 h
143	11476.1	24 h
183	11181.1	24 h
149	9300.39	24 h
184	17050.5	24 h
168	8890.96	24 h
214	26712	24 h
218	28698.7	24 h
212	28839	24 h
222	36364.5	24 h
150	9951.36	24 h
172	13819	24 h
191	23431.1	24 h
168	10227.8	24 h
118	12150.2	24 h
192	16579.7	24 h
211	27929.1	24 h
141	13070.1	24 h
194	17785.5	24 h
186	15376.1	24 h
221	39927.1	24 h
191	19986.1	24 h
273	49270.8	24 h
202	22275.8	24 h
193	21817.5	24 h
181	11657.8	24 h
173	13456.5	24 h
217	29790.3	24 h
180	10878.3	24 h
145	11205.9	24 h
185	15240.2	24 h
221	29135.3	24 h
219	33828.1	24 h
153	10070	24 h
208	26870.6	24 h
218	30063.7	24 h
207	24224	24 h
169	14436.5	24 h
200	26530.9	24 h
170	12359.1	24 h
211	33234.9	24 h
207	26125.1	24 h
182	11530.5	24 h
193	20497	24 h
196	26228.3	24 h
193	20815.9	24 h
205	33049.5	24 h
172	9324.27	24 h
147	10959	24 h
190	18003.3	24 h
182	19938.8	24 h
181	12747.7	24 h
161	9988.38	24 h
185	13045.4	24 h
209	30474.6	24 h
186	10297.9	24 h
167	11150.8	24 h
195	18272.3	24 h
203	28800.8	24 h
146	12134	24 h
188	17918.9	24 h
181	11935.9	24 h
209	24168.5	24 h
230	52838.9	24 h
167	12545.7	24 h
154	9949.67	24 h
165	15649.8	24 h
216	25505.4	24 h
214	36691.9	24 h
159	11363.1	24 h
179	14683.7	24 h
196	23026.1	24 h
166	15673.1	24 h
201	18800.8	24 h
178	17118.2	24 h
178	16894.1	24 h
217	29790.4	24 h
168	15989.5	24 h
192	15257.5	24 h
166	12040.5	24 h
213	37164.8	24 h
164	11178.8	24 h
224	39794.5	24 h
205	29823.3	24 h
237	48650.9	24 h
198	21920.1	24 h
186	13396.8	24 h
193	20528.4	24 h
127	8260.52	24 h
206	24839.5	24 h
172	10744.7	24 h
156	10721.2	24 h
192	19342.4	24 h
182	10289.2	24 h
145	7714.62	24 h
179	15031.5	24 h
194	24965.6	24 h
181	13365.6	24 h
117	11459.3	24 h
124	9879.25	24 h
166	9958.51	24 h
190	24090.3	24 h
150	10298	24 h
209	28829.2	24 h
179	16259.3	24 h
155	12791.1	24 h
136	12181.9	24 h
230	39487.1	24 h
135	12092.3	24 h
191	18039.4	24 h
239	70295.1	24 h
154	16683.2	24 h
217	29660.9	24 h
157	7165.99	24 h
158	7953.8	24 h
197	20235.2	24 h
193	18701.7	24 h
199	24662.4	24 h
133	8935.15	24 h
216	32268.3	24 h
191	18623.4	24 h
207	24426.8	24 h
175	20219.6	24 h
175	12348.6	24 h
213	35849.6	24 h
169	10035.7	24 h
183	13662.2	24 h
199	21204.1	24 h
165	16514.5	24 h
171	12001.4	24 h
161	11491.1	24 h
173	10610.2	24 h
160	10767.4	24 h
195	22532.5	24 h
142	10378.9	24 h
193	15531.1	24 h
180	16601.5	24 h
186	16025.9	24 h
195	22470.5	24 h
184	9747.01	24 h
189	25086.7	24 h
192	19828.4	24 h
143	8001.08	24 h
175	15190	24 h
156	9841.32	24 h
202	27260.9	24 h
156	10868.2	24 h
164	8595.83	24 h
208	22897.3	24 h
144	9213.53	24 h
175	14426.2	24 h
149	13959.1	24 h
203	23970.1	24 h
191	20807.6	24 h
190	15522.3	24 h
157	14387.3	24 h
240	63493.6	24 h
184	15497.8	24 h
178	10249.6	24 h
189	19813.9	24 h
192	15178.4	24 h
230	48978.9	24 h
130	9885.72	24 h
162	9833.18	24 h
181	14248.8	24 h
172	18946.2	24 h
164	8440.97	24 h
130	7426.25	24 h
155	10566.5	24 h
176	18179.7	24 h
146	11380.5	24 h
166	12935.8	24 h
163	7139.95	24 h
225	54139.2	24 h
197	17648	24 h
173	16214	24 h
185	14549	24 h
158	14488.2	24 h
207	30313.2	24 h
179	12661.5	24 h
140	9978.52	24 h
199	31375.9	24 h
243	72051.9	24 h
192	17384.2	24 h
172	21925	24 h
199	21867.9	24 h
173	20585.1	24 h
141	10045.6	24 h
218	41807.1	24 h
138	7531.65	24 h
142	9825.29	24 h
181	18909.8	24 h
197	16348.9	24 h
147	11867.9	24 h
240	62515.6	24 h
198	21265.4	24 h
217	29466.6	24 h
222	49069.6	24 h
187	21034.3	24 h
131	6946.59	24 h
180	16283.2	24 h
216	22211.1	24 h
186	15353.7	24 h
224	36007.1	24 h
146	11475.7	24 h
205	18750.6	24 h
148	8180.02	24 h
208	25040.4	24 h
171	10043.2	24 h
159	13353.8	24 h
178	9564.48	24 h
215	28434.2	24 h
212	32746.5	24 h
217	23459	24 h
172	7557.48	24 h
215	34740.8	24 h
174	15537.4	24 h
170	13014	24 h
135	10282.2	24 h
206	33935.9	24 h
191	19532.4	24 h
187	18955.2	24 h
211	22975.2	24 h
214	38842	24 h
221	45997.4	24 h
168	9917.85	24 h
183	15356	24 h
209	31675.7	24 h
169	15365.6	24 h
181	10844.6	24 h
208	42556.9	24 h
216	30895.8	24 h
137	14116.3	24 h
190	16485.4	24 h
211	20927.6	24 h
242	56404.6	24 h
184	17047.8	24 h
177	17555.7	24 h
199	20080.8	24 h
239	64370.4	24 h
135	10327.8	24 h
189	22631.3	24 h
151	9636.18	24 h
219	28424.7	24 h
188	13646.3	24 h
221	40194.3	24 h
189	20548.5	24 h
230	45496.8	24 h
193	16908.1	24 h
196	21937	24 h
147	10697.9	24 h
199	29849.2	24 h
203	27537.7	24 h
152	9635.97	24 h
190	15983.9	24 h
203	24575.3	24 h
190	14062	24 h
188	19282.3	24 h
197	19764.4	24 h
192	22367.9	24 h
217	41498.8	24 h
140	7503.74	24 h
153	8858.53	24 h
182	19233.2	24 h
140	13345.5	24 h
204	23045.2	24 h
150	6538.93	24 h
218	28064.5	24 h
140	8957.05	24 h
167	13997.9	24 h
138	9995.21	24 h
180	12991.1	24 h
183	9935.94	24 h
151	9711.91	24 h
239	249807	24 h
196	18431.2	24 h
202	24159.5	24 h
133	11741.8	24 h
227	42682.9	24 h
234	79333.7	24 h
188	17090.8	24 h
187	15563.8	24 h
142	10150.2	24 h
144	10569.7	24 h
159	11143.2	24 h
161	10074.3	24 h
154	12574.5	24 h
165	12703.5	24 h
206	24740.3	24 h
167	12486.4	24 h
207	26569	24 h
207	25795.1	24 h
187	12445.7	24 h
196	14274.1	24 h
205	24661.2	24 h
239	93259.3	24 h
203	19951.7	24 h
202	18072.1	24 h
192	18171.5	24 h
167	11062	24 h
227	36944.2	24 h
163	12721	24 h
209	35039.6	24 h
160	11876.2	24 h
147	10415.1	24 h
186	16079.5	24 h
156	8965.04	24 h
156	13561.5	24 h
202	23061	24 h
229	32344.6	24 h
172	8034.94	24 h
209	23305.7	24 h
185	19521.2	24 h
201	25957.3	24 h
159	9460.11	24 h
207	27286.4	24 h
152	11058.6	24 h
200	17529	24 h
134	9163.68	24 h
154	8130.93	24 h
177	11771	24 h
191	12684.9	24 h
128	10454.2	24 h
155	13435.8	24 h
126	9289.48	24 h
170	12938.2	24 h
213	19625.4	24 h
152	12487.3	24 h
212	29508	24 h
178	23486.9	24 h
187	18825.3	24 h
231	49006.1	24 h
192	16788.2	24 h
212	25245.8	24 h
188	18610.9	24 h
199	15268.3	24 h
164	11266.1	24 h
196	16077.5	24 h
181	11993.3	24 h
197	20283.5	24 h
174	12426.3	24 h
135	10904.5	24 h
166	9920.14	24 h
137	6503.51	24 h
189	15999.7	24 h
188	16800.5	24 h
152	7771.57	24 h
218	40983.2	24 h
203	21255.3	24 h
230	50488.4	24 h
216	26300.1	24 h
133	14521.8	24 h
190	19602.3	24 h
142	5621.63	24 h
189	19892.8	24 h
167	10507.4	24 h
153	11340.1	24 h
189	23501	24 h
163	10326.3	24 h
179	13984.7	24 h
167	8216.63	24 h
213	27318.4	24 h
154	11235.1	24 h
139	12158.9	24 h
197	16135.2	24 h
204	18425.8	24 h
129	10094.9	24 h
179	19092.5	24 h
186	18961.1	24 h
183	19541.5	24 h
168	8596.1	24 h
169	13642.9	24 h
123	10236.2	24 h
184	14671.6	24 h
119	11550.7	24 h
227	34704.2	24 h
188	17439.5	24 h
223	36045.6	24 h
151	8406.98	24 h
223	41605.5	24 h
132	7087.79	24 h
187	19528	24 h
170	13674.3	24 h
199	22719.8	24 h
200	15231.1	24 h
202	28966.7	24 h
229	35008.5	24 h
185	16484.6	24 h
148	7966.66	24 h
150	12992.7	24 h
184	20682.9	24 h
178	16244.4	24 h
146	8754.99	24 h
199	23719.6	24 h
165	17709.4	24 h
199	27496	24 h
142	8571.18	24 h
176	16038	24 h
140	8820.28	24 h
187	16394	24 h
177	13925.2	24 h
174	11218	24 h
167	17317.9	24 h
154	13599.3	24 h
135	9339.24	24 h
162	9429.73	24 h
151	11084.1	24 h
198	25017.8	24 h
215	28899.4	24 h
174	16427.3	24 h
200	17043	24 h
179	8070.05	24 h
164	10614.1	24 h
168	11312	24 h
185	13475.2	24 h
173	16650.8	24 h
157	9081.51	24 h
173	11216.7	24 h
160	10947.5	24 h
153	10871.5	24 h
223	42483.4	24 h
172	12978.1	24 h
211	25370.6	24 h
127	9421.25	24 h
192	16244.9	24 h
184	16712.8	24 h
161	7119.03	24 h
145	13174.2	24 h
201	26482.9	24 h
154	12996	24 h
171	13313.8	24 h
207	20755.7	24 h
142	7216.9	24 h
220	34345.5	24 h
203	26415.7	24 h
144	11399.6	24 h
195	21624.7	24 h
201	16199.3	24 h
185	21320.8	24 h
175	22627.3	24 h
207	23560.6	24 h
158	10689.3	24 h
172	15582.2	24 h
198	20555.7	24 h
139	14219.2	24 h
226	32222.4	24 h
168	14531.5	24 h
207	23856	24 h
144	9744.25	24 h
203	24188.5	24 h
228	41177.9	24 h
170	11885.3	24 h
211	18543.4	24 h
170	15269.6	24 h
130	8711.08	24 h
177	11417	24 h
129	8878.96	24 h
207	22445.8	24 h
204	23629.3	24 h
184	10929.4	24 h
204	30865.2	24 h
171	10514	24 h
185	16575.5	24 h
240	55263.5	24 h
161	15092.7	24 h
146	11382.3	24 h
148	7394.82	24 h
211	30532.7	24 h
172	15813.6	24 h
203	26375.8	24 h
131	9912.6	24 h
191	19662.5	24 h
229	37355.6	24 h
207	28430.4	24 h
187	16009.1	24 h
206	27897.3	24 h
204	20134.1	24 h
186	16850.9	24 h
149	11848	24 h
156	9584.21	24 h
191	19817.4	24 h
197	23873.8	24 h
152	7164.03	24 h
184	16806.9	24 h
213	29106.8	24 h
185	12829.6	24 h
170	19762.4	24 h
145	13232.5	24 h
167	13561.7	24 h
217	29879.3	24 h
207	23630.2	24 h
224	51992.7	24 h
190	12657.7	24 h
148	6231.33	24 h
212	32648.6	24 h
177	17914.6	24 h
228	51514.5	24 h
218	47574.2	24 h
145	9039.24	24 h
134	8345.73	24 h
190	11265	24 h
199	22673.6	24 h
197	17056.9	24 h
212	26158.5	24 h
207	24668	24 h
147	11205	24 h
185	16640.2	24 h
196	21165.3	24 h
180	15776.1	24 h
191	22057.3	24 h
230	52869.6	24 h
151	9645.42	24 h
148	9323.9	24 h
153	7487.66	24 h
180	14673.2	24 h
159	9221.31	24 h
152	13435.5	24 h
227	29652.3	24 h
174	20452.4	24 h
162	13174	24 h
180	17448.3	24 h
191	14486.3	24 h
156	13090.2	24 h
208	30840.1	24 h
161	11132.3	24 h
185	20194.7	24 h
190	23221.3	24 h
159	14709.8	24 h
216	38296.2	24 h
232	48593.7	24 h
134	6307.37	24 h
200	24830.2	24 h
187	12064.8	24 h
188	15747	24 h
231	36420.1	24 h
144	7489.7	24 h
148	10874.4	24 h
202	31675.6	24 h
141	9499.23	24 h
218	39387.7	24 h
212	32212.7	24 h
217	25755.3	24 h
152	9940.36	24 h
161	9183.25	24 h
225	34938.8	24 h
172	11639.6	24 h
201	25752.1	24 h
234	41240.9	24 h
146	14481.5	24 h
128	9002.4	24 h
174	14405.4	24 h
230	49567.9	24 h
175	12893.5	24 h
158	12429.1	24 h
200	19921.1	24 h
238	70903.9	24 h
178	12493	24 h
164	11129.2	24 h
190	21278.7	24 h
184	13003.2	24 h
187	18902	24 h
195	23316.9	24 h
178	13416.2	24 h
157	7404.77	24 h
170	8042.22	24 h
225	35055.8	24 h
180	15424.8	24 h
205	30074	24 h
219	40523.8	24 h
228	54630.8	24 h
164	13065.9	24 h
181	14191.9	24 h
135	9563.85	24 h
160	12812.6	24 h
140	12609.7	24 h
182	20784	24 h
206	20489	24 h
191	20257.8	24 h
240	56617.7	24 h
139	8354.11	24 h
162	10468.8	24 h
168	17345.8	24 h
169	13175.7	24 h
172	13942.4	24 h
158	10729	24 h
183	18555.6	24 h
146	11062.7	24 h
165	15749.1	24 h
142	14643.6	24 h
195	15844.4	24 h
199	21415	24 h
210	26981.8	24 h
186	14398.3	24 h
174	13221.3	24 h
163	11403	24 h
158	11203	24 h
192	15521.3	24 h
186	19406.8	24 h
219	33540.5	24 h
185	11334.3	24 h
220	36240.1	24 h
195	24083.3	24 h
147	10242.9	24 h
158	12103.4	24 h
196	20852	24 h
213	30839.2	24 h
204	18684.5	24 h
134	11891	24 h
138	9912.98	24 h
183	18757.6	24 h
183	23069.2	24 h
185	17981.5	24 h
140	8553.98	24 h
184	16337.8	24 h
152	14475.6	24 h
208	32242.5	24 h
177	16763.3	24 h
150	7255.47	24 h
171	11640	24 h
218	33299.8	24 h
132	11474.5	24 h
154	6849.71	24 h
167	9117.73	24 h
159	11752.2	24 h
169	11198.8	24 h
200	19594.1	24 h
230	43207.4	24 h
141	8428.16	24 h
151	7713.25	24 h
125	9946.09	24 h
181	19288.2	24 h
118	15239.4	24 h
183	14931.8	24 h
183	12547.9	24 h
226	48055.4	24 h
147	11405.4	24 h
166	6542.07	24 h
196	24636	24 h
192	16756.6	24 h
175	11337.8	24 h
140	12324.2	24 h
202	16090.3	24 h
156	11676	24 h
187	16710.8	24 h
153	10033.3	24 h
165	8808.6	24 h
164	12895.4	24 h
177	11857.6	24 h
215	31732.8	24 h
199	20501.8	24 h
197	21952.6	24 h
212	29890	24 h
199	23182.5	24 h
202	24257.5	24 h
210	30544.6	24 h
162	10445.5	24 h
182	24314.4	24 h
173	14611.9	24 h
224	33712.6	24 h
165	10171.4	24 h
161	10471.8	24 h
212	28452.9	24 h
198	16753.1	24 h
167	13276.7	24 h
191	19198.8	24 h
195	25632.7	24 h
204	28383.2	24 h
230	39687.6	24 h
137	7799.81	24 h
209	23928.2	24 h
140	9303.47	24 h
181	14181.5	24 h
137	7166.25	24 h
247	73117.5	24 h
196	21893.4	24 h
201	24257.4	24 h
181	13463	24 h
186	14571.9	24 h
184	11720	24 h
185	25714.7	24 h
144	10661.2	24 h
212	31697.1	24 h
169	10439.4	24 h
149	8128.78	24 h
190	15489.8	24 h
211	34592.2	24 h
221	31491.1	24 h
196	21989	24 h
190	25896.6	24 h
138	8643.68	24 h
176	13644.6	24 h
190	23324.5	24 h
190	18123.1	24 h
134	8250.35	24 h
221	36922	24 h
145	9358.96	24 h
160	11863.5	24 h
200	21167.3	24 h
170	20538.2	24 h
177	19724	24 h
131	8699.34	24 h
173	13449.3	24 h
201	19266.3	24 h
187	13182.8	24 h
183	15490.5	24 h
207	25679.4	24 h
148	7787.54	24 h
168	6496.63	24 h
183	10045.9	24 h
214	28081.8	24 h
169	10588.4	24 h
135	8535.19	24 h
184	14961.7	24 h
177	16720.2	24 h
141	15349.1	24 h
217	32451.2	24 h
172	22393.1	24 h
138	7145.2	24 h
182	20816.3	24 h
134	10138.6	24 h
204	30802.9	24 h
191	14790.3	24 h
190	17348.2	24 h
178	18588.3	24 h
230	64146.3	24 h
189	18040.9	24 h
184	17630.8	24 h
162	9739.49	24 h
210	30969.7	24 h
186	17785.3	24 h
161	11868.4	24 h
206	23880.7	24 h
206	25819.4	24 h
190	22320.4	24 h
185	16502.6	24 h
184	15781.7	24 h
221	34696.9	24 h
192	21337.2	24 h
183	17654.5	24 h
129	9599.43	24 h
179	17268.4	24 h
227	47094.2	24 h
220	42137.6	24 h
210	23756.7	24 h
205	21695.5	24 h
200	20652.8	24 h
197	17932	24 h
146	12162.9	24 h
196	18225.5	24 h
229	37557.8	24 h
136	6877.39	24 h
202	26295.5	24 h
198	23705.8	24 h
143	10762.2	24 h
198	16837.3	24 h
196	24112.9	24 h
162	12894.4	24 h
220	38910.6	24 h
203	23229.6	24 h
227	55108.3	24 h
172	14137.8	24 h
203	25764.9	24 h
206	24740.2	24 h
173	13979.9	24 h
213	23100.6	24 h
131	10151.4	24 h
186	11899.5	24 h
189	16166.8	24 h
177	9262.77	24 h
202	35430.9	24 h
216	36087.8	24 h
192	15628.9	24 h
158	13407.7	24 h
133	7552.68	24 h
223	39053.3	24 h
117	10311.2	24 h
216	25344.4	24 h
163	14178.8	24 h
153	9504.69	24 h
214	27494.7	24 h
187	23574.9	24 h
153	11890.4	24 h
192	24767.8	24 h
137	7991.96	24 h
173	11914	24 h
149	11783	24 h
161	11930.8	24 h
211	26260.7	24 h
181	20469.5	24 h
179	20278.3	24 h
163	13460.4	24 h
173	8675.46	24 h
173	13579.2	24 h
190	19178.7	24 h
212	23504.3	24 h
201	27024.5	24 h
211	26856.8	24 h
196	19407.3	24 h
190	12878.5	24 h
206	27612.2	24 h
182	18287.2	24 h
166	10504.6	24 h
132	8278.7	24 h
212	32347.9	24 h
138	8655.26	24 h
171	10172.6	24 h
203	22156.1	24 h
208	30355.2	24 h
196	18460.5	24 h
179	10756.3	24 h
228	51697.9	24 h
140	8142.2	24 h
147	8984.83	24 h
173	10624	24 h
171	10811	24 h
139	11073.6	24 h
200	19737.6	24 h
200	17910.3	24 h
162	10313.1	24 h
158	9678.73	24 h
169	18329.5	24 h
180	13779.7	24 h
160	12681.4	24 h
214	33940.1	24 h
133	8692.09	24 h
233	44845.2	24 h
150	15701.2	24 h
195	27648	24 h
174	15332.2	24 h
174	13026.5	24 h
196	14061.3	24 h
162	8983.43	24 h
167	9924.02	24 h
209	27961.5	24 h
157	15199.7	24 h
223	30142.1	24 h
174	9080.94	24 h
201	25135.8	24 h
166	13273.3	24 h
186	17215.5	24 h
217	28692.7	24 h
229	52118.6	24 h
168	14217	24 h
166	15191.1	24 h
128	10521.4	24 h
136	8231.77	24 h
129	8097.23	24 h
139	7172.2	24 h
196	22215.2	24 h
138	8571.66	24 h
225	38274.1	24 h
232	39719.9	24 h
169	14654.8	24 h
206	29836.3	24 h
224	56417.8	24 h
159	13460.2	24 h
195	17313.6	24 h
190	22312.2	24 h
201	18158.8	24 h
180	14783.4	24 h
187	21531.7	24 h
122	10045	24 h
146	11706.6	24 h
212	34682.4	24 h
191	20961.6	24 h
193	19162.6	24 h
163	9817.93	24 h
212	35613.7	24 h
221	35906.6	24 h
208	17747.9	24 h
189	16420.2	24 h
137	13267.3	24 h
128	11965	24 h
214	30054.8	24 h
188	17696.2	24 h
187	16295.1	24 h
187	12890.2	24 h
233	40450.8	24 h
132	7597.84	24 h
173	13611.3	24 h
178	12352.3	24 h
190	17941.6	24 h
194	28200.2	24 h
222	37865	24 h
224	49481.4	24 h
177	17514.4	24 h
181	15492.5	24 h
205	22948	24 h
194	18080.4	24 h
152	10040.5	24 h
211	21901	24 h
135	10846.6	24 h
195	16981.4	24 h
208	19278.8	24 h
180	17654.1	24 h
203	29164.4	24 h
165	15595.5	24 h
149	12131.3	24 h
188	16609.9	24 h
137	9624.13	24 h
198	14293.4	24 h
176	16793.8	24 h
145	9583.08	24 h
168	20221.6	24 h
192	12964.7	24 h
145	8552.11	24 h
197	16857.9	24 h
218	45928	24 h
187	19895.5	24 h
201	18922.7	24 h
205	29271.8	24 h
213	30184.8	24 h
185	18457.6	24 h
169	13313.5	24 h
142	9556.11	24 h
158	9351.36	24 h
158	6839.73	24 h
178	9149.74	24 h
139	11568.1	24 h
148	6437.64	24 h
175	10358.2	24 h
223	61815	24 h
170	14588.3	24 h
199	16380	24 h
233	44707.8	24 h
166	14379.4	24 h
215	30201	24 h
235	53464.7	24 h
148	12117.4	24 h
219	30797.2	24 h
170	20237.5	24 h
139	9561.57	24 h
205	25068.8	24 h
191	11157.7	24 h
143	11023	24 h
182	19670.7	24 h
202	28075.3	24 h
182	16228.5	24 h
159	9322.39	24 h
219	32313	24 h
144	10640.6	24 h
176	15471.6	24 h
173	12371.7	24 h
162	11738.6	24 h
179	10743.4	24 h
158	20086.4	24 h
186	13451.9	24 h
221	38096.8	24 h
152	13158.5	24 h
145	11155.9	24 h
168	11781.2	24 h
208	35748.4	24 h
190	17293.4	24 h
241	106543	24 h
166	15018	24 h
194	19458.7	24 h
204	21431.8	24 h
199	21765.9	24 h
195	18779	24 h
220	39381.5	24 h
181	14027.3	24 h
155	10668.3	24 h
191	18063.4	24 h
179	16033.1	24 h
180	21708.8	24 h
162	9647.98	24 h
184	16184.5	24 h
218	30799.4	24 h
155	13441.8	24 h
166	7978.09	24 h
223	32200.8	24 h
222	37099.3	24 h
146	11325.3	24 h
170	11798.2	24 h
191	23613.1	24 h
197	24846.4	24 h
165	14580.3	24 h
144	15808.6	24 h
191	15654.2	24 h
170	13708.2	24 h
157	10783.6	24 h
158	14524.4	24 h
207	25914.7	24 h
200	24745.7	24 h
196	17664.1	24 h
226	48193.8	24 h
126	8063.03	24 h
165	12320.2	24 h
196	20021.7	24 h
184	15771.8	24 h
194	13423.6	24 h
196	20438.8	24 h
226	35971.3	24 h
180	18182.6	24 h
237	50232.2	24 h
171	17817	24 h
179	17315.2	24 h
203	22115.6	24 h
138	8577.87	24 h
176	15383.9	24 h
133	11175.4	24 h
177	13103	24 h
146	10319.7	24 h
217	36486.4	24 h
214	42257.7	24 h
203	21488.8	24 h
176	18738.7	24 h
183	24154.1	24 h
228	36634.1	24 h
190	21442.9	24 h
201	23355.4	24 h
174	14690.3	24 h
201	19628.6	24 h
202	20879.2	24 h
138	10784.7	24 h
199	33226.2	24 h
220	37466.4	24 h
187	16535.5	24 h
205	25284.3	24 h
130	6782.15	24 h
218	27309.5	24 h
156	13736.6	24 h
179	15436.1	24 h
213	23287	24 h
209	25745.8	24 h
191	15404.4	24 h
215	34048.1	24 h
179	11359.8	24 h
153	8990.53	24 h
177	13509.1	24 h
207	17039.8	24 h
193	29460.3	24 h
137	10671.9	24 h
162	11423	24 h
156	7830.05	24 h
178	16817	24 h
148	11895	24 h
233	44203.6	24 h
132	11577.3	24 h
210	28837.4	24 h
145	11492.5	24 h
152	5413.35	24 h
228	58675.2	24 h
195	22932	24 h
217	37534.1	24 h
127	7784.75	24 h
186	15521.4	24 h
218	29604.6	24 h
191	24104.7	24 h
208	28053.9	24 h
228	49548.7	24 h
156	12565.2	24 h
208	34819.1	24 h
136	8069.1	24 h
168	17381.1	24 h
157	11885.6	24 h
200	20484.3	24 h
183	21462.3	24 h
188	15987.9	24 h
167	15353.4	24 h
130	8508.77	24 h
178	14251.9	24 h
201	22090.8	24 h
196	15882.1	24 h
135	8449.2	24 h
213	29567	24 h
180	14092.5	24 h
228	35258.9	24 h
145	8909.01	24 h
215	35726.5	24 h
176	11869.4	24 h
145	12164.2	24 h
124	9966.17	24 h
170	9551.89	24 h
174	12428	24 h
240	66450.8	24 h
194	11904.4	24 h
215	28109.8	24 h
181	18792.6	24 h
177	16482.7	24 h
139	11295.2	24 h
179	17446	24 h
217	36347.3	24 h
173	12715.5	24 h
139	13585	24 h
203	26817.1	24 h
224	42601.7	24 h
141	14219.4	24 h
181	14237.1	24 h
171	14603.9	24 h
193	17357.8	24 h
200	21717.8	24 h
186	18687.3	24 h
166	16769.4	24 h
225	37525	24 h
174	16200.3	24 h
119	10322.5	24 h
196	24701.2	24 h
215	30600.5	24 h
170	12570	24 h
204	32420.5	24 h
175	15361.8	24 h
153	16759	24 h
128	11053.6	24 h
138	10305.1	24 h
171	14396.8	24 h
215	34148.3	24 h
185	18567.5	24 h
176	16926.4	24 h
179	14310.9	24 h
182	17872.5	24 h
118	11846.9	24 h
183	18244.9	24 h
178	7933.47	24 h
211	25111.5	24 h
141	7214.12	24 h
145	10483.6	24 h
122	9729.15	24 h
164	10064.1	24 h
147	15656.7	24 h
172	13639.4	24 h
201	21502.1	24 h
213	34144	24 h
203	27810.8	24 h
126	10359.7	24 h
188	17747.8	24 h
154	11194.7	24 h
222	42261.6	24 h
189	24366.2	24 h
197	18960	24 h
130	13025	24 h
227	46198.1	24 h
146	7613.07	24 h
165	12690.8	24 h
178	12555.3	24 h
197	23290.2	24 h
220	37560.6	24 h
132	7470.8	24 h
190	14650	24 h
156	13327.8	24 h
178	16712.6	24 h
133	9823.07	24 h
199	22091.7	24 h
146	7099.97	24 h
153	12896.6	24 h
221	30389.5	24 h
152	11333.6	24 h
145	11929.6	24 h
169	19380.8	24 h
195	23313.3	24 h
208	24637.5	24 h
136	11957.6	24 h
137	9024.82	24 h
176	13182.7	24 h
176	15748.2	24 h
214	29285.3	24 h
195	20627.4	24 h
202	28647.4	24 h
190	17232.4	24 h
170	13357.4	24 h
181	17027.1	24 h
226	47121.6	24 h
218	29455.8	24 h
199	23343.4	24 h
198	18116.4	24 h
214	32735.2	24 h
161	10153.2	24 h
217	29250.4	24 h
206	28565.5	24 h
163	15111.1	24 h
203	24357.4	24 h
141	10944.8	24 h
214	34487.9	24 h
204	24222.6	24 h
184	19293.6	24 h
196	21468.2	24 h
184	12352	24 h
221	32936.1	24 h
169	16979.9	24 h
158	8451.1	24 h
164	17345.5	24 h
171	14659.5	24 h
171	9782.69	24 h
216	28435.9	24 h
180	20746.6	24 h
172	12991	24 h
174	10359.8	24 h
248	70144.5	24 h
238	68123.3	24 h
219	36859.6	24 h
138	8211.65	24 h
145	9012.06	24 h
133	10334.9	24 h
197	22191.1	24 h
141	7590.73	24 h
222	39192.6	24 h
160	14779.7	24 h
215	36336.7	24 h
206	29659	24 h
166	13797	24 h
190	15010.7	24 h
209	26366.4	24 h
221	32210.2	24 h
164	16293	24 h
194	22423.7	24 h
125	9650.11	24 h
153	12811.9	24 h
190	16235.5	24 h
198	25586	24 h
201	26789	24 h
170	13169.5	24 h
204	19272.9	24 h
142	9668.99	24 h
134	12631.9	24 h
197	17299.7	24 h
207	29519.7	24 h
208	22046	24 h
129	12395.8	24 h
172	16049.2	24 h
152	10350.5	24 h
217	24485.3	24 h
158	12458.4	24 h
184	15396.5	24 h
214	29278.5	24 h
189	12447	24 h
211	24534.4	24 h
184	16398.1	24 h
158	10854.1	24 h
203	26403.6	24 h
135	10274.6	24 h
206	22404.2	24 h
206	29222.7	24 h
169	12305.5	24 h
194	29085.6	24 h
221	37707.3	24 h
189	15521.1	24 h
173	17134.9	24 h
210	34097.2	24 h
209	23053.4	24 h
139	8676.65	24 h
210	27086	24 h
206	22961.6	24 h
150	8070.25	24 h
174	17605	24 h
190	16441.7	24 h
143	10773.2	24 h
142	9376.56	24 h
181	19528.6	24 h
162	21581.2	24 h
196	19589.6	24 h
159	16192.8	24 h
195	25065.9	24 h
164	12551.3	24 h
156	12331.6	24 h
134	9159.87	24 h
182	19665.3	24 h
137	10309.6	24 h
130	15755.9	24 h
198	20619.5	24 h
157	11289.8	24 h
160	13686.3	24 h
152	9431.23	24 h
193	21575.2	24 h
167	14818.9	24 h
209	29086.4	24 h
184	23758.6	24 h
174	15345.3	24 h
201	25891.1	24 h
200	18165.7	24 h
162	13849.5	24 h
198	26498.2	24 h
150	11564.8	24 h
206	24973.8	24 h
196	22285	24 h
124	12808.7	24 h
214	31337.8	24 h
161	14399.2	24 h
208	28615.2	24 h
173	18747.8	24 h
152	11083.7	24 h
196	18078.1	24 h
167	14864	24 h
191	15700.7	24 h
168	14049.5	24 h
189	11990.1	24 h
176	10834.1	24 h
197	16274.6	24 h
159	15111.6	24 h
196	21550	24 h
186	17232.8	24 h
178	11071.2	24 h
215	30423.3	24 h
167	16695.1	24 h
179	16845.7	24 h
222	37966.1	24 h
146	13670	24 h
214	29972.1	24 h
162	12065.4	24 h
132	7966.55	24 h
152	8962.99	24 h
126	9479.8	24 h
176	25394.4	24 h
181	15934.2	24 h
233	52855.6	24 h
139	8550.57	24 h
180	14641.1	24 h
231	46039.9	24 h
197	23621.7	24 h
219	26260.6	24 h
230	44156.6	24 h
207	21410.9	24 h
140	11565.8	24 h
182	21171.2	24 h
188	21934.9	24 h
169	12981.9	24 h
182	15588.6	24 h
190	15296.8	24 h
223	40229.3	24 h
200	26402.5	24 h
148	10062.6	24 h
190	21250.8	24 h
195	20337	24 h
197	24514.1	24 h
210	32399.4	24 h
181	12624.5	24 h
131	14171.7	24 h
231	55582.8	24 h
201	23203.4	24 h
213	28285	24 h
206	26499.9	24 h
178	13449.5	24 h
218	43836.8	24 h
189	20119	24 h
181	20901.1	24 h
155	12923.8	24 h
147	10404.6	24 h
187	22517.6	24 h
174	13737.1	24 h
223	53980.3	24 h
222	33106.3	24 h
171	11678.6	24 h
129	11359.5	24 h
174	19948.3	24 h
186	16884.2	24 h
190	17464.5	24 h
228	52741.6	24 h
197	24878.6	24 h
188	25388.6	24 h
236	46271.4	24 h
177	17930.4	24 h
220	36181.8	24 h
213	28392.9	24 h
232	37472.9	24 h
185	15732.4	24 h
233	53350.9	24 h
172	12834.6	24 h
198	22131.2	24 h
162	7700.19	24 h
188	14447.9	24 h
140	12846.3	24 h
186	10969.6	24 h
153	11421.2	24 h
173	16157.6	24 h
171	14879.5	24 h
199	27911.1	24 h
185	22132.6	24 h
207	26299	24 h
182	24069.5	24 h
201	28151	24 h
125	8972.89	24 h
136	9610.6	24 h
215	41788.6	24 h
194	15448.7	24 h
156	13667.5	24 h
173	19438.1	24 h
216	46883.6	24 h
206	25101.2	24 h
156	7336.51	24 h
179	12390.9	24 h
220	41263.9	24 h
135	7947.28	24 h
204	22020.1	24 h
217	25234.4	24 h
207	24980	24 h
183	7601.99	24 h
144	12425.5	24 h
242	78003.3	24 h
174	13658.8	24 h
200	23146	24 h
187	23360.3	24 h
165	13122.9	24 h
222	35540.8	24 h
152	18661.2	24 h
169	19082	24 h
178	17659.6	24 h
180	13711.2	24 h
235	56229.2	24 h
200	24201.4	24 h
190	16672.1	24 h
126	11445.6	24 h
222	44055.6	24 h
189	21271.6	24 h
178	20657.6	24 h
159	15158.6	24 h
167	12923.8	24 h
206	30361.9	24 h
196	22907.8	24 h
158	14563.7	24 h
171	21305.8	24 h
181	18875	24 h
124	8459.44	24 h
214	29584.5	24 h
162	14509.9	24 h
198	27459.8	24 h
231	60952	24 h
132	8595.45	24 h
137	11439.9	24 h
127	10241.6	24 h
193	19816.3	24 h
144	7995.67	24 h
124	11223.4	24 h
136	13252.3	24 h
174	12256.3	24 h
187	16439.8	24 h
188	19516.1	24 h
197	28277.5	24 h
193	22053.1	24 h
213	24258.2	24 h
196	24474.7	24 h
176	14121.3	24 h
132	12479.9	24 h
192	31134.8	24 h
196	28639.9	24 h
232	41562.6	24 h
137	10195	24 h
137	10322.4	24 h
190	20775.4	24 h
203	27934.7	24 h
180	18720.4	24 h
220	30343.5	24 h
197	19865.6	24 h
164	10254.2	24 h
217	44571.5	24 h
156	16162.2	24 h
185	19824	24 h
195	27330.5	24 h
214	22253	24 h
153	11890.9	24 h
193	21364.4	24 h
235	51859.8	24 h
214	33954.9	24 h
191	23042.5	24 h
232	51175.4	24 h
195	21714.9	24 h
207	30016.6	24 h
125	8628.8	24 h
178	14296.4	24 h
227	46773.9	24 h
119	10311.4	24 h
196	28418.6	24 h
170	9862.06	24 h
203	20726.3	24 h
159	10100.3	24 h
153	8312.21	24 h
177	13732.4	24 h
223	41982.5	24 h
204	26255.5	24 h
167	15508.4	24 h
179	14801.9	24 h
172	11615.1	24 h
156	15671.8	24 h
227	48321.7	24 h
152	10711.4	24 h
241	61651	24 h
226	42792.8	24 h
168	17875.7	24 h
198	22125.9	24 h
139	10359.6	24 h
182	16696.7	24 h
205	26183.5	24 h
219	42036.3	24 h
139	13313.8	24 h
215	42719.9	24 h
168	16830.7	24 h
218	52355.9	24 h
213	28737.5	24 h
149	10972.2	24 h
210	23065.2	24 h
124	9180.18	24 h
173	11184.8	24 h
165	19153.1	24 h
180	14950.4	24 h
225	38349.7	24 h
131	8880.62	24 h
208	27510.3	24 h
152	15693	24 h
185	13751	24 h
208	28346.3	24 h
135	14477	24 h
191	29946.9	24 h
220	44285.7	24 h
231	50888.3	24 h
218	36628.3	24 h
130	15055.9	24 h
130	11996.5	24 h
210	31019.9	24 h
172	14708	24 h
180	16131.8	24 h
235	66410.6	24 h
231	68549.1	24 h
144	10948.9	24 h
195	23033.3	24 h
220	54704.4	24 h
140	8910.46	24 h
137	12887.1	24 h
190	22961	24 h
201	32626.3	24 h
129	13169.2	24 h
211	30172.2	24 h
173	10898.9	24 h
228	44436.5	24 h
152	9738.89	24 h
220	40385.7	24 h
186	15591.9	24 h
239	56646.9	24 h
135	12791.7	24 h
226	70707.5	24 h
201	19976.1	24 h
195	24767.8	24 h
175	17625.5	24 h
172	10391.5	24 h
234	60139.1	24 h
186	19966.9	24 h
195	20203.7	24 h
191	24499	24 h
178	15269.7	24 h
172	17151.8	24 h
179	14136.5	24 h
225	36266.3	24 h
130	9263.16	24 h
159	16462	24 h
216	29894.2	24 h
172	17395.5	24 h
222	44269.1	24 h
190	11269.2	24 h
150	10813.7	24 h
182	18101.9	24 h
183	14525.4	24 h
161	9482.76	24 h
200	24702.3	24 h
148	11996.9	24 h
198	21793.8	24 h
124	10363.6	24 h
212	33833.3	24 h
158	14365.5	24 h
133	14043.6	24 h
149	15340.1	24 h
165	18834.2	24 h
176	15871.9	24 h
198	27083.5	24 h
204	26027.2	24 h
239	66952.3	24 h
147	16159.7	24 h
181	13141	24 h
194	14320.7	24 h
152	14650.5	24 h
228	40882.8	24 h
216	31509	24 h
203	28032.2	24 h
130	9531.63	24 h
220	44673.3	24 h
186	25860.6	24 h
144	15184.1	24 h
193	21132.6	24 h
193	23100.1	24 h
142	8190.34	24 h
190	13114.4	24 h
180	18819.5	24 h
221	36351.9	24 h
157	17071.4	24 h
197	25346.3	24 h
206	26873.3	24 h
157	14370.3	24 h
218	44852.8	24 h
151	15269.6	24 h
200	26399.2	24 h
157	9407.79	24 h
213	30155.3	24 h
202	29285	24 h
208	25847	24 h
145	12133.7	24 h
212	31746.6	24 h
133	11670.6	24 h
244	89436.5	24 h
135	11770.5	24 h
198	20439.2	24 h
169	11017.2	24 h
174	9991.34	24 h
148	14266.2	24 h
234	57008.2	24 h
214	34544.1	24 h
174	14240.4	24 h
133	14951.5	24 h
249	129318	24 h
160	15781.2	24 h
159	10418.1	24 h
154	16985.9	24 h
215	29075.3	24 h
143	11485.7	24 h
147	17353	24 h
206	28605	24 h
177	17574.8	24 h
194	30426.4	24 h
194	20335.7	24 h
144	12635.2	24 h
210	32485.9	24 h
157	13754.2	24 h
188	17810	24 h
242	69121.9	24 h
213	35568.3	24 h
195	14991.8	24 h
125	8945.71	24 h
171	13724.9	24 h
211	29411	24 h
176	13055.7	24 h
198	27466.1	24 h
155	12155.2	24 h
194	15726.8	24 h
200	19500.8	24 h
135	9788.06	24 h
164	15572.2	24 h
179	16444.6	24 h
195	27503.7	24 h
200	29694.3	24 h
172	18238.5	24 h
174	17622.1	24 h
180	17999.8	24 h
168	12422.8	24 h
184	17044	24 h
171	19283.2	24 h
140	9743.17	24 h
178	16330.5	24 h
222	41759.8	24 h
176	12910	24 h
222	52233.9	24 h
183	17299.7	24 h
208	36940.1	24 h
209	65156.2	24 h
178	18153	24 h
209	37002.3	24 h
203	29091.5	24 h
166	18941.9	24 h
160	18809.9	24 h
167	17740.2	24 h
147	21627.9	24 h
164	18343.5	24 h
177	12862.1	24 h
216	35619.8	24 h
136	16434.7	24 h
126	16215	24 h
184	25055.5	24 h
154	13571.2	24 h
133	12877.6	24 h
167	14112.2	24 h
201	20970.9	24 h
179	15171.9	24 h
130	9239.68	24 h
209	30737.3	24 h
205	26273.1	24 h
150	11460.4	24 h
189	19625	24 h
239	62051	24 h
192	21316.4	24 h
184	21123.9	24 h
209	28107.8	24 h
182	12615.3	24 h
217	38429.4	24 h
221	26286.7	24 h
240	67872.2	24 h
226	42852.4	24 h
217	37782.4	24 h
161	9964.22	24 h
167	17470.4	24 h
141	13859.4	24 h
117	10785.8	24 h
176	23548.3	24 h
197	24053.5	24 h
190	20859.3	24 h
121	10496.4	24 h
209	31722.1	24 h
207	35048	24 h
223	53416.5	24 h
197	29076.4	24 h
185	24302.8	24 h
221	38849.2	24 h
193	20117.3	24 h
189	19936.1	24 h
161	15758.3	24 h
175	10728.5	24 h
243	104882	24 h
215	28266.4	24 h
144	10675.2	24 h
161	14520.3	24 h
225	47965.1	24 h
166	12722.2	24 h
159	12490.3	24 h
197	21581.8	24 h
182	18110.4	24 h
170	15294.1	24 h
186	12887.5	24 h
217	43354.6	24 h
186	17774.3	24 h
212	31121	24 h
243	97500	24 h
130	13444	24 h
209	24238.8	24 h
176	11920.1	24 h
201	28606.8	24 h
214	27627.5	24 h
221	35818.2	24 h
181	16575.3	24 h
151	15748.8	24 h
155	12456.2	24 h
223	47648	24 h
220	44857	24 h
187	23060.5	24 h
149	8586.88	24 h
195	26206	24 h
179	20557.5	24 h
219	34846.2	24 h
208	36569.5	24 h
198	25452.9	24 h
223	41590.6	24 h
224	47165.9	24 h
213	44769.9	24 h
127	9267.33	24 h
125	9925.1	24 h
183	21842.3	24 h
215	40820.4	24 h
206	36296.5	24 h
219	28682.3	24 h
165	14241.8	24 h
237	57525.1	24 h
211	36161.2	24 h
143	9334.9	24 h
182	17190.3	24 h
172	22103.2	24 h
212	27880.1	24 h
196	30481.2	24 h
238	54551.2	24 h
136	12494.6	24 h
188	28009.5	24 h
146	15183.7	24 h
182	26273.7	24 h
189	12480.1	24 h
180	22673.4	24 h
160	10829.5	24 h
200	20626	24 h
222	50552.5	24 h
135	14192.1	24 h
218	44708.5	24 h
127	12079.9	24 h
234	68087.9	24 h
128	7242.12	24 h
179	11378.1	24 h
160	15696.3	24 h
200	26461.1	24 h
208	33548.8	24 h
212	26670.2	24 h
214	31609.7	24 h
139	16839.6	24 h
228	66369.8	24 h
233	63662	24 h
155	12568.5	24 h
229	76287.6	24 h
190	21589	24 h
147	14175.4	24 h
151	7963.39	24 h
161	16167.3	24 h
127	12886.7	24 h
199	25532.8	24 h
134	11200	24 h
199	27742	24 h
135	11268.1	24 h
185	18008.8	24 h
183	19510.9	24 h
142	15731.2	24 h
160	11761.2	24 h
153	17696	24 h
136	19949.9	24 h
220	48218.4	24 h
158	12776.1	24 h
125	16401.6	24 h
209	26586.7	24 h
232	91104.3	24 h
189	19353.6	24 h
169	17859.3	24 h
194	31617	24 h
200	27269.6	24 h
124	11476.5	24 h
175	13927.5	24 h
186	24548.6	24 h
201	16737.1	24 h
164	10949.5	24 h
136	13021.3	24 h
197	16717.2	24 h
163	18416.7	24 h
224	53132.4	24 h
186	28336	24 h
185	22682	24 h
205	30407.2	24 h
206	29645.3	24 h
224	36697.2	24 h
193	31349.8	24 h
208	34834.8	24 h
191	27694.5	24 h
154	7899.65	24 h
168	17352	24 h
214	40738.4	24 h
171	16267.2	24 h
183	27121.1	24 h
169	16222.5	24 h
220	36095.6	24 h
206	34283.2	24 h
235	76642.5	24 h
133	12026.9	24 h
151	12189	24 h
206	31818.4	24 h
148	13082.3	24 h
146	12290.5	24 h
157	16338.6	24 h
211	40171	24 h
233	65988.5	24 h
130	14072.5	24 h
149	10619.2	24 h
170	15771.7	24 h
195	28460.7	24 h
189	25230.1	24 h
228	64235.7	24 h
190	27265.5	24 h
149	15040.8	24 h
224	83244.7	24 h
182	21610.4	24 h
200	26999.8	24 h
185	22875.8	24 h
165	13969.4	24 h
218	39092.7	24 h
194	24306.4	24 h
146	13518.3	24 h
154	13859.9	24 h
231	44422.2	24 h
198	29833.6	24 h
171	13730.8	24 h
134	9953.07	24 h
122	11386.5	24 h
150	11107.2	24 h
175	16632.2	24 h
210	40015.7	24 h
215	23717.8	24 h
188	20246.9	24 h
130	8279.75	24 h
207	32412.3	24 h
159	12610.7	24 h
202	35484.8	24 h
196	22354.5	24 h
160	19761.6	24 h
213	38084.7	24 h
229	45958.9	24 h
200	26716.4	24 h
199	19619	24 h
139	12629.6	24 h
175	13271.5	24 h
163	11029.9	24 h
167	13704.6	24 h
202	25284.6	24 h
212	42397.5	24 h
179	20944.6	24 h
196	21677.3	24 h
241	61683.1	24 h
211	30446.9	24 h
133	8149.48	24 h
207	36996.7	24 h
179	27427.6	24 h
225	39283.3	24 h
[truncated: 7,817 more rows]
