# Supplementary material for: Proliferating coacervate droplets as the missing link between chemistry and biology in the origins of life
Source: Nat Commun. 2021 Sep 24;12:5487. doi: 10.1038/s41467-021-25530-6 (PMC8463549; doi:10.1038/s41467-021-25530-6)
Supplement: Supplementary file 7 — Source Data [file 41467_2021_25530_MOESM7_ESM.zip › Source Data/DATA/Fig7f.xlsx]

## Sheet: 0 h
FSC-W	BP-Intensity	Time
200	476.004	0 h
203	1086.35	0 h
217	872.069	0 h
179	454.622	0 h
181	414.527	0 h
183	979.303	0 h
179	495.69	0 h
205	1225.47	0 h
230	802.659	0 h
163	427.74	0 h
187	552.3	0 h
214	1128.74	0 h
195	1235.8	0 h
153	588.03	0 h
177	591.023	0 h
158	530.299	0 h
181	716.616	0 h
225	1225.12	0 h
118	179.784	0 h
173	633.05	0 h
135	191.92	0 h
196	840.247	0 h
163	795.684	0 h
186	407.906	0 h
202	699.982	0 h
217	1084.69	0 h
207	740.372	0 h
129	180.699	0 h
194	536.315	0 h
133	298.933	0 h
216	781.823	0 h
185	869.385	0 h
225	1191.17	0 h
149	543.335	0 h
169	204.204	0 h
203	1339.54	0 h
150	292.164	0 h
165	662.232	0 h
168	809.236	0 h
159	187.408	0 h
182	360.291	0 h
143	155.129	0 h
216	307.633	0 h
156	417.978	0 h
215	836.236	0 h
221	671.729	0 h
196	1141.32	0 h
209	1049.32	0 h
120	394.384	0 h
178	898.332	0 h
187	534.34	0 h
196	369.626	0 h
226	683.452	0 h
215	1900.62	0 h
144	478.599	0 h
187	642.694	0 h
124	509.035	0 h
142	878.071	0 h
123	693.981	0 h
180	570.644	0 h
173	841.088	0 h
139	604.457	0 h
170	775.069	0 h
202	503.918	0 h
185	415.766	0 h
195	481.681	0 h
210	495.941	0 h
162	470.916	0 h
143	459.724	0 h
200	678.645	0 h
152	595.551	0 h
229	1094.66	0 h
214	511.085	0 h
167	483.79	0 h
212	875.21	0 h
204	812.171	0 h
166	508.357	0 h
198	719.816	0 h
170	588.472	0 h
179	376.276	0 h
207	889.455	0 h
162	721.231	0 h
160	547.832	0 h
148	702.755	0 h
218	2194.79	0 h
199	659.696	0 h
213	1441.12	0 h
179	445.716	0 h
193	773.727	0 h
164	425.498	0 h
172	393.278	0 h
184	393.971	0 h
168	546.977	0 h
191	799.858	0 h
163	323.205	0 h
152	215.381	0 h
155	250.315	0 h
192	501.736	0 h
203	458.943	0 h
186	1171.36	0 h
213	603.115	0 h
157	381.452	0 h
220	262.392	0 h
190	484.321	0 h
164	975.027	0 h
234	1038.43	0 h
192	392.143	0 h
131	462.747	0 h
184	709.376	0 h
206	713.121	0 h
142	587.632	0 h
164	463.912	0 h
117	517.853	0 h
151	246.215	0 h
221	512.884	0 h
166	479.705	0 h
192	423.847	0 h
145	469.84	0 h
210	1049.6	0 h
159	413.657	0 h
149	567.194	0 h
220	1645.94	0 h
188	769.392	0 h
178	240.819	0 h
150	617.257	0 h
173	362.68	0 h
216	699.732	0 h
189	541.963	0 h
199	1076.61	0 h
183	754.513	0 h
186	685.693	0 h
161	330.209	0 h
189	976.796	0 h
189	602.172	0 h
177	214.157	0 h
155	547.862	0 h
217	504.641	0 h
164	931.585	0 h
185	363.064	0 h
179	1080.37	0 h
165	148.316	0 h
149	259.177	0 h
194	501.5	0 h
224	979.76	0 h
121	487.757	0 h
181	377.072	0 h
209	687.684	0 h
158	420.323	0 h
168	678.202	0 h
195	852.472	0 h
169	286.959	0 h
145	199.19	0 h
183	627.726	0 h
140	592.749	0 h
193	452.292	0 h
133	447.19	0 h
190	681.505	0 h
179	438.918	0 h
162	1075.21	0 h
173	347.89	0 h
163	638.388	0 h
202	628.169	0 h
196	1060.7	0 h
158	1166.03	0 h
208	710.924	0 h
221	896.813	0 h
194	901.856	0 h
161	435.01	0 h
189	763.11	0 h
212	223.625	0 h
173	436.691	0 h
193	672.628	0 h
203	1213.91	0 h
184	475.104	0 h
140	371.675	0 h
211	758.259	0 h
204	962.256	0 h
129	168.666	0 h
208	699.997	0 h
166	309.063	0 h
150	154.229	0 h
142	277.861	0 h
221	679.544	0 h
183	592.292	0 h
197	1063.31	0 h
148	324.414	0 h
235	2271.83	0 h
214	558.435	0 h
181	688.274	0 h
215	1045.75	0 h
191	822.994	0 h
128	629.658	0 h
209	784.079	0 h
203	639.789	0 h
209	207.861	0 h
124	886.565	0 h
171	540.769	0 h
188	715.731	0 h
149	381.924	0 h
197	1117.08	0 h
175	405.827	0 h
211	319.386	0 h
122	472.966	0 h
141	579.979	0 h
242	627.284	0 h
152	310.243	0 h
209	675.99	0 h
147	538.645	0 h
136	399.988	0 h
187	791.615	0 h
151	269.264	0 h
159	236.527	0 h
190	702.548	0 h
177	200.385	0 h
186	416.149	0 h
189	812.952	0 h
171	329.384	0 h
170	709.464	0 h
231	937.04	0 h
228	1005.79	0 h
140	202.434	0 h
183	294.553	0 h
151	185.86	0 h
154	690.707	0 h
178	469.427	0 h
224	245.065	0 h
124	451.525	0 h
178	289.51	0 h
190	317.336	0 h
183	785.407	0 h
187	484.969	0 h
120	474.308	0 h
190	1473.72	0 h
169	754.263	0 h
168	593.796	0 h
155	515.42	0 h
170	502.562	0 h
174	784.065	0 h
213	468.778	0 h
176	632.991	0 h
156	374.418	0 h
176	733.22	0 h
206	823.23	0 h
160	166.955	0 h
184	568.831	0 h
173	503.476	0 h
147	190.962	0 h
179	572.606	0 h
161	901.753	0 h
198	678.615	0 h
119	272.051	0 h
310	600.328	0 h
218	383.915	0 h
179	153.418	0 h
117	764.334	0 h
197	706.707	0 h
142	882.863	0 h
153	152.828	0 h
229	1044.64	0 h
203	555.058	0 h
181	662.483	0 h
197	806.626	0 h
184	332.79	0 h
184	648.283	0 h
199	345.988	0 h
204	1018.78	0 h
129	278.672	0 h
134	368.151	0 h
149	522.631	0 h
191	954.854	0 h
129	297.93	0 h
127	783.091	0 h
209	758.878	0 h
233	993.091	0 h
172	612.523	0 h
135	214.511	0 h
183	890.856	0 h
209	646.026	0 h
210	731.967	0 h
198	769.643	0 h
196	902.432	0 h
213	1132.26	0 h
161	249.578	0 h
207	713.269	0 h
200	911.309	0 h
166	680.399	0 h
182	669.104	0 h
155	288.124	0 h
157	903.007	0 h
203	1391.47	0 h
197	546.446	0 h
199	498.167	0 h
217	515.995	0 h
200	922.575	0 h
174	440.731	0 h
175	412.478	0 h
167	761.901	0 h
205	1041.02	0 h
223	1662.09	0 h
166	628.7	0 h
178	632.268	0 h
189	507.944	0 h
214	873.662	0 h
185	1658.51	0 h
197	409.514	0 h
192	569.642	0 h
184	527.748	0 h
238	1731.4	0 h
148	258.573	0 h
144	493.463	0 h
210	1055.87	0 h
182	230.747	0 h
214	930.434	0 h
140	395.033	0 h
202	462.983	0 h
186	317.646	0 h
151	497.666	0 h
220	808.366	0 h
208	762.078	0 h
121	559.998	0 h
177	852.073	0 h
228	883.512	0 h
149	541.536	0 h
158	305.2	0 h
178	594.223	0 h
199	592.97	0 h
181	891.903	0 h
222	908.817	0 h
137	455.359	0 h
129	465.018	0 h
163	680.518	0 h
177	647.958	0 h
210	1150.14	0 h
195	1550.46	0 h
227	1144.38	0 h
131	398.631	0 h
201	423.921	0 h
164	630.676	0 h
133	356.9	0 h
117	393.971	0 h
132	396.994	0 h
207	709.7	0 h
201	451.511	0 h
200	453.457	0 h
178	926.571	0 h
208	752.198	0 h
184	759.601	0 h
164	791.039	0 h
206	333.955	0 h
168	994.373	0 h
190	695.647	0 h
162	693.007	0 h
181	583.606	0 h
177	434.907	0 h
205	1774.29	0 h
184	270.119	0 h
195	781.617	0 h
193	958.304	0 h
234	1249.3	0 h
218	827.138	0 h
204	590.905	0 h
159	402.2	0 h
208	603.292	0 h
158	428.905	0 h
173	237.117	0 h
179	718.135	0 h
183	385.684	0 h
144	451.068	0 h
176	397.673	0 h
121	588.664	0 h
199	615.856	0 h
195	771.236	0 h
153	513.37	0 h
221	1112.58	0 h
198	788.931	0 h
182	684.543	0 h
218	843.816	0 h
206	569.509	0 h
198	681.358	0 h
139	429.583	0 h
171	509.994	0 h
231	1519.05	0 h
153	392.969	0 h
204	590.153	0 h
200	266.152	0 h
182	728.973	0 h
163	269.514	0 h
195	707.282	0 h
166	166.572	0 h
188	288.227	0 h
128	669.65	0 h
169	462.32	0 h
123	437.045	0 h
198	340.03	0 h
140	180.448	0 h
163	402.878	0 h
173	541.727	0 h
210	943.927	0 h
145	233.608	0 h
137	491.384	0 h
171	525.787	0 h
187	935.772	0 h
158	264.206	0 h
156	585.715	0 h
183	716.351	0 h
185	470.887	0 h
190	897.831	0 h
163	714.271	0 h
191	1003.29	0 h
173	434.803	0 h
142	455.359	0 h
167	341.136	0 h
167	431.795	0 h
153	405.385	0 h
177	945.623	0 h
180	348.023	0 h
170	495.749	0 h
183	626.193	0 h
152	555.78	0 h
136	311.084	0 h
188	607.613	0 h
131	758.539	0 h
153	354.82	0 h
175	303.401	0 h
192	691.518	0 h
167	329	0 h
227	862.735	0 h
137	499.686	0 h
150	194.309	0 h
177	951.506	0 h
161	339.971	0 h
156	487.668	0 h
187	730.404	0 h
188	394.532	0 h
146	240.819	0 h
179	437.635	0 h
145	205.959	0 h
173	511.925	0 h
177	745.076	0 h
141	786.394	0 h
187	803.087	0 h
148	371.351	0 h
218	1065.98	0 h
197	431.161	0 h
209	1744.24	0 h
192	701.693	0 h
191	863.428	0 h
132	473.644	0 h
183	718.71	0 h
189	429.893	0 h
147	239.86	0 h
139	308.636	0 h
212	410.929	0 h
201	1135.15	0 h
155	242.868	0 h
155	271.918	0 h
209	647.486	0 h
166	691.12	0 h
167	431.132	0 h
209	348.259	0 h
191	283.494	0 h
162	510.864	0 h
198	698.64	0 h
145	190.387	0 h
195	504.582	0 h
176	578.592	0 h
192	845.172	0 h
222	982.916	0 h
143	438.357	0 h
174	374.035	0 h
156	714.448	0 h
185	437.782	0 h
190	984.892	0 h
171	417.182	0 h
207	814.294	0 h
169	999.181	0 h
207	696.296	0 h
122	361.53	0 h
207	546.018	0 h
214	222.681	0 h
219	486.208	0 h
153	447.441	0 h
190	564.215	0 h
161	246.835	0 h
142	315.67	0 h
168	260.623	0 h
174	282.978	0 h
160	553.111	0 h
149	861.496	0 h
211	781.145	0 h
194	607.864	0 h
133	582.574	0 h
141	316.422	0 h
124	707.901	0 h
186	711.529	0 h
216	593.811	0 h
143	271.697	0 h
179	343.156	0 h
182	479.69	0 h
149	483.2	0 h
213	991.232	0 h
201	409.337	0 h
157	322.291	0 h
174	693.715	0 h
136	557.078	0 h
188	545.782	0 h
200	301.44	0 h
149	230.599	0 h
200	517.853	0 h
143	996.644	0 h
133	267.686	0 h
207	776.662	0 h
178	280.707	0 h
220	275.029	0 h
162	483.672	0 h
141	531.361	0 h
215	864.328	0 h
189	508.947	0 h
158	324.989	0 h
149	223.816	0 h
170	282.786	0 h
185	550.427	0 h
186	850.614	0 h
170	332.967	0 h
132	139.247	0 h
184	163.225	0 h
177	584.078	0 h
208	887.553	0 h
187	294.612	0 h
181	598.736	0 h
161	331.89	0 h
259	5639.78	0 h
156	681.137	0 h
154	352.579	0 h
124	340.605	0 h
186	786.925	0 h
197	762.093	0 h
146	841.987	0 h
206	838.817	0 h
176	502.149	0 h
221	644.625	0 h
158	495.572	0 h
222	911.663	0 h
205	675.342	0 h
190	536.787	0 h
161	358.684	0 h
198	1176.1	0 h
171	402.672	0 h
180	401.993	0 h
179	430.763	0 h
157	813.866	0 h
182	628.655	0 h
196	373.769	0 h
154	184.783	0 h
173	674.826	0 h
169	493.331	0 h
163	616.416	0 h
210	805.476	0 h
196	309.417	0 h
120	358.345	0 h
196	314.608	0 h
186	865.05	0 h
150	419.821	0 h
213	702.681	0 h
157	637.002	0 h
173	876.331	0 h
195	516.32	0 h
118	677.126	0 h
167	454.135	0 h
186	305.053	0 h
180	553.318	0 h
189	954.131	0 h
189	433.697	0 h
150	455.831	0 h
207	496.56	0 h
169	544.381	0 h
180	429.76	0 h
168	723.517	0 h
213	698.065	0 h
220	523.339	0 h
186	428.522	0 h
199	899.541	0 h
180	260.563	0 h
161	548.643	0 h
194	727.749	0 h
202	465.387	0 h
204	611.211	0 h
193	394.266	0 h
226	819.514	0 h
171	401.949	0 h
208	179.578	0 h
211	1518.17	0 h
216	1048.61	0 h
169	460.506	0 h
227	1245.48	0 h
141	426.044	0 h
203	688.819	0 h
239	674.265	0 h
124	281.768	0 h
199	466.861	0 h
181	656.997	0 h
216	675.858	0 h
184	489.467	0 h
210	352.962	0 h
156	665.196	0 h
180	609.368	0 h
128	215.898	0 h
139	560.706	0 h
132	697.402	0 h
175	421.237	0 h
193	138.436	0 h
195	297.37	0 h
151	382.794	0 h
201	491.443	0 h
129	530.668	0 h
220	893.436	0 h
168	349.04	0 h
181	514.816	0 h
219	1966.86	0 h
178	300.879	0 h
150	270.193	0 h
143	511.837	0 h
213	622.934	0 h
140	173.591	0 h
148	340.192	0 h
152	313.694	0 h
193	535.106	0 h
182	615.281	0 h
208	583.562	0 h
148	339.47	0 h
125	347.094	0 h
154	183.677	0 h
179	1097.21	0 h
163	309.093	0 h
159	685.944	0 h
178	414.07	0 h
135	349.984	0 h
222	1784.78	0 h
139	600.461	0 h
171	1092.6	0 h
147	769.51	0 h
181	240.701	0 h
172	559.054	0 h
184	536.36	0 h
189	478.791	0 h
236	1282.53	0 h
194	679.795	0 h
187	909.362	0 h
223	601.169	0 h
207	955.709	0 h
193	988.092	0 h
161	700.956	0 h
167	524.356	0 h
155	750.399	0 h
193	837.121	0 h
156	338.806	0 h
197	1239.54	0 h
154	464.266	0 h
197	515.848	0 h
202	846.426	0 h
223	1801.31	0 h
173	235.834	0 h
193	702.312	0 h
175	371.543	0 h
214	1108.23	0 h
123	268.718	0 h
156	844.332	0 h
199	673.852	0 h
130	503.476	0 h
143	313.635	0 h
222	851.012	0 h
158	462.01	0 h
190	852.044	0 h
207	1106.61	0 h
169	642.06	0 h
181	744.737	0 h
218	1112.44	0 h
175	935.596	0 h
210	875.476	0 h
123	730.949	0 h
216	1578.53	0 h
203	595.727	0 h
177	836.531	0 h
183	669.148	0 h
131	658.207	0 h
169	1312.96	0 h
157	374.728	0 h
217	871.155	0 h
205	1028.1	0 h
174	885.754	0 h
209	980.497	0 h
194	713.446	0 h
186	625.662	0 h
189	363.609	0 h
133	477.169	0 h
135	147.83	0 h
181	504.199	0 h
179	525.3	0 h
154	531.597	0 h
169	549.056	0 h
207	1456.43	0 h
164	234.61	0 h
168	690.987	0 h
215	1150.31	0 h
186	264.043	0 h
195	1412.34	0 h
153	426.914	0 h
142	457.365	0 h
139	152.666	0 h
210	913.122	0 h
187	598.972	0 h
185	804.134	0 h
158	537.628	0 h
144	519.136	0 h
201	577.575	0 h
172	379.387	0 h
159	519.284	0 h
176	199.19	0 h
124	384.062	0 h
131	527.247	0 h
187	266.963	0 h
150	285.263	0 h
195	407.788	0 h
162	357.534	0 h
227	886.801	0 h
171	273.879	0 h
149	313.944	0 h
152	266.875	0 h
144	408.083	0 h
174	357.401	0 h
182	543.821	0 h
213	1065.66	0 h
213	401.58	0 h
128	669.871	0 h
201	373.297	0 h
177	388.456	0 h
231	983.682	0 h
198	578.475	0 h
203	507.885	0 h
170	383.325	0 h
213	684.764	0 h
134	606.197	0 h
123	470.002	0 h
137	221.073	0 h
178	318.486	0 h
125	704.627	0 h
206	735.889	0 h
165	306.026	0 h
157	437.826	0 h
119	616.284	0 h
210	550.029	0 h
164	492.343	0 h
209	557.476	0 h
172	395.195	0 h
193	300.688	0 h
151	163.8	0 h
178	513.665	0 h
236	2048.59	0 h
144	651.733	0 h
187	535.608	0 h
183	523.885	0 h
131	670.682	0 h
147	246.997	0 h
179	271.815	0 h
178	397.452	0 h
201	815.031	0 h
139	664.916	0 h
201	658.944	0 h
200	749.456	0 h
238	770.026	0 h
196	715.584	0 h
216	920.525	0 h
198	357.254	0 h
173	633.374	0 h
200	464.281	0 h
190	428.212	0 h
173	296.78	0 h
138	593.722	0 h
158	325.918	0 h
193	424.909	0 h
140	318.825	0 h
145	555.146	0 h
165	662.63	0 h
162	342.419	0 h
160	523.973	0 h
203	622.226	0 h
171	776.78	0 h
185	787.677	0 h
165	989.492	0 h
216	902.52	0 h
160	392.644	0 h
132	572.163	0 h
165	687.522	0 h
164	397.658	0 h
230	1222.69	0 h
167	377.662	0 h
209	400.548	0 h
211	1236.06	0 h
153	285.219	0 h
174	421.016	0 h
157	640.924	0 h
163	763.686	0 h
120	390.226	0 h
125	227.429	0 h
173	623.126	0 h
177	865.05	0 h
161	522.867	0 h
231	856.055	0 h
190	541.934	0 h
168	456.377	0 h
183	833.331	0 h
202	1102.65	0 h
194	750.163	0 h
171	463.44	0 h
196	587.691	0 h
143	198.497	0 h
146	584.624	0 h
216	1427.01	0 h
157	844.332	0 h
204	285.366	0 h
217	773.698	0 h
186	412.728	0 h
199	555.338	0 h
201	332.598	0 h
206	1455.78	0 h
197	436.897	0 h
213	1034.07	0 h
171	391.302	0 h
195	350.235	0 h
205	720.391	0 h
182	138.834	0 h
229	1272.41	0 h
133	781.16	0 h
120	197.671	0 h
137	332.613	0 h
320	2420.28	0 h
171	185.211	0 h
184	515.848	0 h
221	562.018	0 h
207	611.004	0 h
212	702.814	0 h
118	385.861	0 h
185	431.294	0 h
204	649.728	0 h
146	667.482	0 h
142	268.526	0 h
155	196.993	0 h
174	471.447	0 h
137	996.423	0 h
151	219.215	0 h
214	1049.36	0 h
162	414.527	0 h
185	392.187	0 h
158	548.083	0 h
190	377.795	0 h
173	367.045	0 h
175	547.404	0 h
167	437.148	0 h
177	476.653	0 h
186	949	0 h
158	586.85	0 h
171	552.315	0 h
211	1102.21	0 h
135	433.402	0 h
145	561.62	0 h
193	486.356	0 h
165	508.431	0 h
181	677.716	0 h
218	715.215	0 h
219	1201.67	0 h
169	528.928	0 h
219	428.182	0 h
126	546.829	0 h
155	263.778	0 h
183	389.562	0 h
120	409.499	0 h
213	902.667	0 h
158	570.63	0 h
176	343.982	0 h
163	360.114	0 h
180	179.342	0 h
122	565.763	0 h
138	298.033	0 h
188	395.446	0 h
180	899.394	0 h
198	463.883	0 h
166	405.193	0 h
173	521.599	0 h
179	577.251	0 h
178	526.141	0 h
196	668.912	0 h
155	438.667	0 h
125	291.25	0 h
158	438.313	0 h
199	486.798	0 h
117	345.811	0 h
167	264.619	0 h
218	850.437	0 h
198	509.05	0 h
199	284.85	0 h
169	320.713	0 h
193	765.765	0 h
206	505.938	0 h
185	916.514	0 h
124	210.56	0 h
180	359.598	0 h
173	715.687	0 h
204	1080.33	0 h
187	816.58	0 h
169	647.84	0 h
120	260.416	0 h
165	1162.68	0 h
154	392.467	0 h
193	626.443	0 h
222	915.644	0 h
161	355.292	0 h
129	640.143	0 h
222	836.502	0 h
176	609.618	0 h
125	218.139	0 h
173	421.252	0 h
159	223.389	0 h
149	356.354	0 h
207	761.503	0 h
194	689.66	0 h
170	686.342	0 h
174	512.663	0 h
205	869.268	0 h
138	741.67	0 h
118	367.738	0 h
164	227.06	0 h
143	473.512	0 h
123	182.335	0 h
198	275.958	0 h
159	577.088	0 h
233	1377.62	0 h
209	1021.03	0 h
169	456.053	0 h
205	825	0 h
236	889.588	0 h
196	643.018	0 h
120	330.106	0 h
156	544.765	0 h
171	660.389	0 h
204	1149.34	0 h
175	881.153	0 h
138	504.567	0 h
181	142.388	0 h
184	1187.9	0 h
200	625.603	0 h
184	382.175	0 h
150	206.313	0 h
188	708.741	0 h
133	297.694	0 h
203	434.567	0 h
151	345.324	0 h
214	1234.97	0 h
187	725.552	0 h
173	754.823	0 h
150	347.374	0 h
141	183.309	0 h
207	840.011	0 h
222	1262.22	0 h
181	311.069	0 h
303	856.188	0 h
197	1064.71	0 h
124	335.636	0 h
129	232.679	0 h
144	284.172	0 h
117	286.325	0 h
171	879.958	0 h
189	526.539	0 h
175	474.175	0 h
194	627.328	0 h
143	323.043	0 h
172	404.279	0 h
158	576.041	0 h
154	232.693	0 h
186	301.572	0 h
163	229.847	0 h
173	1600.79	0 h
272	470.843	0 h
164	292.828	0 h
213	596.096	0 h
149	586.305	0 h
137	473.512	0 h
208	213.346	0 h
216	759.645	0 h
142	929.52	0 h
190	616.239	0 h
130	633.64	0 h
173	887.479	0 h
162	473.305	0 h
185	1026.46	0 h
214	1154.4	0 h
193	680.06	0 h
166	897.595	0 h
203	553.613	0 h
118	376.895	0 h
160	453.457	0 h
215	875.092	0 h
175	1135.35	0 h
195	646.203	0 h
156	457.881	0 h
191	1290.52	0 h
205	597.748	0 h
136	186.287	0 h
162	252.188	0 h
162	499.686	0 h
196	789.668	0 h
223	750.429	0 h
117	541.403	0 h
223	1185.19	0 h
119	186.509	0 h
158	318.575	0 h
215	1323.2	0 h
158	290.999	0 h
137	390.86	0 h
132	189.974	0 h
162	348.863	0 h
148	501.397	0 h
203	444.565	0 h
121	213.671	0 h
194	236.645	0 h
174	790.125	0 h
210	186.907	0 h
175	707.208	0 h
132	231.794	0 h
164	397.112	0 h
184	269.337	0 h
193	538.011	0 h
143	793.708	0 h
196	1021.83	0 h
151	189.384	0 h
203	1126.38	0 h
156	506.499	0 h
156	202.066	0 h
179	607.598	0 h
182	272.065	0 h
139	443.489	0 h
181	860.597	0 h
197	874.075	0 h
183	974.746	0 h
128	483.864	0 h
190	509.758	0 h
156	425.189	0 h
163	490.322	0 h
182	454.622	0 h
171	479.41	0 h
198	724.476	0 h
219	585.479	0 h
213	1047.87	0 h
202	943.116	0 h
197	583.297	0 h
180	471.58	0 h
167	318.825	0 h
165	348.553	0 h
208	682.125	0 h
148	222.902	0 h
148	343.097	0 h
195	692.314	0 h
160	393.264	0 h
201	296.898	0 h
213	531.022	0 h
169	625.102	0 h
177	474.854	0 h
124	490.426	0 h
165	694.688	0 h
154	143.17	0 h
195	1289.93	0 h
168	958.437	0 h
137	1217.47	0 h
127	645.481	0 h
122	259.222	0 h
173	793.62	0 h
184	447.102	0 h
228	1584.56	0 h
163	634.023	0 h
214	1121.84	0 h
217	1157.29	0 h
199	366.735	0 h
182	292.975	0 h
171	415.663	0 h
149	420.131	0 h
205	478.54	0 h
174	307.058	0 h
167	587.219	0 h
164	729.799	0 h
201	966.946	0 h
141	626.753	0 h
189	1014.66	0 h
147	424.334	0 h
225	1084.63	0 h
164	683.747	0 h
159	580.038	0 h
170	260.505	0 h
188	573.83	0 h
119	314.814	0 h
202	758.745	0 h
222	1015.06	0 h
138	532.201	0 h
172	203.157	0 h
126	483.657	0 h
195	304.551	0 h
134	204.189	0 h
196	834.334	0 h
117	252.099	0 h
130	296.485	0 h
215	896.813	0 h
201	677.848	0 h
214	663.707	0 h
136	347.728	0 h
153	577.87	0 h
203	825.073	0 h
184	404.884	0 h
174	220.41	0 h
179	799.695	0 h
211	444.167	0 h
182	289.967	0 h
192	710.614	0 h
180	522.262	0 h
209	409.986	0 h
117	707.975	0 h
220	525.536	0 h
161	543.202	0 h
238	636.618	0 h
160	339.824	0 h
158	217.461	0 h
199	764.939	0 h
205	322.069	0 h
172	518.812	0 h
164	565.763	0 h
157	513.813	0 h
184	832.019	0 h
146	787.132	0 h
145	347.492	0 h
175	655.021	0 h
155	598.426	0 h
173	728.841	0 h
205	1093.92	0 h
146	433.815	0 h
218	1107.59	0 h
217	1030.49	0 h
174	706.618	0 h
196	707.252	0 h
155	835.248	0 h
204	896.105	0 h
143	279.542	0 h
229	1229.82	0 h
162	235.126	0 h
139	577.781	0 h
156	351.753	0 h
158	310.199	0 h
230	2082.47	0 h
204	566.206	0 h
166	718.4	0 h
120	467.377	0 h
208	499.288	0 h
117	308.636	0 h
196	609.279	0 h
205	591.097	0 h
133	538.188	0 h
215	507.428	0 h
134	245.095	0 h
124	325.535	0 h
181	301.631	0 h
127	337.759	0 h
197	658.664	0 h
193	429.097	0 h
139	373.46	0 h
195	880.976	0 h
117	374.772	0 h
175	364.096	0 h
131	330.195	0 h
215	1161.82	0 h
186	699.658	0 h
144	335.96	0 h
197	924.831	0 h
231	992.456	0 h
169	391.877	0 h
207	813.881	0 h
203	538.631	0 h
221	661.082	0 h
174	789.58	0 h
225	1183.32	0 h
188	734.09	0 h
219	640.275	0 h
196	532.614	0 h
191	312.735	0 h
187	482.168	0 h
184	337.936	0 h
136	532.835	0 h
155	670.269	0 h
132	472.952	0 h
170	574.36	0 h
180	648.165	0 h
202	498.094	0 h
220	808.971	0 h
126	203.039	0 h
169	337.169	0 h
160	633.846	0 h
161	662.144	0 h
217	943.057	0 h
125	422.343	0 h
180	648.106	0 h
145	273.363	0 h
155	162.237	0 h
163	287.106	0 h
151	222.061	0 h
208	911.146	0 h
221	1236.93	0 h
146	1042.47	0 h
152	515.096	0 h
132	273.481	0 h
136	387.719	0 h
117	301.631	0 h
225	802.423	0 h
208	702.843	0 h
121	315.183	0 h
136	240.671	0 h
217	815.931	0 h
218	946.493	0 h
170	721.423	0 h
146	567.135	0 h
176	809.988	0 h
236	750.311	0 h
157	847.414	0 h
215	321.258	0 h
177	431.972	0 h
122	533.809	0 h
166	407.449	0 h
203	719.403	0 h
205	917.089	0 h
209	1026.36	0 h
154	676.742	0 h
179	506.617	0 h
171	592.469	0 h
182	968.907	0 h
163	399.59	0 h
133	319.4	0 h
205	598.352	0 h
193	662.719	0 h
177	704.716	0 h
127	206.386	0 h
181	235.333	0 h
160	353.095	0 h
187	614.824	0 h
161	457.144	0 h
167	358.61	0 h
139	459.901	0 h
183	774.347	0 h
181	258.882	0 h
178	555.736	0 h
159	194.029	0 h
215	226.411	0 h
147	639.951	0 h
144	481.283	0 h
215	450.39	0 h
212	518.016	0 h
117	287.21	0 h
140	178.929	0 h
148	241.865	0 h
224	1439.5	0 h
213	919.611	0 h
167	664.606	0 h
141	579.507	0 h
204	329.782	0 h
216	690.427	0 h
161	342.198	0 h
173	613.172	0 h
163	467.009	0 h
212	728.973	0 h
206	1447.82	0 h
204	553.17	0 h
218	1230.27	0 h
168	484.026	0 h
158	372.472	0 h
196	656.983	0 h
133	398.218	0 h
223	819.426	0 h
189	483.819	0 h
215	462.497	0 h
146	339.013	0 h
226	684.455	0 h
204	701.87	0 h
133	150.219	0 h
169	553.377	0 h
175	773.3	0 h
202	798.309	0 h
167	626.134	0 h
175	676.477	0 h
223	937.114	0 h
153	283.818	0 h
205	1040.45	0 h
184	203.54	0 h
204	408.142	0 h
146	263.498	0 h
117	185.373	0 h
221	396.434	0 h
173	1016.58	0 h
167	655.818	0 h
199	663.53	0 h
136	792.131	0 h
216	1534.67	0 h
213	385.227	0 h
131	353.184	0 h
118	259.163	0 h
149	218.729	0 h
128	617.906	0 h
191	475.562	0 h
154	524.297	0 h
193	400.371	0 h
176	364.184	0 h
214	1094.31	0 h
203	754.204	0 h
156	416.209	0 h
218	888.57	0 h
222	807.024	0 h
126	367.856	0 h
232	477.759	0 h
167	652.692	0 h
124	460.049	0 h
157	505.614	0 h
179	621.725	0 h
207	765.543	0 h
192	943.514	0 h
173	191.434	0 h
158	656.526	0 h
194	860.331	0 h
232	1047.56	0 h
176	315.817	0 h
155	283.376	0 h
168	688.2	0 h
181	865.743	0 h
167	800.492	0 h
210	757.964	0 h
139	397.953	0 h
181	140.825	0 h
188	665.506	0 h
135	562.962	0 h
199	302.162	0 h
121	442.825	0 h
190	534.516	0 h
179	261.802	0 h
158	583.724	0 h
198	346.902	0 h
131	494.407	0 h
199	593.427	0 h
160	700.056	0 h
168	850.717	0 h
118	318.988	0 h
206	298.166	0 h
162	813.63	0 h
165	582.073	0 h
146	361.235	0 h
199	963.407	0 h
194	296.205	0 h
222	842.459	0 h
153	644.404	0 h
159	556.355	0 h
175	832.004	0 h
193	250.448	0 h
197	254.237	0 h
193	471.241	0 h
169	765.16	0 h
163	711.234	0 h
173	423.877	0 h
220	705.365	0 h
184	252.763	0 h
187	500.482	0 h
175	592.38	0 h
118	405.429	0 h
172	711.042	0 h
157	419.025	0 h
231	1793.91	0 h
124	214.423	0 h
167	762.476	0 h
195	553.981	0 h
141	268.63	0 h
192	539.53	0 h
179	375.539	0 h
147	411.283	0 h
210	537.893	0 h
189	446.556	0 h
152	333.085	0 h
165	564.23	0 h
203	591.112	0 h
216	920.068	0 h
153	337.715	0 h
161	275.531	0 h
144	344.734	0 h
141	286.93	0 h
219	1181.09	0 h
198	907.814	0 h
129	564.849	0 h
143	471.713	0 h
145	168.445	0 h
172	308.002	0 h
177	703.89	0 h
157	396.832	0 h
220	263.144	0 h
220	1283.63	0 h
175	675.902	0 h
162	605.032	0 h
167	266.86	0 h
221	1338.41	0 h
213	1388.36	0 h
187	1330.56	0 h
169	731.627	0 h
167	754.115	0 h
199	657.469	0 h
207	982.518	0 h
197	761.827	0 h
121	254.09	0 h
180	551.932	0 h
176	755.044	0 h
199	335.311	0 h
165	303.268	0 h
139	329.502	0 h
224	907.106	0 h
170	229.552	0 h
151	216.827	0 h
118	396.626	0 h
178	824.616	0 h
200	302.28	0 h
139	478.747	0 h
133	450.478	0 h
232	722.736	0 h
215	685.738	0 h
129	291.855	0 h
156	365.718	0 h
183	297.709	0 h
185	766.384	0 h
158	872.32	0 h
190	290.498	0 h
224	1384.89	0 h
192	354.924	0 h
152	742.466	0 h
128	473.32	0 h
124	450.405	0 h
180	591.259	0 h
146	740.357	0 h
184	1096.77	0 h
194	419.32	0 h
202	437.015	0 h
143	569.937	0 h
207	1080.37	0 h
170	680.134	0 h
216	617.802	0 h
183	961.873	0 h
226	823.127	0 h
186	630.219	0 h
149	402.259	0 h
196	392.703	0 h
126	464.635	0 h
185	975.012	0 h
211	1883.65	0 h
141	547.64	0 h
203	480.457	0 h
138	709.553	0 h
218	867.159	0 h
177	602.82	0 h
170	313.207	0 h
221	803.854	0 h
221	605.563	0 h
132	356.487	0 h
150	322.659	0 h
172	186.715	0 h
197	145.426	0 h
120	486.415	0 h
210	900.352	0 h
208	589.328	0 h
192	504.42	0 h
213	1051.43	0 h
165	753.112	0 h
168	403.276	0 h
123	212.137	0 h
196	571.677	0 h
194	441.188	0 h
166	494.776	0 h
187	578.076	0 h
156	476.181	0 h
174	789.314	0 h
161	325.181	0 h
172	798.265	0 h
188	668.986	0 h
166	386.598	0 h
190	506.263	0 h
155	855.038	0 h
153	1167.8	0 h
118	352.918	0 h
160	590.832	0 h
171	697.608	0 h
216	1125.44	0 h
168	224.554	0 h
163	288.846	0 h
236	719.845	0 h
175	402.318	0 h
208	1142.09	0 h
178	861.26	0 h
174	730.713	0 h
170	444.064	0 h
194	343.083	0 h
124	447.942	0 h
217	1104.37	0 h
170	321.878	0 h
127	468.307	0 h
224	947.584	0 h
178	620.236	0 h
204	1024.77	0 h
179	516.099	0 h
196	911.427	0 h
195	269.47	0 h
201	539.353	0 h
167	798.206	0 h
174	479.278	0 h
209	948.498	0 h
166	469.471	0 h
200	359.584	0 h
173	180.035	0 h
193	595.418	0 h
238	1741.37	0 h
182	585.744	0 h
122	580.731	0 h
194	665.078	0 h
174	740.519	0 h
157	448.665	0 h
176	565.586	0 h
231	1185.9	0 h
188	569.995	0 h
181	393.5	0 h
209	1493.03	0 h
140	826.032	0 h
157	429.996	0 h
191	853.415	0 h
165	888.688	0 h
149	182.129	0 h
225	1005	0 h
154	339.721	0 h
216	828.716	0 h
204	688.554	0 h
181	336.875	0 h
199	867.468	0 h
178	512.987	0 h
172	760.382	0 h
190	781.499	0 h
165	524.342	0 h
133	510.244	0 h
171	664.887	0 h
217	722.101	0 h
149	310.317	0 h
117	306.866	0 h
175	806.272	0 h
199	1211.49	0 h
190	524.784	0 h
197	711.322	0 h
208	879.988	0 h
138	1016.77	0 h
119	731.524	0 h
153	416.975	0 h
211	756.047	0 h
123	200.93	0 h
222	516.467	0 h
163	203.024	0 h
184	659.578	0 h
171	253.294	0 h
153	450.935	0 h
248	709.715	0 h
213	617.065	0 h
182	371.852	0 h
139	183.043	0 h
172	712.546	0 h
217	403.468	0 h
195	703.728	0 h
161	295.836	0 h
168	702.253	0 h
209	583.768	0 h
126	281.016	0 h
196	818.6	0 h
179	152.357	0 h
159	465.166	0 h
179	740.519	0 h
170	496.575	0 h
183	681.373	0 h
196	449.033	0 h
136	405.414	0 h
124	1043.04	0 h
190	578.047	0 h
166	603.602	0 h
180	593.117	0 h
202	399.132	0 h
157	1020.36	0 h
203	549.823	0 h
152	155.38	0 h
199	924.713	0 h
172	503.387	0 h
206	1294.25	0 h
165	620.545	0 h
209	630.779	0 h
182	534.251	0 h
133	410.502	0 h
167	320.713	0 h
204	508.357	0 h
146	1009.11	0 h
122	569.538	0 h
205	346.577	0 h
207	1177.9	0 h
184	414.365	0 h
218	417.462	0 h
171	1184.86	0 h
207	361.795	0 h
151	361.854	0 h
176	811.138	0 h
127	310.317	0 h
154	245.036	0 h
180	459.061	0 h
151	608.439	0 h
188	798.073	0 h
232	1449.28	0 h
147	169.978	0 h
184	421.222	0 h
134	196.639	0 h
217	1436.3	0 h
168	535.873	0 h
174	296.765	0 h
124	162.251	0 h
189	499.893	0 h
175	544.396	0 h
151	313.06	0 h
212	817.479	0 h
205	1304.31	0 h
158	192.613	0 h
163	559.246	0 h
175	1578.2	0 h
152	587.986	0 h
168	547.965	0 h
183	338.039	0 h
167	463.897	0 h
234	1882.31	0 h
192	883.497	0 h
225	647.383	0 h
214	570.143	0 h
169	655.965	0 h
134	326.08	0 h
181	424.54	0 h
175	530.329	0 h
136	602.702	0 h
161	422.21	0 h
168	711.558	0 h
195	616.136	0 h
164	605.032	0 h
226	807.835	0 h
123	667.394	0 h
179	389.872	0 h
172	196.123	0 h
177	349.379	0 h
181	470.577	0 h
119	466.493	0 h
190	430.851	0 h
216	469.914	0 h
147	588.266	0 h
146	168.415	0 h
137	660.551	0 h
191	949.457	0 h
138	294.214	0 h
184	306.999	0 h
172	389.857	0 h
180	228.122	0 h
214	829.733	0 h
183	472.199	0 h
118	488.597	0 h
143	712.177	0 h
124	306.94	0 h
189	695.662	0 h
187	212.816	0 h
117	174.476	0 h
176	816.757	0 h
207	823.304	0 h
232	283.479	0 h
177	450.965	0 h
163	278.583	0 h
172	348.583	0 h
209	849.965	0 h
184	331.802	0 h
171	377.957	0 h
205	917.355	0 h
210	368.8	0 h
222	517.691	0 h
183	455.168	0 h
190	674.501	0 h
173	452.543	0 h
220	664.385	0 h
170	283.98	0 h
120	407.361	0 h
169	723.827	0 h
202	1203.52	0 h
163	358.566	0 h
168	961.534	0 h
160	470.459	0 h
162	457.188	0 h
201	632.652	0 h
159	793.03	0 h
179	619.218	0 h
195	352.284	0 h
175	1086.08	0 h
196	402.952	0 h
193	574.006	0 h
193	622.742	0 h
129	930.552	0 h
200	838.581	0 h
218	886.034	0 h
192	433.801	0 h
210	1126.76	0 h
185	476.476	0 h
178	398.425	0 h
122	334.309	0 h
132	311.467	0 h
199	805.845	0 h
142	268.438	0 h
149	259.797	0 h
167	331.669	0 h
190	720.642	0 h
212	546.667	0 h
137	278.701	0 h
181	793.089	0 h
122	291.294	0 h
184	271.284	0 h
228	962.507	0 h
207	571.087	0 h
123	455.964	0 h
202	474.161	0 h
165	516.025	0 h
182	470.577	0 h
141	272.139	0 h
208	623.76	0 h
162	180.256	0 h
156	178.295	0 h
187	627.078	0 h
167	649.787	0 h
129	440.761	0 h
197	615.487	0 h
179	792.779	0 h
205	891.873	0 h
125	174.314	0 h
124	287.401	0 h
160	653.399	0 h
206	529.665	0 h
129	326.788	0 h
168	624.63	0 h
194	526.966	0 h
164	432.149	0 h
238	919.876	0 h
123	265.267	0 h
218	629.938	0 h
124	291.634	0 h
145	380.715	0 h
122	499.834	0 h
121	540.842	0 h
182	687.463	0 h
222	720.833	0 h
197	296.721	0 h
139	418.745	0 h
117	756.976	0 h
194	318.339	0 h
147	189.399	0 h
139	241.054	0 h
166	666.582	0 h
216	616.313	0 h
219	561.885	0 h
181	601.891	0 h
164	370.26	0 h
149	667.158	0 h
209	849.847	0 h
144	352.034	0 h
191	885.356	0 h
204	871.789	0 h
140	322.025	0 h
205	879.192	0 h
150	278.48	0 h
176	825.309	0 h
192	716.203	0 h
187	278.583	0 h
197	704.804	0 h
171	874.753	0 h
165	797.896	0 h
160	208.524	0 h
145	505.113	0 h
208	1103.04	0 h
201	869.975	0 h
200	1006.76	0 h
215	704.937	0 h
221	561.31	0 h
204	636.943	0 h
166	225.542	0 h
156	459.709	0 h
211	942.909	0 h
159	500.954	0 h
211	244.549	0 h
188	545.502	0 h
123	706.559	0 h
194	727.838	0 h
196	663.058	0 h
125	186.302	0 h
180	1167.74	0 h
133	272.803	0 h
156	339.086	0 h
152	176.54	0 h
185	556.178	0 h
169	551.224	0 h
193	740.269	0 h
161	215.809	0 h
214	711.396	0 h
197	1167.99	0 h
184	303.652	0 h
163	247.587	0 h
199	577.693	0 h
118	689.085	0 h
210	657.735	0 h
137	167.28	0 h
173	425.248	0 h
165	902.83	0 h
132	590.478	0 h
209	551.047	0 h
169	1059.04	0 h
208	482.05	0 h
212	1314.56	0 h
161	199.706	0 h
185	646.528	0 h
167	272.478	0 h
120	404.972	0 h
177	858.164	0 h
204	917.826	0 h
202	528.677	0 h
167	602.098	0 h
176	839.672	0 h
197	340.222	0 h
166	1006.33	0 h
139	460.432	0 h
217	776.426	0 h
158	673.425	0 h
143	613.379	0 h
204	701.84	0 h
198	404.028	0 h
190	369.331	0 h
144	607.318	0 h
164	544.558	0 h
202	689.129	0 h
120	351.399	0 h
169	429.097	0 h
207	261.212	0 h
151	732.438	0 h
151	294.185	0 h
172	307.648	0 h
135	254.945	0 h
144	831.075	0 h
177	1401.31	0 h
180	1064.62	0 h
124	333.527	0 h
183	476.196	0 h
139	464.944	0 h
183	627.063	0 h
122	267.096	0 h
178	543.32	0 h
182	513.621	0 h
177	531.7	0 h
198	502.517	0 h
228	1299.9	0 h
220	605.135	0 h
131	354.422	0 h
128	487.624	0 h
164	185.786	0 h
177	1021.65	0 h
163	647.486	0 h
139	157.872	0 h
202	242.912	0 h
185	937.925	0 h
143	404.515	0 h
177	543.733	0 h
187	989.64	0 h
153	187.762	0 h
192	765.396	0 h
153	348.745	0 h
192	810.681	0 h
146	565.056	0 h
195	1003.1	0 h
200	577.015	0 h
187	261.728	0 h
130	492.49	0 h
224	886.712	0 h
151	455.492	0 h
130	646.321	0 h
177	568.138	0 h
198	838.876	0 h
177	896.164	0 h
198	546.888	0 h
152	473.246	0 h
235	1259.4	0 h
184	647.973	0 h
118	207.492	0 h
193	511.144	0 h
195	1219.35	0 h
191	1147.1	0 h
169	159.7	0 h
206	376.32	0 h
141	516.644	0 h
189	867.97	0 h
177	492.461	0 h
159	476.579	0 h
129	143.185	0 h
208	490.721	0 h
154	285.72	0 h
169	193.203	0 h
179	443.209	0 h
136	499.17	0 h
117	562.667	0 h
209	1295.95	0 h
194	381.069	0 h
191	418.435	0 h
175	653.031	0 h
172	267.022	0 h
206	927.721	0 h
209	364.597	0 h
160	508.165	0 h
231	1032.51	0 h
148	306.114	0 h
216	347.61	0 h
183	555.707	0 h
202	967.432	0 h
190	747.081	0 h
192	542.361	0 h
181	636.559	0 h
174	628.906	0 h
156	612.715	0 h
202	372.177	0 h
209	294.789	0 h
185	1024.1	0 h
208	573.372	0 h
134	175.877	0 h
193	782.664	0 h
147	305.067	0 h
174	216.753	0 h
122	454.401	0 h
180	449.033	0 h
169	316.392	0 h
163	777.296	0 h
214	1178.14	0 h
141	901.429	0 h
226	842.665	0 h
186	620.722	0 h
118	172.397	0 h
187	997.057	0 h
136	322.762	0 h
140	323.765	0 h
199	1045.88	0 h
163	512.338	0 h
132	237.56	0 h
207	733.146	0 h
166	322.497	0 h
173	636.456	0 h
174	623.406	0 h
168	720.273	0 h
205	804.547	0 h
149	407.449	0 h
198	749.868	0 h
181	584.255	0 h
184	557.506	0 h
185	188.573	0 h
155	436.484	0 h
230	1076.32	0 h
226	993.444	0 h
139	268.246	0 h
169	568.079	0 h
215	848.844	0 h
213	871.037	0 h
195	540.857	0 h
221	711.779	0 h
172	203.304	0 h
198	407.317	0 h
126	309.24	0 h
129	410.325	0 h
157	292.975	0 h
160	612.509	0 h
224	1024.5	0 h
200	234.374	0 h
197	503.269	0 h
186	362.636	0 h
233	2063.08	0 h
164	388.943	0 h
210	1533.95	0 h
203	690.191	0 h
191	674.781	0 h
162	851.115	0 h
217	1246.94	0 h
138	401.359	0 h
162	511.925	0 h
157	310.523	0 h
196	396.906	0 h
156	353.729	0 h
175	346.887	0 h
[truncated: 6,416 more rows]

## Sheet: 24 h
FSC-W	BP-Intensity	Time
119	8271.9	24 h
165	5892.76	24 h
139	6899.75	24 h
142	5581.6	24 h
127	3395.97	24 h
149	6952.05	24 h
142	5183.27	24 h
152	6844.15	24 h
157	6200.39	24 h
124	4537.84	24 h
210	22530.1	24 h
122	5129.96	24 h
141	6023.77	24 h
133	13623.5	24 h
198	19766	24 h
133	4522.5	24 h
157	5330.87	24 h
161	5902.73	24 h
179	6579.47	24 h
156	18034.9	24 h
155	8524.54	24 h
145	5350.93	24 h
152	7605.05	24 h
120	5027.02	24 h
153	5968.43	24 h
126	7094.98	24 h
182	11920.7	24 h
149	6577.42	24 h
167	10163.2	24 h
204	17753.8	24 h
168	4599.58	24 h
202	25412	24 h
124	14320.1	24 h
161	7393.36	24 h
199	13047.8	24 h
211	42759	24 h
189	10921.7	24 h
175	14508.9	24 h
195	28162.4	24 h
155	14291.1	24 h
146	5201	24 h
183	9731.12	24 h
135	9167.61	24 h
176	7759.65	24 h
149	4777.17	24 h
128	4192.56	24 h
164	11376.1	24 h
160	5791.05	24 h
212	29272.7	24 h
144	8626.21	24 h
217	45815.8	24 h
153	4116.74	24 h
147	6790.22	24 h
172	17539	24 h
150	6571.7	24 h
182	13323.4	24 h
142	5154.29	24 h
132	4887.26	24 h
189	15698.2	24 h
159	6450.23	24 h
145	6237.06	24 h
159	6937.05	24 h
200	10458.7	24 h
193	8617.64	24 h
167	11999.1	24 h
157	12579.6	24 h
165	7268.97	24 h
166	9487.02	24 h
177	23064.8	24 h
149	5581.93	24 h
135	6674.37	24 h
128	4282.35	24 h
170	9214.37	24 h
201	12642.7	24 h
136	4991.93	24 h
173	10843.6	24 h
176	8860.01	24 h
138	4967.62	24 h
157	20198	24 h
146	5549.45	24 h
179	17884.4	24 h
210	13849.3	24 h
199	9554.28	24 h
135	4877.37	24 h
174	7349.87	24 h
141	6299.02	24 h
143	15523.5	24 h
159	7625.06	24 h
137	5394.53	24 h
188	11314.4	24 h
188	13866.4	24 h
181	12825.6	24 h
165	6513.49	24 h
125	3447.1	24 h
178	13797.9	24 h
162	5660.09	24 h
153	11862.3	24 h
146	8696.83	24 h
144	5745.05	24 h
135	5612.33	24 h
175	7869.6	24 h
166	10885.7	24 h
150	5878.68	24 h
126	3509.81	24 h
145	8439.99	24 h
139	7520.18	24 h
161	25263.4	24 h
122	4865.39	24 h
143	5872.03	24 h
175	9761.48	24 h
138	7235.56	24 h
175	14923.6	24 h
123	5064.93	24 h
170	7811.48	24 h
138	5688.06	24 h
157	7486.15	24 h
202	18630.1	24 h
178	8619.34	24 h
193	8207.42	24 h
149	5186.53	24 h
119	7062.16	24 h
165	7571.45	24 h
175	8962.26	24 h
136	12486.5	24 h
194	30914.9	24 h
137	6022.64	24 h
140	6304.76	24 h
175	8770.92	24 h
132	13650.1	24 h
181	8513.19	24 h
162	8422.21	24 h
147	20300.7	24 h
151	15547.3	24 h
158	6229.17	24 h
164	9853.24	24 h
136	6420.05	24 h
148	7540.92	24 h
135	5966.07	24 h
157	8481.56	24 h
124	4535.69	24 h
145	10081.7	24 h
182	7363.7	24 h
164	32248.8	24 h
136	16582	24 h
187	9430.93	24 h
150	4362.8	24 h
137	5369.55	24 h
167	12190.6	24 h
226	75687	24 h
155	6518.69	24 h
166	8125.18	24 h
193	16072.4	24 h
166	11131.9	24 h
195	15989.5	24 h
149	8122.5	24 h
154	7526.27	24 h
122	4501	24 h
158	10983.2	24 h
175	8247.79	24 h
138	6359.82	24 h
124	6375.55	24 h
143	19890.5	24 h
143	7011.27	24 h
132	4848.96	24 h
132	5882.84	24 h
202	11600.3	24 h
172	13993.1	24 h
189	26438.9	24 h
145	7486.32	24 h
173	21315.9	24 h
140	5908.51	24 h
163	10368.9	24 h
199	9518	24 h
181	28383.3	24 h
126	3770.53	24 h
172	8353.77	24 h
124	4407.45	24 h
127	5030.67	24 h
207	22389.3	24 h
195	11482.1	24 h
196	12095	24 h
138	9129.32	24 h
155	14569.2	24 h
148	13087.1	24 h
166	9085.85	24 h
141	5188.34	24 h
162	9183.4	24 h
164	6885.61	24 h
163	9117.35	24 h
123	3732.26	24 h
145	4883.28	24 h
152	9367.26	24 h
142	6513	24 h
178	18512.4	24 h
130	7049.98	24 h
193	8476.41	24 h
149	6967.28	24 h
149	9121.3	24 h
218	42037.8	24 h
208	12155.2	24 h
166	5994.55	24 h
175	9745.09	24 h
173	8099.86	24 h
124	5124.5	24 h
137	14234.8	24 h
171	7259.52	24 h
128	4992.42	24 h
204	21641.5	24 h
137	6976.95	24 h
160	5716.26	24 h
197	21065.6	24 h
158	9272.57	24 h
136	6678.26	24 h
221	24366.6	24 h
197	21352.8	24 h
130	5602.14	24 h
137	5496.13	24 h
175	9964.69	24 h
172	9881.27	24 h
127	4675.39	24 h
160	10294.6	24 h
124	4731.46	24 h
162	4455.7	24 h
133	18501.7	24 h
164	19193	24 h
151	8710.96	24 h
156	6439.97	24 h
169	10476.4	24 h
135	7582.29	24 h
125	4798.28	24 h
127	8994.99	24 h
152	4418.24	24 h
201	17308	24 h
150	7460.83	24 h
142	9176.31	24 h
215	23243.8	24 h
159	6288.71	24 h
176	12196.2	24 h
142	6553.18	24 h
173	6258.15	24 h
165	12145	24 h
150	5463.51	24 h
178	14269	24 h
174	8268.58	24 h
166	11757.6	24 h
177	9394.68	24 h
157	7096	24 h
144	4782.11	24 h
160	7847.21	24 h
131	5476.16	24 h
163	10810.4	24 h
219	14477.4	24 h
188	10663	24 h
122	4260.04	24 h
118	4046.12	24 h
118	10527.3	24 h
218	37155	24 h
214	18868.6	24 h
133	5398.21	24 h
214	16734.2	24 h
214	18206.8	24 h
134	6669.2	24 h
129	5799.13	24 h
163	6766.36	24 h
148	7090.81	24 h
220	14266.2	24 h
137	6683.84	24 h
138	5449.62	24 h
158	5735.78	24 h
177	6783.44	24 h
163	17762.7	24 h
165	4797.38	24 h
180	8530.5	24 h
162	6308.9	24 h
168	11151.9	24 h
149	8024.5	24 h
133	12552.6	24 h
121	3775.69	24 h
227	21003.5	24 h
123	4314.44	24 h
120	4282.73	24 h
132	10308.2	24 h
186	10589.2	24 h
185	10800.1	24 h
158	13626.7	24 h
163	6268.73	24 h
140	7604.45	24 h
140	9465.06	24 h
149	10940	24 h
123	5111.89	24 h
173	8872.25	24 h
153	7435.27	24 h
146	6612.37	24 h
224	16797	24 h
129	13998.9	24 h
133	5352.47	24 h
134	5132.54	24 h
178	16970.1	24 h
177	25696.9	24 h
137	7182.43	24 h
136	5797.92	24 h
163	9003.65	24 h
183	10676.4	24 h
165	4853.97	24 h
160	8305.27	24 h
132	4068.55	24 h
179	27846	24 h
129	5522.98	24 h
182	15221.6	24 h
175	6263.01	24 h
121	5154.86	24 h
129	4695.06	24 h
135	3943.56	24 h
148	8499.49	24 h
122	4980.42	24 h
164	6799.73	24 h
136	8272.61	24 h
171	13004.2	24 h
133	7689.35	24 h
125	4964.18	24 h
159	5497.53	24 h
170	15204.8	24 h
159	7270.75	24 h
118	4811.68	24 h
219	14033.4	24 h
199	19414	24 h
231	83128.7	24 h
168	7285.34	24 h
179	9473.42	24 h
158	5457.6	24 h
118	4086.45	24 h
133	4706.25	24 h
158	6991.81	24 h
218	13683.3	24 h
178	7433.79	24 h
154	6925	24 h
165	9626.85	24 h
125	5896.6	24 h
122	4841.23	24 h
184	9225.34	24 h
123	3847.64	24 h
177	17754.7	24 h
141	6086.69	24 h
118	3488.36	24 h
150	6111.45	24 h
206	12059.6	24 h
135	5386.32	24 h
120	8399.49	24 h
169	10015.9	24 h
123	16312.1	24 h
148	10034.8	24 h
136	8591.34	24 h
127	3954.07	24 h
121	4671.17	24 h
178	35629.3	24 h
246	33581.4	24 h
132	4754.8	24 h
186	9190.11	24 h
132	4676.57	24 h
168	22691.2	24 h
143	8185.24	24 h
132	5340.14	24 h
200	20204.3	24 h
141	11462.1	24 h
175	9193.15	24 h
133	4663.5	24 h
165	16169.2	24 h
205	27488.2	24 h
137	4111.22	24 h
175	13831.5	24 h
185	8620.74	24 h
201	17475.9	24 h
164	6304.74	24 h
160	8950.32	24 h
136	5897.64	24 h
121	5396.31	24 h
216	12298.6	24 h
154	6156.45	24 h
144	5223.43	24 h
181	24354.2	24 h
139	5151.6	24 h
123	20011	24 h
129	4785.75	24 h
185	7884.58	24 h
200	23529.7	24 h
188	8676.88	24 h
179	12330.1	24 h
142	5925.55	24 h
142	11114.2	24 h
136	6208.75	24 h
154	11208.6	24 h
208	26403.8	24 h
198	15597.7	24 h
185	16793.9	24 h
144	4905.11	24 h
140	5322.03	24 h
126	9168.56	24 h
186	12708.7	24 h
159	13461	24 h
201	9722.99	24 h
184	12590	24 h
162	9713.09	24 h
132	4170.34	24 h
170	7740.27	24 h
175	13054.6	24 h
128	5451.36	24 h
136	7770.36	24 h
180	21389.8	24 h
163	11898.9	24 h
156	6256.22	24 h
126	4537.87	24 h
179	12681.5	24 h
143	9933.11	24 h
161	8357.4	24 h
222	46708.8	24 h
138	7557.69	24 h
126	4892.85	24 h
180	6203.26	24 h
118	4608.85	24 h
128	4923.99	24 h
176	12056.4	24 h
125	4168.59	24 h
120	7781.81	24 h
201	27325.5	24 h
210	30926	24 h
142	5405.09	24 h
126	4960.98	24 h
127	4412.69	24 h
131	4672.08	24 h
168	12511.7	24 h
130	5760.65	24 h
162	7747.43	24 h
140	5506.38	24 h
199	9763.52	24 h
147	13253.5	24 h
210	23785.6	24 h
166	5390.11	24 h
168	27747.3	24 h
187	18160.5	24 h
174	9328.31	24 h
222	44509.8	24 h
154	7776.73	24 h
129	4460.11	24 h
136	12620.7	24 h
120	8483.9	24 h
160	13091.9	24 h
137	8607.76	24 h
122	3493.78	24 h
140	10215.7	24 h
140	5211.84	24 h
181	6672.59	24 h
172	23333.1	24 h
137	5378.34	24 h
183	16042.6	24 h
124	4291.59	24 h
172	6506.66	24 h
180	9871.24	24 h
141	5514.47	24 h
150	7556.74	24 h
132	5684.09	24 h
135	7830.98	24 h
122	3838.78	24 h
147	14936.4	24 h
146	21167.9	24 h
164	8146.64	24 h
129	17309.2	24 h
139	3724.43	24 h
140	9247.42	24 h
220	36818.2	24 h
124	6848.46	24 h
159	9619.35	24 h
152	16975.7	24 h
208	29349	24 h
128	7748.69	24 h
202	27172.8	24 h
127	17330	24 h
173	9646.4	24 h
163	11635.7	24 h
180	7968.21	24 h
137	8037.85	24 h
226	18589.9	24 h
145	5371.38	24 h
120	10433.5	24 h
211	17520.8	24 h
194	9333.15	24 h
165	7296.51	24 h
188	16255	24 h
173	6340.01	24 h
171	13778.8	24 h
202	36359	24 h
142	11939.1	24 h
131	4681.23	24 h
180	8735.02	24 h
182	15359.6	24 h
128	4207.19	24 h
130	3824.58	24 h
208	15902.8	24 h
143	17054.9	24 h
203	13830.5	24 h
134	5271.51	24 h
135	4708.43	24 h
165	7776.24	24 h
122	3697.44	24 h
123	5451.94	24 h
173	9156.1	24 h
124	3556.46	24 h
132	4414.9	24 h
179	13943.6	24 h
155	10633.1	24 h
173	7642.12	24 h
124	3509.24	24 h
160	6399.72	24 h
151	5886.91	24 h
148	8707.15	24 h
136	4649.94	24 h
122	10390.4	24 h
142	8199.53	24 h
200	24249.4	24 h
152	5447.79	24 h
149	6613.3	24 h
197	45992.2	24 h
121	3716.08	24 h
166	6439.63	24 h
151	7159.2	24 h
163	11142.4	24 h
225	126630	24 h
183	12884	24 h
199	11143.7	24 h
171	6570.82	24 h
199	14541.4	24 h
134	7302.78	24 h
158	6608.94	24 h
162	6650.65	24 h
156	11489.7	24 h
135	4823.41	24 h
160	6205.66	24 h
181	12690.7	24 h
131	9747.41	24 h
169	5787.35	24 h
143	6404.17	24 h
146	3988.41	24 h
165	4518.89	24 h
180	43096.3	24 h
138	5833.38	24 h
181	13047.3	24 h
176	10672.9	24 h
159	4933.66	24 h
187	10072.5	24 h
166	20825.5	24 h
148	7260.27	24 h
169	8245.39	24 h
160	6528.64	24 h
139	8170.56	24 h
133	5306.64	24 h
147	6481.58	24 h
176	12594.8	24 h
186	27620.6	24 h
137	18383.7	24 h
144	5902.89	24 h
145	4628.07	24 h
125	6238.65	24 h
208	21220.4	24 h
196	27219.9	24 h
119	3684.83	24 h
159	6713.31	24 h
136	5895.72	24 h
166	9881.56	24 h
138	7232.2	24 h
186	8867.93	24 h
181	11632.1	24 h
180	9498.02	24 h
125	8847.06	24 h
189	5871.13	24 h
163	5290.78	24 h
156	11783.8	24 h
128	8266.63	24 h
123	4447.02	24 h
186	8528.86	24 h
153	6018.3	24 h
198	10475.9	24 h
127	4515.5	24 h
187	25926.8	24 h
146	7492.97	24 h
144	5788.21	24 h
179	8723.75	24 h
183	21925.9	24 h
144	11229.6	24 h
137	4025.73	24 h
160	6151.34	24 h
222	12102.4	24 h
174	8277.48	24 h
178	10799.2	24 h
122	10967.4	24 h
161	15433.1	24 h
196	9657.19	24 h
176	7930.97	24 h
119	17373	24 h
157	7926.3	24 h
207	11832.4	24 h
134	3931.69	24 h
144	11731.5	24 h
223	54791.4	24 h
156	7724.85	24 h
189	13997.7	24 h
135	4596.91	24 h
161	15201	24 h
192	10505.8	24 h
137	5802.12	24 h
130	5167.61	24 h
179	9744.57	24 h
138	9729.22	24 h
166	6641.19	24 h
191	11208.3	24 h
196	10005.2	24 h
119	4062.1	24 h
127	7651.18	24 h
201	10241	24 h
139	8167.48	24 h
151	8258.08	24 h
134	4310.67	24 h
208	28251.7	24 h
135	5001.08	24 h
188	16308.8	24 h
140	5067.11	24 h
131	10762.7	24 h
121	9111.76	24 h
181	8503.04	24 h
126	15094.2	24 h
214	28762	24 h
130	4852.26	24 h
144	11409.3	24 h
193	9706.27	24 h
143	5484.28	24 h
196	17791.2	24 h
162	5116.61	24 h
134	6442.04	24 h
184	8584.9	24 h
135	5842.64	24 h
157	18131.4	24 h
136	8577.83	24 h
182	8163.07	24 h
172	10414.9	24 h
119	5744.92	24 h
131	5078.7	24 h
224	19155.5	24 h
147	6792.82	24 h
127	5940.09	24 h
147	4299.31	24 h
164	5531.57	24 h
154	15189.9	24 h
151	8364.87	24 h
208	14016.4	24 h
128	5191.57	24 h
150	5451.12	24 h
133	6202.22	24 h
191	15632.5	24 h
132	10069.6	24 h
190	8701.34	24 h
133	9516.17	24 h
123	4903.79	24 h
176	6542.9	24 h
131	6475.55	24 h
169	8908.3	24 h
164	7935.48	24 h
135	4982.78	24 h
139	5735.49	24 h
168	18424.9	24 h
147	6691.27	24 h
135	5566.27	24 h
166	28143.9	24 h
172	5844.97	24 h
174	10421.2	24 h
178	6804.64	24 h
185	11463.7	24 h
190	12955	24 h
188	29821.8	24 h
159	7452.46	24 h
135	4609.03	24 h
202	11253.3	24 h
172	13237.7	24 h
213	11889.8	24 h
122	3451.49	24 h
167	7942.98	24 h
121	4132.04	24 h
122	4344.84	24 h
198	22110.9	24 h
141	14467.7	24 h
130	9369.92	24 h
122	5979.08	24 h
175	17778.3	24 h
145	12555.6	24 h
129	5817.78	24 h
164	7477.11	24 h
163	19806.5	24 h
192	10203	24 h
134	5363.12	24 h
133	5186.16	24 h
222	63563	24 h
144	6415.67	24 h
141	6302.91	24 h
147	17989.3	24 h
125	4527.97	24 h
214	29683.7	24 h
200	46875.4	24 h
151	7032.13	24 h
131	4737.54	24 h
161	10863	24 h
148	6968.02	24 h
146	7603.58	24 h
191	11134.3	24 h
172	5332.39	24 h
178	20982.6	24 h
133	4207.61	24 h
149	5832.83	24 h
181	10974.1	24 h
137	6132.06	24 h
129	6609.05	24 h
121	11419	24 h
134	5021.7	24 h
203	10070.5	24 h
141	20462	24 h
188	12776.4	24 h
162	5540.25	24 h
173	9494.94	24 h
123	4822.05	24 h
163	5962.88	24 h
148	5810.84	24 h
144	5306.94	24 h
121	5961.66	24 h
169	5906.64	24 h
161	7098.87	24 h
139	6608.42	24 h
119	6963.05	24 h
143	9443.91	24 h
137	6590.04	24 h
121	4461.12	24 h
132	6538.73	24 h
157	6907.42	24 h
148	12270.8	24 h
133	5005.52	24 h
142	6926.22	24 h
212	34316.3	24 h
142	4897.45	24 h
137	12936.9	24 h
202	12513.7	24 h
151	7325.51	24 h
146	8297.04	24 h
166	28441.6	24 h
151	6155.39	24 h
131	5117.48	24 h
180	7418.74	24 h
196	8010.66	24 h
133	5866	24 h
182	13861.4	24 h
131	9211.66	24 h
151	5875.69	24 h
225	62029.2	24 h
168	10435	24 h
153	5224.91	24 h
149	6127.58	24 h
175	6884.73	24 h
119	3964.89	24 h
154	7353.65	24 h
208	9112.51	24 h
149	22212.5	24 h
131	7224.55	24 h
127	4628.06	24 h
140	6212.86	24 h
167	4830.61	24 h
207	61948.1	24 h
167	23453.6	24 h
224	17216.4	24 h
131	4530.51	24 h
132	4272.97	24 h
128	5308.5	24 h
181	33931.6	24 h
132	7433.23	24 h
161	5866.18	24 h
148	9813.84	24 h
151	6473.75	24 h
226	63004.4	24 h
133	9456.96	24 h
228	20547	24 h
144	11892.9	24 h
171	7805.97	24 h
157	7399.26	24 h
138	5525.3	24 h
137	6759.73	24 h
209	54968.2	24 h
133	10188	24 h
119	4145.85	24 h
155	6608.34	24 h
156	6015.7	24 h
189	11702	24 h
180	25292.2	24 h
145	5264.69	24 h
193	14836.1	24 h
145	11338	24 h
198	9363.89	24 h
155	12831	24 h
126	6501.78	24 h
142	8441.51	24 h
185	8809.81	24 h
126	5228.98	24 h
187	16477.2	24 h
169	15221.3	24 h
160	6451.64	24 h
121	5570.7	24 h
208	12865.9	24 h
132	19017.7	24 h
118	3737.45	24 h
151	12388.5	24 h
143	5292.69	24 h
167	12206.1	24 h
155	14047.5	24 h
173	5985.05	24 h
140	5873.98	24 h
180	13170.4	24 h
200	8596.14	24 h
159	14339.1	24 h
136	11422.8	24 h
176	9692.32	24 h
213	27528.5	24 h
174	14446.7	24 h
154	6822.48	24 h
170	26691.8	24 h
143	5973.5	24 h
188	8259.14	24 h
187	9968.98	24 h
125	5753.47	24 h
144	5768.7	24 h
214	43822.3	24 h
131	4385.25	24 h
222	19970.4	24 h
134	6748.32	24 h
157	5626.57	24 h
147	21191.2	24 h
166	22416.5	24 h
172	6689.48	24 h
134	8241.72	24 h
161	8567.49	24 h
124	19059.7	24 h
124	7307.76	24 h
181	10952.1	24 h
120	7959.17	24 h
214	24252.4	24 h
141	4806.93	24 h
160	8620.06	24 h
168	12340.8	24 h
151	5934.16	24 h
163	5876.73	24 h
175	7230.43	24 h
210	21362.9	24 h
148	8229.09	24 h
139	5865.25	24 h
141	4396.51	24 h
155	6925.06	24 h
168	6654.68	24 h
118	8557.38	24 h
138	6588.42	24 h
219	43128.3	24 h
150	6093.31	24 h
175	6871.44	24 h
127	9991.4	24 h
177	7225.51	24 h
154	8715.8	24 h
183	6034.44	24 h
127	5986.23	24 h
178	15047.3	24 h
166	6299.41	24 h
166	11859.5	24 h
144	11925.8	24 h
146	6098.59	24 h
190	16212.6	24 h
128	5406.66	24 h
127	5505.62	24 h
209	13457.7	24 h
166	5955.23	24 h
183	7840.2	24 h
141	5494.41	24 h
206	9465.98	24 h
151	9770.95	24 h
139	5029.24	24 h
137	20299.7	24 h
129	5021.59	24 h
123	7032.86	24 h
143	6458.46	24 h
173	16063.4	24 h
120	3912.86	24 h
135	4912.3	24 h
183	7535.61	24 h
189	15771.5	24 h
203	19444.6	24 h
165	5121.95	24 h
145	5516.9	24 h
146	7800.48	24 h
187	11018.5	24 h
143	4736.31	24 h
187	13658.4	24 h
143	5897.95	24 h
147	5235.44	24 h
152	6609.56	24 h
148	5543.94	24 h
127	4714.53	24 h
137	5102.96	24 h
143	5024.11	24 h
141	5411.6	24 h
202	10231.9	24 h
119	4222.84	24 h
136	6016.48	24 h
154	14475.5	24 h
128	6678.33	24 h
212	16095.3	24 h
176	9742.26	24 h
178	9024.32	24 h
155	6805.17	24 h
200	11982	24 h
159	10689.1	24 h
189	8002.97	24 h
134	3810.92	24 h
139	26625	24 h
156	7420.5	24 h
165	8341.85	24 h
141	4492.66	24 h
182	12995.7	24 h
122	4046.28	24 h
160	6058.31	24 h
124	6470.04	24 h
174	12500	24 h
183	7060.86	24 h
143	14710.1	24 h
205	11052	24 h
184	17771.3	24 h
137	5170.54	24 h
190	7967.77	24 h
158	27762.5	24 h
148	6178.72	24 h
192	7015.88	24 h
189	19591.7	24 h
154	14666.2	24 h
193	19565.2	24 h
143	6070.36	24 h
144	5814.68	24 h
140	4750.17	24 h
190	16230.6	24 h
119	7641.12	24 h
151	5248.95	24 h
150	6452.46	24 h
157	7898.9	24 h
143	7914.28	24 h
125	3910.37	24 h
169	10839	24 h
196	11862.1	24 h
207	36069.9	24 h
146	12203.3	24 h
186	9529.11	24 h
149	7071.91	24 h
171	5040.12	24 h
159	6683.2	24 h
164	19156.6	24 h
137	17756	24 h
165	21932.9	24 h
157	14053.3	24 h
144	16926.7	24 h
137	7720.87	24 h
155	12781.7	24 h
169	9893.61	24 h
159	9938.17	24 h
146	5208.49	24 h
160	10087.9	24 h
157	7496.38	24 h
190	26990.6	24 h
186	10634.6	24 h
140	13375.2	24 h
130	4852.3	24 h
175	8825.39	24 h
138	6207.63	24 h
172	14351.1	24 h
171	14617.2	24 h
137	6097.11	24 h
150	4688.21	24 h
126	5075.66	24 h
147	6218.52	24 h
131	7234.64	24 h
201	23190.1	24 h
124	4652.63	24 h
123	4502.95	24 h
171	7184.01	24 h
168	9260.96	24 h
161	24195.5	24 h
207	27610.5	24 h
168	8401.44	24 h
199	29433.1	24 h
181	16066.9	24 h
185	19363.1	24 h
164	10058.9	24 h
174	6769.15	24 h
170	10481.7	24 h
173	10702.5	24 h
127	10845	24 h
159	15531.5	24 h
165	11263.1	24 h
168	7600.16	24 h
134	10839.2	24 h
132	4211.06	24 h
182	12750.9	24 h
191	25948.4	24 h
135	10227.4	24 h
166	6084.38	24 h
118	8378.77	24 h
130	4073.9	24 h
184	10291.2	24 h
171	12505.3	24 h
178	10794.9	24 h
130	6052.78	24 h
230	292037	24 h
140	5609.36	24 h
216	17566	24 h
180	10270.2	24 h
129	4533.69	24 h
172	6459.79	24 h
155	5458.19	24 h
126	5878.3	24 h
135	8198.25	24 h
137	7753.35	24 h
195	34566.4	24 h
130	7266.62	24 h
155	5455.71	24 h
188	7991.73	24 h
143	24145.9	24 h
156	3968.14	24 h
204	13916.2	24 h
185	7639.55	24 h
144	5575.22	24 h
158	5540.55	24 h
199	14835.2	24 h
145	13742.1	24 h
188	19926.3	24 h
139	5548.35	24 h
118	4991.01	24 h
145	5093.01	24 h
213	46918.7	24 h
161	18888.5	24 h
146	5715.02	24 h
134	6357.69	24 h
167	7552.64	24 h
194	13732.2	24 h
166	16802.9	24 h
221	10326.6	24 h
173	27711	24 h
185	30612.8	24 h
143	13133.8	24 h
185	28337.9	24 h
144	6273.4	24 h
149	5100.57	24 h
183	6763.92	24 h
134	4133.12	24 h
221	11225.8	24 h
157	30552.9	24 h
127	4953.64	24 h
122	4354.56	24 h
134	4011.26	24 h
191	12104.3	24 h
135	5251.29	24 h
150	4892.44	24 h
154	21525.7	24 h
170	7079.65	24 h
176	11971.3	24 h
123	12585	24 h
174	5803.33	24 h
124	5142.87	24 h
221	37178.1	24 h
164	26439.7	24 h
219	30226.1	24 h
180	12467.5	24 h
147	7993.79	24 h
126	13376.6	24 h
203	17908.9	24 h
132	5528.49	24 h
206	41972	24 h
153	6934.81	24 h
125	8920.48	24 h
212	32252.9	24 h
182	9265.43	24 h
166	5939.85	24 h
125	5460.01	24 h
127	3813.22	24 h
174	7692.45	24 h
190	9758.85	24 h
144	7036.39	24 h
210	28262.8	24 h
187	8379.97	24 h
188	23282.2	24 h
195	18118.3	24 h
155	5712.52	24 h
197	28219.4	24 h
147	5558.18	24 h
133	7189.93	24 h
171	5663.9	24 h
143	7007.17	24 h
134	9571.95	24 h
131	5950	24 h
178	12229.2	24 h
131	4911.45	24 h
190	9680.45	24 h
145	4851.67	24 h
152	8632.49	24 h
125	3719.3	24 h
132	6669.38	24 h
178	21504.6	24 h
164	17532.6	24 h
166	15848.3	24 h
152	4857.13	24 h
153	4809.91	24 h
119	3800.78	24 h
148	7846.08	24 h
140	4980.3	24 h
186	8952.9	24 h
143	13996.8	24 h
180	29712.4	24 h
167	9960.3	24 h
128	9131.1	24 h
203	39074.6	24 h
157	7299.37	24 h
196	17835.3	24 h
128	5020.88	24 h
142	5175.84	24 h
206	12238.5	24 h
213	10572.5	24 h
166	4668.18	24 h
124	5406.03	24 h
176	9947.49	24 h
129	4842.59	24 h
148	11376	24 h
185	14839	24 h
168	10203.2	24 h
124	8294.4	24 h
146	16291.7	24 h
121	5315.27	24 h
162	7071.06	24 h
140	18546.4	24 h
202	12611	24 h
148	17370	24 h
195	10546.2	24 h
140	12427.8	24 h
121	4620.95	24 h
135	4531.02	24 h
171	16514.3	24 h
170	7250.93	24 h
132	9366.41	24 h
135	6046.15	24 h
155	5150.55	24 h
136	5813.34	24 h
122	4750.72	24 h
159	5721.41	24 h
165	12818.6	24 h
153	6368.8	24 h
122	9720.63	24 h
162	19080.4	24 h
162	15395.8	24 h
213	22083.2	24 h
145	5261.43	24 h
204	17445.4	24 h
188	29320.6	24 h
165	15882.5	24 h
151	4483.85	24 h
120	4993.1	24 h
194	10425.8	24 h
182	7081.34	24 h
144	18037.1	24 h
178	8378.41	24 h
195	10754.2	24 h
145	5871.7	24 h
199	8634.76	24 h
197	13818.7	24 h
152	10142	24 h
160	8837.56	24 h
184	9452.34	24 h
157	7278.99	24 h
126	3598.88	24 h
172	12589.6	24 h
142	6779.22	24 h
145	11778.9	24 h
129	3907.62	24 h
151	7972.62	24 h
138	4240.58	24 h
122	4250.35	24 h
190	15252.8	24 h
130	7423.24	24 h
154	16069.8	24 h
165	19016.5	24 h
193	27619.8	24 h
128	5720.71	24 h
143	7310.21	24 h
220	16413.2	24 h
167	7357.66	24 h
151	9029.23	24 h
148	6028.07	24 h
157	4977.94	24 h
167	7662.7	24 h
163	7912.77	24 h
171	10331.6	24 h
165	9852.09	24 h
187	11081.2	24 h
132	4614.69	24 h
182	10795.1	24 h
216	31080.1	24 h
196	16274.8	24 h
160	10054.4	24 h
183	11304.2	24 h
171	9657.59	24 h
121	4321.52	24 h
163	5583.29	24 h
172	12334.8	24 h
133	5592.7	24 h
219	37606.1	24 h
146	5188.56	24 h
125	8989.05	24 h
122	3579.36	24 h
165	7070.64	24 h
171	19481.7	24 h
130	3836.03	24 h
145	5079.99	24 h
149	13829.7	24 h
158	5462.35	24 h
154	5730.92	24 h
162	27647.1	24 h
204	8896.73	24 h
122	10829.4	24 h
153	8280.84	24 h
144	7668.55	24 h
121	6136.51	24 h
140	4670.77	24 h
131	4680.58	24 h
198	7186.5	24 h
183	16033.1	24 h
132	4028.63	24 h
127	4351.46	24 h
121	3676.2	24 h
122	10753.5	24 h
156	6243.35	24 h
134	4525.38	24 h
165	5877.19	24 h
150	4939.72	24 h
152	5934.36	24 h
150	6101.67	24 h
165	9359.83	24 h
205	27441.5	24 h
133	4499.94	24 h
169	18205.5	24 h
152	5702.28	24 h
137	16269.5	24 h
186	7842.04	24 h
165	6346.12	24 h
134	6101.83	24 h
165	6653.22	24 h
149	5186.24	24 h
149	5759.57	24 h
132	5881.17	24 h
161	7526	24 h
187	11955.7	24 h
183	10662.9	24 h
174	15586	24 h
121	2409.39	24 h
175	19534	24 h
156	10073.4	24 h
160	18383.5	24 h
155	7385.02	24 h
158	13535.3	24 h
144	8552.62	24 h
165	7917.02	24 h
207	31641.7	24 h
174	10356.2	24 h
147	13734.4	24 h
185	28521.8	24 h
230	203193	24 h
153	6768.96	24 h
119	4363.26	24 h
160	10684.2	24 h
122	6440.93	24 h
164	14717.7	24 h
183	6932.48	24 h
149	6486.72	24 h
159	6213.29	24 h
151	9430.73	24 h
173	10508.7	24 h
154	5146.06	24 h
122	8770.57	24 h
139	9027.76	24 h
151	5218.93	24 h
118	6262.95	24 h
161	5187.14	24 h
184	9456.65	24 h
119	9749.88	24 h
199	23306.7	24 h
120	7057.18	24 h
123	4950.21	24 h
183	7818.45	24 h
149	7058.79	24 h
167	8606.11	24 h
186	8165.47	24 h
124	4772.39	24 h
162	7325.68	24 h
148	4685.05	24 h
133	6908.17	24 h
138	12936.6	24 h
180	12884.6	24 h
163	5758.12	24 h
119	3531.91	24 h
148	12380.3	24 h
181	5794.33	24 h
186	14338.9	24 h
162	10897.2	24 h
141	16863.5	24 h
161	8206.51	24 h
146	4912.66	24 h
120	9586.97	24 h
184	7543.28	24 h
131	7020	24 h
179	14042	24 h
165	10096	24 h
203	15440.7	24 h
122	14996.4	24 h
173	11380.3	24 h
152	13108.8	24 h
218	14821	24 h
189	7412.59	24 h
134	8548.55	24 h
146	5892.51	24 h
151	12941	24 h
165	9276.33	24 h
125	5812.9	24 h
174	23626.1	24 h
149	12896.2	24 h
142	7438.64	24 h
184	11086.1	24 h
164	5643.44	24 h
146	3848.03	24 h
189	7225.39	24 h
152	7014.83	24 h
140	5345.95	24 h
148	4961.38	24 h
142	12809.3	24 h
158	3716.55	24 h
232	76099.6	24 h
155	5647.76	24 h
178	16999.2	24 h
159	6489.17	24 h
188	14110.7	24 h
163	9111.89	24 h
150	6170.71	24 h
165	18222.5	24 h
185	9468.35	24 h
182	9557.3	24 h
169	20429.9	24 h
152	8786.82	24 h
144	5986.02	24 h
193	20164.5	24 h
179	8780.77	24 h
153	15809.5	24 h
138	6261.88	24 h
127	5484.9	24 h
227	14433.7	24 h
205	28377.5	24 h
151	5927.05	24 h
161	6081.14	24 h
125	4143.89	24 h
214	11936.9	24 h
157	11025.3	24 h
147	4792.45	24 h
207	11565.4	24 h
220	31937.5	24 h
187	13184.2	24 h
167	6170.05	24 h
144	13001.1	24 h
232	140233	24 h
120	9851.81	24 h
124	5510.14	24 h
171	9174.28	24 h
147	5592.8	24 h
179	9319.89	24 h
169	10310.6	24 h
167	10038.5	24 h
147	6660.21	24 h
187	8920.54	24 h
209	15164.3	24 h
140	7405.52	24 h
141	4451.18	24 h
140	5734.17	24 h
183	7004.92	24 h
143	6478.39	24 h
135	11978.1	24 h
157	6926.62	24 h
200	16685	24 h
145	12455.7	24 h
202	9209.44	24 h
196	13013.7	24 h
154	11011.5	24 h
152	6355.44	24 h
191	19857.5	24 h
146	16536	24 h
133	7389.9	24 h
183	18156.3	24 h
184	6384.58	24 h
144	7940.42	24 h
164	5684.13	24 h
145	9217.53	24 h
172	10869.3	24 h
205	25606.2	24 h
128	2921.9	24 h
131	9948.82	24 h
176	13887.7	24 h
149	4933.12	24 h
163	11201.1	24 h
129	8848.81	24 h
155	12398.7	24 h
170	8653.37	24 h
146	7598.4	24 h
205	54268.7	24 h
173	11569.7	24 h
141	6082.8	24 h
161	13941	24 h
147	7169.07	24 h
130	7643.16	24 h
169	11821	24 h
143	5730	24 h
154	8837.42	24 h
185	17609.5	24 h
177	7478.83	24 h
181	7005.61	24 h
138	8326.77	24 h
158	4851.74	24 h
196	21890.4	24 h
166	5507.55	24 h
126	4003.5	24 h
166	16941.1	24 h
149	11558.7	24 h
210	15749.7	24 h
202	24860.5	24 h
127	5443.67	24 h
157	11293.1	24 h
170	10731.3	24 h
122	7235.65	24 h
130	5667.16	24 h
119	4811.58	24 h
129	4922.16	24 h
187	8299.15	24 h
143	17106.7	24 h
146	6530.05	24 h
162	20335	24 h
134	4984.4	24 h
127	3968.14	24 h
165	14235.8	24 h
147	25474.3	24 h
146	8621.26	24 h
179	14618.5	24 h
142	11315.9	24 h
182	12578.5	24 h
152	6098.45	24 h
182	10108.2	24 h
150	5749.55	24 h
206	27809.2	24 h
157	7598.04	24 h
197	22737.9	24 h
179	10830.8	24 h
126	4241.48	24 h
151	8144.55	24 h
134	6817.65	24 h
193	20424.3	24 h
188	8468.49	24 h
126	5950.38	24 h
192	6899.35	24 h
124	5472.86	24 h
222	19309.3	24 h
119	7716.61	24 h
225	48349.5	24 h
132	5487.24	24 h
167	13557.2	24 h
220	42400.7	24 h
168	21927.3	24 h
189	7135.57	24 h
155	5266.4	24 h
164	12473.4	24 h
143	18975.5	24 h
165	11307.2	24 h
161	13325.3	24 h
126	10656.3	24 h
213	17650.2	24 h
207	25272.6	24 h
119	6708.05	24 h
127	4092.64	24 h
164	25931.4	24 h
166	9260.37	24 h
181	8088.29	24 h
166	7603.46	24 h
140	10470.8	24 h
163	4885.07	24 h
125	4406.31	24 h
140	5572.85	24 h
147	8652.77	24 h
135	8887.09	24 h
131	5027.19	24 h
167	11651	24 h
207	42880.8	24 h
202	13600.9	24 h
127	14629.4	24 h
175	12888.7	24 h
200	17444.2	24 h
207	25655	24 h
127	8071.94	24 h
194	36175	24 h
194	16362.4	24 h
197	19751.3	24 h
203	18378.5	24 h
127	5165.71	24 h
128	5417.74	24 h
118	7611.54	24 h
139	4407.75	24 h
202	23633.8	24 h
152	7724.62	24 h
189	27653.7	24 h
137	7277.17	24 h
122	3336.24	24 h
141	5599.91	24 h
129	3922.36	24 h
139	7719.02	24 h
145	11535.9	24 h
177	28429.2	24 h
210	13243.3	24 h
151	9561.78	24 h
178	9805.94	24 h
209	25967.6	24 h
149	7230.34	24 h
127	5772.64	24 h
161	10480.9	24 h
174	15970.1	24 h
162	7238.17	24 h
157	9727.8	24 h
157	5852.14	24 h
178	8136.39	24 h
176	9815.62	24 h
226	61031.7	24 h
137	6458.39	24 h
141	6818.77	24 h
147	7895.07	24 h
128	7673.48	24 h
163	7966.99	24 h
154	4680.31	24 h
225	47039.8	24 h
193	9768.08	24 h
176	7887.88	24 h
119	3251.37	24 h
134	5172.34	24 h
171	7167.74	24 h
170	6762.79	24 h
125	5513.77	24 h
178	11783.3	24 h
145	4964.91	24 h
136	8578.3	24 h
133	5070.58	24 h
121	5590.97	24 h
121	17646	24 h
141	13539.9	24 h
130	5262.4	24 h
134	5278.29	24 h
206	9663.01	24 h
165	6242.06	24 h
138	4042.55	24 h
146	6306.47	24 h
121	4620.31	24 h
164	14625.9	24 h
154	14277.1	24 h
169	6197.62	24 h
213	28253.2	24 h
175	13175.6	24 h
187	9160.55	24 h
194	8489.93	24 h
136	5510.96	24 h
124	9386.02	24 h
155	13753.9	24 h
248	34502.5	24 h
118	4846.08	24 h
194	8258.17	24 h
141	7121.13	24 h
155	15047.5	24 h
182	18658.5	24 h
183	9291.85	24 h
155	7281.75	24 h
127	4989.43	24 h
204	9754.92	24 h
191	14901.1	24 h
123	3342.46	24 h
169	8757.98	24 h
148	5675.15	24 h
121	8516.2	24 h
160	9207.23	24 h
136	4686.76	24 h
147	7692.37	24 h
133	15363.7	24 h
155	12482.9	24 h
171	22391.8	24 h
125	6618.91	24 h
177	9578.21	24 h
138	8267.43	24 h
184	14568.3	24 h
187	27063.2	24 h
139	5175.81	24 h
153	17059.8	24 h
132	5813.74	24 h
149	4520.41	24 h
122	3562.57	24 h
128	6137.41	24 h
123	10153.3	24 h
192	19886.9	24 h
120	5426.45	24 h
137	6350.56	24 h
195	16593.7	24 h
143	5813.94	24 h
183	7770.73	24 h
135	15227.2	24 h
149	4482.28	24 h
128	5214.33	24 h
185	18834.4	24 h
144	5425.9	24 h
131	4325.07	24 h
166	10961.9	24 h
129	4979.15	24 h
169	8770.78	24 h
152	6446.93	24 h
177	8882.42	24 h
175	6844.05	24 h
205	21272.7	24 h
158	4351.39	24 h
123	5760.97	24 h
183	13549.5	24 h
170	7653.37	24 h
149	10808.7	24 h
166	7346.89	24 h
124	11080.2	24 h
160	7647.98	24 h
133	12285.1	24 h
178	16697.7	24 h
147	6515.54	24 h
202	24963.6	24 h
143	5212.62	24 h
228	51505.7	24 h
120	6648.67	24 h
139	4396.95	24 h
150	6176.18	24 h
167	5386.61	24 h
139	7899.14	24 h
178	11863.8	24 h
153	8023.44	24 h
158	6050.55	24 h
194	18304.4	24 h
157	21179.7	24 h
154	4728.29	24 h
173	7438.18	24 h
144	4745.54	24 h
137	7449.78	24 h
120	5380.78	24 h
149	5332.62	24 h
120	17620.9	24 h
141	5328.86	24 h
172	12040	24 h
220	66925.7	24 h
127	9746.92	24 h
157	5769.4	24 h
200	10182	24 h
194	10593.4	24 h
182	7343.54	24 h
147	14496	24 h
217	10244.3	24 h
137	11467.8	24 h
177	16978.3	24 h
179	7659.73	24 h
122	5361.48	24 h
149	29101.4	24 h
129	5954.09	24 h
164	5410.96	24 h
173	26352.7	24 h
133	4351.25	24 h
163	6801.59	24 h
156	5814.23	24 h
125	5578.3	24 h
141	9885.62	24 h
197	22112	24 h
150	6056.84	24 h
165	14023.3	24 h
178	26020.6	24 h
131	6504.08	24 h
150	5587.73	24 h
119	7365.49	24 h
148	8731.44	24 h
186	11085	24 h
119	5200.12	24 h
139	8043.79	24 h
148	6614.59	24 h
120	5919.87	24 h
163	12858.3	24 h
129	7958.71	24 h
189	15766.1	24 h
181	7303.75	24 h
190	7650.65	24 h
147	6271.72	24 h
129	4938.69	24 h
180	10819.5	24 h
166	6209.65	24 h
211	61673.4	24 h
119	4000.62	24 h
199	15947.3	24 h
140	6034.77	24 h
143	5358.27	24 h
194	23783.5	24 h
137	5069.6	24 h
171	7053.42	24 h
150	13800.7	24 h
120	4708.96	24 h
163	5900.44	24 h
180	6189.99	24 h
152	7937.61	24 h
156	6253.98	24 h
174	8698.78	24 h
183	8295.55	24 h
159	5600.43	24 h
119	5035.97	24 h
146	5594.3	24 h
214	16437.9	24 h
152	7471.27	24 h
154	5485.66	24 h
118	6562.89	24 h
148	6011.93	24 h
129	5014.66	24 h
121	5244.27	24 h
137	7748.76	24 h
145	6575.83	24 h
149	12903	24 h
153	16221.3	24 h
175	10397.5	24 h
202	10299.5	24 h
130	5176.11	24 h
186	20711.7	24 h
198	12037.8	24 h
123	3771.37	24 h
120	5373.22	24 h
153	5818.48	24 h
183	10317.9	24 h
155	12726.7	24 h
134	4719.05	24 h
143	8542.47	24 h
164	8190.74	24 h
193	7439.1	24 h
152	5111.41	24 h
169	8472.58	24 h
121	5485.21	24 h
136	5121.59	24 h
160	15078.4	24 h
174	10009.6	24 h
130	13584.3	24 h
152	6002.68	24 h
166	5853.41	24 h
158	12829.2	24 h
133	13553.2	24 h
135	5785.52	24 h
180	6598.99	24 h
142	8108.64	24 h
156	5568.13	24 h
155	7400.25	24 h
156	5703.76	24 h
157	6662.56	24 h
132	6518.3	24 h
140	15836.5	24 h
186	8338.46	24 h
137	7339.91	24 h
215	38936.5	24 h
187	14334.8	24 h
152	5871.31	24 h
125	17269.2	24 h
158	8653.59	24 h
176	8878.9	24 h
191	11575	24 h
182	8342.35	24 h
139	4137	24 h
149	6180.68	24 h
130	7373.45	24 h
178	17559.6	24 h
146	5565.34	24 h
152	8598.53	24 h
171	7092.19	24 h
150	5101.46	24 h
134	3670.46	24 h
154	10250	24 h
207	16233.3	24 h
182	11148	24 h
172	12486	24 h
217	17277.5	24 h
125	5105.3	24 h
125	4875.67	24 h
169	25895.1	24 h
189	10031.3	24 h
125	6046.59	24 h
148	10315	24 h
160	9825.69	24 h
165	7966.93	24 h
121	4809.55	24 h
126	5609.72	24 h
192	12960.7	24 h
153	10284	24 h
192	10640.4	24 h
166	9879.34	24 h
163	5881.47	24 h
179	21948.7	24 h
207	12208.8	24 h
158	5215.74	24 h
165	8456.61	24 h
136	6476.41	24 h
138	10134.2	24 h
132	8670.49	24 h
165	7835.8	24 h
166	10395.2	24 h
148	11136.9	24 h
189	6774.11	24 h
125	5204.73	24 h
162	10720.8	24 h
205	12160.4	24 h
151	10844.3	24 h
188	9726.98	24 h
163	10766.8	24 h
130	3498.13	24 h
141	23444.9	24 h
216	58797.7	24 h
173	6812.98	24 h
157	7892.96	24 h
156	6037.88	24 h
147	7634.07	24 h
156	4948.61	24 h
198	10791.2	24 h
153	15470.4	24 h
168	9187.78	24 h
123	6268.6	24 h
124	17346.7	24 h
197	10661.4	24 h
149	5824.73	24 h
159	6783.86	24 h
126	18247	24 h
171	7625.21	24 h
165	6319.58	24 h
157	6380.82	24 h
161	12592.9	24 h
120	6236.71	24 h
123	5698.87	24 h
183	19088.3	24 h
142	10850.6	24 h
156	6661.28	24 h
148	6982	24 h
187	22274.7	24 h
137	5127.18	24 h
184	10894.2	24 h
182	7113.48	24 h
168	7056.91	24 h
215	34139.4	24 h
157	18466.7	24 h
168	7458.93	24 h
221	71696.1	24 h
199	34209.1	24 h
141	5206.47	24 h
165	9437.74	24 h
123	11324.9	24 h
188	10240.9	24 h
190	16864.1	24 h
131	6002.38	24 h
136	4642.37	24 h
134	10425.4	24 h
199	29073.6	24 h
180	11426.7	24 h
210	12703	24 h
166	9389.73	24 h
211	12720.9	24 h
211	10322.7	24 h
141	5292.82	24 h
181	25874.3	24 h
147	11529.5	24 h
183	11920.3	24 h
145	8706.83	24 h
191	17796	24 h
144	7260.8	24 h
177	9929.72	24 h
127	5313.49	24 h
132	9928.43	24 h
142	5012.13	24 h
180	9813.36	24 h
159	15115.1	24 h
151	10533.4	24 h
197	9468.33	24 h
200	11183.1	24 h
158	7826.04	24 h
157	6040.22	24 h
187	10689.8	24 h
159	8276.25	24 h
184	11902.9	24 h
164	10285.4	24 h
156	6719.18	24 h
168	9763.73	24 h
152	5595.03	24 h
129	5374.91	24 h
147	9048.92	24 h
138	5948.16	24 h
147	9763.56	24 h
142	7937.16	24 h
160	11160	24 h
181	26310.6	24 h
219	78092.8	24 h
178	9793.2	24 h
172	11599.2	24 h
189	15183.2	24 h
193	8673.05	24 h
142	5026.43	24 h
127	6043.21	24 h
212	28994.8	24 h
129	3565.46	24 h
172	7884.61	24 h
120	5057.57	24 h
174	30118.1	24 h
134	6136.76	24 h
143	5675.11	24 h
165	10434.1	24 h
169	8106.51	24 h
180	7576.55	24 h
154	8351.17	24 h
130	8965	24 h
120	5908.15	24 h
211	56724.9	24 h
162	7159.39	24 h
131	11009.1	24 h
218	45265	24 h
207	43491	24 h
142	23790.8	24 h
204	27821.9	24 h
134	5566.68	24 h
194	9207.94	24 h
188	11499.4	24 h
143	9389.56	24 h
179	10303.3	24 h
139	7328.61	24 h
118	6657.75	24 h
168	11100.3	24 h
133	17582.6	24 h
136	8554.44	24 h
173	7998.78	24 h
170	21318.8	24 h
159	5740.52	24 h
163	26730	24 h
139	8268.2	24 h
195	10943.2	24 h
131	4806.33	24 h
154	13282.6	24 h
193	11734.3	24 h
199	14359	24 h
157	15310	24 h
193	10634.4	24 h
223	64501.4	24 h
147	4888.97	24 h
125	4766.11	24 h
155	11407.3	24 h
124	3693.15	24 h
125	6480.09	24 h
157	4909.87	24 h
140	9062.37	24 h
166	6975.15	24 h
174	8880.33	24 h
146	6751.88	24 h
135	7418.88	24 h
132	4888.9	24 h
135	9121.23	24 h
157	7809.96	24 h
155	5298.82	24 h
145	6184.11	24 h
148	4892.1	24 h
152	5532.31	24 h
123	4054.09	24 h
213	14562.1	24 h
184	6601.56	24 h
213	12197.9	24 h
188	17392.4	24 h
226	73763.7	24 h
135	10752.4	24 h
127	4403.71	24 h
177	7891.16	24 h
192	16249.1	24 h
196	19228.2	24 h
152	9640.31	24 h
165	26418.9	24 h
167	17812.9	24 h
119	3813.84	24 h
151	7933.37	24 h
123	6221.26	24 h
124	5731.35	24 h
128	4746.4	24 h
152	6449.9	24 h
[truncated: 7,810 more rows]
