# Supplementary material for: Proliferating coacervate droplets as the missing link between chemistry and biology in the origins of life
Source: Nat Commun. 2021 Sep 24;12:5487. doi: 10.1038/s41467-021-25530-6 (PMC8463549; doi:10.1038/s41467-021-25530-6)
Supplement: Supplementary file 7 — Source Data [file 41467_2021_25530_MOESM7_ESM.zip › Source Data/DATA_SI/DATA_SI/Supplementary Figure.xlsx]

## Sheet: Mpre+water
	Area 7.6-7.2(ppm)	Area(7.1-6.6ppm)			Conversion
t	7.6-7.2	Trial1	2	3	Trial1	2	3	ave	std
3	100	0.17	0.48	1.34	0.169711	0.477707	1.32228	0.656567	0.596739
9	100	0.46	0.59	1.38	0.457894	0.586539	1.36122	0.801883	0.488648
15	100	2.35	1.25	1.47	2.29604	1.23457	1.4487	1.65977	0.561333
21	100	1.82	2.39	1.71	1.78747	2.33421	1.68125	1.93431	0.350374
27	100	3.42	2.72	2.32	3.3069	2.64798	2.2674	2.74076	0.525928
33	100	3.82	4.26	5.04	3.67945	4.08594	4.79817	4.18785	0.566284
39	100	5.43	4.13	6.4	5.15034	3.9662	6.01504	5.04386	1.02856
45	100	7.09	7.45	8.64	6.6206	6.93346	7.95287	7.16898	0.696663
51	100	7.69	10.12	11.13	7.14087	9.18997	10.0153	8.78205	1.48
57	100	10.22	11.79	12.65	9.27236	10.5466	11.2295	10.3495	0.993329
63	100	13.87	13.74	15.46	12.1806	12.0802	13.3899	12.5502	0.728931
69	100	15.68	17.65	17.54	13.5546	15.0021	14.9226	14.4931	0.813719
75	100	17.45	19.27	19.84	14.8574	16.1566	16.5554	15.8565	0.887911
81	100	20.23	20.25	22.52	16.8261	16.8399	18.3807	17.3489	0.893576
87	100	24.06	24.72	25.3	19.3938	19.8204	20.1915	19.8019	0.39917
93	100	27.2	27.43	28.88	21.3836	21.5255	22.4084	21.7725	0.555255
99	100	28.41	30.38	30.16	22.1244	23.3011	23.1715	22.8657	0.645194
105	100	30.62	32.89	33.83	23.442	24.7498	25.2783	24.4901	0.945298
111	100	34.89	36.58	38.1	25.8655	26.7828	27.5887	26.7457	0.862192
117	100	37.24	39.45	39.8	27.1349	28.2897	28.4692	27.9646	0.724115
180	100	73.92	75.03	73.9	42.5023	42.8669	42.4957	42.6216	0.212458
250	100	115.87	117.16	116.8	53.6758	53.951	53.8745	53.8338	0.142044
300	100	136.07	138.81	145.38	57.6397	58.1257	59.2469	58.3374	0.824252
360	100	174.46	168.1	170.11	63.5648	62.7005	62.978	63.0811	0.441289

## Sheet: Mpre+Droplet
t	7.6-7.2	7.1-6.6(1)	7.1-6.6(2)	7.1-6.6(3)	Conversion(1)	Conversion(2)	Conversion(3)	ave	std
3	100	2.2	2.78	3.47	2.15264	2.70481	3.35363	2.73703	0.601142
9	100	3.25	3.66	3.48	3.1477	3.53077	3.36297	3.34715	0.192026
15	100	3.75	3.18	3.38	3.61446	3.08199	3.26949	3.32198	0.270085
21	100	3.2	4.21	4.25	3.10078	4.03992	4.07674	3.73914	0.55315
27	100	4.46	4.84	5.61	4.26958	4.61656	5.312	4.73271	0.530828
33	100	5.53	5.11	5.22	5.24022	4.86157	4.96103	5.02094	0.196301
39	100	5.76	5.48	5.25	5.44629	5.1953	4.98812	5.2099	0.229434
45	100	5.87	5.7	6.52	5.54454	5.39262	6.12092	5.68602	0.384211
51	100	6.92	8.77	8	6.47213	8.06288	7.40741	7.31414	0.799469
57	100	7.57	8.23	8.66	7.03728	7.60418	7.96981	7.53709	0.469874
63	100	8.42	8.77	8.38	7.76609	8.06288	7.73205	7.85368	0.181976
69	100	8.62	10.2	9.05	7.93592	9.2559	8.29895	8.49692	0.681894
75	100	10.22	9.92	10.76	9.27236	9.02475	9.7147	9.33727	0.349526
81	100	11.8	10.74	12.44	10.5546	9.69839	11.0637	10.4389	0.689955
