# Supplementary material for: Proliferating coacervate droplets as the missing link between chemistry and biology in the origins of life
Source: Nat Commun. 2021 Sep 24;12:5487. doi: 10.1038/s41467-021-25530-6 (PMC8463549; doi:10.1038/s41467-021-25530-6)
Supplement: Supplementary file 7 — Source Data [file 41467_2021_25530_MOESM7_ESM.zip › Source Data/DATA_SI/DATA_SI/Supplementary Figure10b_0min.txt]

Mass/Charge	Intensity
99.9911039391055	0.00948134722449479
99.9925141524112	0.584501673790738
99.9939243756613	0.224942477008068
99.9953346088556	1.19055408886434
99.9967448519943	1.03663326183953
99.9981551050773	1.51883818355786
99.9995653681046	2.98345002747673
100.000975641076	2.9987508976313
100.002385923992	4.36473092298285
100.003796216852	5.73274212773865
100.005206519657	5.01013878315331
100.006616832406	5.46809767852669
100.008027155099	13.6504987293231
100.009437487737	105.016642348928
100.010847830319	659.434995915993
100.012258182845	2182.31396256052
100.013668545315	3543.31111601266
100.01507891773	3302.64030578471
100.016489300089	2444.71214837393
100.017899692393	1704.92928547612
100.019310094641	1200.33997076005
100.020720506833	833.982275230651
100.022130928969	559.320874957343
100.02354136105	329.740850794625
100.024951803075	175.366709244271
100.026362255045	82.853396401939
100.027772716959	43.3284875823324
100.029183188817	25.1002894906121
100.030593670619	14.3986659956847
100.032004162366	10.1551007811154
100.033414664057	8.69333014745669
100.034825175692	7.25194008337424
100.036235697272	5.47454745527748
100.037646228796	6.69089379567384
100.039056770264	7.95137108011464
100.040467321677	10.7428074956942
100.041877883034	9.17318006811384
100.043288454335	5.69356906081484
100.044699035581	6.26142784712346
100.046109626771	5.63638864338821
100.047520227905	4.62731735423594
100.048930838984	4.26301459571165
100.050341460007	2.40526987443268
100.051752090974	3.68028889235187
100.053162731885	1.77512065909013
100.054573382741	1.84580425434197
100.055984043541	3.61564050477709
100.057394714286	2.12246091192004
100.058805394975	2.90356164040086
100.060216085608	2.15554645225387
100.061626786185	2.6220701439394
100.063037496707	3.61330761304565
100.064448217173	10.7310859361595
100.065858947584	40.9711252106169
100.067269687939	74.4327487811209
100.068680438238	90.0827045291597
100.070091198481	70.6063554434897
100.071501968669	52.1125190125483
100.072912748801	46.4391135902794
100.074323538877	56.974239830085
100.075734338898	77.6087195659294
100.077145148863	71.0774958814141
100.078555968773	57.642375598931
100.079966798626	40.8373445307657
100.081377638424	28.4878970299912
100.082788488167	16.8119114116497
100.084199347853	12.18942226222
100.085610217484	8.7508760684062
100.08702109706	4.55440914508659
100.088431986579	2.83281767756904
100.089842886043	1.90489447769702
100.091253795451	2.85436203544349
100.092664714804	2.00713841182159
100.094075644101	2.16280521037583
100.095486583342	2.43369620161082
100.096897532528	2.51747258760306
100.098308491658	2.70083404459817
100.099719460732	2.60041077281816
100.10113043975	4.10634225218993
100.102541428713	9.95568448198051
100.10395242762	22.2031522949376
100.105363436472	17.352580428433
100.106774455268	17.4546574774382
100.108185484008	12.3530891621966
100.109596522692	10.258623515421
100.111007571321	6.43522569437496
100.112418629894	4.02617772649608
100.113829698411	3.72004090515627
100.115240776873	2.36998719464977
100.116651865279	2.71286256570008
100.11806296363	2.20663223956865
100.119474071924	2.2566143363894
100.120885190163	2.36091034784091
100.122296318347	1.90754404593985
100.123707456474	1.45608418920036
100.125118604546	1.17339749035914
100.126529762563	0.983588669110688
100.127940930523	1.18926354103679
100.129352108428	1.01427308724099
100.130763296278	1.40384327840042
100.132174494071	2.91861138200198
100.133585701809	1.52169851315249
100.134996919492	1.47183638418489
100.136408147118	1.57102383809465
100.137819384689	1.02256015211397
100.139230632204	1.19495453176696
100.140641889664	1.16162965230315
100.142053157068	1.58312880059678
100.143464434416	1.72342716129559
100.144875721708	0.652678528069187
100.146287018945	1.99448850952145
100.147698326126	1.56381063958511
100.149109643252	1.57732376477016
100.150520970322	1.42822925699395
100.151932307336	1.18444881224229
100.153343654294	1.25292672089417
100.154755011197	1.95305369878975
100.156166378044	1.61004498464337
100.157577754836	0.811445309568194
100.158989141571	1.7480723392395
100.160400538251	0.824326691102817
100.161811944876	1.33778623136442
100.163223361444	1.47502952211316
100.164634787957	1.78429077275362
100.166046224415	2.111602949104
100.167457670816	1.05508031655116
100.168869127162	1.33916626207433
100.170280593453	1.21065453504707
100.171692069687	2.73193935589989
100.173103555866	2.58654720670277
100.17451505199	1.06430426559436
100.175926558057	1.1697634347953
100.177338074069	1.40921993087155
100.178749600025	1.39940242816422
100.180161135926	1.35339356334269
100.181572681771	1.90672564566633
100.18298423756	0.512518644532047
100.184395803294	2.20266408371989
100.185807378972	1.93158734267236
100.187218964594	1.7471621366369
100.18863056016	0.0840838468118283
100.190042165671	0.742331061085204
100.191453781126	1.22740749814194
100.192865406526	2.18455634108178
100.19427704187	1.71508140623839
100.195688687158	1.39295203477423
100.19710034239	0.638487133853521
100.198512007567	1.00428360206339
100.199923682688	1.383286279659
100.201335367753	2.13820251892207
100.202747062763	1.28060308644011
100.204158767717	1.93250571986542
100.205570482616	1.0134538610148
100.206982207458	1.35565743476373
100.208393942245	0.445762644674031
100.209805686977	1.45860321669042
100.211217441652	2.33870649109018
100.212629206272	1.41954314119951
100.214040980837	2.38078212445304
100.215452765345	1.61370316279679
100.216864559798	0.790324894760053
100.218276364195	1.36515118385524
100.219688178537	1.75003801491328
100.221100002823	0.837776662484291
100.222511837053	1.33559137142438
100.223923681228	1.44049320376322
100.225335535347	1.02313917099388
100.22674739941	1.17748284021446
100.228159273417	1.58362865291516
100.229571157369	0.970870818558672
100.230983051265	0.819112028661595
100.232394955106	1.54614529324092
100.233806868891	1.1824702933494
100.23521879262	0.597356248920608
100.236630726293	1.60603255655197
100.238042669911	2.56519422471522
100.239454623473	0.810805245524777
100.24086658698	1.2193700592647
100.242278560431	0.984441604902175
100.243690543826	1.51818903184792
100.245102537165	1.02952145498015
100.246514540449	0.796235584855244
100.247926553677	1.19232730752693
100.249338576849	1.34682718880347
100.250750609966	0.995120506437425
100.252162653027	0.810067880862391
100.253574706032	1.5767150927571
100.254986768982	1.21568466778394
100.256398841876	0.787144726426706
100.257810924714	0.976492145991891
100.259223017497	0.796110565602316
100.260635120224	1.17650401634461
100.262047232895	0.430446304908928
100.263459355511	0.593311631109613
100.264871488071	0.999623065408064
100.266283630575	1.15719901278961
100.267695783023	1.39759612592267
100.269107945416	0.810591580502988
100.270520117753	1.51726211333438
100.271932300035	0.94496692645711
100.273344492261	1.7473622588919
100.274756694431	1.80021843440824
100.276168906545	0.975467251125933
100.277581128604	0.806288026289572
100.278993360607	1.95567612153656
100.280405602555	1.45167618505931
100.281817854447	1.97668642156795
100.283230116283	1.61939610038198
100.284642388063	2.2881489863539
100.286054669788	2.00664034425181
100.287466961457	0.412357309277571
100.28887926307	1.16336320178919
100.290291574628	1.38461181589975
100.29170389613	0.641299797363771
100.293116227577	1.35818272849702
100.294528568967	1.60694307881937
100.295940920302	1.15812977816768
100.297353281582	1.98064023112854
100.298765652805	1.38384862759067
100.300178033973	1.4210570845733
100.301590425086	1.41165596073529
100.303002826142	1.70492963189043
100.304415237143	1.55678574370851
100.305827658088	0.859815715644029
100.307240088978	1.79233503646871
100.308652529812	1.95165343493829
100.31006498059	0.624929907336984
100.311477441313	0.950274771298955
100.31288991198	0.632506912824522
100.314302392591	0.974371971935776
100.315714883146	1.58555654648483
100.317127383646	0.99186754799836
100.31853989409	1.18602404031388
100.319952414479	1.58961991504835
100.321364944812	2.37649784926202
100.322777485089	1.97081589313688
100.32419003531	0.591986959524037
100.325602595476	0.240512585013308
100.327015165586	2.32610314115009
100.328427745641	1.20834933977189
100.329840335639	1.95374708169348
100.331252935582	1.99010569858211
100.33266554547	0.834568557366569
100.334078165301	1.32246866962774
100.335490795077	0.285620093446592
100.336903434798	1.14693990650201
100.338316084463	1.18848951309257
100.339728744072	1.19406884597345
100.341141413625	0.400516213614416
100.342554093123	0.782512900853009
100.343966782564	0.585303245775354
100.345379481951	1.16603161562365
100.346792191281	0.997074777065028
100.348204910556	0.89320872286503
100.349617639776	2.46134529364704
100.351030378939	1.79585987606392
100.352443128047	1.22742679980583
100.353855887099	1.77443032454541
100.355268656096	1.91991971243526
100.356681435037	1.246294988697
100.358094223922	1.18268734132366
100.359507022751	1.57018564544614
100.360919831525	1.01747809451612
100.362332650243	1.75256603842153
100.363745478906	1.82809546818048
100.365158317513	1.40970961894126
100.366571166064	1.70064623170103
100.367984024559	1.22150950388248
100.369396892999	1.17689929772362
100.370809771383	0.856168334918067
100.372222659712	1.54685621973077
100.373635557984	1.7825688250889
100.375048466201	2.15547065062434
100.376461384363	0.748030939148385
100.377874312468	1.90262699525686
100.379287250519	1.05425935631547
100.380700198513	2.1300765387618
100.382113156452	1.60191148173854
100.383526124335	2.1575758511198
100.384939102162	0.996503288667579
100.386352089934	1.62169703202494
100.387765087649	1.78093594416029
100.38917809531	1.5626816229265
100.390591112914	1.19954414656877
100.392004140463	0.814992526052212
100.393417177957	2.09670532096175
100.394830225394	0.648345062395902
100.396243282776	0.987379354146805
100.397656350102	1.1728993862941
100.399069427373	0.817849067237637
100.400482514588	1.55831726781736
100.401895611747	1.01931300461538
100.40330871885	1.38838630614416
100.404721835898	1.11506314992833
100.40613496289	0.804555587728642
100.407548099827	1.00197763199822
100.408961246708	1.40470929956851
100.410374403533	1.37183543547814
100.411787570302	0.813847383856602
100.413200747016	0.98253760208523
100.414613933674	1.3326285618932
100.416027130276	1.60734883202
100.417440336823	1.59752380287631
100.418853553314	1.87725314769001
100.42026677975	1.98890091595502
100.421680016129	0.983237319166587
100.423093262453	0.795822655658213
100.424506518722	1.71543644983045
100.425919784934	1.62343976830995
100.427333061091	1.23003338687105
100.428746347193	1.20965144143767
100.430159643238	1.33791548089055
100.431572949228	0.817537241005829
100.432986265163	1.37217570410427
100.434399591041	0.966309930560323
100.435812926864	1.00789164334471
100.437226272631	1.3813606569996
100.438639628343	1.19474986085774
100.440052993999	0.404443621061236
100.441466369599	1.37807505614325
100.442879755144	1.20324362321248
100.444293150632	1.19645920975006
100.445706556066	1.17807155030017
100.447119971443	0.753236136507236
100.448533396765	0.396015680267238
100.449946832031	1.0837668863055
100.451360277242	1.08625489953642
100.452773732396	0.851526915795608
100.454187197495	1.93198193894681
100.455600672539	1.44055954509531
100.457014157527	1.37116243240741
100.458427652459	0.422312457411688
100.459841157335	1.73183837734204
100.461254672156	0.863582002806509
100.462668196921	1.11545422295058
100.46408173163	1.90593909861528
100.465495276284	0.486152406010375
100.466908830882	1.38639920039916
100.468322395424	1.16093681983435
100.469735969911	1.48762707852453
100.471149554342	2.51034155997617
100.472563148717	2.14104801054106
100.473976753037	1.42346766005417
100.475390367301	1.56129067945602
100.476803991509	1.58338835232891
100.478217625662	2.19952570013613
100.479631269759	1.54177153868893
100.4810449238	1.81569961080289
100.482458587785	0.596996368009223
100.483872261715	1.75477214893669
100.48528594559	1.62357761552398
100.486699639408	1.20090509529269
100.488113343171	2.14835886832774
100.489527056878	0.795351324357462
100.49094078053	0.82937787333258
100.492354514125	1.7328402788921
100.493768257666	0.632642239912678
100.49518201115	1.61191908598954
100.496595774579	2.13367004074041
100.498009547952	1.56569921355563
100.499423331269	1.43089131032554
100.500837124531	0.735482566473822
100.502250927737	3.18278327828679
100.503664740888	1.41442463402788
100.505078563982	1.18178255027936
100.506492397021	1.9910600821378
100.507906240005	1.93854181153127
100.509320092932	0.65008840244817
100.510733955804	1.5636896972088
100.512147828621	1.56470837699796
100.513561711381	1.18859111607744
100.514975604086	1.56303941664827
100.516389506736	1.78646305532031
100.517803419329	1.64194875408555
100.519217341867	2.14301408350735
100.52063127435	1.57054715800124
100.522045216776	0.826417052904007
100.523459169147	1.1275737520095
100.524873131462	0.308734959125685
100.526287103722	2.62709277500313
100.527701085926	1.09826862897037
100.529115078074	2.33398940439585
100.530529080166	1.63392698337283
100.531943092203	1.62025311381531
100.533357114184	1.97528735521574
100.53477114611	1.94157917664601
100.53618518798	1.38938299628778
100.537599239794	2.16861490771687
100.539013301552	1.19581645089841
100.540427373255	1.41410877844661
100.541841454902	1.1732191671405
100.543255546494	0.80517832264561
100.544669648029	0.787083845183781
100.54608375951	1.15677002159497
100.547497880934	0.622617021961795
100.548912012303	1.37757730934924
100.550326153616	0.982247243640778
100.551740304873	1.54826302788604
100.553154466075	0.867674043102535
100.554568637221	1.75405842945397
100.555982818311	1.38966452917649
100.557397009346	0.981137349748044
100.558811210325	0.826538818858749
100.560225421248	1.35640425006608
100.561639642116	2.14958236779168
100.563053872928	0.877526572966941
100.564468113684	2.63403236620829
100.565882364384	1.68898931617755
100.567296625029	1.7179638244836
100.568710895618	0.45667794389261
100.570125176152	1.17561774393566
100.57153946663	1.01667725814098
100.572953767052	1.34683991783063
100.574368077419	1.19635441046654
100.575782397729	1.39421730885966
100.577196727985	0.804956129734808
100.578611068184	2.28856844967591
100.580025418328	0.479133680279597
100.581439778416	1.60081441489045
100.582854148449	1.58715716444245
100.584268528425	1.76655681436538
100.585682918346	1.60488707410142
100.587097318212	1.76385426514014
100.588511728022	1.56778548829675
100.589926147776	0.791230268934605
100.591340577474	1.21240988180804
100.592755017117	1.16023367267729
100.594169466704	0.992750821910643
100.595583926235	1.20923554273642
100.596998395711	1.54770062307858
100.598412875131	1.01838777315416
100.599827364495	1.01204635915929
100.601241863804	1.56997412452349
100.602656373057	0.947287596689192
100.604070892254	1.22573190417452
100.605485421396	1.41939837567961
100.606899960482	2.13740949906904
100.608314509512	1.04136544984769
100.609729068486	1.87556241727922
100.611143637405	1.06160831584235
100.612558216268	0.843251236436253
100.613972805076	1.69841988927239
100.615387403828	1.77464250598574
100.616802012524	1.4047025194851
100.618216631165	1.39166280090023
100.619631259749	1.00551753276913
100.621045898279	1.33815709893653
100.622460546752	0.889596634548199
100.62387520517	1.91340805900907
100.625289873532	0.662663912607583
100.626704551838	2.08516099676393
100.628119240089	0.243809783407635
100.629533938284	0.989100745649992
100.630948646424	1.76205695417222
100.632363364507	1.0217962787546
100.633778092535	1.608140836361
100.635192830508	1.35773081503541
100.636607578425	1.91199303150754
100.638022336286	0.499954457788337
100.639437104091	2.08810546330374
100.640851881841	0.848223287106592
100.642266669535	1.54804940956534
100.643681467173	1.75899300972723
100.645096274756	1.63795466767379
100.646511092282	1.75355971562642
100.647925919754	1.79922586364424
100.649340757169	1.375296565142
100.650755604529	1.00756819941926
100.652170461834	1.76237112939987
100.653585329082	1.42621352500707
100.655000206275	1.44283744239961
100.656415093412	2.31733229174222
100.657829990494	2.36465685655518
100.65924489752	1.20650352351835
100.66065981449	1.14860505831865
100.662074741404	1.57914274511174
100.663489678263	1.38811692283483
100.664904625066	0.607650813149053
100.666319581814	1.01783234429861
100.667734548506	1.16090868757895
100.669149525142	1.02072577106957
100.670564511722	1.5679428558016
100.671979508247	2.14941821655632
100.673394514716	1.58980962713985
100.674809531129	1.8206325331652
100.676224557487	1.57600575052162
100.677639593789	1.55190581122828
100.679054640036	0.814462060481766
100.680469696226	1.34571813983454
100.681884762361	1.71937300885283
100.683299838441	1.46125930624885
100.684714924464	1.52317581898618
100.686130020432	1.64609870807563
100.687545126345	1.77347596884964
100.688960242201	2.74592369534081
100.690375368002	1.2741069395046
100.691790503747	2.68544139292921
100.693205649437	1.25014401791707
100.694620805071	2.34542194731019
100.696035970649	2.19854550207663
100.697451146172	1.70718088804124
100.698866331639	1.18296135469727
100.70028152705	1.25444735388743
100.701696732405	1.94395542466658
100.703111947705	1.40386406512019
100.704527172949	1.35381791714942
100.705942408138	1.96106668048163
100.707357653271	1.52352818453476
100.708772908348	3.26002588944667
100.710188173369	1.80061875311937
100.711603448335	1.48271227272926
100.713018733245	1.89826399745533
100.7144340281	1.40939374679971
100.715849332898	1.61642611404161
100.717264647641	1.56722796437223
100.718679972329	1.18075721339521
100.720095306961	1.23492286860624
100.721510651537	2.53110795243188
100.722926006057	1.55381340824522
100.724341370522	0.423308810217571
100.725756744931	0.817309829322096
100.727172129284	1.35095944564713
100.728587523582	0.822574315197976
100.730002927824	1.18236453403524
100.73141834201	0.812796932332247
100.732833766141	0.866782831187034
100.734249200216	1.70428628843824
100.735664644235	2.13351199795017
100.737080098198	0.690860263341022
100.738495562106	1.13547868175362
100.739911035959	2.29821535212755
100.741326519755	0.761960426991401
100.742742013496	2.56920076601844
100.744157517181	3.46426650679707
100.745573030811	3.00155669055884
100.746988554385	4.58645450921835
100.748404087903	2.13828694683416
100.749819631365	2.34290107122101
100.751235184772	1.98612025275367
100.752650748123	0.789999696266422
100.754066321419	1.18254971295337
100.755481904658	1.40021246350216
100.756897497843	1.22727258877387
100.758313100971	1.51248764704426
100.759728714044	0.871492965495803
100.761144337061	2.10237744015473
100.762559970022	1.19226823797331
100.763975612928	1.41839897912946
100.765391265778	2.56515969671306
100.766806928572	1.5648040064299
100.768222601311	1.24750838656682
100.769638283994	1.59428119221274
100.771053976621	1.5219495056209
100.772469679193	2.98445781023897
100.773885391709	1.79259174060112
100.775301114169	2.14938470643475
100.776716846574	2.16580863903726
100.778132588923	1.88535245387494
100.779548341216	2.32566794825255
100.780964103454	3.5989059011556
100.782379875636	2.95687477569188
100.783795657762	1.86429941308629
100.785211449832	1.22794544475499
100.786627251847	2.56614685814569
100.788043063806	2.52913359417243
100.78945888571	1.68222370604167
100.790874717558	1.79852713350482
100.79229055935	1.77050470662322
100.793706411086	2.31214602542824
100.795122272767	1.58284779128353
100.796538144392	1.0483783238043
100.797954025962	1.79988336307533
100.799369917476	2.27432608532368
100.800785818934	1.04207786991005
100.802201730336	1.55881629493122
100.803617651683	1.62491500604671
100.805033582974	2.41477091739904
100.806449524209	2.15317951915021
100.807865475389	1.99075803773899
100.809281436513	1.63704934496037
100.810697407581	1.17521168474723
100.812113388594	1.00323301903885
100.813529379551	1.02137698602381
100.814945380452	1.53678113881061
100.816361391298	1.15797263952782
100.817777412088	1.01798791245708
100.819193442822	1.60932426237936
100.820609483501	1.93406589147783
100.822025534124	1.42250090074
100.823441594691	0.990712986570297
100.824857665203	1.19084486166117
100.826273745659	1.01496094744287
100.827689836059	1.68496925278873
100.829105936403	1.65088618143756
100.830522046692	1.19045536416502
100.831938166925	1.55980147416344
100.833354297103	1.40308245830335
100.834770437225	2.12377265863692
100.836186587291	1.45233102161123
100.837602747301	1.16074887585042
100.839018917256	1.61388470820133
100.840435097155	1.36143573805286
100.841851286999	0.787552023813466
100.843267486787	1.78710102844263
100.844683696519	0.852920185496994
100.846099916195	1.74475848234502
100.847516145816	2.79033910991766
100.848932385381	1.59222984945181
100.85034863489	2.15563247676736
100.851764894344	1.23152008243989
100.853181163742	1.37797558707163
100.854597443084	1.93856677805152
100.856013732371	1.82314525037409
100.857430031602	2.50184462223209
100.858846340777	1.6258596403619
100.860262659897	1.40733224061882
100.861678988961	0.768919958037783
100.863095327969	1.16875415703995
100.864511676922	1.6062062840198
100.865928035819	1.58995995632003
100.86734440466	1.79133599531197
100.868760783445	1.72953150760538
100.870177172175	0.454062170913619
100.87159357085	1.15072545949952
100.873009979468	1.21084247859185
100.874426398031	1.00083211397988
100.875842826538	1.54930209123482
100.87725926499	1.77270107441627
100.878675713385	1.03838755437378
100.880092171726	2.5079345807327
100.88150864001	1.4912415996453
100.882925118239	1.91498091938739
100.884341606412	1.78309949147304
100.885758104529	1.88270075445813
100.887174612591	2.30395536362142
100.888591130597	1.98654076489888
100.890007658548	1.61866944253145
100.891424196442	1.37782582018183
100.892840744282	1.54799206094906
100.894257302065	1.4167103092433
100.895673869793	2.57967072027506
100.897090447465	3.0879890413875
100.898507035081	2.28133386905087
100.899923632642	1.17585487204801
100.901340240147	1.78282209581218
100.902756857596	1.38688835181078
100.90417348499	2.39526624132813
100.905590122327	1.59990712482278
100.90700676961	2.79508622757709
100.908423426836	1.40286886340624
100.909840094007	1.21208146075937
100.911256771123	1.54932600090579
100.912673458182	2.18959880653899
100.914090155186	1.84355856955745
100.915506862134	2.34747231677996
100.916923579027	2.29603758465964
100.918340305864	2.76296611076595
100.919757042645	1.72023830241706
100.92117378937	4.72498387699264
100.92259054604	12.9765668256004
100.924007312654	22.6851744723611
100.925424089213	25.1807345685143
100.926840875715	23.7213360554277
100.928257672163	25.4392965599087
100.929674478554	19.7533653796718
100.93109129489	17.2500251693919
100.93250812117	13.6986640243518
100.933924957394	9.31890348889717
100.935341803563	6.2860483082653
100.936758659676	4.75867770567132
100.938175525733	5.26762563248089
100.939592401735	2.87061300782236
100.941009287681	3.35533963299414
100.942426183571	2.67601122704429
100.943843089406	1.05676120204158
100.945260005185	3.77482887322403
100.946676930908	10.7797765627627
100.948093866576	16.6298523033291
100.949510812188	20.3516557335858
100.950927767744	18.2503870956195
100.952344733245	14.709413092297
100.95376170869	8.34915236355588
100.955178694079	7.09229903902979
100.956595689412	5.7752956562613
100.95801269469	6.83114674118591
100.959429709913	5.25060444522878
100.960846735079	4.19137351229743
100.96226377019	4.08005722223718
100.963680815245	2.51714948868546
100.965097870245	3.68124345420573
100.966514935188	2.01107546892973
100.967932010077	1.98903745867996
100.969349094909	1.9655913511379
100.970766189686	1.25166513217418
100.972183294407	2.30467850347438
100.973600409072	1.4478005580902
100.975017533682	2.13333220943425
100.976434668236	1.02100392237834
100.977851812735	0.775291170705311
100.979268967177	1.21211362074505
100.980686131564	1.83976932377049
100.982103305896	3.19804035632942
100.983520490171	2.6346698394245
100.984937684391	2.5910396116271
100.986354888556	2.74159878595663
100.987772102664	2.85630558246961
100.989189326717	2.62031223658919
100.990606560715	2.44945255198773
100.992023804656	3.3046639075658
100.993441058542	6.2831094925198
100.994858322372	10.585227390889
100.996275596147	34.2633744099784
100.997692879866	44.4476196956226
100.999110173529	44.4583300729086
101.000527477137	31.9971045049855
101.001944790689	24.994380984995
101.003362114185	15.0653744361173
101.004779447625	13.1957322660205
101.00619679101	10.8184282412551
101.007614144339	9.28976311236948
101.009031507613	13.2309848531523
101.010448880831	26.2073325267974
101.011866263993	61.6345513183041
101.013283657099	150.608168812868
101.01470106015	298.218414415494
101.016118473145	379.321127549128
101.017535896084	360.231707106894
101.018953328968	292.861244374286
101.020370771796	214.407681327466
101.021788224569	153.04841294866
101.023205687285	109.504746130983
101.024623159946	66.2779066739125
101.026040642552	47.4718476489604
101.027458135101	29.5207899955635
101.028875637595	15.9954096483888
101.030293150034	9.37110187619098
101.031710672416	7.47054744607808
101.033128204743	5.37797494615276
101.034545747015	5.1424696366459
101.03596329923	6.19952181018295
101.03738086139	4.33577563104553
101.038798433494	6.31865760921757
101.040216015543	3.7499663324949
101.041633607536	4.50786614717931
101.043051209473	3.83110446550806
101.044468821355	4.18362823380152
101.045886443181	6.89978606835631
101.047304074951	20.1110905814665
101.048721716665	93.0724600431728
101.050139368324	297.601013611299
101.051557029927	515.592766598745
101.052974701475	530.666516296233
101.054392382967	401.520650041378
101.055810074403	281.737312655794
101.057227775783	191.864271799603
101.058645487108	136.155123845506
101.060063208377	90.2409971079845
101.06148093959	55.7377929892839
101.062898680748	38.0870388218686
101.06431643185	19.5847735125191
101.065734192897	13.6847946983333
101.067151963887	10.3441512219703
101.068569744822	7.14961547066019
101.069987535702	8.42483597643706
101.071405336525	8.1411994992878
101.072823147293	7.6102627075297
101.074240968006	7.19575540398464
101.075658798662	9.32313689943118
101.077076639263	4.81580724705692
101.078494489809	6.42365882444739
101.079912350298	7.60012304339031
101.081330220732	7.62591286917904
101.08274810111	7.02549367491507
101.084165991433	21.8171784892945
101.0855838917	107.817993634163
101.087001801911	275.237770184659
101.088419722067	415.845791539049
101.089837652166	365.809147567876
101.091255592211	252.110483078149
101.092673542199	197.528824137846
101.094091502132	134.578343041527
101.095509472009	94.526995196615
101.096927451831	61.5883731195497
101.098345441596	41.5620444286711
101.099763441306	22.2793896251846
101.101181450961	10.1243353360054
101.10259947056	5.26790930752645
101.104017500103	6.15209698045005
101.10543553959	3.49086967152666
101.106853589022	3.39712019902123
101.108271648398	3.98947275857996
101.109689717718	3.35556350952966
101.111107796983	3.3734077175949
101.112525886192	1.98614765812584
101.113943985345	2.67161339242605
101.115362094443	2.42945989103618
101.116780213485	1.22171271663409
101.118198342471	1.5520374965725
101.119616481402	1.44040064287284
101.121034630277	1.77399856490323
101.122452789096	2.34516269286744
101.12387095786	2.78365582332252
101.125289136568	1.89192617767315
101.12670732522	1.08693670734441
101.128125523817	1.17579970686741
101.129543732357	0.996404073867655
101.130961950843	1.74334456958984
101.132380179272	0.837497240245141
101.133798417646	1.74547279027266
101.135216665964	1.00521792591511
101.136634924227	0.994156309071981
101.138053192434	0.990609317787583
101.139471470585	1.34669072435291
101.14088975868	1.99100084492441
101.14230805672	1.22523795256706
101.143726364704	1.927864008612
101.145144682632	1.09336875338945
101.146563010505	1.50224139021662
101.147981348322	0.250155537808371
101.149399696084	1.34594766035888
101.150818053789	1.40324917695572
101.152236421439	0.986109850762238
101.153654799034	0.781343134419534
101.155073186572	0.435913949084808
101.156491584056	0.573032674605173
101.157909991483	1.41295213715553
101.159328408855	2.35165519572015
101.16074683617	2.33734705634826
101.162165273431	1.4669246870965
101.163583720635	1.01495331972803
101.165002177784	2.38357146274528
101.166420644878	1.54156511886571
101.167839121915	2.31473199336638
101.169257608897	1.88137733557755
101.170676105823	1.80820294006228
101.172094612694	2.16747642318169
101.173513129509	1.38759346078139
101.174931656268	1.34439219665353
101.176350192972	2.37110663725237
101.177768739619	1.00351665581054
101.179187296212	0.650962412864935
101.180605862748	0.652718471978933
101.182024439229	2.27647185067397
101.183443025654	2.34136874272999
101.184861622024	1.22926966032743
101.186280228337	1.98921714971497
101.187698844595	1.3869019077919
101.189117470798	1.22658629279593
101.190536106945	0.800911948738469
101.191954753036	1.34919035956503
101.193373409071	0.986626537563565
101.194792075051	1.36434627532823
101.196210750975	0.81926758613628
101.197629436843	0.831144732178369
101.199048132656	1.72344820857568
101.200466838413	0.492714276663872
101.201885554114	2.52671633998204
101.20330427976	2.19400296907212
101.20472301535	1.22992648718418
101.206141760884	1.34120129228121
101.207560516363	1.22386483223247
101.208979281786	1.6236497329681
101.210398057153	1.39102879545078
101.211816842464	2.49244823403424
101.21323563772	0.688852028149995
101.214654442921	1.89651570313247
101.216073258065	1.22372014912601
101.217492083154	1.79269127788036
101.218910918187	1.59981573829347
101.220329763165	2.51955654816799
101.221748618087	1.86732542846573
101.223167482953	2.35214124417004
101.224586357763	1.18882445120133
101.226005242518	0.769293143695013
101.227424137217	1.20227383300491
101.228843041861	0.95410133080121
101.230261956448	1.21776761380914
101.231680880981	1.28950930774045
101.233099815457	0.935938342887561
101.234518759878	1.73941968119105
101.235937714243	1.38014961698882
101.237356678552	1.15704251530371
101.238775652806	1.55876557814858
101.240194637004	0.628251652723388
101.241613631146	0.806086035285376
101.243032635233	1.37523156369234
101.244451649264	1.55479809895384
101.245870673239	1.82172068819151
101.247289707159	0.98722362359241
101.248708751023	1.24096029233567
101.250127804831	2.33574303207187
101.251546868584	1.91000682639897
101.252965942281	1.43173459464879
101.254385025922	1.78244114915364
101.255804119508	0.971782330504799
101.257223223037	1.6121520347564
101.258642336512	1.16830931058012
101.26006145993	2.38590195996763
101.261480593293	1.4169890697583
101.2628997366	1.97357377252207
101.264318889852	2.00766246925923
101.265738053048	1.20999879003742
101.267157226188	1.77694772795686
101.268576409272	1.19135184019762
101.269995602301	0.831979780640412
101.271414805274	1.5696266699939
101.272834018192	1.79576069156921
101.274253241053	1.2265767243739
101.27567247386	2.69202809738422
101.27709171661	0.814666888901368
101.278510969305	2.53467676448493
101.279930231944	1.20835658631022
101.281349504527	1.79088128283061
101.282768787055	2.02687885751234
101.284188079527	1.92937885327733
101.285607381943	0.999772372522891
101.287026694304	1.01235519447723
101.288446016609	1.17293446132931
101.289865348858	1.5647158688784
101.291284691052	2.19366046158133
101.29270404319	1.50553495378519
101.294123405272	1.93979452210219
101.295542777299	2.02822427429052
101.29696215927	2.40335799558325
101.298381551185	1.4038942210921
101.299800953044	1.77996653736707
101.301220364848	1.96130401509661
101.302639786597	0.619854988311828
101.304059218289	0.571344702608436
101.305478659926	1.56636332698525
101.306898111507	1.08487702944115
101.308317573033	1.32847059134368
101.309737044502	0.979907281158775
101.311156525917	1.3909154889777
101.312576017275	1.42741259920654
101.313995518578	1.30946712211949
101.315415029825	1.04867138045072
101.316834551016	1.04464763343818
101.318254082152	2.50369781366105
101.319673623232	1.4600966040299
101.321093174257	1.55436312921332
101.322512735225	1.33340923116359
101.323932306138	1.02280882561434
101.325351886996	1.02886791199265
101.326771477798	1.57240368988572
101.328191078544	0.798640000341659
101.329610689234	2.11024455981861
101.331030309869	0.868136474435268
101.332449940448	1.35860639320157
101.333869580971	1.18745283784097
101.335289231438	0.975599775673061
101.33670889185	0.987980454042896
101.338128562207	1.4661424808837
101.339548242507	2.32429843607585
101.340967932752	2.35703334750918
101.342387632942	1.01181551758017
101.343807343075	1.92224570851557
101.345227063153	0.869378765462441
101.346646793175	1.72771390560163
101.348066533142	0.981966309819494
101.349486283053	0.997317806381719
101.350906042908	1.07244287570956
101.352325812707	2.10875128575928
101.353745592451	0.80255247697653
101.355165382139	0.524946767228083
101.356585181772	2.28715881944358
101.358004991348	0.449159514585992
101.35942481087	1.93467801230307
101.360844640335	0.871799835811829
101.362264479745	1.76690910701262
101.363684329099	0.992402346753093
101.365104188397	1.93710330585103
101.36652405764	1.97772206045446
101.367943936827	0.631853831469027
101.369363825958	1.19741911934512
101.370783725034	2.20710487155365
101.372203634054	0.206442042793274
101.373623553018	2.12856317638992
101.375043481927	1.03320408384527
101.37646342078	1.01951335883139
101.377883369577	1.90869369872945
101.379303328319	1.02003043637121
101.380723297005	0.841388431594047
101.382143275635	1.17005847226309
101.38356326421	1.38409590365898
101.384983262729	1.44528258961629
101.386403271192	1.92442754901827
101.3878232896	1.40191248644009
101.389243317951	1.54670234864376
101.390663356248	1.59424148099577
101.392083404488	1.96047294171853
101.393503462673	0.593975754125288
101.394923530802	1.63030214001911
101.396343608876	1.13870176793756
101.397763696893	1.03917879978464
101.399183794856	1.5315177659556
101.400603902762	0.987509634942912
101.402024020613	1.18016695757762
101.403444148408	1.2489919540581
101.404864286147	1.34286705811765
101.406284433831	1.59151272317874
101.407704591459	2.38876725122254
101.409124759032	2.54805857132294
101.410544936548	2.04892889201337
101.411965124009	2.32019408031848
101.413385321415	1.39794477637627
101.414805528764	1.05311585965098
101.416225746058	1.76321376661557
101.417645973297	1.95697839617536
101.419066210479	0.832974702619671
101.420486457606	1.76211636400891
101.421906714678	0.617114323025396
101.423326981693	1.0034430220908
101.424747258653	0.781400474747266
101.426167545557	1.37760084655296
101.427587842406	1.54895661867115
101.429008149199	0.77854568003246
101.430428465936	0.895892692643917
101.431848792618	1.72574087869617
101.433269129244	1.39192557747937
101.434689475814	1.24558035577422
101.436109832328	1.74440542358697
101.437530198787	0.793365591300501
101.43895057519	1.27165801651347
101.440370961538	2.08056288013034
101.44179135783	1.37787869725566
101.443211764066	0.641336508540439
101.444632180246	0.980883800912724
101.446052606371	1.78013471168792
101.44747304244	1.22146601366118
101.448893488454	2.11864248797321
101.450313944411	1.39050731770084
101.451734410313	0.772517036260094
101.45315488616	0.425124601396879
101.45457537195	1.22238079240365
101.455995867686	2.13797791052236
101.457416373365	1.85023420900238
101.458836888989	2.50517268367289
101.460257414557	1.41122959862702
101.461677950069	0.648286525323798
101.463098495526	2.17128573786039
101.464519050926	2.71289989544009
101.465939616272	1.62144298279526
101.467360191561	0.970708945633127
101.468780776795	0.942372056567532
101.470201371974	1.17469868100643
101.471621977096	1.21244653134656
101.473042592163	0.672332296869889
101.474463217174	1.19465667845627
101.47588385213	1.36065324310666
101.47730449703	0.967018122937389
101.478725151874	1.81172663449103
101.480145816662	1.32690546827696
101.481566491395	2.02023958717986
101.482987176072	1.93109513547753
101.484407870694	1.20871615982706
101.48582857526	1.02993013269237
101.48724928977	1.37825918052324
101.488670014224	1.1901487217509
101.490090748623	1.53195646226289
101.491511492966	1.6694612691729
101.492932247254	2.51815167244446
101.494353011485	2.95314132792723
101.495773785661	0.842873586149996
101.497194569782	1.58416861285097
101.498615363846	1.34081749773879
101.500036167855	1.9739828922872
101.501456981809	1.61326555418474
101.502877805706	0.812431902877242
101.504298639548	1.95721031307327
101.505719483335	1.63769063856567
101.507140337065	1.8024414928016
101.50856120074	1.33382402020855
101.50998207436	0.996475586780648
101.511402957923	1.37837547324666
101.512823851431	1.81582601011032
101.514244754883	2.51876668763152
101.51566566828	1.39953188927805
101.517086591621	0.820999718637676
101.518507524906	1.36729702728061
101.519928468136	2.3837488180677
101.52134942131	2.58387513974871
101.522770384428	1.18474187586769
101.52419135749	1.18977893284943
101.525612340497	1.56956164327041
101.527033333448	1.95363242372833
101.528454336344	1.31043067541189
101.529875349184	2.87518207569559
101.531296371968	1.86073559834468
101.532717404696	1.55688693255863
101.534138447369	2.00278892805943
101.535559499986	1.78160677238153
101.536980562547	1.94322052770126
101.538401635053	0.988797544203065
101.539822717503	1.61307520085287
101.541243809897	2.15507379337516
101.542664912236	1.06256997201834
101.544086024519	1.43184623467392
101.545507146747	1.35930326604695
101.546928278918	1.36956010557221
101.548349421034	1.82567552636234
101.549770573095	1.75062291672038
101.551191735099	1.82225898062253
101.552612907048	1.97085956894714
101.554034088941	1.40462289362046
101.555455280779	0.978695217089718
101.556876482561	0.951325553423992
101.558297694287	0.792938712667149
101.559718915958	0.641335982320415
101.561140147573	0.836112525926072
101.562561389132	1.95558093816559
101.563982640635	2.00882390579745
101.565403902083	1.38046453395269
101.566825173475	2.13803862496022
101.568246454812	0.73164168691674
101.569667746093	2.28418344111229
101.571089047318	1.01346376978532
101.572510358487	2.01724157905087
101.573931679601	2.08935295639847
101.575353010659	1.055589918911
101.576774351662	0.993513032119874
101.578195702608	0.957684122155393
101.579617063499	0.992972407543771
101.581038434335	0.807841335216368
101.582459815115	0.827776594747111
101.583881205839	1.44797767630274
101.585302606507	1.95746009321541
101.58672401712	1.01976285495581
101.588145437677	1.56066533740417
101.589566868178	1.56282176109232
101.590988308624	1.44086871066572
101.592409759014	2.68526763350408
101.593831219348	1.77625217815677
101.595252689627	1.62476397479026
101.59667416985	1.02837222404983
101.598095660017	1.76911163900907
101.599517160128	1.35626129061218
101.600938670184	1.80588296320958
101.602360190185	1.58790326666129
101.603781720129	1.7639984783212
101.605203260018	1.25741136223118
101.606624809851	1.56069097589112
101.608046369629	0.828609198527228
101.609467939351	1.9098149745171
101.610889519017	2.16276890950922
101.612311108627	1.58920385699634
101.613732708182	1.38980785517904
101.615154317681	0.803737589121881
101.616575937125	0.657973625071292
101.617997566513	2.50488769659121
101.619419205845	1.22026469965029
101.620840855121	1.72662332256418
101.622262514342	0.617264151657069
101.623684183507	0.96707784509744
101.625105862616	1.00172711556638
101.62652755167	0.816576917398454
101.627949250668	1.96516557270598
101.62937095961	1.76907884500414
101.630792678497	1.40878812796625
101.632214407328	2.18184979078916
101.633636146103	1.01036498031191
101.635057894823	1.37873080421277
101.636479653487	1.20718387527016
101.637901422095	1.1873177954337
101.639323200648	1.42582625364337
101.640744989145	2.35230793317388
101.642166787586	1.60400781265178
101.643588595972	1.53834749178307
101.645010414302	1.2048628244329
101.646432242576	2.71226242099231
101.647854080794	2.17675131988611
101.649275928957	1.4802987365328
101.650697787065	1.38318526946629
101.652119655116	1.59167195541913
101.653541533112	1.16875582859051
101.654963421052	1.54889882651155
101.656385318937	1.58275929504906
101.657807226765	1.72494113164875
101.659229144539	0.276763772964991
101.660651072256	1.39417005940928
101.662073009918	1.59088912767777
101.663494957524	1.60857276746749
101.664916915074	2.50540670180036
101.666338882569	1.02096119700576
101.667760860008	1.54412903353525
101.669182847391	1.38551508593316
101.670604844719	1.21966509132038
101.672026851991	1.79806490574676
101.673448869208	1.20775367720743
101.674870896368	1.70500466448315
101.676292933473	1.06072892176698
101.677714980523	1.75296249554947
101.679137037516	1.42200616909295
101.680559104454	1.93485180663685
101.681981181336	1.74075852015093
101.683403268163	2.03134157359417
101.684825364934	0.617310483703063
101.686247471649	1.1677902526705
101.687669588309	1.77208943760856
101.689091714913	1.99921148078834
101.690513851461	1.42430353891116
101.691935997954	2.1563995297431
101.69335815439	2.14201423556826
101.694780320772	0.649256624212185
101.696202497097	1.12463284699234
101.697624683367	1.42840215234604
101.699046879581	1.5830779163099
101.70046908574	1.37389029607864
101.701891301842	0.845926008169658
101.70331352789	1.80226103851792
101.704735763881	2.1464521382577
101.706158009817	1.9467476047487
101.707580265697	1.3753594236308
101.709002531521	0.667184241312412
101.71042480729	2.67675477429287
101.711847093003	1.04910750630718
101.71326938866	1.77054902299635
101.714691694262	1.78942418687534
101.716114009808	1.00427462163526
101.717536335299	1.23507296115054
101.718958670733	2.19017972187019
101.720381016112	2.80302596026264
101.721803371436	1.90322336724011
101.723225736703	1.37648978943579
101.724648111915	2.38676639696756
101.726070497071	2.23582134519934
101.727492892172	2.56451793811227
101.728915297217	2.71859934735494
101.730337712206	1.79250239530098
101.73176013714	2.13375442846132
101.733182572018	1.06299551443035
101.73460501684	1.72155039296645
101.736027471606	1.20602379184229
101.737449936317	1.7055207061478
101.738872410972	1.79904891491472
101.740294895572	0.834427508100349
101.741717390116	2.14970684295136
101.743139894604	1.62637258048977
101.744562409036	1.45021710009314
101.745984933413	1.98587772279239
101.747407467734	2.31663690364318
101.748830012	1.24177342852584
101.75025256621	2.51534143893845
101.751675130364	1.05129889178885
101.753097704462	1.58455450441066
101.754520288505	0.820144869721444
101.755942882492	1.54238041356176
101.757365486423	1.03846650078308
101.758788100299	1.33390489764701
101.760210724119	1.41759125471763
101.761633357883	1.19441438154925
101.763056001592	1.1771333836489
101.764478655245	1.21742804202419
101.765901318842	1.2061583640241
101.767323992384	1.38723709079889
101.76874667587	1.73999502421805
101.7701693693	1.25659239895179
101.771592072675	1.17875153224358
101.773014785994	2.11022192031367
101.774437509257	0.826432626845267
101.775860242464	1.59423106900101
101.777282985616	1.62381802953885
101.778705738713	1.58762331570644
101.780128501753	0.966896912958199
101.781551274738	0.873482310369453
101.782974057667	2.30174256742866
101.784396850541	1.3644798054216
101.785819653358	1.19404695606425
101.787242466121	1.78304206549373
101.788665288827	0.817877538973556
101.790088121478	1.75361805253459
101.791510964073	1.29803250893453
101.792933816612	1.0436805948388
101.794356679096	2.05588160791838
101.795779551524	0.888650838415225
101.797202433897	1.16394006268803
101.798625326213	0.761107214653805
101.800048228474	1.1727583881172
101.80147114068	1.0203154108729
101.80289406283	1.19414946532611
101.804316994924	1.18429290276328
101.805739936962	1.95029616593383
101.807162888945	0.809530430698286
101.808585850872	1.39514724512376
101.810008822743	1.54999701172489
101.811431804558	0.862870384088612
101.812854796318	1.86679363899189
101.814277798023	0.64797477807562
101.815700809671	1.21527313415729
101.817123831264	1.01371977287892
101.818546862801	1.12986320072903
101.819969904283	1.02118952050765
101.821392955709	0.987705437045438
101.822816017079	1.21557677186465
101.824239088394	1.40628942679642
101.825662169652	1.75838560040124
101.827085260856	1.95824051375333
101.828508362003	2.19674175245089
101.829931473095	2.71783923857815
101.831354594131	1.24387154127802
101.832777725112	1.4096344281842
101.834200866036	1.60731051610917
101.835624016905	1.56093575769531
101.837047177719	1.37324980023419
101.838470348477	2.12297192377206
101.839893529179	1.4126896859755
101.841316719825	0.781449575216267
101.842739920416	1.51887163596922
101.844163130951	0.660992022688608
101.84558635143	1.36823612635758
101.847009581854	1.04000224260711
101.848432822222	1.53523924281414
101.849856072534	1.21583207684327
101.851279332791	1.20930029411067
101.852702602992	1.53533659772611
101.854125883137	1.20528287636533
101.855549173227	0.793546240738743
101.856972473261	1.04270960288302
101.858395783239	2.33919969744479
101.859819103162	1.36836840861948
101.861242433028	1.45902794548955
101.86266577284	1.92055669916273
101.864089122595	1.83460575572116
101.865512482295	2.72439359722148
101.866935851939	1.82507983965579
101.868359231528	2.18025749919727
101.869782621061	1.74172944144212
101.871206020538	1.18764497854761
101.872629429959	1.05563718337005
101.874052849325	2.49457861302088
101.875476278635	1.4093537502162
101.87689971789	1.59565862089255
101.878323167089	1.56759602717448
101.879746626232	1.41907954966237
101.881170095319	0.966514930007043
101.882593574351	0.431558974591705
101.884017063327	2.51528870367292
101.885440562247	1.25451127337911
101.886864071112	2.29147657901266
101.888287589921	1.60388809509333
101.889711118674	1.43724843054187
101.891134657372	1.77604223537286
101.892558206014	1.18849723823123
101.8939817646	2.12629503478067
101.895405333131	1.78490180777421
101.896828911606	1.00577473425119
101.898252500025	1.4409706680814
101.899676098389	2.12819413204076
101.901099706697	1.60148214007792
101.902523324949	1.96495083197929
101.903946953146	1.00417903480337
101.905370591287	1.56723283910405
101.906794239372	1.42972367725777
101.908217897401	2.16052791504886
101.909641565375	1.76451888837356
101.911065243293	2.37189357425805
101.912488931156	1.9831740740031
101.913912628963	2.00499489623648
101.915336336714	1.97308808129752
101.916760054409	0.810626032402369
101.918183782049	1.36647915581821
101.919607519633	1.96083870028378
101.921031267162	1.22576117832836
101.922455024635	1.4003292983072
101.923878792052	1.81975680716015
101.925302569413	2.47915049720009
101.926726356719	1.8001043225133
101.928150153969	2.2676534244543
101.929573961163	5.37177100859482
101.930997778302	6.26741041597395
101.932421605385	5.88880340147991
101.933845442412	6.38853566309419
101.935269289384	4.89123728753424
101.9366931463	3.62637278420626
101.93811701316	2.82965987507772
101.939540889965	3.14525804956605
101.940964776714	3.52650115708524
101.942388673407	3.79511691858531
101.943812580045	3.22988702166456
101.945236496627	3.12145402131228
101.946660423153	1.82000760200751
101.948084359624	3.53267604645582
101.949508306039	3.48270173498561
101.950932262398	1.49356555933311
101.952356228701	2.72326861026848
101.953780204949	4.53009667722497
101.955204191141	5.53920006635559
101.956628187278	10.252180226869
101.958052193359	7.86902802544809
101.959476209384	7.54038158427752
101.960900235353	5.28600583119146
101.962324271267	3.56093799277944
101.963748317125	3.19718691762328
101.965172372928	3.49789161423128
101.966596438674	3.00009764457942
101.968020514365	1.96845342459833
101.969444600001	2.18477477873778
101.970868695581	1.54163825788133
101.972292801105	0.518860771796522
101.973716916573	2.32401657310582
101.975141041986	1.91938683839267
101.976565177343	1.27012313446892
101.977989322644	2.33879343922302
101.97941347789	3.20478835669643
101.98083764308	2.5314957692293
101.982261818214	2.43102557366433
101.983686003293	2.74668363733822
101.985110198316	1.96523430533279
101.986534403283	1.41130318190085
101.987958618195	2.76965183234881
101.989382843051	4.19707146367856
101.990807077851	8.67385609851318
101.992231322595	10.9096541844759
101.993655577284	13.7722617109762
101.995079841917	12.4704807161378
101.996504116495	10.016884224284
101.997928401017	9.92506805172914
101.999352695483	7.88657048238965
102.000776999894	6.10821645679557
102.002201314248	5.19160082245011
102.003625638548	4.85748938334576
102.005049972791	11.5039293776578
102.006474316979	28.0467149441648
102.007898671111	86.3357119178472
102.009323035187	141.852480925581
102.010747409208	136.469997222643
102.012171793173	103.033106354001
102.013596187083	73.8118365076672
102.015020590936	55.1559126601663
102.016445004734	40.6322603566549
102.017869428477	36.8265638722384
102.019293862163	30.2935409809309
102.020718305794	22.378036897912
102.02214275937	17.7536741169288
102.023567222889	12.2646880635103
102.024991696353	15.7373125313692
102.026416179762	37.2633496773331
102.027840673114	90.0887924726802
102.029265176411	134.766212604989
102.030689689653	127.280179323119
102.032114212838	96.271528438845
102.033538745968	70.2551120206727
102.034963289042	47.4837047678868
102.036387842061	31.5215396360581
102.037812405024	23.1554827749374
102.039236977931	12.6992862462976
102.040661560782	9.25373875817325
102.042086153578	6.29441471626878
102.043510756319	7.61434383022915
102.044935369003	11.2456433735189
102.046359991632	23.8282557226735
102.047784624205	23.4076873938988
102.049209266722	21.1961474085669
102.050633919184	15.339295409253
102.05205858159	17.382866210558
102.053483253941	20.4705817403795
102.054907936236	26.8922992710116
102.056332628475	26.854730947805
102.057757330658	21.9969305907859
102.059182042786	16.2954938586448
102.060606764858	8.502683106484
102.062031496874	11.4352642017048
102.063456238835	5.44456305245903
102.06488099074	3.45861143005699
102.066305752589	3.5743540440522
102.067730524383	3.34782971587545
102.069155306121	3.18886612730469
102.070580097803	2.20062283323872
102.07200489943	3.46355059219315
102.073429711001	2.47140250096709
102.074854532516	3.53719627608025
102.076279363975	2.62408679911339
102.077704205379	2.48147117279261
102.079129056728	3.73152465848592
102.08055391802	12.5555776879626
102.081978789257	30.912018294015
102.083403670438	48.1715740519858
102.084828561564	45.1757284557877
102.086253462634	30.3371133612426
102.087678373648	24.1843836417829
102.089103294606	26.6807149140062
102.090528225509	27.026494050958
102.091953166356	32.596532040151
102.093378117148	25.4530382489386
102.094803077883	17.2217215530969
102.096228048564	8.56973064173542
102.097653029188	9.13593891839575
102.099078019757	5.20164271631083
102.10050302027	3.37458233464445
102.101928030727	3.51263734539483
102.103353051129	2.28348456519635
102.104778081475	2.58741931415913
102.106203121765	1.91332448318266
102.107628172	1.23039491819343
102.109053232179	1.58969185349153
102.110478302302	2.00058653989793
102.11190338237	1.95325154060396
102.113328472382	1.42464478872648
102.114753572338	1.34638756745485
102.116178682239	1.83807291181164
102.117603802084	3.84710815083384
102.119028931873	10.9172673276109
102.120454071607	10.4171949265844
102.121879221285	7.11845818682738
102.123304380907	5.86701053934841
102.124729550473	5.23088295165976
102.126154729984	2.88372173984997
102.127579919439	3.41482094483822
102.129005118839	1.42357731515475
102.130430328183	1.42013688255256
102.131855547471	1.97632341955471
102.133280776703	1.93364419014645
102.13470601588	1.62208600854564
102.136131265001	2.15112886267301
102.137556524067	3.25990284214849
102.138981793077	0.33736052791281
102.140407072031	1.37112825459592
102.141832360929	1.75540119449416
102.143257659772	1.18238807032798
102.144682968559	0.864569597388504
102.14610828729	1.15333163765454
102.147533615966	1.34261273211884
102.148958954586	1.03518497905336
102.15038430315	1.18909075636869
102.151809661659	1.57859658682702
102.153235030112	1.42118067693013
102.154660408509	1.33685236384786
102.156085796851	1.20824695333448
102.157511195137	1.37430952205425
102.158936603367	1.02641531109368
102.160362021542	1.70256505679327
102.161787449661	1.84465793072261
102.163212887724	1.3972899144615
102.164638335732	2.3011916453747
102.166063793683	1.66663558542319
102.16748926158	1.43157782215744
102.16891473942	1.74920227663505
102.170340227205	1.18771977046854
102.171765724934	1.02892943379308
102.173191232608	1.69665026075541
102.174616750226	0.984198425732914
102.176042277788	0.268722581888684
102.177467815294	0.974357442525255
102.178893362745	1.1811215039723
102.18031892014	0.968738060282183
102.18174448748	1.18605106517812
102.183170064763	1.40285835335129
102.184595651991	1.39349720097734
102.186021249164	2.35169346562602
102.187446856281	2.01024572067784
102.188872473342	1.65610239536333
102.190298100347	1.50026585487957
102.191723737297	1.04831055895387
102.193149384191	1.95750827145587
102.194575041029	2.37059924218058
102.196000707812	1.35168737992616
102.197426384539	1.04315238489099
102.19885207121	0.604674136422474
102.200277767826	1.35332641765839
102.201703474386	1.22321771688939
102.20312919089	1.57766311437248
102.204554917339	1.54116117687891
102.205980653731	1.60978738344391
102.207406400069	1.59746741240421
102.20883215635	0.997511028879614
102.210257922576	1.58966067753733
102.211683698746	0.782891155194261
102.213109484861	1.24595227787025
102.21453528092	1.722877792732
102.215961086923	0.248645143386053
102.21738690287	0.594409366722011
102.218812728762	0.610112015134284
102.220238564598	1.50989892847928
102.221664410379	1.38833299154677
102.223090266104	1.7568921877941
102.224516131773	1.05373450959017
102.225942007386	0.938916113547577
102.227367892944	1.00851833828201
102.228793788446	1.0315761906213
102.230219693893	1.94965591407832
102.231645609283	1.01928442249259
102.233071534618	1.21085433095235
102.234497469898	2.18779152047109
102.235923415121	2.29115363092678
102.237349370289	0.450038398072573
102.238775335402	0.635448799447634
102.240201310458	1.62907040274335
102.241627295459	1.52568534974799
102.243053290405	1.18419839864481
102.244479295294	1.41472114567196
102.245905310128	2.29357808102265
102.247331334907	0.881886605086494
102.248757369629	0.962061165484107
102.250183414296	0.86745763281269
102.251609468907	2.00944462175322
102.253035533463	1.56093875260318
102.254461607963	1.17169039341588
102.255887692407	1.57023195183657
102.257313786795	1.18748192937774
102.258739891128	0.298974636720103
102.260166005405	1.54848676141233
102.261592129627	1.76046140628745
102.263018263793	0.799453656959767
102.264444407903	0.801705117741749
102.265870561957	1.5799195917388
102.267296725956	0.630754391069515
102.268722899899	1.5891105949845
102.270149083787	1.55425553013195
102.271575277618	1.20471379499958
102.273001481395	1.42715503129293
102.274427695115	2.31651155261526
102.27585391878	0.648378822665579
102.277280152389	1.59123803646767
102.278706395942	2.34339958154534
102.28013264944	0.973602819462836
102.281558912882	1.21832209158233
102.282985186268	1.5513850312163
102.284411469599	0.791458090256121
102.285837762874	1.20534120144827
102.287264066093	1.22960922234445
102.288690379257	2.15628811237779
102.290116702365	1.3958739751846
102.291543035417	2.34742903787142
102.292969378413	1.47143441978565
102.294395731354	1.74602530791539
102.29582209424	1.00950150098412
102.297248467069	2.32324527859107
102.298674849843	2.00666663552093
102.300101242561	1.00184907100943
102.301527645224	1.37677662459398
102.302954057831	1.44259103074055
102.304380480382	1.34380549268692
102.305806912877	1.3160094927743
102.307233355317	0.315187429240106
102.308659807701	1.9328231929322
102.31008627003	1.97245919762982
102.311512742302	1.72940705775411
102.31293922452	1.26284737910079
102.314365716681	1.12803777490632
102.315792218787	0.80406011088418
102.317218730837	0.987166642766918
102.318645252831	1.01320143201104
102.32007178477	1.60220216959572
102.321498326653	1.5970754266619
102.32292487848	1.95560241089925
102.324351440252	1.76724994991003
102.325778011968	1.74936885125045
102.327204593628	1.06536386589835
102.328631185233	1.18770925568938
102.330057786782	1.78202285198158
102.331484398275	1.18746970883569
102.332911019713	1.92594048749552
102.334337651095	1.25147210315632
102.335764292421	2.10847876691659
102.337190943692	0.862807632640304
102.338617604907	1.58776692712109
102.340044276066	0.774681576903323
102.341470957169	0.602964979869099
102.342897648217	2.35348731473233
102.344324349209	1.63048512665021
102.345751060146	1.36840031466372
102.347177781027	2.18331165475327
102.348604511852	1.77499334336596
102.350031252621	1.54850542020551
102.351458003335	1.16694792643564
102.352884763993	0.622097595489536
102.354311534596	0.611338122685351
102.355738315143	0.962131650542655
102.357165105634	0.458830997913873
102.358591906069	1.54191413915119
102.360018716449	0.587014832377991
102.361445536773	0.791852855853857
102.362872367041	1.37360501092917
102.364299207254	1.02922119074735
102.365726057411	2.12049346909232
102.367152917512	0.645555428135512
102.368579787558	0.989763752390418
102.370006667548	0.985231920207398
102.371433557482	1.19068881715799
102.372860457361	0.775227179206501
102.374287367184	1.42734494191833
102.375714286951	2.49113380510937
102.377141216663	0.897062221414315
102.378568156319	1.35578064523984
102.379995105919	0.795797462739831
102.381422065464	0.812440357097269
102.382849034953	1.54971435233259
102.384276014386	1.21071228591694
102.385703003763	1.20669471969869
102.387130003085	2.50608308122247
102.388557012351	1.46762517721591
102.389984031562	1.75320045515717
102.391411060717	1.56146055174707
102.392838099816	1.33281175964329
102.394265148859	1.43503877052788
102.395692207847	1.8981682077953
102.397119276779	0.661862784594996
102.398546355656	0.828533370924347
102.399973444476	1.90048413492874
102.401400543242	0.871923365537477
102.402827651951	2.11743896096099
102.404254770605	1.43101975739627
102.405681899203	1.73038383727761
102.407109037745	0.462464326038824
102.408536186232	0.812466435193132
102.409963344663	1.55065014817559
102.411390513038	0.82881731665231
102.412817691358	1.93205185809393
102.414244879622	1.54954917092235
102.41567207783	1.00944030878349
102.417099285983	0.624594317215458
102.41852650408	1.4739489712868
102.419953732121	2.48263459929859
102.421380970107	1.4032375901122
102.422808218037	1.56705754430815
102.424235475911	1.24090905633271
102.425662743729	1.76992921399908
102.427090021492	2.50688040334396
102.428517309199	0.860834278751566
102.429944606851	1.33808159134579
102.431371914447	0.624812602703962
102.432799231987	2.52868581967178
102.434226559472	1.23362784043192
102.4356538969	1.55369811027885
102.437081244274	1.02506943828462
102.438508601591	0.993653662733998
102.439935968853	1.95920385516473
102.441363346059	1.61187104474572
102.442790733209	1.4190752126769
102.444218130304	1.9512148815771
102.445645537343	1.5473887319648
102.447072954327	0.65458874404282
102.448500381254	1.1764555520067
102.449927818126	0.80493608285512
102.451355264943	1.73804229959065
102.452782721703	1.43534026112862
102.454210188408	1.73777865392188
102.455637665058	0.979455280538897
102.457065151651	2.531212221316
102.458492648189	1.48736688220678
102.459920154672	2.52548748551795
102.461347671098	1.16527385073703
102.462775197469	1.35568187371422
102.464202733785	1.25135828596511
102.465630280044	1.57561159369164
102.467057836248	2.12013844073634
102.468485402396	0.810152139878654
102.469912978489	0.859388645175062
102.471340564526	1.19105964471648
102.472768160507	1.56109283377597
102.474195766433	1.23162904933321
102.475623382302	2.70694148813956
102.477051008117	1.39545198907935
102.478478643875	1.01425141590475
102.479906289578	2.01426159451247
102.481333945225	1.35136576282265
102.482761610817	2.12515557356294
102.484189286352	1.05732335144997
102.485616971832	1.35006711944012
102.487044667257	1.01553293667247
102.488472372626	1.00785571134532
102.489900087939	1.37381160372101
102.491327813196	1.19838556093535
102.492755548398	0.985793202371375
102.494183293544	1.36319504367363
102.495611048634	1.63167823299032
102.497038813669	0.971479365627473
102.498466588648	0.958169432793112
102.499894373571	0.794901894956288
102.501322168439	1.39925678553477
102.502749973251	0.803554733666391
102.504177788007	0.814880620237091
102.505605612708	1.52506268624023
102.507033447353	1.23892816946637
102.508461291942	1.56581118369892
102.509889146476	2.14781338062937
102.511317010954	1.0239085537701
102.512744885376	2.53666414953882
102.514172769742	1.03318813376239
102.515600664053	1.15588265261248
102.517028568308	0.799952578753651
102.518456482508	1.0268418297756
102.519884406652	1.7152021287424
102.52131234074	1.23252171456532
102.522740284772	1.01471448756632
102.524168238749	1.54271381211778
102.52559620267	1.44251264841809
102.527024176536	1.34618061408286
102.528452160346	1.02956322155552
102.5298801541	1.59425664118608
102.531308157798	2.31676412714239
102.532736171441	1.18989188101881
102.534164195028	1.24016494960758
102.535592228559	1.15836705148206
102.537020272035	1.36370727071891
102.538448325455	0.271582718508252
102.539876388819	1.52367819199406
102.541304462128	1.20778690669908
102.542732545381	1.77857260553625
102.544160638578	1.41640094077402
102.54558874172	0.984989463650752
102.547016854806	1.23210753176119
102.548444977836	1.92678911763908
102.549873110811	0.642255699248841
102.55130125373	1.3783290318101
102.552729406593	1.35046380238714
102.554157569401	0.257809320739219
102.555585742153	1.93775663407937
102.557013924849	1.43955673504953
102.558442117489	1.70591284694206
102.559870320074	1.77620241057522
102.561298532604	1.09608577753656
102.562726755077	2.51611592325795
102.564154987495	1.15478312187913
102.565583229857	0.635978226278059
102.567011482164	1.60218180448066
102.568439744414	1.41245245810606
102.569868016609	1.42584647202776
102.571296298749	2.44798649336573
102.572724590833	1.61397896143959
102.574152892861	1.1865131260297
102.575581204833	1.84704106743562
102.57700952675	1.80648790929579
102.578437858611	2.25269442518326
102.579866200416	1.22339481316238
102.581294552166	1.58353926390529
102.58272291386	0.785962926630529
102.584151285498	0.823886658606638
102.585579667081	1.04767662032653
102.587008058608	2.25819795663422
102.588436460079	0.844399680595562
102.589864871495	1.03060965221478
102.591293292855	2.10653854126679
102.592721724159	1.04175335448977
102.594150165408	1.57197029620007
102.595578616601	1.22486008141611
102.597007077738	1.69007078720184
102.59843554882	1.21965936312501
102.599864029846	0.822412097487911
102.601292520816	1.54726795360758
102.60272102173	1.06995173843233
102.604149532589	1.15719267086396
102.605578053392	1.15949934593912
102.60700658414	1.80842986862779
102.608435124832	1.52965456493748
102.609863675468	0.848197585259286
102.611292236048	2.33201611812892
102.612720806573	1.40362974801232
102.614149387042	1.9549240924269
102.615577977456	0.824614638099264
102.617006577814	1.78908532305259
102.618435188116	0.992383816167221
102.619863808362	1.38429659613986
102.621292438553	1.95417933702536
102.622721078688	1.40934567046015
102.624149728767	1.02285546244664
102.625578388791	1.17537005454511
102.627007058759	1.36107820037275
102.628435738671	1.24244633615548
102.629864428528	1.50248723555038
102.631293128329	0.237353420275373
102.632721838074	0.782200596401269
102.634150557764	1.2427394237694
102.635579287398	0.99143044244054
102.637008026976	1.58765360983916
102.638436776499	2.09321501251052
102.639865535966	1.18729575426882
102.641294305377	0.976297853777228
102.642723084733	0.814910109728511
102.644151874032	0.203620649614387
102.645580673277	0.402107361168829
102.647009482465	1.2314566753545
102.648438301598	1.76289834943754
102.649867130675	2.33643395653703
102.651295969697	1.37142891328469
102.652724818663	0.602486179883571
102.654153677573	0.814314424568974
102.655582546427	1.39077212451689
102.657011425226	1.56078396548891
102.658440313969	1.91662290784628
102.659869212657	1.49334305651899
102.661298121288	1.71844380729727
102.662727039864	0.84980052080737
102.664155968385	1.6017591304277
102.66558490685	2.13645034890902
102.667013855259	1.12930985272787
102.668442813612	1.61255589783878
102.66987178191	1.71074259753285
102.671300760152	1.76259445635044
102.672729748338	2.11764954872436
102.674158746469	1.23909127742398
102.675587754544	0.829477706438503
102.677016772563	1.79693294911852
102.678445800527	1.71054531665046
102.679874838435	0.794384072510144
102.681303886287	1.39028822864884
102.682732944083	1.62981948219944
102.684162011824	2.19571457368373
102.68559108951	1.26857632390542
102.687020177139	1.91739539338291
102.688449274713	1.40022309073281
102.689878382231	1.79559232551889
102.691307499694	0.783496031766146
102.692736627101	1.17134438131584
102.694165764452	1.22856577890103
102.695594911747	0.777214836214804
102.697024068987	1.94319550436653
102.698453236171	3.38940726603974
102.6998824133	3.20490392535496
102.701311600372	4.30299984383392
102.70274079739	4.02442141753883
102.704170004351	4.03504083120531
102.705599221257	2.59127968774319
102.707028448107	2.00545609088862
102.708457684901	1.35955858488374
102.70988693164	1.81838027683738
102.711316188323	1.97777364904032
102.71274545495	3.27236699495994
102.714174731522	5.21129528923481
102.715604018038	7.38035388312724
102.717033314498	9.60365639934753
102.718462620903	9.91608924039764
102.719891937252	9.35905961850096
102.721321263545	8.85640073721037
102.722750599783	5.90403395592924
102.724179945965	2.80584913800224
102.725609302091	2.72821269334841
102.727038668162	1.21769790341741
102.728468044177	1.75977016471785
102.729897430136	1.57396936017327
102.73132682604	1.59324093146373
102.732756231887	2.42380790143655
102.73418564768	1.44639130006008
102.735615073416	1.74085167517957
102.737044509097	1.73663447549111
102.738473954722	1.80351008911476
102.739903410292	1.62507562239348
102.741332875805	1.77019963193207
102.742762351264	2.09013661658523
102.744191836666	0.686912818386861
102.745621332013	1.39231245972692
102.747050837304	2.12776822902419
102.748480352539	2.13985927338648
102.749909877719	1.633305900234
102.751339412843	2.80216177737851
102.752768957912	2.5761380104804
102.754198512924	2.37643351406658
102.755628077881	3.52298557252604
102.757057652783	2.55167050233907
102.758487237628	2.05653905348993
102.759916832418	1.43335828856672
102.761346437153	1.5704016081352
102.762776051831	1.42053070091774
102.764205676454	1.92755346878611
102.765635311022	0.882969310365311
102.767064955533	2.07270295775082
102.768494609989	1.64873500314602
102.769924274389	1.75533260037482
102.771353948734	1.18391498222093
102.772783633023	1.20132240083813
102.774213327256	1.22504383950156
102.775643031434	1.53184335503268
102.777072745556	1.19301769963372
102.778502469622	0.970590660700149
102.779932203632	1.56606132514057
102.781361947587	1.28405050408305
102.782791701486	1.91922249858634
102.78422146533	1.36618371130642
102.785651239118	1.3950821717143
102.78708102285	1.02363236194634
102.788510816526	1.39233715259824
102.789940620147	1.72034139188175
102.791370433712	1.06845336646702
102.792800257221	1.51884008119223
102.794230090675	1.44574903996879
102.795659934073	2.08619452737553
102.797089787416	0.699646848047554
102.798519650702	1.75381001037324
102.799949523933	1.79300043737492
102.801379407109	1.31634350527322
102.802809300228	1.07554621854671
102.804239203292	1.70990460128974
102.805669116301	1.2093965506459
102.807099039253	1.58877036852309
102.80852897215	1.63296000296033
102.809958914992	1.70256366777569
102.811388867777	0.667358761391769
102.812818830507	1.32762088642145
102.814248803181	1.21191187221431
102.8156787858	1.42111195446707
102.817108778363	1.51867228965269
102.81853878087	0.733070873455989
102.819968793322	1.8700182382402
102.821398815718	0.832036448823854
102.822828848058	1.18819293592156
102.824258890342	1.19107837838911
102.825688942571	1.12840644047423
102.827119004744	1.01641580461046
102.828549076862	0.988930897533439
[truncated: 304,660 more rows]
