# Supplementary material for: Proliferating coacervate droplets as the missing link between chemistry and biology in the origins of life
Source: Nat Commun. 2021 Sep 24;12:5487. doi: 10.1038/s41467-021-25530-6 (PMC8463549; doi:10.1038/s41467-021-25530-6)
Supplement: Supplementary file 7 — Source Data [file 41467_2021_25530_MOESM7_ESM.zip › Source Data/DATA_SI/DATA_SI/Supplementary Figure10b_120min.txt]

Mass/Charge	Intensity
49.9991233768294	0.0526775698038803
50.0001205716403	1.50386407390652
50.0011177763952	0.966544352523376
50.0021149910942	0.985553536180694
50.0031122157372	1.50990691132191
50.0041094503243	1.02906825069322
50.0051066948554	1.02992769305155
50.0061039493306	1.00043596893689
50.0071012137498	0.0016236336317101
50.008098488113	0.504327172157651
50.0090957724204	0.99119732282755
50.0100930666717	4.32462958657782
50.0110903708672	16.5144804428803
50.0120876850066	26.8847309266373
50.0130850090901	47.6682834525063
50.0140823431177	54.8946833988202
50.0150796870893	52.5601634368409
50.016077041005	36.3332267465591
50.0170744048647	27.7328402657411
50.0180717786685	29.6545102940413
50.0190691624163	23.9701869870351
50.0200665561082	15.4110371689613
50.0210639597441	17.8625117782959
50.0220613733241	14.7606006781204
50.0230587968481	10.6101304496003
50.0240562303162	10.3434399653055
50.0250536737283	13.0649766709193
50.0260511270845	11.3228455419109
50.0270485903847	9.27336988040126
50.028046063629	10.9782737849308
50.0290435468173	6.59814303924362
50.0300410399496	4.64194565930999
50.0310385430261	5.52062512811208
50.0320360560465	4.05061115526334
50.0330335790111	3.07113169285695
50.0340311119196	2.47193171381087
50.0350286547723	3.09945638620592
50.0360262075689	1.49368131632341
50.0370237703096	1.03191103930348
50.0380213429944	0.996068066467879
50.0390189256232	1.51992694460534
50.0400165181961	2.00543312809045
50.041014120713	1.49944292716628
50.042011733174	0.0133752054039291
50.043009355579	0.492249887502474
50.0440069879281	1.00891727460767
50.0450046302212	0.0137582110241852
50.0460022824584	0
50.0469999446396	0
50.0479976167649	0.0356020651081813
50.0489952988342	0.477095892282266
50.0499929908476	0.497252291365772
50.050990692805	0.48058023439308
50.0519884047065	0.540589269557633
50.052986126552	0.53198946785277
50.0539838583416	0.958745945800208
50.0549816000752	0.0129707042868547
50.0559793517529	0
50.0569771133746	0
50.0579748849404	0.502426111839333
50.0589726664502	0.0342723568812371
50.0599704579041	0.473251780035649
50.060968259302	0
50.061966070644	0
50.06296389193	0.448192321009239
50.0639617231601	0.0567828033688702
50.0649595643342	0
50.0659574154524	0.0130716979203399
50.0669552765146	0.997141356764682
50.0679531475209	0.504712318449307
50.0689510284712	0.967733486935749
50.0699489193656	0.0422167618204701
50.070946820204	0
50.0719447309865	0
50.072942651713	0
50.0739405823836	0
50.0749385229982	0.0326629999573418
50.0759364735569	0.968451132073896
50.0769344340596	0.550410932471263
50.0779324045064	1.45298340549817
50.0789303848972	0.0253422762679885
50.0799283752321	0
50.080926375511	0.504323284084127
50.081924385734	0.463692769962538
50.082922405901	0.0419341947095537
50.0839204360121	0
50.0849184760672	0.97591104376621
50.0859165260664	0.0340392049900094
50.0869145860096	0.982963538389182
50.0879126558969	0.0269867103670368
50.0889107357282	0.513957328947045
50.0899088255036	0.999102556021977
50.090906925223	0.00186548816530724
50.0919050348865	0
50.092903154494	0.525115516928941
50.0939012840456	0.989809856205388
50.0948994235412	0.0311060763107971
50.0958975729809	0.473869048067312
50.0968957323646	0.0172372053841978
50.0978939016924	0.487737918993912
50.0988920809642	0.486546513418048
50.0998902701801	0.524325533406444
50.10088846934	0.504053326309837
50.101886678444	0
50.1028848974921	0.504322112337452
50.1038831264841	0.0270822293436258
50.1048813654203	0.956817626537816
50.1058796143004	0.0267034049154348
50.1068778731247	0
50.1078761418929	0.479679218465348
50.1088744206053	0.0461006122304617
50.1098727092617	0.963848564444823
50.1108710078621	0.0252969779936954
50.1118693164066	0.487510301060807
50.1128676348951	0.0174648233173028
50.1138659633277	0.0400193468413813
50.1148643017043	0.464955777536728
50.115862650025	0
50.1168610082897	0.0208043762295845
50.1178593764985	0.484170748148525
50.1188577546513	0.522377587135556
50.1198561427482	0.487572661620663
50.1208545407891	0
50.1218529487741	0.49187323676919
50.1228513667031	0.0131018876089191
50.1238497945762	0.0249914680980102
50.1248482323934	0.984304596870875
50.1258466801545	0.000654183787333406
50.1268451378598	0.530270044141603
50.127843605509	0.479680204614616
50.1288420831024	0
50.1298405706398	0.550105507478474
50.1308390681212	0.459844741277745
50.1318375755467	0.0167101148097264
50.1328360929162	0.529905972903275
50.1338346202298	0.968309285421327
50.1348331574874	1.02313047881863
50.1358317046891	0.996115249036807
50.1368302618348	0.0238351310556335
50.1378288289246	0.481794762979473
50.1388274059584	0
50.1398259929363	0
50.1408245898582	1.00670605325224
50.1418231967242	0.0223482218614084
50.1428218135343	0.48587109802068
50.1438204402883	0
50.1448190769865	0.972758448338946
50.1458177236286	0.567046840871264
50.1468163802149	1.45425457519176
50.1478150467452	1.04751940172614
50.1488137232195	0.965170743231048
50.1498124096379	0.0430012344219374
50.1508111060003	0
50.1518098123068	0.00544531456112574
50.1528085285573	0.499529809816984
50.1538072547519	0.538604995215783
50.1548059908905	0.471345253540436
50.1558047369732	1.00430253332595
50.1568034929999	0.510622839808378
50.1578022589707	0
50.1588010348856	0
50.1597998207444	0
50.1607986165474	0.504319023184453
50.1617974222944	0.000656101193656364
50.1627962379854	0
50.1637950636205	0
50.1647938991996	0
50.1657927447228	0
50.16679160019	0.503181082558268
50.1677904656013	0.0198118958316844
50.1687893409567	0.486957270366266
50.169788226256	0
50.1707871214995	0
50.171786026687	0
50.1727849418185	0.504318384053911
50.1737838668941	0.000656740324198447
50.1747828019137	0.504318277532154
50.1757817468774	0.000656846845955461
50.1767807017851	0
50.1777796666369	0
50.1787786414328	0
50.1797776261726	0.504318011220413
50.1807766208566	0.99725921552736
50.1817756254846	0.476416514247613
50.1827746400566	0.0419067565170514
50.1837736645727	0.48569269646812
50.1847726990328	0.0192824279099896
50.185771743437	0
50.1867707977852	0.0131256015668247
50.1877698620775	0.491849522811285
50.1887689363139	1.0146011291239
50.1897680204942	1.51027449276665
50.1907671146187	0.0269420430886566
50.1917662186872	0.478033081289453
50.1927653326997	0
50.1937644566563	0
50.1947635905569	0
50.1957627344016	0
50.1967618881903	0.0643987871814865
50.1977610519231	0.440576337196623
50.1987602256	0.0191190755243436
50.1997594092209	0.485856048853766
50.2007586027858	0
50.2017578062948	0.483988292890515
50.2027570197478	0.0209868314875949
50.2037562431449	0
50.204755476486	0.50555628298912
50.2057547197712	1.00380038655216
50.2067539730005	0.00556870359305231
50.2077532361738	0.0239405269931917
50.2087525092911	0.492762434660578
50.2097517923525	0.997917123791786
50.2107510853579	0.000305287688772196
50.2117503883074	0
50.2127497012009	0.959023837402554
50.2137490240385	0.0509264113536653
50.2147483568202	0
50.2157476995459	0.529814599185294
50.2167470522156	0.480135649570925
50.2177464148294	0
50.2187457873872	0.979129023513315
50.2197451698891	0.561145611573481
50.2207445623351	1.4846043692198
50.221743964725	0.0229944727024896
50.2227433770591	0.486952393637685
50.2237427993372	0
50.2247422315593	0.482080401864528
50.2257416737255	0.990290724391112
50.2267411258357	0.0425542468786881
50.22774058789	0
50.2287400598884	0.0172667735562424
50.2297395418308	0.487708350821867
50.2307390337172	0
50.2317385355477	0
50.2327380473222	0.521582857942393
50.2337375690408	2.4670143273383
50.2347371007035	1.06748321796031
50.2357366423101	0.488695716161981
50.2367361938609	0.0191291082998366
50.2377357553557	0.509026083336947
50.2387353267945	0.481795057119435
50.2397349081774	0
50.2407344995043	0.504314762292127
50.2417341007753	0.00066036208598198
50.2427337119904	0.00900603309504668
50.2437333331495	1.00028369378521
50.2447329642526	0.482744235504565
50.2457326052998	0.503470159687284
50.246732256291	1.00222606380819
50.2477319172263	0.0321205603883678
50.2487315881057	0
50.2497312689291	0.952884174333397
50.2507309596965	0.562041198800931
50.251730660408	0
50.2527303710635	0
50.2537300916631	0.0643950073933243
50.2547298222068	0.929347039818279
50.2557295626945	0.0162082015446156
50.2567293131262	0.0260320962345519
50.257729073502	0.478943028143558
50.2587288438218	0.490155266746391
50.2597286240857	0.0148198576317188
50.2607284142937	0.48798749717056
50.2617282144457	0.0169876272075497
50.2627280245417	0
50.2637278445818	0
50.2647276745659	0
50.2657275144941	0.480578596576976
50.2667273643664	0.0243965278011333
50.2677272241827	0.0260391096811176
50.268727093943	0.498073571657997
50.2697269736474	0.485837567417104
50.2707268632959	0
50.2717267628883	0
50.2727266724249	0
50.2737265919055	0
50.2747265213301	0.502532692096603
50.2757264606988	0.507099964164754
50.2767264100116	0.000317592494861878
50.2777263692684	0.910099311679268
50.2787263384692	0.0998509370769514
50.2797263176141	0
50.2807263067031	0
50.281726305736	0
50.2827263147131	0.474793421403408
50.2837263336342	0.0301817029747018
50.2847263624993	0.0803986104256001
50.2857264013085	0.987237355891079
50.2867264500618	0.994571564422142
50.2877265087591	0.462668091151726
50.2887265774004	0.474793923891285
50.2897266559858	0.538033737602212
50.2907267445152	0.502097711640832
50.2917268429887	0
50.2927269514063	0
50.2937270697679	0.478369857202001
50.2947271980735	0.0419883045655822
50.2957273363232	0.489592086988636
50.296727484517	0.0260575996712647
50.2977276426548	1.42732711116634
50.2987278107366	0.061540662296719
50.2997279887625	0
50.3007281767324	0
50.3017283746464	0
50.3027285825045	0.00234449782707921
50.3037288003066	0.50263062655103
50.3047290280527	0
50.3057292657429	0.0250172320706567
50.3067295133772	0.972241926455512
50.3077297709555	0.0126910902300501
50.3087300384778	0.0562991665507043
50.3097303159442	0.953651082205515
50.3107306033547	0.0219885285894009
50.3117309007092	1.41118251380987
50.3127312080077	0.575175193504752
50.3137315252503	0.011554261608413
50.314731852437	0.976838886694349
50.3157321895677	0.0331113620618702
50.3167325366424	0.504310714435968
50.3177328936612	0.504003783103845
50.318733260624	0.00163575121640594
50.3197336375309	0
50.3207340243819	1.50648400887508
50.3217344211769	0.549050250809567
50.3227348279159	0.469341362205898
50.323735244599	0
50.3247356712262	0
50.3257361077974	0
50.3267365543126	0
50.3277370107719	0
50.3287374771753	0.520455501041981
50.3297379535227	0.489494747714238
50.3307384398141	0.503920741068567
50.3317389360496	0.00105438330954269
50.3327394422292	0
50.3337399583528	0
50.3347404844204	0
50.3357410204321	0
50.3367415663879	0
50.3377421222877	0.508000885746954
50.3387426881315	0.501949363009265
50.3397432639194	0.950593882655193
50.3407438496514	0.539796445440253
50.3417444453274	0.991956696923418
50.3427450509474	1.03244166841227
50.3437456665115	0.538459551903412
50.3447462920197	0.517975358860709
50.3457469274719	0.500510157558711
50.3467475728681	0.48299260640524
50.3477482282084	0.50464410845909
50.3487488934928	0.493738457020815
50.3497495687212	0.0115676832763132
50.3507502538936	0.448188384973
50.3517509490101	0.560124792060034
50.3527516540707	0.0493049555613349
50.3537523690753	0.971306825997841
50.3547530940239	0.973384714203756
50.3557538289166	0.0275410734726908
50.3567545737534	0
50.3577553285342	0.571597091018368
50.358756093259	2.41726469404221
50.3597568679279	0.0409889612080826
50.3607576525409	0.00588707027387654
50.3617584470979	0.977751475701005
50.3627592515989	0.0263117027813375
50.363760066044	0
50.3647608904332	1.46781748526147
50.3657617247664	0.525470666220587
50.3667625690436	0.0266123460303843
50.3677634232649	0.526990300227149
50.3687642874303	1.03510585250106
50.3697651615397	0.961658349545826
50.3707660455932	0.961402716456761
50.3717669395907	0.554643776294083
50.3727678435322	0
50.3737687574178	0
50.3747696812475	0
50.3757706150212	0.0745819897368966
50.3767715587389	0.935368259019322
50.3777725124007	0.474500264849698
50.3787734760066	0.0304748595284112
50.3797744495565	0.448187988639463
50.3807754330504	0.0567871357386469
50.3817764264884	0.463123244253411
50.3827774298705	0.044021283658747
50.3837784431966	1.49158625326248
50.3847794664667	0.526144840715908
50.3857804996809	0
50.3867815428392	0
50.3877825959415	0
50.3887836589879	0
50.3897847319783	0.050944264234068
50.3907858149127	1.92404358314778
50.3917869077912	1.51873065505542
50.3927880106138	0.0411073682094975
50.3937891233804	0
50.394790246091	0
50.3957913787457	0.533203533309076
50.3967925213445	1.01537748404147
50.3977936738873	0.513643235525828
50.3987948363742	0.961325594116815
50.3997960088051	0.511276023653581
50.40079719118	0.0141332675612011
50.401798383499	1.03922532021954
50.4027995857621	0.966541909731701
50.4038007979692	0
50.4048020201203	0.480577537715733
50.4058032522155	0.0243975866623761
50.4068044942548	0.984883443410101
50.4078057462381	0.0825724451574546
50.4088070081655	0.952444608944882
50.4098082800369	0.0468154008204461
50.4108095618523	0.458159723557663
50.4118108536118	0.985518228781573
50.4128121553154	0.983550020009082
50.413813466963	0.0508322487217829
50.4148147885546	0
50.4158161200903	0
50.4168174615701	0
50.4178188129939	0
50.4188201743618	0
50.4198215456737	0
50.4208229269296	1.00861035053572
50.4218243181296	0.50387103200285
50.4228257192737	1.01130087324588
50.4238271303618	0.505398381591318
50.424828551394	0.969708313151943
50.4258299823702	0.545887168875269
50.4268314232904	0
50.4278328741547	0
50.4288343349631	0.0219682642433616
50.4298358057155	0.483006860134748
50.430837286412	0.504304642651728
50.4318387770525	0.00067048172638184
50.432840277637	0.522372914698597
50.4338417881656	0.969692343912171
50.4348433086383	1.49863364222621
50.435844839055	0.0391518454316746
50.4368463794158	0
50.4378479297206	0
50.4388494899694	0.5043042165647
50.4398510601623	0.503844727639511
50.4408526402993	0.501945175688671
50.4418542303803	0.0223441423558826
50.4428558304054	1.00983500116543
50.4438574403745	0.487577482854466
50.4448590602876	0.504303896999429
50.4458606901448	0.000671227378680936
50.4468623299461	0
50.4478639796914	0
50.4488656393808	0.453576279853992
50.4498673090142	0.051398844524117
50.4508689885916	0.478670815952678
50.4518706781131	0.530607832591362
50.4528723775787	0.000671600212178839
50.4538740869883	0.0603677492535329
50.454875806342	1.44698311510349
50.4558775356397	0.0314248753027062
50.4568792748814	0.485876641899082
50.4578810240672	0.504975428960084
50.4588827831971	0.979406204992659
50.459884552271	0.530094953214119
50.460886331289	0.0424875588944982
50.461888120251	0.463159591782818
50.4628899191571	0.982974751237037
50.4638917280072	0.0269754975191818
50.4648935468013	0
50.4658953755395	0
50.4668972142218	0
50.4678990628481	0.503862690590926
50.4689009214185	0.00111243378718364
50.4699027899329	0
50.4709046683913	0
50.4719065567939	1.50650730175754
50.4729084551404	0.00841807137678994
50.473910363431	0
50.4749122816657	0
50.4759142098444	0.00512604832405106
50.4769161479672	0.499849076054058
50.477918096034	0.468926483087603
50.4789200540448	0.504975350589876
50.4799220219997	0.0360484150787398
50.4809239998987	0
50.4819259877417	0
50.4829279855288	0
50.4839299932599	0
50.4849320109351	0
50.4859340385543	0.023179345018235
50.4869360761175	1.49834436063656
50.4879381236249	0.49837679185764
50.4889401810762	0.0782511652098254
50.4899422484716	1.4366742079245
50.4909443258111	0
50.4919464130946	0
50.4929485103222	0
50.4939506174938	1.45973863316207
50.4949527346094	0.0551867399722571
50.4959548616692	0.493352635944399
50.4969569986729	0.530090852677601
50.4979591456207	0.508808914434264
50.4989613025126	0.990820344680952
50.4999634693485	0.493729802230935
50.5009656461285	0.0130481963005063
50.5019678328525	0.0180480174888395
50.5029700295206	0.48692710688927
50.5039722361327	0.504300754585552
50.5049744526888	0.000674369792557908
50.505976679189	0.0117664901457584
50.5069789156333	0.493208634232351
50.5079811620216	0.469352549687231
50.508983418354	0.0356225746908788
50.5099856846304	0
50.5109879608509	0
50.5119902470154	0.485509192688002
50.512992543124	0.0194659316901072
50.5139948491766	0.54644747430919
50.5149971651732	0.463502774447029
50.5159994911139	0.00102135445166058
50.5170018269987	0.503953769926449
50.5180041728275	0
50.5190065286004	0
50.5200088943173	0
50.5210112699783	0.487553134424876
50.5220136555833	0.0174219899532337
50.5230160511324	0.504299742621512
50.5240184566255	0.000675381756597894
50.5250208720626	1.0192209682903
50.5260232974439	0.495704404844028
50.5270257327691	0.00358326330972692
50.5280281780384	1.0056913373855
50.5290306332518	0.000675648060990428
50.5300330984092	0.00102470491217005
50.5310355735107	0.503950419465939
50.5320380585562	1.455850605631
50.5330405535458	0.562405790398336
50.5340430584794	0.504068344341769
50.5350455733571	0.541196286846892
50.5360480981788	0.968001462256076
50.5370506329445	1.00128428168954
50.5380531776544	0.0169444726174813
50.5390557323082	0
50.5400582969062	0
50.5410608714481	0.00229718081999323
50.5420634559341	0.519158225515558
50.5430660503642	0.49359650035602
50.5440686547383	0.516352627261645
50.5450712690565	0.488495963559221
50.5460738933187	0
50.547076527525	0.472536613446273
50.5480791716753	0.0324385109318369
50.5490818257697	0.504298357831322
50.5500844898081	0.941201826308433
50.5510871637906	0.0694251889945732
50.5520898477171	0
50.5530925415876	0.482427745740626
50.5540952454023	0.50497470674169
50.5550979591609	0.0225477962739029
50.5561006828636	0
50.5571034165104	0
50.5581061601012	0.521988813085859
50.5591089136361	0.487961435670359
50.560111677115	0
50.561114450538	0
50.562117233905	0
50.5631200272161	0.52280921305248
50.5641228304712	0.487141035703739
50.5651256436704	0.00209394009998595
50.5661284668136	0.502881184278123
50.5671312999009	0
50.5681341429322	0
50.5691369959075	0
50.570139858827	0.0196373894952503
50.5711427316904	0.94710238830208
50.572145614498	1.50300129074342
50.5731485072495	0.0551345533497973
50.5741514099452	0
50.5751543225848	0
50.5761572451686	0
50.5771601776963	0
50.5781631201681	0.479252533163606
50.579166072584	0.495108242868402
50.5801690349439	0.538759568073219
50.5811720072479	0.00284193916979972
50.5821749894959	0.503938214237411
50.583177981688	0
50.5841809838241	0.504296493685878
50.5851839959043	0.000678630692231879
50.5861870179285	0
50.5871900498968	0
50.5881930918091	0
50.5891961436655	0.485466114057882
50.5901992054659	0.0271379333224384
50.5912022772104	1.49140588853804
50.5922053588989	0.51068040384695
50.5932084505315	0.0101852821252356
50.5942115521081	0.00508309212487639
50.5952146636288	0.499892032253233
50.5962177850935	0.00578269694077658
50.5972209165023	0.499192427437333
50.5982240578551	0.50429574802623
50.599227209152	0.00067937635187933
50.6002303703929	0.479344744153178
50.6012335415779	0.0256303802249311
50.6022367227069	0
50.6032399137799	0.0328950448702967
50.6042431147971	0.976375507968772
50.6052463257582	0.000679695917150372
50.6062495466635	0.0250597001700338
50.6072527775127	0.984210692886399
50.6082560183061	0.000679855699785892
50.6092592690434	0.0250601248461776
50.6102625297249	0.966884342606489
50.6112658003503	1.51172386233719
50.6122690809199	0.525502294474619
50.6132723714334	0.000680122004178427
50.6142756718911	0
50.6152789822927	0.482401852363445
50.6162823026385	0.0225732720146649
50.6172856329282	0.479339213046217
50.6182889731621	0.025635911331892
50.6192923233399	0.499245661097532
50.6202956834619	0.510024039560132
50.6212990535278	0.964126450704914
50.6223024335379	0.547030021847514
50.6233058234919	0.00444944868045535
50.6243092233901	0.0310878079543912
50.6253126332322	0.97818162639888
50.6263160530185	0.000680814402947371
50.6273194827487	0.0174840511704925
50.6283229224231	0.487491073207617
50.6293263720414	0
50.6303298316039	1.00920912204455
50.6313333011103	1.01069137546789
50.6323367805609	0.00104911536922671
50.6333402699554	0.503926009008883
50.6343437692941	0
50.6353472785767	0.00907111210542655
50.6363507978035	0.495904012272683
50.6373543269743	0
50.6383578660891	1.47178913647952
50.6393614151479	0.595131015852766
50.6403649741509	0.45795546955826
50.6413685430979	0
50.6423721219889	0
50.643375710824	0
50.6443793096031	0.483610952462657
50.6453829183263	0.0806243529776256
50.6463865369935	0.950690067694046
50.6473901656048	0
50.6483938041601	0
50.6493974526595	0
50.6504011111029	0
50.6514047794904	0.0192384127834369
50.6524084578219	0.512738595896346
50.6534121460975	0.477973240076436
50.6544158443171	0
50.6554195524808	0.486446209273383
50.6564232705885	0.539055639881101
50.6574269986403	0.489423523979845
50.6584307366361	0
50.659434484576	0.0209230515855829
50.6604382424599	0.484052072792527
50.6614420102879	0
50.6624457880599	0.47932457188203
50.663449575776	0.0256505524960798
50.6644533734361	0.523468652383454
50.6654571810403	0.486481596372765
50.6664609985885	0
50.6674648260808	0
50.6684686635172	0.474461504840582
50.6694725108975	0.525297952434572
50.670476368222	0.492344880219257
50.6714802354904	0.0228210356399178
50.672484112703	0.479376890561781
50.6734879998596	0.0255982338163286
50.6744918969602	0.516667746469158
50.6754958040049	0.997574149203601
50.6764997209936	0.0214647887326315
50.6775036479264	0.484193813107047
50.6785075848032	0.991138023790877
50.6795115316241	0.523787349343451
50.680515488389	0.0405877056831407
50.681519455098	0.969362543073078
50.682523431751	0
50.6835274183481	0
50.6845314148892	0
50.6855354213744	0.481155786179678
50.6865394378037	0.0238193381984315
50.6875434641769	0
50.6885475004943	0
50.6895515467556	0.480489678444157
50.6905556029611	0.0244854459339528
50.6915596691106	0.491920316321526
50.6925637452041	0.0600447976399637
50.6935678312417	0.457985134794729
50.6945719272233	0
50.695576033149	0.491920647284096
50.6965801490187	1.0216355339555
50.6975842748325	0.00136919189473285
50.6985884105903	0.0219220684115707
50.6995925562922	0.483053055966539
50.7005967119381	0.477295464291848
50.7016008775281	0.510045595827848
50.7026050530622	0.0226091886365228
50.7036092385402	0
50.7046134339624	0
50.7056176393286	0.492702217711463
50.7066218546388	1.01463729653043
50.7076260798931	0.00758585889243975
50.7086303150914	0
50.7096345602338	0
50.7106388153202	0.0264751513202113
50.7116430803507	0.970836261925625
50.7126473553252	0.510027829680082
50.7136516402438	0.0308137894643193
50.7146559351065	0.481747465122201
50.7156602399131	0
50.7166645546639	0.04036786016412
50.7176688793587	0.464607264213989
50.7186732139975	0.50039343162582
50.7196775585804	0.508870996168131
50.7206819131073	1.02099810283078
50.7216862775783	0.494613091265815
50.7226906519933	0
50.7236950363524	0.0419083780345037
50.7246994306555	0.463066746343606
50.7257038349027	0
50.726708249094	0.523475068320562
50.7277126732293	0.974993727239324
50.7287171073086	0.0583667274663979
50.729721551332	0.463064974486154
50.7307260052994	0.0263336743560442
50.7317304692109	0.478641450022065
50.7327349430664	0
50.733739426866	0
50.7347439206096	0
50.7357484242973	0.0403674143247132
50.7367529379291	0.464607710053396
50.7377574615049	0.500177819112117
50.7387619950247	0.00479730526599292
50.7397665384886	0
50.7407710918965	1.46607714496425
50.7417756552485	0.048848228170076
50.7427802285445	0
50.7437848117846	0
50.7447894049687	0.472543871629808
50.7457940080969	0.529583800876709
50.7467986211692	0.982261211830695
50.7478032441855	0.0355116131752255
50.7488078771458	0
50.7498125200502	0
50.7508171728986	0.492341333256381
50.7518218356911	0.0176597296577616
50.7528265084276	0.499949185842076
50.7538311911082	0
50.7548358837329	0
50.7558405863016	0
50.7568452988143	0
50.7578500212711	0.459806556439087
50.7588547536719	0.0451685679390223
50.7598594960168	0
50.7608642483057	0
50.7618690105387	0.504287066444247
50.7628737827158	0.000688057933862794
50.7638785648369	0.452878853303677
50.764883356902	0.0520962710744329
50.7658881589112	0
50.7668929708644	0
50.7678977927617	0.0343832651433603
50.7689026246031	0.478091033548978
50.7699074663884	0.992253127940948
50.7709123181179	0.493826522208001
50.7719171797914	0.0213465486711502
50.7729220514089	0
50.7739269329705	0
50.7749318244761	0.957925894380772
50.7759367259258	1.00983853301274
50.7769416373196	0.0521360701189301
50.7779465586574	0.480502220741738
50.7789514899392	0.0244729036363713
50.7799564311651	0
50.780961382335	0
50.781966343449	0
50.7829713145071	0.0180817734885139
50.7839762955091	0.486893350889596
50.7849812864553	0.504285841436693
50.7859862873455	0.000689282941416807
50.7869912981797	0
50.787996318958	0
50.7890013496803	0
50.7900063903467	0
50.7910114409572	0.033696250029281
50.7920165015117	0.976253998726938
50.7930215720102	1.04521616214319
50.7940266524528	0.46970921099114
50.7950317428394	0
50.7960368431701	0.0180822724418321
50.7970419534449	0.513913428506272
50.7980470736637	0.477954547808115
50.7990522038265	0
50.8000573439334	0
50.8010624939843	0
50.8020676539793	0.00199608641133044
50.8030728239184	0.502979037966779
50.8040780038015	0
50.8050831936286	0.0336959976059314
50.8060883933998	0.976254251150288
50.807093603115	0
50.8080988227743	0.497035552856253
50.8091040523777	1.05540410937724
50.8101092919251	0.467460835278948
50.8111145414165	0
50.812119800852	0
50.8131250702315	0
50.8141303495551	0
50.8151356388228	0
50.8161409380345	0
50.8171462471902	0.0170413614083119
50.81815156629	0.992908887347907
50.8191568953338	0.491093812142374
50.8201622343217	0.518856436613845
50.8211675832537	0.509284744117367
50.8221729421297	0.500665504638852
50.8231783109497	0.019201185156224
50.8241836897138	0.494876262694457
50.8251890784219	1.49028679608288
50.8261944770741	0.994991684703347
50.8271998856704	0.527878656775956
50.8282053042107	1.43878064853932
50.829210732695	0.0837360098289062
50.8302161711234	0
50.8312216194958	0
50.8322270778123	0.0142854215826003
50.8332325460729	0.992649810444829
50.8342380242775	1.01336198633261
50.8352435124261	1.00196188091519
50.8362490105188	0.00759164699342708
50.8372545185556	0.0218983694369614
50.8382600365364	0.987359773536583
50.8392655644612	0.504683960205991
50.8402711023301	0.95510252789216
50.8412766501431	0.560806115196961
50.8422822079	0.478316077617797
50.8432877756011	0.530941799051355
50.8442933532462	0.000692372087066917
50.8452989408353	0.478315782669516
50.8463045383685	0.0266593417085939
50.8473101458458	0
50.8483157632671	0.504282485979302
50.8493213906324	0.530069028878317
50.8503270279418	0.48057385827671
50.8513326751952	0
50.8523383323927	0
50.8533439995343	1.02933848866764
50.8543496766199	0.989869050880721
50.8553553636495	0.0225882362272441
50.8563610606232	0.499879835467965
50.857366767541	0.993150259403198
50.8583724844028	0.504281953370517
50.8593782112086	0.550054881146971
50.8603839479585	0.460588538616841
50.8613896946525	0.491718102761958
50.8623954512905	0.518232145994261
50.8634012178725	0
50.8644069943986	0
50.8654127808688	0
50.866418577283	0
50.8674243836412	0.492356337091291
50.8684301999435	0.504534425946705
50.8694360261898	2.49408725211374
50.8704418623802	1.04923144723308
50.8714477085147	0.476367822422056
50.8724535645932	0.0331739589742232
50.8734594306157	0.0744074955693387
50.8744653065823	1.96580820841782
50.875471192493	1.48672634768185
50.8764770883477	0.512858943355874
50.8774829941464	0
50.8784889098892	0.504545483560557
50.8794948355761	1.00047727049223
50.880500771207	0.541909094041076
50.8815067167819	0.477943773796685
50.8825126723009	0.492358277240774
50.883518637764	0.0126168471373359
50.8845246131711	0
50.8855305985222	0.0319444514197542
50.8865365938174	0.537383837435666
50.8875425990567	0.940872782658557
50.88854861424	0.50969942599846
50.8895546393673	0.500195137171879
50.8905606744387	0.51817351687039
50.8915667194542	0.496556719092059
50.8925727744137	0
50.8935788393172	0.0212586926916366
50.8945849141648	1.03321248553587
50.8955909989565	0.965429319284932
50.8965970936922	0.0270334274984942
50.8976031983719	0.98195063523675
50.8986093129957	0.000966186020975071
50.8996154375636	0
50.9006215720755	0
50.9016277165314	0
50.9026338709314	0.480573759323759
50.9036400352755	0.0244013650543508
50.9046462095636	0.018084231719083
50.9056523937957	0.9674646291294
50.9066585879719	0.528680784741387
50.9076647920922	0.000695727544457916
50.9086710061565	0.500412251189697
50.9096772301648	0.507023543475156
50.9106834641172	0.0494306673936442
50.9116897080137	0.458058911075831
50.9126959618542	0.504279077261032
50.9137022256387	0.000696047117077312
50.9147084993673	0.483648576687948
50.91571478304	0.0213265476901613
50.9167210766567	0
50.9177273802174	0
50.9187336937222	0
50.9197400171711	0.478308507187952
50.920746350564	0.504975026057117
50.9217526939009	0.0266667155111504
50.9227590471819	0.957120908904544
50.923765410407	0.514419960043615
50.9247717835761	0.491565071751107
50.9257781666892	1.04031226944058
50.9267845597464	1.46517081419165
50.9277909627477	1.03676678355466
50.928797375693	0.0493705602730459
50.9298037985823	0
50.9308102314157	0
50.9318166741932	0
50.9328231269147	0.504278012036114
50.9338295895803	0.0217301013837994
50.9348360621899	0.483942135336306
50.9358425447435	0.513821962074093
50.9368490372412	0.988757344103059
50.937855539683	1.02159893706701
50.9388620520688	0.000697378646388339
50.9398685743986	0
50.9408751066725	0
50.9418816488905	0.0344108282872945
50.9428882010525	0.470564296090815
50.9438947631586	0.50427742616645
50.9449013352087	0.0187856510202432
50.9459079172028	0.486887171569526
50.946914509141	0.019316034811537
50.9479211110233	0.989936302689509
50.9489277228496	0.000697911255173408
50.9499343446199	0.513137031497327
50.9509409763343	0.496813217258891
50.9519476179928	0.0180882214717984
50.9529542695953	0.519870847869215
50.9539609311419	0.49303222248211
50.9549676026325	1.00611792229402
50.9559742840671	1.46382797612204
50.9569809754458	0.0350150955721924
50.9579876767686	1.42381321699108
50.9589943880354	0.104315747229417
50.9600011092462	0.527641853714828
50.9610078404011	1.46945846424473
50.9620145815001	0.513445297680217
50.9630213325431	0.492716787001389
50.9640280935302	1.01402610995344
50.9650348644613	1.01743390823827
50.9660416453364	0.000698816697456381
50.9670484361556	0.972820141624059
50.9680552369189	0.0371301071321596
50.9690620476262	0.00192725711643455
50.9700688682775	0.503047867261675
50.9710756988729	0.474629898102368
50.9720825394124	0.0484342153714211
50.9730893898959	0.48688613528243
50.9740962503235	0.0022114932960098
50.9751031206951	0.5027636310821
50.9761100010107	0
50.9771168912704	0
50.9781237914742	0.502876990535068
50.979130701622	0.523502827114453
50.9801376217139	1.4603470831528
50.9811445517498	0.038148721088231
50.9821514917297	0.0371387370845995
50.9831584416537	0.97281151167162
50.9841654015218	0.0207686853712434
50.9851723713339	1.53946186989957
50.9861793510901	2.0120935288973
50.9871863407903	0.467476910856768
50.9881933404345	0.496299215890686
50.9892003500228	0.477717533915327
50.9902073695552	0.995804679401754
50.9912143990316	0.0500790683046708
50.992221438452	1.49126812086192
50.9932284878166	1.5313535560911
50.9942355471251	0.512204193693752
50.9952426163777	0
50.9962496955744	0.016226905246977
50.9972567847151	0.488748219131132
50.9982638837999	0.523834288490764
50.9992709928287	1.0100059300727
51.0002781118015	4.0711835342708
51.0012852407184	5.55158250952212
51.0022923795794	7.65288671502803
51.0032995283844	8.78384421020576
51.0043066871335	4.64972261719839
51.0053138558266	3.04958721297575
51.0063210344637	2.59343182262392
51.007328223045	4.9839059492575
51.0083354215702	4.58447990759786
51.0093426300395	4.57329508991155
51.0103498484529	3.97571261338232
51.0113570768103	2.53357534274505
51.0123643151117	2.59294586249099
51.0133715633573	3.0836413825531
51.0143788215468	4.42760469929624
51.0153860896804	6.12998185320988
51.0163933677581	5.62563216234104
51.0174006557798	4.02698811912991
51.0184079537456	9.95649824230799
51.0194152616554	22.7042318085821
51.0204225795092	35.4138117038432
51.0214299073071	37.3800091345452
51.0224372450491	33.2875643009103
51.0234445927351	30.155895567743
51.0244519503652	18.1771329978574
51.0254593179393	16.9519003169385
51.0264666954574	17.1621729223644
51.0274740829197	16.6460754420613
51.0284814803259	16.0881098895623
51.0294888876762	12.594722463668
51.0304963049706	11.9317910515746
51.031503732209	10.0823987658586
51.0325111693915	9.35490002287898
51.033518616518	10.0084910049801
51.0345260735885	7.09959136897535
51.0355335406032	4.57889579128537
51.0365410175618	3.65574045287625
51.0375485044645	5.94613717104894
51.0385560013113	3.00036553774216
51.0395635081021	2.0341380939051
51.040571024837	3.04884827142977
51.0415785515159	5.43153365011379
51.0425860881388	1.19284927292325
51.0435936347059	1.93860765067078
51.0446011912169	1.45885105528172
51.045608757672	0.0585758178078223
51.0466163340712	0
51.0476239204144	0
51.0486315167017	0
51.049639122933	0.520576252793315
51.0506467391084	0.489373995962904
51.0516543652278	0
51.0526620012912	0.479174266537787
51.0536696472987	0.0258008578403222
51.0546773032503	0.023633690543032
51.0556849691459	0.481341433835077
51.0566926449856	0.499000623778194
51.0577003307693	0.00597450059991497
51.0587080264971	0.494756642986635
51.0597157321689	0.0151330250352581
51.0607234477847	1.00457231928835
51.0617311733447	0.474773560276315
51.0627389088486	0.0306649499258825
51.0637466542966	0.0458895358490767
51.0647544096887	1.48295916082456
51.0657621750248	0.491051800838802
51.066769950305	0.0110905441457063
51.0677777355292	0.949331733074957
51.0687855306975	0.0495279715355559
51.0697933358098	0.469059722457408
51.0708011508662	0.0359154019207014
51.0718089758666	0.503157086276556
51.072816810811	0.986514811251797
51.0738246556996	0.517636328083323
51.0748325105321	0.0125922719007621
51.0758403753087	0.480544408486668
51.0768482500294	0.024430715891442
51.0778561346941	0.50427034241817
51.0788640293029	0.481249618025351
51.0798719338557	0.0244302883126978
51.0808798483526	0.455445340914521
51.0818877727935	0.0495297834635883
51.0828957071784	0.488115553716047
51.0839036515075	0.0168595706620624
51.0849116057805	0
51.0859195699976	0.472556361599752
51.0869275441588	0.53263637901705
51.087935528264	0.509027317948802
51.0889435223133	0.000705314568724351
51.0899515263066	0.448178326213723
51.090959540244	0.0567967981643861
51.0919675641254	0
51.0929755979509	0
51.0939836417204	0.0110972624455853
51.094991695434	1.03817402322653
51.0959997590916	0.508082544498456
51.0970078326932	1.00703488920821
51.0980159162389	1.00650062216391
51.0990240097287	0.973886777860304
51.1000321131625	0.00914781237789517
51.1010402265404	0.517680687722812
51.1020483498623	0.483121748655512
51.1030564831283	0
51.1040646263383	1.00833827884539
51.1050727794924	0.537883751573396
51.1060809425905	1.00020249594937
51.1070891156327	1.03331902065353
51.1080972986189	0.462545010192243
51.1091054915492	0.0111009948368564
51.1101136944235	0.501475380335241
51.1111219072418	0.981093938664824
51.1121301300043	0.97970843123908
51.1131383627107	0.0514968768145457
51.1141466053613	0
51.1151548579558	0.0118453576171884
51.1161631204944	0.99739808525836
51.1171713929771	0.488827675742244
51.1181796754038	0.488607633000718
51.1191879677746	0.0332217458939277
51.1201962700894	0.504268105446576
51.1212045823483	1.00856233974103
51.1222129045512	0.00209492794672416
51.1232212366982	0
51.1242295787892	0.00554952246805338
51.1252379308243	1.03476405119535
51.1262462928034	0.949475569544541
51.1272546647266	1.02770392182238
51.1282630465938	0.0123576812383276
51.129271438405	0
51.1302798401604	0.502951154677054
51.1312882518598	0.485702617798458
51.1322966735032	0.0212964762807074
51.1333051050906	0.501047671304743
51.1343135466222	0.528018721753671
51.1353219980977	0.485858980075914
51.1363304595174	0.455437675073632
51.137338930881	0.497715133176427
51.1383474121887	1.02034329419811
51.1393559034405	1.05564661292491
51.1403644046363	0.504975071117231
51.1413729157762	0.0317781417620405
51.1423814368601	0.473905066772521
51.1433899678881	0
51.1443985088601	0.474278437640943
51.1454070597762	0.0306966867371661
51.1464156206363	0.0320138656437242
51.1474241914405	0.472961258734385
51.1484327721887	0
51.149441362881	0
51.1504499635173	0
51.1514585740977	0
51.1524671946221	0
51.1534758250906	0.515853893519605
51.1544844655031	0.999071479614723
51.1554931158597	0
51.1565017761603	0
51.157510446405	0.500343915344202
51.1585191265937	0.500247172197771
51.1595278167265	0.00935916121424592
51.1605365168033	0
51.1615452268242	0
51.1625539467891	0
51.1635626766981	0
51.1645714165511	0
51.1655801663482	0.50778543804951
51.1665889260893	1.49157544859371
51.1675976957745	0.512934492280701
51.1686064754037	0.0125802429666235
51.169615264977	0.498937533710375
51.1706240644943	0.491180335269873
51.1716328739557	0.0198323797759706
51.1726416933611	0.0211284292440248
51.1736505227106	0.518294168066832
51.1746593620041	0.470527651445362
51.1756682112417	0
51.1766770704233	0.4836849421106
51.177685939549	0.502344249310593
51.1786948186187	0.0239210573350258
51.1797037076325	0.0174789028246574
51.1807126065903	0.487496221553452
51.1817215154922	0
51.1827304343381	0.0424414129286457
51.1837393631281	0.516172765995066
51.1847483018621	0.956311194210617
51.1857572505402	0
51.1867662091623	0
51.1877751777285	0
51.1887841562387	0.976522014316252
51.189793144693	0.0334282344399673
51.1908021430913	0.469669116366403
51.1918111514337	0.0353060080117065
51.1928201697201	0.0403567611349388
51.1938291979506	0.464618363243171
51.1948382361251	0
51.1958472842437	0.0541305417439015
51.1968563423063	1.00252927618918
51.197865410313	1.43426752918281
51.1988744882637	0.0339482747746585
51.1998835761585	0
51.2008926739973	0.491962183200526
51.2019017817802	0.0130129411775837
51.2029108995071	0.504263738025145
51.2039200271781	0.000711386352964267
51.2049291647931	0
51.2059383123522	0.474870386194618
51.2069474698553	0.030104738183491
51.2079566373025	0
51.2089658146937	0
51.209975002029	0
51.2109841993083	0
51.2119934065317	0
51.2130026236991	0.474682541042989
51.2140118508106	0.0302925833351204
51.2150210878661	0
51.2160303348657	0.00493567575708834
51.2170395918094	0.562006167435424
51.218048858697	0.975058366002395
51.2190581355288	0.47790028831753
51.2200674223045	0.477034542099205
51.2210767190244	0.532915706657014
51.2220860256882	0.0144223602099428
51.2230953422962	0.490552764168167
51.2241046688482	0
51.2251140053442	0.0173914579856175
51.2261233517843	0.514659540915281
51.2271327081684	0.982161709612034
51.2281420744966	0.000712664621396787
51.2291514507688	0.970881419229072
51.2301608369851	0.0390688295271471
51.2311702331454	0
51.2321796392498	0
51.2331890552982	0
51.2341984812907	0.499545999749907
51.2352079172272	0.00542912462820208
51.2362173631078	0
51.2372268189325	0.00215960363528039
51.2382362847011	0.502815520742829
51.2392457604139	1.0340441852373
51.2402552460707	0.985856312275142
51.2412647416715	0.014429083293601
51.2422742472164	0.986180186878866
51.2432837627053	0.528217587454048
51.2442932881383	0.491073639885922
51.2453028235153	0
51.2463123688364	0
51.2473219241015	0.0469836909995056
51.2483314893107	0.961525312505633
51.2493410644639	0.502670911182188
51.2503506495612	1.01918971193652
51.2513602446025	0.517410326369506
51.2523698495879	0.504540948574582
51.2533794645174	0.962354415827413
51.2543890893908	0.0301008020076334
51.2553987242084	0
51.2564083689699	1.00640809563596
51.2574180236756	0.00354215312025606
51.2584276883253	0
51.259437362919	0
51.2604470474568	0
51.2614567419386	0.0218260703810093
51.2624664463645	0.978885082634709
51.2634761607344	0.988446987717274
51.2644858850484	0.0357388169550313
51.2654956193064	0.499978664202524
51.2665053635085	0.0357425039481639
51.2675151176547	1.43345068759106
51.2685248817448	1.02861826558687
51.2695346557791	0.50931677865461
51.2705444397574	0.0277207981333466
51.2715542336797	1.53956267201287
51.2725640375461	0.475339537854178
51.2735738513565	0
51.274583675111	0
51.2755935088095	0.4614175785958
51.2766033524521	0.547817395741279
51.2776132060387	0.000715274419140335
51.2786230695694	0
51.2796329430442	0
51.2806428264629	0
51.2816527198258	0.076194001570088
51.2826626231327	0.933756247186131
51.2836725363836	0.523767630473167
51.2846824595786	0.990442042147645
51.2856923927176	0.000715700513516745
51.2867023358007	0.523395922287683
51.2877122888278	0.486554326468536
51.288722251799	0.459482640640484
51.2897322247143	0.549751641297826
51.2907422075735	0.000715966817909279
51.2917522003769	0.0270843120071089
51.2927622031243	0.965989409279775
51.2937722158157	0.52400012207059
51.2947822384512	0.981946900435218
51.2957922710307	0.52609623498368
51.2968023135543	0.492954999778328
51.297812366022	0.022227022161689
51.2988224284336	0.528381119007291
51.2998325007894	1.02772360165086
51.3008425830892	1.45822807020767
51.301852675333	0.514303343762879
51.3028627775209	0.510807050066713
51.3038728896528	0.956483083445042
51.3048830117288	0.553326969949134
51.3058931437488	0
51.3069032857129	0
51.3079134376211	0.0017879400028736
51.3089235994733	0.503187184375236
51.3099337712695	0
51.3109439530098	0.00225590418292869
51.3119541446941	0.981461154888953
51.3129643463225	0.518019728633581
51.3139745578949	0.0131885854288659
51.3149847794114	0.493049157038563
51.315995010872	0.510588637814981
51.3170052522766	1.53763650476774
51.3180155036252	0.488576446647374
51.3190257649179	0
51.3200360361546	0
51.3210463173354	0
51.3220566084602	0
51.3230669095291	0
51.3240772205421	0.558887203137235
51.3250875414991	0.956038169997094
51.3260978724001	0
51.3271082132452	0
51.3281185640343	0
51.3291289247675	0.0643240534758371
51.3301392954448	0.440651070902272
51.331149676066	0.504256973849485
51.3321600666314	0.000718150528624772
51.3331704671408	0
51.3341808775942	0.00214051778905501
51.3351912979917	0.983415644296977
51.3362017283332	0.524677529114713
51.3372121686188	0.987971438800126
51.3382226188485	0.0266704918896757
51.3392330790222	0
51.3402435491399	0.0231768725024634
51.3412540292017	0.986054693116346
51.3422645192075	0.000718683137409841
51.3432750191574	0
51.3442855290513	0.504256281458064
51.3452960488893	0.000718842920045361
51.3463065786714	0
51.3473171183975	0
51.3483276680676	0.504256068407202
51.3493382276818	0.000719055970907744
51.35034879724	0
51.3513593767423	0.0470044999835875
51.3523699661887	0.457970624394522
51.3533805655791	0
51.3543911749135	0.453442599457953
51.355401794192	0.0515325249201561
51.3564124234145	0.00373234363906699
51.3574230625811	1.02478262930056
51.3584337116918	1.45369928168146
51.3594443707465	0.0426613672694585
51.3604550397452	0
51.361465718688	1.00308588193201
51.3624764075748	0.00686436682420873
51.3634871064057	0.47900916547875
51.3644978151807	0.988461258201032
51.3655085338997	1.01665577507753
51.3665192625627	1.04506345996388
51.3675300011698	1.45962500504589
51.3685407497209	0.0609365800140117
51.3695515082161	0.481014544267349
51.3705622766554	0.0288226947906779
51.3715730550387	0.500113009698192
51.372583843366	0.472566825172569
51.3735946416374	0.0324082992055404
51.3746054498528	0
51.3756162680123	0.504254630356134
51.3766270961159	0.000720494021975785
51.3776379341635	0.0315614898969777
51.3786487821551	0.473413634481132
51.3796596400908	0.0470101567988608
51.3806705079706	1.41264597522566
51.3816813857943	0.560244365487915
51.3826922735622	0.0470107628838495
51.3837031712741	0.462996761872575
51.38471407893	0.501170610095598
51.38572499653	0.996770297630019
51.3867359240741	0.460126373207585
51.3877468615622	0.139096916423136
51.3887578089943	0.945630387201045
51.3897687663705	1.01800342593034
51.3907797336907	0.977759878626011
51.391790710955	0.512543918023599
51.3928016981634	0.503567285021668
51.3938126953158	0.504253671652972
51.3948237024122	1.46163520806642
51.3958347194527	0.0540116177930465
51.3968457464373	0
51.3978567833659	0.0381826131720955
51.3988678302385	0.484920994734822
51.3998788870552	1.01627124262338
51.4008899538159	0.480525646982144
51.4019010305207	0
51.4029121171696	0
51.4039232137625	0.0267595817241629
51.4049343202994	0.478215542653947
51.4059454367804	0.0522346491637276
51.4069565632055	0.957715599592491
51.4079676995746	0
51.4089788458877	1.49571779015469
51.4099900021449	1.02843552682931
51.4110011683461	0.00246795220792859
51.4120123444914	1.53587118727157
51.4130235305808	0.986536322628411
51.4140347266142	0.0219471395445469
51.4150459325916	0.988003002689915
51.4160571485131	0.000722571210934264
51.4170683743787	0.949730122006534
51.4180796101883	0.595223623756396
51.4190908559419	0.49230828062657
51.4201021116396	1.47777020563453
51.4211133772814	0.0197936386227334
51.4221246528672	0
51.423135938397	0.984845564564302
51.4241472338709	1.49576663404711
51.4251585392889	0.556823098784951
51.4261698546508	0.4973905732504
51.4271811799569	0
51.428192515207	0.503437375367966
51.4292038604011	0.00153774901014343
51.4302152155393	0
51.4312265806216	0
51.4322379556479	0.0271023552319564
51.4332493406182	0.479324330709012
51.4342607355326	1.95228715830496
51.4352721403911	1.05475208252321
51.4362835551936	1.02986281324038
51.4372949799401	0.49387679548043
51.4383064146307	0.0125457082911417
51.4393178592654	0
51.4403293138441	0.459390444494588
51.4413407783668	0.0926071604545763
51.4423522528336	0.958200212500027
51.4433637372445	1.01322967939559
51.4443752315994	0.482044555573778
51.4453867358983	0.0243786938500936
51.4463982501413	0
51.4474097743284	0.497954022318024
51.4484213084595	0.98368582401364
51.4494328525346	0.0332855268026643
51.4504444065538	0.531890821908547
51.4514559705171	0.981166768264673
51.4524675444244	0.0289286015932382
51.4534791282757	1.52847954094668
51.4544907220711	0.495419490073244
51.4555023258106	0.475643175631453
51.4565139394941	0.503247720985151
51.4575255631216	0
51.4585371966932	0.479461646769923
51.4595488402089	0.530488601986296
51.4605604936686	0.00481932425228746
51.4615721570723	0.953582654997919
51.4625838304201	0.0767282959355698
51.463595513712	0.479795097948552
51.4646072069479	0.504249943369432
51.4656189101278	1.51347485133434
51.4666306232518	0.505322387150411
51.4676423463199	0.0094107431332078
51.468654079332	1.49407597733887
51.4696658222881	0.0132670926986206
51.4706775751883	0.504249623804161
51.4716893380326	0.000725500573948853
51.4727011108209	0
51.4737128935532	1.4704459966497
51.4747246862296	0.0444793764846278
51.4757364888501	0.524062655493154
51.4767483014146	0.493168397056872
51.4777601239231	1.48768125438909
51.4787719563757	1.52179172771801
51.4797837987724	0.487246902641472
51.4807956511131	0.535074273292408
51.4818075133978	0.504975071117231
51.4828193856266	0.0182721896753131
51.4838312677995	0.487429021153757
51.4848431599164	0
51.4858550619774	0.0137011677708951
51.4868669739824	0.498551649709993
51.4878788959314	0.98968311287711
51.4888908278245	0.531006396479929
51.4899027696617	0.972536139261798
51.4909147214429	0.0243722801689312
51.4919266831681	0
51.4929386548374	0
51.4939506364508	0
51.4949626280082	0.014517898784595
51.4959746295096	0.529593136146326
51.4969866409552	0.970814338203407
51.4979986623447	0
51.4990106936783	0
51.5000227349559	0.0145196680186837
51.5010347861777	0.490455456359426
51.5020468473434	0.0173487466483349
51.5030589184532	1.48819373403051
51.5040709995071	0.0328548031241404
51.505083090505	0.958478121150556
51.5060951914469	0.0531863304574259
51.5071073023329	0.479789010857689
51.508119423163	0
51.5091315539371	0
51.5101436946553	0.504247546615202
51.5111558453175	0.499474714656748
51.5121680059237	0.00622798748426887
51.513180176474	0
51.5141923569684	0
51.5152045474068	0.961822743678395
51.5162167477892	0.527055728152131
51.5172289581157	0.487345978640835
51.5182411783863	0.0436760470410765
51.5192534086009	0
51.5202656487596	0.0357715403123942
51.5212778988623	0.469203584065715
51.522290158909	0
51.5233024288998	0
51.5243147088347	0
51.5253269987136	0.0381778154309838
51.5263392985365	0.482729916029322
51.5273516083035	0.963939535487636
51.5283639280146	0.58053446824705
51.5293762576697	0.459493886695556
51.5303885972689	0
51.5314009468121	0
51.5324133062993	0.484366241798925
51.5334256757306	0.530224849207229
51.534438055106	0.984068737162194
51.5354504444254	0.53191163307509
51.5364628436889	0.499279285025218
51.5374752528964	0
51.5384876720479	0
51.5395001011435	0.996638752276539
51.5405125401832	0.01331149647968
51.5415249891669	0.0145341757293927
51.5425374480946	0.490440948648717
51.5435499169665	0
51.5445623957823	0
51.5455748845422	0
51.5465873832462	0
51.5475998918942	0
51.5486124104862	0
51.5496249390224	0.500270143854228
51.5506374775025	0.00470498052388181
51.5516500259267	0.500270373233135
51.552662584295	0.00470475114497416
51.5536751526073	0.0175617833136953
51.5546877308637	0.972343489829021
51.5557003190641	0.0200449756135025
51.5567129172085	0
51.557725525297	0
51.5587381433296	0
51.5597507713062	0
51.5607634092269	0
51.5617760570916	0
51.5627887149003	0.527326012163998
51.5638013826531	0.48262423659222
51.56481406035	0.00725374077892728
51.5658267479909	0.497721383599182
51.5668394455759	0
51.5678521531049	0.469171245394747
51.5688648705779	0.0358038789833623
51.5698775979951	0.536370565439893
51.5708903353562	0.961781781396618
51.5719030826614	1.5047557352899
51.5729158399107	0.521858057085347
51.573928607104	0.535779444700476
51.5749413842414	0.976677542276155
51.5759541713228	0.513006187470868
51.5769669683482	0.508741085875121
51.5779797753177	0.000731093002933851
51.5789925922313	0
51.5800054190889	0.00209220672587068
51.5810182558906	1.07143427774234
51.5820311026363	0.936118468672787
51.583043959326	0.010255544371441
51.5840568259599	0.521579778849293
51.5850697025377	0.499588661801772
51.5860825890596	0.962932249704506
51.5870954855256	0.0357998071568676
51.5881083919356	0.506334061738686
51.5891213082897	1.00381421575984
51.5901342345878	0.508988095669356
51.5911471708299	0.000764124344560012
51.5921601170162	0.0119067857442531
51.5931730731464	0.96783335362548
51.5941860392207	0.530485299561985
51.5951990152391	0.00469993420261038
51.5962120012015	0
51.597224997108	0
51.5982380029585	0
51.599251018753	0
51.6002640444917	0
51.6012770801743	0
51.602290125801	0
51.6033031813718	0.979009855023896
51.6043162468866	0.0309403937323229
51.6053293223455	0.537907185389956
51.6063424077484	0.942781368831598
51.6073555030953	1.04345437682501
51.6083686083864	0.000732690843985768
51.6093817236214	0
51.6103948488005	0
51.6114079839237	0.0159937864600896
51.6124211289909	0.958844870048688
51.6134342840022	0.035111592247441
51.6144474489575	0.954884710357512
51.6154606238569	0.0550655383987072
51.6164738087003	0
51.6174870034877	0.0175758954036569
51.6185002082193	0.487399228974453
51.6195134228948	0.495715858122717
51.6205266475144	0.0105429135002118
51.6215398820781	0.51126564449132
51.6225531265858	0.970129521460012
51.6235663810376	0.537221684316286
51.6245796454334	0.493951161062877
51.6255929197733	0.53405624896101
51.6266062040572	1.01364732718307
51.6276194982851	0.483220884683588
51.6286328024571	0
51.6296461165732	0.0051064128282049
51.6306594406333	0.499868711549905
51.6316727746375	0.0213112556380631
51.6326861185857	0.483663868740046
51.633699472478	0.463980819497562
51.6347128363143	0.545969429258657
51.6357262100947	0.0354423757085915
51.6367395938191	1.45939270532872
51.6377529874876	0.50813418810686
51.6387663911001	0.495940852509306
51.6397798046566	0.0259655002370724
51.6407932281572	0.978329079736243
51.6418066616019	1.02353138257046
51.6428201049906	0.0398013627268687
51.6438335583234	0.975669598991595
51.6448470216002	0.508240657058593
51.6458604948211	0.0517642001447092
51.646873977986	0.462464713796402
51.647887471095	0.503202625150695
51.648900974148	0.00177249922741445
51.6499144871451	0.537933798788374
51.6509280100862	0.472016449967845
51.6519415429713	0
51.6529550858006	0.504240036779894
51.6539686385738	0.000735087598215288
51.6549822012911	0.0403460375405732
51.6559957739525	0.464629086837536
51.6570093565579	0.512468669793467
51.6580229491074	0.53565440626409
51.6590365516009	0.466802297076772
51.6600501640385	0
51.6610637864201	0
51.6620774187458	0.504400808849398
51.6630910610155	0.000574315528711709
51.6641047132293	0.00924045036569184
51.6651183753871	0.495734674012418
51.6661320474889	0
51.6671457295349	0
51.6681594215248	0.469193640462513
51.6691731234589	1.02233868986405
51.6701868353369	0.0233930428077647
51.671200557159	0
51.6722142889252	0.0112395909298049
51.6732280306354	0.493735533448305
51.6742417822897	0
51.675255543888	0
51.6762693154304	0
51.6772830969168	0
51.6782968883473	0
51.6793106897218	0.0271340282448201
51.6803245010404	0.502654054261107
51.681338322303	1.44635604493181
51.6823521535097	0.043756370074705
51.6833659946604	0.982472618219364
51.6843798457552	0.027477630536855
51.685393706794	0
51.6864075777768	0.0345282504768418
51.6874214587038	0.470446873901268
51.6884353495747	0
51.6894492503898	0
51.6904631611488	0.504238066112693
51.6914770818519	0.500393241920682
51.6924910124991	0.577186249713412
51.6935049530903	0.943058064143761
51.6945189036256	0.4788338796141
51.6955328641049	0.516233413969304
51.6965468345283	0.014882955172815
51.6975608148957	0.499662334647425
51.6985748052072	1.0152630384869
51.6995888054627	0.500287117841955
51.7006028156623	0.0254274377893582
51.7016168358059	0.543098048440792
51.7026308658936	1.45532532042248
51.7036449059253	0.960334554613796
51.7046589559011	0.538362557002332
51.7056730158209	0.0207607208931991
51.7066870856848	0.512428413416735
51.7077011654927	0.493727073360444
51.7087152552447	0
51.7097293549407	1.00847410829731
51.7107434645808	0.00147614045891348
51.7117575841649	0.480944235337043
51.7127717136931	0.0487527877914943
51.7137858531653	1.48946519111093
51.7148000025816	0.000738283272970767
51.7158141619419	0.504236734583382
51.7168283312463	0.00073838979472778
51.7178425104947	0
51.7188566996872	0
51.7198708988237	0
51.7208851079043	0.0160442152825014
51.7218993269289	0.50652987663713
51.7229135558976	0.487376156836587
51.7239277948103	0
51.724942043667	0.0119238346484614
51.7259563024679	0.996291733682732
51.7269705712127	0.00173468042502559
51.7279848499017	0.0269636092031683
51.7289991385346	0.478011515174941
51.7300134371117	0
51.7310277456327	0.0620439798765991
51.7320420640979	0.94790626887962
51.733056392507	0
51.7340707308603	0.0158176906523802
51.7350850791575	0.993393156345071
51.7360994373989	0.568321486425051
51.7371138055842	0.94660378018752
51.7381281837137	0.00999207795042758
51.7391425717871	1.02325551718889
51.7401569698047	0.48241728627554
51.7411713777663	0.499614289844544
51.7421857956719	0.485285053164968
51.7432002235215	0.53073503300203
51.7442146613153	0.520078206475208
51.745229109053	0.489163039403799
51.7462435667349	0
51.7472580343607	0.456961478926399
51.7482725119307	1.05722380005039
51.7492869994447	0.000740094157536711
51.7503014969027	0.476877695961952
51.7513160043048	0.0280974284161577
51.7523305216509	0
51.7533450489411	0.0233824772912162
51.7543595861753	0.481592647086893
51.7553741333536	0.00380362718907186
51.7563886904759	1.00910560892461
51.7574032575423	0.502016137020649
51.7584178345527	1.41285632258408
51.7594324215072	0.182444351522857
51.7604470184057	0.929574947783615
51.7614616252483	0.0316286889078334
51.7624762420349	0.473346435470276
51.7634908687656	0.504234231307395
51.7645055054403	0.000740893070714314
51.7655201520591	0.0438371620142273
51.7665348086219	0.966113086741992
51.7675494751288	0
51.7685641515797	0.487976013579906
51.7695788379747	0.0169991107982038
51.7705935343137	0.0413372620163889
51.7716082405968	0.96861298673983
51.7726229568239	0.0112642247033762
51.7736376829951	0.493710899674733
51.7746524191103	0.0304108283714381
51.7756671651696	0.979539420384781
51.7766819211729	0.487971803817436
51.7776966871203	0.478242528202465
51.7787114630118	0.548711041114428
51.7797262488472	0.504233379125991
51.7807410446268	0.521664704062256
51.7817558503503	0.489027289946082
51.782770666018	0.504233219343355
51.7837854916297	0.0007419050347543
51.7848003271854	0.0194179249957953
51.7858151726852	1.03232145920469
51.786830028129	0.916613508273606
51.7878448935169	0.556522729416451
51.7888597688488	0
51.7898746541248	0
51.7908895493448	0
51.7919044545089	0
51.792919369617	0
51.7939342946692	0.455347078767542
51.7949492296654	0.0510327304797844
51.7959641746057	0.993658231240206
51.79697912949	0.0148873326467959
51.7979940943184	0
51.7990090690909	0
51.8000240538073	0
51.8010390484679	0
51.8020540530725	0
51.8030690676211	0
51.8040840921138	0.494761313931877
51.8050991265505	0.515188934824342
51.8061141709313	0.94883639480945
51.8071292252561	0.581973525745819
51.808144289525	0.97677734309523
51.8091593637379	0.0172883582400478
51.8101744478949	0.0195415083035367
51.8111895419959	0.485433616074573
51.812204646041	0
51.8132197600302	0.504231621502303
51.8142348839633	0.000743502875806217
51.8152500178406	0.509522563845483
51.8162651616618	0.500427684910736
51.8172803154272	0
51.8182954791366	0.476850782037851
51.81931065279	1.05989406338935
51.8203258363875	0.483155652085236
51.821341029929	0
51.8223562334146	0
51.8233714468442	0
51.8243866702179	0
51.8254019035356	0
51.8264171467974	0
51.8274324000033	0.0138512961079574
51.8284476631531	0.491123828270152
51.8294629362471	0
51.8304782192851	0
51.8314935122671	0.478947805882446
51.8325088151932	0.529316707660289
51.8335241280633	0.00772148682305819
51.8345394508775	2.00284676417816
51.8355547836357	0.0110179817247038
51.836570126338	0
51.8375854789843	0
51.8386008415747	0
51.8396162141092	0.497338529149289
51.8406315965876	0.00763659522882014
51.8416469890102	0.492855288454871
51.8426623913768	1.02063425598183
51.8436778036874	0.020843181482524
51.8446932259421	0.989797742000935
51.8457086581408	0.000745153970388285
51.8467241002836	0.500556916303904
51.8477395523704	0.509393332452315
51.8487550144013	0.482347330507185
51.8497704863763	0.477967206797577
51.8507859682952	0.0496357114514566
51.8518014601583	0.540122029756389
51.8528169619654	0.974803343377939
51.8538324737165	0.0471047063804314
51.8548479954117	0.95072085973465
51.8558635270509	0.475649073289068
51.8568790686342	0.0654436028884655
51.8578946201616	0.985957379597933
51.8589101816329	0.504229224748074
51.8599257530484	0.000745899630035737
51.8609413344079	0.03816521184812
51.8619569257114	0.506842354757603
51.862972526959	0.969171693855055
51.8639881381506	0.000746112673549765
51.8650037592863	0.0316467741358792
51.866019390366	0.47332835024223
51.8670350313898	0.504228798661046
51.8680506823577	1.03829428108756
51.8690663432696	0.962134133081258
51.8700820141255	0.512235283967351
51.8710976949255	0.0414435350536241
51.8721133856695	1.01251008740626
51.8731290863576	0.473930000145882
51.8741447969897	0.499578045603617
51.8751605175659	0.535609844625664
51.8761762480862	0.50301138158319
51.8771919885505	0.986676350078076
51.8782077389588	0.00203375630664948
51.8792234993112	0.98115657210585
51.8802392696076	0.026759920343719
51.8812550498481	0.492486068481245
51.8822708400326	0.0286075136107285
51.8832866401612	0.488856666664246
51.8843024502339	0
51.8853182702506	0
51.8863341002113	0
51.8873499401161	0.50387356050574
51.8883657899649	0.506076688250479
51.8893816497578	0
51.8903975194947	0
51.8914133991757	0
51.8924292888008	0
51.8934451883699	0
51.894461097883	0
51.8954770173402	0.481872291029458
51.8964929467414	0.023102833348651
51.8975088860867	0
51.8985248353761	0
51.8995407946095	0.503135324688447
51.9005567637869	0.986539705737663
51.9015727429084	0.0252503427082183
51.9025887319739	0.982379437077892
51.9036047309835	0.532545936056436
51.9046207399372	0.0322146040724245
51.9056367588348	1.48121406977162
51.9066527876766	0.47228639092175
51.9076688264624	1.54594402896588
51.9086848751922	0.0284090898771752
51.9097009338661	0.481084664359623
51.910717002484	0.511182184283192
51.911733081046	0.997505594046444
51.9127491695521	0.00488574186109605
51.9137652680022	0
51.9147813763963	0.00520264768155769
51.9157974947345	0.499772476696552
51.9168136230168	1.03506940081606
51.917829761243	0.984831096696375
51.9188459094134	0
51.9198620675278	0
51.9208782355862	0
51.9218944135887	0
51.9229106015352	0.478918523554071
51.9239267994258	0.0260566008240387
51.9249430072605	0
51.9259592250392	0.0571827011970083
51.9269754527619	1.45699320380638
51.9279916904287	0.0704675904361923
51.9290079380395	0.940232126450967
51.9300241955944	0.504225496464533
51.9310404630934	0.000749627913576284
51.9320567405364	0.534002754287234
51.9330730279234	0.513789138169186
51.9340893252545	1.04853967358872
51.9351056325297	0.933519180223522
51.9361219497488	0.549435339534207
51.9371382769121	3.39987952916102
51.9381546140194	1.06943625349626
51.9391709610707	0.569234294008533
51.9401873180661	2.4863024483277
51.9412036850056	2.00005522078522
51.9422200618891	0.0433244603275613
51.9432364487166	1.00591030046259
51.9442528454882	0.496039782158827
51.9452692522038	1.45669564737355
51.9462856688635	0.0687404901481889
51.9473020954673	0.489274592425304
51.9483185320151	0.488184985568721
51.9493349785069	0.991021564610627
51.9503514349428	0.0357188229549798
51.9513679013228	0
51.9523843776467	0.0139060907204655
51.9534008639148	0.491069033657644
51.9544173601269	0.0310423269999878
51.955433866283	1.45384227838102
51.9564503823832	1.48681793655967
51.9574669084275	0.0581482043279861
51.9584834444158	0.483368142444478
51.9594999903481	0.526582106311741
51.9605165462245	0.0452881315348042
51.961533112045	1.00500106828012
51.9625496878094	1.00919889301654
51.963566273518	0.465387529059088
51.9645828691706	0.504223685579967
51.9655994747672	0.000751438798142229
51.9666160903079	1.00345084994891
51.9676327157927	0.504993048816795
51.9686493512215	0.510704946905076
51.9696659965943	0.000751651841656256
51.9706826519112	0.0304116551128369
51.9716993171722	0.979538593643382
51.9727159923772	0
51.9737326775262	0
51.9747493726193	0
51.9757660776564	0
51.9767827926376	0
51.9777995175629	0.0471293539248204
51.9788162524322	0.457845770453289
51.9798329972455	0
51.9808497520029	0.0323234731365857
51.9818665167044	0.472651651241524
51.9828832913499	0.984894838798448
51.9839000759394	0.0265667888955824
51.984916870473	0.977420944655856
51.9859336749507	0.0310179251625518
51.9869504893724	0.0181274851004388
51.9879673137381	0.486847639277671
51.9889841480479	0.525037393478475
51.9900009923018	1.05455439449963
51.9910178464997	4.51052599203107
51.9920347106416	8.44620978708593
51.9930515847276	7.8045168837732
51.9940684687577	9.44875828053932
51.9950853627317	6.60526296857594
51.9961022666499	4.92890129794851
51.9971191805121	2.13375541482174
51.9981361043183	3.53106641890331
51.9991530380686	4.43164920799381
52.000169981763	2.24089992489994
52.0011869354014	4.89484323577105
52.0022038989838	1.01702740009433
52.0032208725103	2.06580835873381
52.0042378559809	4.4895406765459
52.0052548493955	3.61838633945408
52.0062718527541	3.92431263361816
52.0072888660568	0.596974315953473
52.0083058893036	2.93758271857194
52.0093229224944	2.05817003987479
52.0103399656292	1.13864803141943
52.0113570187081	2.4478553163105
[truncated: 346,195 more rows]
