# Supplementary material for: Proliferating coacervate droplets as the missing link between chemistry and biology in the origins of life
Source: Nat Commun. 2021 Sep 24;12:5487. doi: 10.1038/s41467-021-25530-6 (PMC8463549; doi:10.1038/s41467-021-25530-6)
Supplement: Supplementary file 7 — Source Data [file 41467_2021_25530_MOESM7_ESM.zip › Source Data/DATA_SI/DATA_SI/Supplementary Figure10b_180min.txt]

Mass/Charge	Intensity
49.9978693000636	0.244680058511661
49.9988664800955	0.293817399332605
49.9998636700714	1.15913787177676
50.0008608699913	1.94259139857504
50.0018580798551	1.64576293541578
50.0028552996631	0.96903204618339
50.003852529415	0.26713796389231
50.0048497691109	1.90636951504787
50.0058470187508	0.744760485833655
50.0068442783347	1.1772745805371
50.0078415478626	0.762117906016948
50.0088388273346	1.64590412685758
50.0098361167505	1.84109455308273
50.0108334161104	9.05646311276811
50.0118307254144	21.6157695601854
50.0128280446623	45.306854531117
50.0138253738543	47.0323335124682
50.0148227129902	48.4461808915774
50.0158200620702	31.5272511873582
50.0168174210942	27.564378579987
50.0178147900622	24.3136526736231
50.0188121689741	17.5203311051978
50.0198095578301	20.1480360026968
50.0208069566301	15.7721041600643
50.0218043653741	11.6573979768421
50.0228017840621	10.8561992082596
50.0237992126941	10.8038320952559
50.0247966512701	10.7381545034376
50.0257940997901	11.361744859145
50.0267915582541	9.02401674967229
50.0277890266621	8.02463219078119
50.0287865050142	7.00174793764068
50.0297839933102	5.321397293347
50.0307814915502	5.58350890829601
50.0317789997343	5.95749904122555
50.0327765178623	4.84073708188602
50.0337740459344	3.88829027799637
50.0347715839504	2.67186721712491
50.0357691319105	2.41184420869204
50.0367666898146	1.68067452156964
50.0377642576626	0.724073754074574
50.0387618354547	0.209286649729996
50.0397594231908	0.274823705154945
50.0407570208709	0.501881496961217
50.041754628495	0.714193149548574
50.042752246063	0.473288510535675
50.0437498735751	0.686760600046596
50.0447475110312	0.494443758309052
50.0457451584314	0.26740088562455
50.0467428157755	0.240352217541558
50.0477404830636	0.718420331362346
50.0487381602957	0.00535559173721563
50.0497358474718	0
50.050733544592	0.23923598815976
50.0517312516561	0.017993339159273
50.0527289686642	0.466599818054639
50.0537266956164	0.0188812364007202
50.0547244325125	0.466700085841224
50.0557221793527	0.710093227051528
50.0567199361368	0.257082301854349
50.057717702865	0.493609551695609
50.0587154795372	0.690495112455241
50.0597132661533	0.259660139032098
50.0607110627135	0.474842151494472
50.0617088692177	0.93340464129769
50.0627066856659	0.058587008991363
50.0637045120581	0.715148927057302
50.0647023483943	0.94754869848839
50.0657001946745	0.0289332966048246
50.0666980508987	0.459667183122606
50.0676959170669	0.483431815307744
50.0686937931791	0.478554349543691
50.0696916792353	0.46087393540877
50.0706895752356	0.0391426485348975
50.0716874811798	0.460697822700805
50.072685397068	0.712299850297658
50.0736833229003	0.0598242614962209
50.0746812586765	0.463711997850373
50.0756792043968	0.25695158891151
50.076677160061	0.677119682476743
50.0776751256693	0.25371561780299
50.0786731012215	0.225550436149833
50.0796710867178	0.275379558365816
50.0806690821581	0.466829227913344
50.0816670875424	0.240537948754379
50.0826651028706	0.238606841863908
50.0836631281429	0.704941577730191
50.0846611633592	0.766175449473065
50.0856592085195	0.935348088778294
50.0866572636238	0.479174153848174
50.0876553286721	0.0136849227891271
50.0886534036644	0.230149943741331
50.0896514886008	0.249971122165805
50.0906495834811	0.0221613669714786
50.0916476883054	0.463234808500696
50.0926458030737	0.232447786461903
50.0936439277861	0.476867746642052
50.0946420624424	0.734010156325831
50.0956402070427	0.00729408237234095
50.0966383615871	0.479002413507511
50.0976365260754	0.00141229744898236
50.0986347005078	0
50.0996328848842	0
50.1006310792045	0
50.1016292834689	0.702072841217159
50.1026274976773	0.263444400162151
50.1036257218297	0.006350317604615
50.1046239559261	0.469841647731614
50.1056221999665	0.480311585894328
50.1066204539509	0.0119487584472216
50.1076187178793	0.460834892984512
50.1086169917517	0.0521170501602244
50.1096152755681	0.234035647378387
50.1106135693285	0.459992123181643
50.1116118730329	0.494987821613904
50.1126101866813	0.235581816438533
50.1136085102738	0.460898322814971
50.1146068438102	0.0124103605776327
50.1156051872906	0.22969876531088
50.1166035407151	0.500194547067152
50.1176019040835	0.235623929001279
50.118600277396	0.24399389137799
50.1195986606525	0.256989283588061
50.1205970538529	0.237991912689377
50.1215954569974	0.467921464068711
50.1225938700859	0.241839264697648
50.1235922931183	0.240919355992007
50.1245907260948	0.239976726969652
50.1255891690153	0.24638808608017
50.1265876218798	0.237773117984661
50.1275860846883	0
50.1285845574408	0
50.1295830401373	0.258399532563936
50.1305815327778	0.224359088125719
50.1315800353623	0.251618995142555
50.1325785478908	0.446661341472746
50.1335770703634	0.0408577412720127
50.1345756027799	0.474787112444354
50.1355741451404	0.234350671737298
50.136572697445	0.480376543960402
50.1375712596935	0.944152110516182
50.1385698318861	0.023747207592382
50.1395684140226	0.234547110866547
50.1405670061032	0.483580873800935
50.1415656081277	0.243433948344318
50.1425642200963	0.497174372443937
50.1435628420089	0.486159156557325
50.1445614738655	0.233520187110869
50.145560115666	0.235377454324344
50.1465587674106	0
50.1475574290992	0.0126860794096438
50.1485561007318	0.243870382246878
50.1495547823084	0.69242664567217
50.150553473829	0.274880273329347
50.1515521752936	0.465791791755754
50.1525508867022	0
50.1535496080549	0
50.1545483393515	0.0169678434969432
50.1555470805921	0.224411466847884
50.1565458317768	0.250652520532483
50.1575445929054	0.236399284242311
50.158543363978	0.243449492882817
50.1595421449947	0.246283080872421
50.1605409359553	0.230112173194106
50.16153973686	0.239968114327298
50.1625385477087	0.474080359334415
50.1635373685013	0.0100894573727695
50.164536199238	0.231248651879563
50.1655350399187	0.241379060252602
50.1665338905434	0.0101309085574908
50.167532751112	0.241109806662907
50.1685316216247	0.000269503681920469
50.1695305020814	0
50.1705293924821	0.234382767519805
50.1715282928268	0.241140512856434
50.1725272031155	0.467645988114186
50.1735261233483	0.0457770723692976
50.174525053525	0.217950210864415
50.1755239936457	0
50.1765229437104	0.0287137330491658
50.1775219037192	0.946929179078293
50.1785208736719	0.48869473975782
50.1795198535687	0.225317520528514
50.1805188434094	0.011630759220209
50.1815178431942	0.250601541525925
50.1825168529229	0.693877344132614
50.1835158725957	0.0135837598374627
50.1845149022125	0.476438092374432
50.1855139417732	0.468912908849045
50.186512991278	0.259566706206332
50.1875120507268	0.731126720494699
50.1885111201196	0.698333539879592
50.1895101994564	0.259020455023033
50.1905092887372	0.240356448318725
50.191508387962	0.237653959815487
50.1925074971308	0.0433905963070394
50.1935066162436	0.896816763189894
50.1945057453004	0.253367824808108
50.1955048843012	0.0170467179484368
50.196504033246	0
50.1975031921349	0
50.1985023609677	0.229342993583675
50.1995015397445	0.470884517251699
50.2005007284654	0.0378676281101873
50.2014999271302	0.908942302565516
50.2024991357391	0.292523327640836
50.2034983542919	0.474232334296364
50.2044975827888	0
50.2054968212297	0.00307790299020467
50.2064960696145	0.744350790957718
50.2074953279434	0.458278797134123
50.2084945962163	0.242519256000503
50.2094938744332	0.478243948986095
50.2104931625941	0.244576259623061
50.211492460699	0.232214127244741
50.2124917687479	0.491538309858979
50.2134910867408	0.235105240218751
50.2144904146777	0.485467874061152
50.2154897525586	0.488318202873102
50.2164891003835	0.239947815616374
50.2174884581524	0.00333290458967957
50.2184878258654	0.260072785753311
50.2194872035223	0.219352930346664
50.2204865911233	0
50.2214859886682	0.237645691647074
50.2224853961571	0.00373361869775369
50.2234848135901	0
50.2244842409671	0.00592540190324332
50.225483678288	0.468530164064101
50.226483125553	0.968051938747521
50.227482582762	0.494239722175327
50.2284820499149	0.706096232258052
50.2294815270119	0.484043665759161
50.2304810140529	0.742169556271682
50.2314805110379	0.475770905027808
50.2324800179669	0.227781431195989
50.2334795348399	0.0135978791488391
50.2344790616569	0.253195497467271
50.2354785984179	0.247918770188397
50.2364781451229	0.686751169002021
50.2374777017719	0.0348728204397926
50.238477268365	0.231285766187598
50.239476844902	0.486339927148696
50.240476431383	0.4734291530145
50.2414760278081	0.239949492396935
50.2424756341771	0.245677996813701
50.2434752504902	0.250640341947317
50.2444748767472	0.50802305813102
50.2454745129483	0.44536428312482
50.2464741590933	0.466290227518365
50.2474738151824	0.499227013860946
50.2484734812155	0.260363659166113
50.2494731571925	0.691453673458831
50.2504728431136	0.0136999087543668
50.2514725389787	0.0282999547695187
50.2524722447878	0.713043470201604
50.2534719605409	0.224173816408187
50.254471686238	0.00613205017650436
50.2554714218791	0.478829107364712
50.2564711674642	0.491705572955182
50.2574709229933	1.18086898555188
50.2584706884665	0.014878077055167
50.2594704638836	0
50.2604702492447	0.00277850443571565
50.2614700445498	0.247559834190379
50.262469849799	0.466850382227708
50.2634696649921	0.243733816499649
50.2644694901293	0.488459106171423
50.2654693252104	0.262302351972
50.2664691702356	0.457005331181351
50.2674690252047	0.00372446642522218
50.2684688901179	0.00705875303788946
50.2694687649751	0.919199911652209
50.2704686497762	0.0648692461038771
50.2714685445214	0.698527261619817
50.2724684492106	0.447681983066261
50.2734683638438	0.276302966704705
50.274468288421	0.0227049593020889
50.2754682229422	0.460206642651083
50.2764681674074	0
50.2774681218166	0
50.2784680861698	0
50.2794680604671	0.00431328853552133
50.2804680447083	0.237066021809306
50.2814680388935	0
50.2824680430227	0
50.283468057096	0.238982339871843
50.2844680811132	0.212767800603239
50.2854681150745	0.0399650376549007
50.2864681589797	0.448795242462375
50.287468212829	0.50259312663422
50.2884682766222	0.00517231484238813
50.2894683503595	0.240876850812567
50.2904684340408	0.233403072683422
50.2914685276661	0.0390153422345536
50.2924686312353	0.219306333286082
50.2934687447486	0.232915642362686
50.2944688682059	0.0140652566358391
50.2954690016072	0.477156359354608
50.2964691449525	0.461948646674563
50.2974692982418	0.250931484223311
50.2984694614751	0.00279480483581649
50.2994696346524	0
50.3004698177738	0.0131360272282799
50.3014700108391	0.228243283116548
50.3024702138484	0.00414788707386269
50.3034704268017	0.237231423270965
50.3044706496991	0
50.3054708825404	0.00474310073005999
50.3064711253258	0.459995787879271
50.3074713780551	0.0413327416227448
50.3084716407285	0.699585641072943
50.3094719133458	0.00123928041911909
50.3104721959072	0.239059970630855
50.3114724884126	0.211585063345787
50.3124727908619	0.032113586713014
50.3134731032553	0.24036683634893
50.3144734255927	0.216533657910045
50.3154737578741	0.248174715387246
50.3164741000995	0.0358964172909478
50.3174744522689	0.236662727311466
50.3184748143823	0.482414049504361
50.3194751864397	0.230511143801088
50.3204755684411	0.460717445836053
50.3214759603866	0.0325454172993416
50.322476362276	0.471350003103625
50.3234767741094	0.0142366514523144
50.3244771958868	0.722997838446112
50.3254776276083	0.228282751480884
50.3264780692737	0.479833012895362
50.3274785208832	0.26564242782278
50.3284789824366	0.470377410127749
50.3294794539341	0.725834590829467
50.3304799353755	0.69590504130184
50.331480426761	0.739960166654281
50.3324809280905	0.505658903498913
50.333481439364	0.233158442717656
50.3344819605814	0.702155870803459
50.3354824917429	0.00906034024504559
50.3364830328484	0.00527364794106688
50.3374835838979	0.236105662403761
50.3384841448914	0.475704537653404
50.3394847158289	0.240071973287207
50.3404852967104	0.00836142009387098
50.3414858875359	0.249007375559625
50.3424864883055	0.469988900892625
50.343487099019	0.499492378400615
50.3444877196765	0.696600213230905
50.345488350278	0.257324925019679
50.3464889908236	0.0108861453190912
50.3474896413131	0.252630779171937
50.3484903017467	0.699910843932544
50.3494909721242	0.00208947295573909
50.3504916524458	0.241236058360865
50.3514923427113	0.000143251983962696
50.3524930429209	0.00676967778467927
50.3534937530745	0.234609632560148
50.354494473172	0.225370370326785
50.3554952032136	0.233999319413701
50.3564959431992	0.0233889309491697
50.3574966931288	0.00527373997641101
50.3584974530024	0.237906627745392
50.35949822282	0.278122858699323
50.3604990025816	1.11679018265467
50.3614997922872	0.051561763337994
50.3625005919368	0.00334994728949949
50.3635014015304	0.238029363055328
50.3645022210681	0.96343842902269
50.3655030505497	0.248228539101547
50.3665038899753	0.469511538617522
50.367504739345	0.00876761498009979
50.3685055986586	0.71783814209128
50.3695064679163	0.0060088396351383
50.3705073471179	0.906407858183856
50.3715082362636	0.059109383195454
50.3725091353532	0.462180801499173
50.3735100443869	0.0205778191904818
50.3745109633646	0
50.3755118922862	0.26283138240527
50.3765128311519	0.487987517134853
50.3775137799616	0.214698341839188
50.3785147387153	0.687667076397137
50.379515707413	0.517245147992447
50.3805166860547	0.497972731431344
50.3815176746404	0.24107999564851
50.3825186731701	0.939067556695904
50.3835196816438	0.260899827013732
50.3845207000615	0.962980220520845
50.3855217284232	1.20368055277705
50.386522766729	0.466569936649115
50.3875238149787	0.25961136650284
50.3885248731725	0.710969735194873
50.3895259413102	0.493635163521033
50.3905270193919	0
50.3915281074177	0.00113783632796499
50.3925292053875	0.240241474016863
50.3935303133012	0
50.394531431159	0.70003787556348
50.3955325589608	0.26547936581583
50.3965336967065	0
50.3975348443963	0.691607926170852
50.3985360020301	0.0325300048636313
50.3995371696079	0.236659594555084
50.4005383471297	0.246099026134571
50.4015395345955	0
50.4025407320053	0.235622198921568
50.4035419393591	0.0174418165165819
50.4045431566569	0.458764342568586
50.4055443838987	0.0123095730277469
50.4065456210845	0.00938734864406609
50.4075468682144	0.243677634433221
50.4085481252882	0.452605790638762
50.409549392306	0.473815393136866
50.4105506692679	0.0322899306263245
50.4115519561737	1.39772739601853
50.4125532530236	0.0456689202953291
50.4135545598174	0
50.4145558765553	0
50.4155572032372	0.00657921044330578
50.416558539863	0.250078170960729
50.4175598864329	0.903838441864254
50.4185612429468	0.0638590218491274
50.4195626094047	0.699633340861102
50.4205639858066	0.453924429153317
50.4215653721525	0.505016063252195
50.4225667684424	0.255002356098728
50.4235681746763	0.226184931883271
50.4245695908542	0.0357306854335736
50.4255710169761	0.708318759771546
50.426572453042	0.477493582528229
50.4275738990519	0.259726970067653
50.4285753550058	0.24736986001542
50.4295768209038	0.669348811555618
50.4305782967457	0.0309988125377929
50.4315797825317	0.251254849224693
50.4325812782616	0.231503771464963
50.4335827839356	0.482454604456193
50.4345842995535	0.277917101077539
50.4355858251155	0.680316800212464
50.4365873606214	0.0188155983858702
50.4375889060714	1.19944521178168
50.4385904614654	0.715289630025429
50.4395920268034	0.242304706576196
50.4405936020854	0.00414600265704111
50.4415951873113	0.0170471788592765
50.4425967824813	0.224332131485551
50.4435983875953	0.00671914435324966
50.4446000026533	0.234660165991578
50.4456016276554	0
50.4466032626014	0
50.4476049074914	0.0172631519054793
50.4486065623254	0.224116158439348
50.4496082271034	0.447364877567703
50.4506099018255	0.0377081708138576
50.4516115864915	0.47661025434881
50.4526132811015	0.245213248993768
50.4536149856556	0
50.4546167001536	0.0150392729912459
50.4556184245957	0.24137919769795
50.4566201589818	0.233361849862408
50.4576219033118	0.475688679473964
50.4586236575859	0.481845014694484
50.459625421804	0.239821065637757
50.460627195966	0.00252009205598432
50.4616289800721	0.00898757422943038
50.4626307741222	0.459882256226686
50.4636325781163	0.0291475527468218
50.4646343920544	0.467499858176372
50.4656362159365	0.235612338519222
50.4666380497626	0.245357270229102
50.4676398935327	0.00178901194133154
50.4686417472469	0
50.469643610905	0.478119701215323
50.4706454845071	0.24601822981916
50.4716473680532	0.215520724980863
50.4726492615434	0.0384810635843114
50.4736511649775	0.466807373843039
50.4746530783557	0.230611195640763
50.4756550016778	0.019604321758881
50.476656934944	0.23587187191628
50.4776588781541	0.227658439629334
50.4786608313083	0.027283607185758
50.4796627944065	0.709266273590339
50.4806647674486	0.237183475838814
50.4816667504348	0.479442357686288
50.482668743365	0.00882101848326093
50.4836707462392	0.0146975503212788
50.4846727590574	0.226681760023549
50.4856747818196	0.23363872890457
50.4866768145258	0.5245642312978
50.487678857176	0.685040549617482
50.4886809097702	0.250503271368557
50.4896829723084	0.717064675366193
50.4906850447907	0.00298164689367444
50.4916871272169	0.221283652913528
50.4926892195871	0.277168525216784
50.4936913219013	0.467978853342958
50.4946934341596	0.240465520250868
50.4956955563618	0.019794952127368
50.4966976885081	0.698794925750478
50.4976998305983	0.491143445861185
50.4987019826326	0.238542538329935
50.4997041446109	0.717820392796621
50.5007063165331	0.269737887079827
50.5017084983994	0.449516111202558
50.5027106902097	0.0112014709899587
50.503712891964	0.00394786937073965
50.5047151036623	0.237431440974088
50.5057173253046	0.246886208373953
50.5067195568909	0.466575295029605
50.5077217984212	0.489765140982666
50.5087240498955	0.240975466880502
50.5097263113138	0.0040737508022395
50.5107285826761	0
50.5117308639824	0
50.5127331552327	0
50.5137354564271	0
50.5147377675654	0.308536065284741
50.5157400886478	0.908739234358955
50.5167424196741	0.231000562425269
50.5177447606445	0
50.5187471115588	0
50.5197494724172	0.445589650548284
50.5207518432195	0.0371689701413712
50.5217542239659	0.676909574374239
50.5227566146563	0.0472283566602433
50.5237590152907	0.0296156722736135
50.524761425869	0.453142948416042
50.5257638463914	0.2174119395515
50.5267662768578	0.0239673707933278
50.5277687172682	0
50.5287711676226	0
50.529773627921	0.225528203857188
50.5307760981634	0.0158511064876401
50.5317785783499	0.234350450331915
50.5327810684803	0.475644241478535
50.5337835685547	0.735941059306838
50.5347860785731	0.460704548207638
50.5357885985356	0.490351939133814
50.536791128442	0.256716785497827
50.5377936682925	0.24172659169738
50.5387962180869	0.018944390613389
50.5397987778254	0.223551028215423
50.5408013475078	0.486000454384966
50.5418039271343	0.716787938760686
50.5428065167048	0.00410815857848602
50.5438091162193	0.00573011089401352
50.5448117256777	0.709725009154524
50.5458143450802	0.250062121330772
50.5468169744267	0
50.5478196137172	0.23961212628788
50.5488222629517	0.00176718405694781
50.5498249221302	0
50.5508275912527	0.236589346690694
50.5518302703192	0.248786189969717
50.5528329593297	0.4646789534454
50.5538356582843	0.496722597315213
50.5548383671828	0.461671021616424
50.5558410860253	0.486231057253839
50.5568438148118	0.0363913059589887
50.5578465535424	0.224101941542828
50.5588493022169	0.23678351799277
50.5598520608355	0.481171679645395
50.560854829398	0.247562043741145
50.5618576079046	0
50.5628603963552	0.0178344496671343
50.5638631947497	0.223544860677693
50.5648660030883	0.235596843602252
50.5658688213709	0.00578246674257539
50.5668716495975	0
50.5678744877681	0
50.5688773358826	0
50.5698801939412	0.265981325641343
50.5708830619438	1.16290257311655
50.5718859398905	0.515187297551291
50.5728888277811	0.722222941541233
50.5738917256157	0.471636896632343
50.5748946333943	0.245289321428823
50.5758975511169	0.49665418002054
50.5769004787836	0.223573739929948
50.5779034163942	0.226101205733922
50.5789063639488	0.504076506844662
50.5799093214475	0.235339528800727
50.5809122888901	0
50.5819152662768	0.250462540322995
50.5829182536075	0.467809363094696
50.5839212508821	0.442841307512497
50.5849242581008	0.04578334079395
50.5859272752635	0
50.5869303023701	0.0257151018444786
50.5879333394208	0.457043518845177
50.5889363864155	0.235277027325255
50.5899394433542	0.0120082144878387
50.5909425102369	0.235473378876561
50.5919455870636	0.0107849946788488
50.5929486738343	0.462534247263303
50.593951770549	0.00943937874750379
50.5949548772077	0
50.5959579938105	0.236696662525807
50.5969611203572	0.258860487334836
50.5979642568479	0.468460351138894
50.5989674032827	0.00671020822081683
50.5999705596614	0.24609311317457
50.6009737259841	0.70891513968296
50.6019769022509	0.485125855488526
50.6029800884616	1.15364579724074
50.6039832846164	0.0561820403652683
50.6049864907152	0
50.6059897067579	0.25039909411009
50.6069929327447	0.24703350406118
50.6079961686755	0.449032203058495
50.6089994145503	0.0253699025834694
50.6100026703691	0.235061847910903
50.6110059361319	0
50.6120092118387	0.263616695897232
50.6130124974895	0.460521235137251
50.6140157930843	0.00244322062895537
50.6150190986231	0.238936089715872
50.6160224141059	0
50.6170257395327	0.949769579604718
50.6180290749035	0.481674276875906
50.6190324202184	0.0168320055883418
50.6200357754772	0.462990099812079
50.6210391406801	0.023701456971045
50.6220425158269	0.694926185826952
50.6230459009177	0.256303168678704
50.6240492959526	0.518403045879276
50.6250527009315	0.457651884503791
50.6260561158543	0.241196572121257
50.6270595407212	0.00543252263139885
50.6280629755321	0.943582407296194
50.6290664202869	0.514798039620128
50.6300698749858	0.729282337944886
50.6310733396287	0.462077106300497
50.6320768142156	0.231236846823996
50.6330802987465	0.51293510143898
50.6340837932214	0.678180968264973
50.6350872976403	0.0259229455410166
50.6360908120032	0
50.6370943363101	0.461152050584446
50.6380978705611	0.269782442355163
50.639101414756	0.234582748439701
50.6401049688949	0.232517484685402
50.6411085329779	0.704884928202052
50.6421121070048	0.238509461104043
50.6431156909757	0.0309846777326411
50.6441192848907	0.255010934725729
50.6451228887496	0.476650360985739
50.6461265025526	0.240171000893842
50.6471301262996	0.235064255118828
50.6481337599905	0
50.6491374036255	0.00299130705363872
50.6501410572045	0.240199115850907
50.6511447207275	0.243773194058028
50.6521483941945	0.46826074315498
50.6531520776055	0.487931715953264
50.6541557709605	0.257400413376986
50.6551594742594	0.471857303655646
50.6561631875025	0.258122344236371
50.6571669106895	0.255155740344419
50.6581706438205	0.246722201787634
50.6591743868955	1.1476628353191
50.6601781399145	0.734704683564908
50.6611819028776	0.503672089383552
50.6621856757846	0.2332704501916
50.6631894586356	0.01052696347901
50.6641932514307	0.230852346865818
50.6651970541697	0
50.6662008668528	0.00111499506074951
50.6672046894798	0.475435131844655
50.6682085220509	0.00620849378425066
50.669212364566	0.225762586564464
50.6702162170251	0.25549911729016
50.6712200794281	0.483440092577125
50.6722239517752	0.934416998698625
50.6732278340663	0.0319156876282469
50.6742317263014	0
50.6752356284805	0.235579627028622
50.6762395406036	0.237733180943278
50.6772434626707	0.0153471032892161
50.6782473946818	0.237290099842257
50.6792513366369	0.494123910377123
50.6802552885361	0.468409744941866
50.6812592503792	0.48517018560007
50.6822632221663	0.240139251425842
50.6832672038975	0.463559862154994
50.6842711955726	0.498157627754122
50.6852751971917	0.00379975147019462
50.6862792087549	0.00944474101987876
50.687283230262	0.466077223038783
50.6882872617132	0.0241205132082667
50.6892913031084	0.462388268234369
50.6902953544475	0.00448842337937094
50.6912994157307	0.246754880878645
50.6923034869579	0.483807489795787
50.6933075681291	0.233952943203521
50.6943116592442	0.229062203380103
50.6953157603034	0.253212565991221
50.6963198713066	0.000483851318331917
50.6973239922538	0
50.698328123145	0.918962418510687
50.6993322639803	0.0465548228686234
50.7003364147595	0.242482929451367
50.7013405754827	0.737414330273168
50.7023447461499	0.226999291999603
50.7033489267612	0.235938428215691
50.7043531173164	0.00954076294648734
50.7053573178156	0.467042613643069
50.7063615282589	0.252995436574063
50.7073657486461	0.693927441585151
50.7083699789774	0.0376618205858716
50.7093742192526	0.233927979208288
50.7103784694719	0
50.7113827296352	0.247293914684821
50.7123869997424	0.235464706004834
50.7133912797937	0
50.714395569789	0.251043965499085
50.7153998697283	0.487724024282592
50.7164041796116	0.473336311077282
50.7174084994389	0.251893507237426
50.7184128292102	0.225657364317409
50.7194171689255	0.209234526115951
50.7204215185848	0.0321447842288762
50.7214258781881	0.246824343579898
50.7224302477354	0.473214562156374
50.7234346272268	0.00409902529821105
50.7244390166621	0.23712621620507
50.7254434160414	0.00425309413975779
50.7264478253648	0
50.7274522446321	0
50.7284566738434	0.00280532932434841
50.7294611129988	0.463195296805773
50.7304655620982	0.480026394007868
50.7314700211415	0.26062108650914
50.7324744901289	0.471045395964054
50.7334789690603	0.0119616698026095
50.7344834579356	0
50.735487956755	0.233366783015864
50.7364924655184	0.481281254343701
50.7374969842258	0.265507361434645
50.7385015128772	0.696322776402291
50.7395060514726	0.96575585667622
50.740510600012	0.0460787973856425
50.7415151584954	0.686438038255738
50.7425197269228	0.479081330460633
50.7435243052943	0.237240576470805
50.7445288936097	0.251478935923058
50.7455334918691	0.00227587583830082
50.7465381000725	0.0187048775767145
50.74754271822	0.691433845504372
50.7485473463114	0.722067594911064
50.7495519843469	0.732175275991502
50.7505566323263	0.240526083922556
50.7515612902498	0.244897222741515
50.7525659581173	0.24519829072835
50.7535706359287	0.0015485327618582
50.7545753236842	0.00287781354011807
50.7555800213837	0.70485908881729
50.7565847290272	0.257780339021902
50.7575894466147	0.469641549928728
50.7585941741461	0.268924700243776
50.7595989116216	0.226950991206806
50.7606036590411	0
50.7616084164046	0
50.7626131837122	0.240728526796688
50.7636179609637	0.242030093892967
50.7646227481592	0.468745540970523
50.7656275452987	0.25539239006396
50.7666323523822	0
50.7676371694098	0.238305085891625
50.7686419963813	0.00307422445320267
50.7696468332969	0.235523271074334
50.7706516801564	0.243499833399004
50.77165653696	0.245114826561144
50.7726614037075	0.0154949399203078
50.7736662803991	0.22588437042452
50.7746711670347	0.235564132115165
50.7756760636142	0.473749296248445
50.7766809701378	0.0148245026708725
50.7776858866054	0.246414048508902
50.778690813017	0.23915007509791
50.7796957493726	0.464056904868781
50.7807006956722	0.253652682301592
50.7817056519158	0.462692890927428
50.7827106181034	0.0236885707091805
50.783715594235	0
50.7847205803106	0.00650892029506363
50.7857255763302	0.724858274847944
50.7867305822938	0.488386179095712
50.7877355982015	0.676524551744384
50.7887406240531	0.0347565567755172
50.7897456598487	0
50.7907507055884	0.263354912952215
50.791755761272	0.940538344098905
50.7927608268997	0.00300329467301771
50.7937659024713	0.0168980529957355
50.794770987987	0.224481257349092
50.7957760834467	0.00391072762983546
50.7967811888503	0.705083723600496
50.797786304198	0.478838796622485
50.7987914294897	0.0190633038713211
50.7997965647254	0.481391804391149
50.8008017099051	0.00136681629850625
50.8018068650288	0
50.8028120300965	0.227419427433954
50.8038172051082	0.471791860213953
50.8048223900639	0.489054681621853
50.8058275849636	0.0186305824543775
50.8068327898073	0
50.8078380045951	0.0176655532544326
50.8088432293268	0.465093067435223
50.8098484640025	0.457800119838794
50.8108537086223	0.0323943834323316
50.811858963186	0.471228228709841
50.8128642276938	0.00409450939834391
50.8138695021455	0.465305864570084
50.8148747865413	0.0174527561195709
50.815880080881	0.42810795413569
50.8168853851648	0.0764716505594873
50.8178906993926	0.46896089934483
50.8188960235643	0.971310515762588
50.8199013576801	0.468559765134505
50.8209067017399	0.462670359637584
50.8219120557437	0.0204705795632467
50.8229174196915	0
50.8239227935833	0.714792477516939
50.8249281774191	0.250565338480901
50.8259335711989	0.000159425381470696
50.8269389749227	0.00834415470308159
50.8279443885906	0.234965004666672
50.8289498122024	0.266283429094293
50.8299552457582	0.221736494910397
50.830960689258	0.250049365043102
50.8319661427019	0.453901353245501
50.8329716060897	0.258862363792261
50.8339770794216	0.236892317303312
50.8349825626974	0.0187244400048853
50.8359880559173	0.222654870339942
50.8369935590811	0
50.837999072189	0.0149975512257039
50.8390045952409	0.247921536240028
50.8400101282368	0.46077377937688
50.8410156711766	0.248193635327786
50.8420212240605	0.290082285578607
50.8430267868884	0.427686384664788
50.8440323596603	0
50.8450379423762	0.491682564656567
50.8460435350361	0.741679167114038
50.84704913764	0.6872513905285
50.8480547501879	0.263592541912783
50.8490603726799	0.465853165982668
50.8500660051158	0.00511358359854684
50.8510716474957	0
50.8520772998197	0.00700737817257097
50.8530829620876	0.731492906887634
50.8540886342995	0.951154887353588
50.8550943164555	0.0227167732970476
50.8561000085554	0.466537206271635
50.8571057105994	0.252045572281751
50.8581114225874	0.465844821223511
50.8591171445193	0.476910693227245
50.8601228763953	0.245473947522034
50.8611286182153	0.242408509086215
50.8621343699793	0.00047627019400885
50.8631401316872	0.240440333775417
50.8641459033392	0.475819667848429
50.8651516849352	0.00787792941063627
50.8661574764752	0.475531553391945
50.8671632779592	0.248606377642538
50.8681690893872	0.238371633701247
50.8691749107593	0.724061417495752
50.8701807420753	0.00308419018231156
50.8711865833353	0.708621689635289
50.8721924345393	0.50895135396397
50.8731982956874	0.696745496487108
50.8742041667794	0.479164329544111
50.8752100478154	0.728733105827344
50.8762159387955	0.256911104326217
50.8772218397195	0.479433992269935
50.8782277505876	0.252137446045928
50.8792336713997	0.260263402208662
50.8802396021557	0.704222524807094
50.8812455428558	0.23516038247055
50.8822514934999	0
50.883257454088	0.476010417892369
50.8842634246201	0.229585209418317
50.8852694050961	0.477839701770351
50.8862753955162	0.249066143168702
50.8872813958803	0.251981230998604
50.8882874061884	0.255864509910743
50.8892934264406	0.710465994217445
50.8902994566367	0.510798836336672
50.8913054967768	0.217698301114383
50.8923115468609	0.222101077737973
50.893317606889	0.25907642180642
50.8943236768612	0.00158112114526187
50.8953297567773	0.245743741328499
50.8963358466375	0.239949038785136
50.8973419464416	0.238445150920848
50.8983480561898	0.475190222685342
50.8993541758819	0.26447229709974
50.9003603055181	0.225854721594229
50.9013664450982	0.227257705780834
50.9023725946224	0.0141216045639935
50.9033787540906	0
50.9043849235028	0.250962870976795
50.905391102859	0.698456605023239
50.9063972921592	0.0160977653792762
50.9074034914034	0.24250045871053
50.9084097005915	0.240258161979125
50.9094159197238	0
50.9104221488	0.241362919261707
50.9114283878202	0.0242846762602908
50.9124346367844	0.699707245667453
50.9134408956926	0.225735653834096
50.9144471645449	0.0487649333312032
50.9154534433411	0.674706152765229
50.9164597320813	0.0164729016386414
50.9174660307656	0.280718904635407
50.9184723393938	1.15517799379575
50.9194786579661	0.24828749892336
50.9204849864823	0.49273997216068
50.9214913249426	0.236868733933079
50.9224976733469	0
50.9235040316951	0.235822853555497
50.9245103999874	0.00555645678933019
50.9255167782237	0
50.926523166404	0.00280601328092322
50.9275295645283	0.243293958999606
50.9285359725965	0.462376281243733
50.9295423906089	0.0156616775102207
50.9305488185652	0.222953439533112
50.9315552564655	0.25948205027942
50.9325617043098	0.476696846140589
50.9335681620981	0.497094287310731
50.9345746298304	0.950734947662066
50.9355811075067	0.249042008843891
50.9365875951271	0.929828511185719
50.9375940926914	0.0683167900790757
50.9386006001998	0.900568859870967
50.9396071176521	0.0531530550807506
50.9406136450485	0.236021052111655
50.9416201823888	0.284328727745263
50.9426267296732	0.675364444805484
50.9436332869015	0.501966140250041
50.9446398540739	0.941773055866963
50.9456464311903	0.699356485215911
50.9466530182507	1.19232261714281
50.9476596152551	0.758196268756553
50.9486662222035	0.239542385959669
50.9496728390958	0.226341487445913
50.9506794659322	0.0150378228989149
50.9516861027127	0.455239784996656
50.9526927494371	0.292202027336943
50.9536994061055	0.459454739390539
50.9547060727179	0
50.9557127492743	0
50.9567194357747	0.231051079793893
50.9577261322192	0.713397606392391
50.9587328386076	0.497664355675907
50.9597395549401	0.00616282020677443
50.9607462812165	0.240181198365713
50.961753017437	0.00119811197911421
50.9627597636014	0
50.9637665197099	0.22283313409044
50.9647732857623	0.0457682203655011
50.9657800617588	0.221888690167769
50.9667868476993	0.239741116306034
50.9677936435838	0.503558992494524
50.9688004494123	1.63448483903756
50.9698072651848	0.0564432878389449
50.9708140909013	0.43329448661223
50.9718209265617	0.248546178364356
50.9728277721663	0.0203413324453667
50.9738346277148	0.235168687794518
50.9748414932073	0.471637194575782
50.9758483686438	0.472581228315589
50.9768552540243	0.0236963843946859
50.9778621493488	0.464202804510995
50.9788690546174	0.755300699339292
50.9798759698299	0.756026584680136
50.9808828949865	1.2035072425843
50.981889830087	1.14366118098431
50.9828967751316	0.258687798189228
50.9839037301201	0.95898760442074
50.9849106950527	0.974404764938738
50.9859176699292	0.249984661010315
50.9869246547498	0.47421840378003
50.9879316495144	0.00292454723816702
50.988938654223	0.244454662713969
50.9899456688756	0.235379410737519
50.9909526934721	0.239870988103011
50.9919597280127	0.00780099691473879
50.9929667724973	0.461969819391078
50.9939738269259	0.502157539012842
50.9949808912986	0.484858045538643
50.9959879656152	0.234377093798308
50.9969950498758	0.262691601901616
50.9980021440804	0.241624296080835
50.999009248229	0.951175350742515
51.0000163623217	3.61802698768463
51.0010234863583	6.04421211546839
51.002030620339	6.50138872300961
51.0030377642636	7.1429972261926
51.0040449181322	6.87760535939567
51.0050520819449	5.33404803489373
51.0060592557016	6.24461790291564
51.0070664394022	4.6328421696601
51.0080736330469	3.82805288738896
51.0090808366356	3.86414288975808
51.0100880501683	4.47841951616434
51.0110952736449	3.6840295208897
51.0121025070656	1.90346521728548
51.0131097504303	1.2912693341375
51.014117003739	2.21302757853821
51.0151242669917	4.4288348318173
51.0161315401884	5.56664712984287
51.0171388233291	5.90285160581748
51.0181461164139	7.61349972085335
51.0191534194426	18.0540582176618
51.0201607324153	32.8755405712426
51.021168055332	38.5780760391241
51.0221753881928	33.452148825688
51.0231827309975	26.3701118990073
51.0241900837463	19.9671774926858
51.025197446439	20.8081798526245
51.0262048190758	15.145608948088
51.0272122016565	14.8118005155276
51.0282195941813	12.6394820686381
51.0292269966501	11.3250707517536
51.0302344090629	10.6502152894919
51.0312418314196	9.38463790705056
51.0322492637204	11.3923326411931
51.0332567059652	8.60048266465661
51.034264158154	7.48621692393449
51.0352716202868	5.47228883798907
51.0362790923636	6.3868241201733
51.0372865743844	3.75760032947663
51.0382940663492	4.0285038711731
51.0393015682581	2.42499347804024
51.0403090801109	1.9971230472714
51.0413166019077	3.81144848487647
51.0423241336485	1.19479388207075
51.0433316753334	1.21433645768537
51.0443392269622	0.975696637164219
51.0453467885351	0.712251394812985
51.0463543600519	0.695920129555502
51.0473619415128	0.0236776864215338
51.0483695329176	0.00226501412569256
51.0493771342665	0.458979094922362
51.0503847455594	0.0215145116416007
51.0513923667963	0
51.0523999979771	0.00620349080167342
51.053407639102	0.706969152884618
51.0544152901709	0.252344597693019
51.0554229511838	0
51.0564306221407	0.0177717390379885
51.0574383030416	0.464986881651667
51.0584459938865	0.715036661387722
51.0594536946754	0.250480579991588
51.0604614054083	0.243328623053646
51.0614691260853	0.684930138669784
51.0624768567062	0.289162921589289
51.0634845972711	0.252557688068041
51.0644923477801	0.237990754727246
51.065500108233	0.223064356650615
51.0665078786299	0
51.0675156589709	0.0133782049273703
51.0685234492559	0.465768721021896
51.0695312494848	0.00361169474038841
51.0705390596578	0
51.0715468797748	0
51.0725547098357	0.00387562804650676
51.0735625498407	0.237503682298321
51.0745703997897	0
51.0755782596827	0.244959674096678
51.0765861295197	0.499962767078802
51.0775940093007	0.46836180870064
51.0786018990257	0.248369860886355
51.0796097986947	0.473616816730696
51.0806177083077	0.466090168110958
51.0816256278647	0.0124320078441464
51.0826335573657	0
51.0836414968108	0
51.0846494461998	0.234200735978887
51.0856574055328	0.012455491753544
51.0866653748099	0.249863025958646
51.0876733540309	0.23400664112354
51.088681343196	0.470861909567812
51.089689342305	0.234003090783392
51.0906973513581	0.0266970037271927
51.0917053703552	0.486015691843932
51.0927133992962	0.933964623113219
51.0937214381813	0.0171394401996653
51.0947294870104	0.23872338043293
51.0957375457835	0
51.0967456145005	0.235393704976465
51.0977536931616	0.238183193571629
51.0987617817667	0.250561032486389
51.0997698803158	0.0099110937504708
51.100777988809	0.472847526939184
51.1017861072461	0.461509697360553
51.1027942356272	0.0243129136606826
51.1038023739523	0.25418545433585
51.1048105222214	0.478559660192394
51.1058186804346	0.471087446864313
51.1068268485917	0.459647660414138
51.1078350266928	0.262266777968636
51.108843214738	0.224521737803649
51.1098514127271	0.514330195985104
51.1108596206603	0.461403691998165
51.1118678385375	0.460669498126412
51.1128760663586	0.0641010075567716
51.1138843041238	0.892776031818357
51.114892551833	0.763731674190835
51.1159008094862	0.222825732171949
51.1169090770833	0.0185535781728786
51.1179173546245	0.685914223105948
51.1189256421097	0.038223707928535
51.1199339395389	0.261189018454451
51.1209422469121	0.229294199164323
51.1219505642293	0.233654713415709
51.1229588914905	0.0163450506957376
51.1239672286958	0.22503425964909
51.124975575845	0
51.1259839329382	0.014354219071615
51.1269922999754	0.233312943336139
51.1280006769567	0.468103766394177
51.1290090638819	0.00717794159045925
51.1300174607512	0.239251516126136
51.1310258675644	0.00212779421869119
51.1320342843217	0.453981598813572
51.1330427110229	0.278080721060617
51.1340511476682	0.957260850508364
51.1350595942575	0.492802649389166
51.1360680507907	0.237093559882286
51.137076517268	0.474223802919933
51.1380849936893	0.230919835482351
51.1390934800546	0.4938686701714
51.1401019763639	0.00245796694472464
51.1411104826172	0
51.1421189988145	0
51.1431275249558	0.00542532707411989
51.1441360610411	0.465278633429111
51.1451446070704	0.236067854665854
51.1461531630438	0.021551637607727
51.1471617289611	0.459275879602125
51.1481703048224	0.0524453527303132
51.1491788906277	0.208231176959716
51.1501874863771	0.475074751483244
51.1511960920704	0.0076838692064108
51.1522047077078	0.239027196034119
51.1532133332891	0.243731424655536
51.1542219688145	0.247400865188583
51.1552306142839	0.473074305392119
51.1562392696972	0.514117930742314
51.1572479350546	0.447534237430804
51.158256610356	0.248614886524718
51.1592652956014	0.254444148259013
51.1602739907908	0.261147354540299
51.1612826959242	0.450217996060082
51.1622914110016	0
51.163300136023	0.238064598324227
51.1643088709884	0.255218687907849
51.1653176158978	0.230854644802407
51.1663263707512	0.260169985990144
51.1673351355486	0.222588634699511
51.16834391029	0.0243571263974822
51.1693526949755	0.928727550924844
51.1703614896049	0.0280096947465389
51.1713702941784	0.464872753638011
51.1723791086958	0.926254323570274
51.1733879331572	0.52433027486078
51.1743967675627	0.212400226676154
51.1754056119122	0.26087413252791
51.1764144662056	0.00948426148559143
51.1774233304431	0.0331486860257052
51.1784322046246	0.208230624319122
51.17944108875	0.23436566411642
51.1804499828195	0.00701364622840754
51.181458886833	0
51.1824678007905	0.260850919160695
51.183476724692	0.684977972225671
51.1844856585375	0.255069747776423
51.185494602327	0.470864527692701
51.1865035560605	0.0178920055583023
51.1875125197381	0
51.1885214933596	0
51.1895304769251	0.229340235860256
51.1905394704346	0.012039074484572
51.1915484738882	0
51.1925574872857	0
51.1935665106273	0
51.1945755439128	0.237105934403471
51.1955845871424	0.491788485426664
51.1965936403159	0.263818385948102
51.1976027034335	0.44757466158651
51.1986117764951	0.233532915308827
51.1996208595006	0.244531634876882
51.2006299524502	0.254061775552992
51.2016390553438	0
51.2026481681814	0.037136835454068
51.203657290963	0.445621785235587
51.2046664236886	0.238346528660321
51.2056755663582	0.00303278168450624
51.2066847189718	0
51.2076938815294	0.012533399970913
51.208703054031	0.233141821865815
51.2097122364766	0.237083398852927
51.2107214288663	0
51.2117306311999	0.0155833877230681
51.2127398434775	0.240750259558213
51.2137490656992	0.226424973408374
51.2147582978648	0.691896199081133
51.2157675399745	0.0322417319533495
51.2167767920281	0.473620489798687
51.2177860540258	0.0211004142836138
51.2187953259674	0.229417026952182
51.2198046078531	0.241029552464546
51.2208138996828	0.447838147164318
51.2218232014565	0.0352702314056183
51.2228325131742	0.0217543902941417
51.2238418348358	0.455233233946713
51.2248511664415	0.214967043072804
51.2258605079912	0.512037353047194
51.2268698594849	0.244283841708113
51.2278792209226	0
51.2288885923044	0.0412988110379204
51.2298979736301	0.946806742923619
51.2309073648998	0.713159154652987
51.2319167661135	0.229769774144094
51.2329261772712	0.233854806065712
51.233935598373	0.0300636423158596
51.2349450294187	0.224253160671275
51.2359544704085	0.235966321981636
51.2369639213422	0
51.23797338222	0.22349489539117
51.2389828530417	0.27493944750338
51.2399923338075	0.46708289848476
51.2410018245173	0.225246792831278
51.242011325171	0.0161325175135501
51.2430208357688	0.22555101728408
51.2440303563106	0.0367219648895994
51.2450398867964	0.68536086606488
51.2460494272262	0.253078298254344
51.2470589776	0.724433752827563
51.2480685379178	0.238358527252848
51.2490781081796	0.488940318770895
51.2500876883854	0.0185973097526083
51.2510972785352	0.925447593391913
51.252106878629	0.26557931702851
51.2531164886669	0.474028973488924
51.2541261086487	0.0306518706608491
51.2551357385745	0.241010128942936
51.2561453784444	0.441809578326025
51.2571550282582	0.0193960003054034
51.2581646880161	0
51.2591743577179	0.235037974567165
51.2601840373638	0.00634133577766298
51.2611937269537	0.245840590400019
51.2622034264875	0.475260459537947
51.2632131359654	0.23915938399421
51.2642228553873	0.48163596447507
51.2652325847532	0.247758774006547
51.2662423240631	0.013378988759259
51.2672520733169	0.228000321585569
51.2682618325148	0
51.2692716016567	0.216942628131525
51.2702813807426	0.0244366822133025
51.2712911697726	0
51.2723009687465	0.227815697178373
51.2733107776644	0.0135636131664545
51.2743205965263	0.0181116228170516
51.2753304253323	0.464646997872604
51.2763402640822	0
51.2773501127761	0.00889923263507783
51.2783599714141	0.442916848048455
51.279369839996	0.030942540006122
51.280379718522	0.0119515697437676
51.2813896069919	0.22942774060106
51.2823995054059	0
51.2834094137639	0
51.2844193320658	0.457871534513382
51.2854292603118	0.0248870861762733
51.2864391985018	0.233857158829402
51.2874491466358	0.239464427249663
51.2884591047138	0.231408950500893
51.2894690727358	0.0194073944545255
51.2904790507018	0.225655080936749
51.2914890386118	0.278127675092727
51.2924990364658	0.71430844421085
51.2935090442638	0.243379698285998
51.2945190620058	0.465724528980931
51.2955290896919	0.00383905525136627
51.2965391273219	0.453956730868507
51.2975491748959	0.263847309732228
51.298559232414	0.00633389043374838
51.299569299876	0
51.3005793772821	0.225559433438948
51.3015894646321	0.270428848499031
51.3025995619262	0.233553552915792
51.3036096691642	0.239065233196517
51.3046197863463	0.488579005979961
51.3056299134724	0.716576325412085
51.3066400505425	0.465261720443558
51.3076501975565	0.0161482939072122
51.3086603545146	0.231884816521979
51.3096705214167	0.478442775667143
51.3106806982628	0.488046966178507
51.3116908850529	0.00852199335650798
51.312701081787	0.245891407011719
51.3137112884651	0.248770847085639
51.3147215050873	0.229475676937125
51.3157317316534	0
51.3167419681635	0.26660676302031
51.3177522146176	0.457531168014172
51.3187624710158	0.689062640990195
51.3197727373579	0.5042718536083
51.320783013644	0.268491480036855
51.3217932998742	0.227829197778443
51.3228035960484	0.248120388148076
51.3238139021665	0.490183792411197
51.3248242182287	0.249296671343598
51.3258345442348	0.672098831825083
51.326844880185	0.267737727389964
51.3278552260792	0.263873679042043
51.3288655819174	0.712662565740676
51.3298759476996	0.709803921994472
51.3308863234258	0.00971948277809384
51.331896709096	0.238571904844038
51.3329071047102	0.459530091946363
51.3339175102684	0.737130290187859
51.3349279257706	0.251615479934744
51.3359383512168	0.0450364186258882
51.336948786607	0.46275585300815
51.3379592319412	0.457724969745272
51.3389696872195	0.00571215640781608
51.3399801524417	0.477046464281839
51.340990627608	0.219824498743602
51.3420011127182	0.0403910686657363
51.3430116077724	0.249550035752252
51.3440221127707	0.214372327872893
51.345032627713	0
51.3460431525992	0.233411608801769
51.3470536874295	0.247661142378186
51.3480642322038	0.239375940243541
51.349074786922	0.472647370902043
51.3500853515843	0.0211010568133949
51.3510959261906	0.461657380002274
51.3521065107409	0.250707433405453
51.3531171052352	0.00447255021196003
51.3541277096735	0.0144648926637681
51.3551383240558	0.468293728025887
51.3561489483821	0
51.3571595826524	0.23892818114636
51.3581702268668	0.243830439543295
51.3591808810251	0.00470825298468518
51.3601915451274	0.236709327171537
51.3612022191737	0.467135751402158
51.3622129031641	0.0155845994761029
51.3632235970984	0.243087920438546
51.3642343009768	0.239670700251109
51.3652450147991	0.237056467176319
51.3662557385655	0.0043228431685089
51.3672664722759	0
51.3682772159302	0.239348396835026
51.3692879695286	0.483242245881762
51.370298733071	0.00592590430410226
51.3713095065574	0.74521667802313
51.3723202899877	1.40223149493977
51.3733310833621	0.253119983117233
51.3743418866805	0.259100696182878
51.3753526999429	0.467975105475614
51.3763635231493	0.00741444694847752
51.3773743562997	0.239873324154077
51.3783851993942	0
51.3793960524326	0.237052369299285
51.380406915415	0.00432694104554308
51.3814177883414	0.699392661695662
51.3824286712119	0.0247452693388211
51.3834395640263	0
51.3844504667848	0
51.3854613794872	0.23238956674799
51.3864723021337	0.234628271803778
51.3874832347241	0.0157407821378879
51.3884941772586	0.232929802911179
51.389505129737	0.0173207840501885
51.3905160921595	0.254067488527026
51.391527064526	0.429003254528527
51.3925380468365	0.0321959113623899
51.393549039091	0
51.3945600412895	0.034660319773107
51.395571053432	0.454725243364951
51.3965820755185	0.736421435263514
51.397593107549	0.720914726371873
51.3986041495235	0.702136391590667
51.399615201442	0.244867363011822
51.4006262633045	0.265767109668653
51.401637335111	0.219817755783001
51.4026484168616	0
51.4036595085561	0
51.4046706101946	0.0181924867276142
51.4056817217772	0.952454756766232
51.4066928433037	0.704606945178339
51.4077039747743	0.2716603439511
51.4087151161889	0.225499260480162
51.4097262675474	0.470878965657401
51.41073742885	0.0118796550322541
51.4117486000966	0.239325805621398
51.4127597812871	0.257599988100741
51.4137709724217	1.1771187616752
51.4147821735003	0.741517100937801
51.4157933845229	0.23961075745796
51.4168046054895	0.225636452845406
51.4178158364001	0.0311208848012531
51.4188270772547	0.226001283042996
51.4198383280533	0
51.4208495887959	0.225929847303758
51.4218608594825	0.264990777820991
51.4228721401132	0.474596616254561
51.4238834306878	0.215222146820201
51.4248947312064	0.484470136507298
51.4259060416691	0.495280630965336
51.4269173620757	0.253123109041741
51.4279286924264	0.24703901180855
51.428940032721	0.466654056405693
51.4299513829597	0.252004011899458
51.4309627431423	0
51.431974113269	0.0268110277664101
51.4329854933397	0.471446570020534
51.4339968833543	0.462019096449788
51.435008283313	0.263372308008096
51.4360196932157	0.719687993195638
51.4370311130624	0.229076797662981
51.4380425428531	0
51.4390539825878	0.477671248456443
51.4400654322665	0.00508737223321203
51.4410768918892	0
51.4420883614559	0
51.4430998409667	0.260966060753884
51.4441113304214	0.221792559935772
51.4451228298201	0.234796377131214
51.4461343391628	0.244343354423422
51.4471458584496	0.00361888913501953
51.4481573876803	0
51.4491689268551	0
51.4501804759738	0.021826847386145
51.4511920350366	0.444824548161203
51.4522036040433	0.04926109456122
51.4532151829941	0.436664802624427
51.4542267718889	0.252165065311068
51.4552383707277	0.00805182175275243
51.4562499795104	0.932655923794112
51.4572615982372	0.502457864622682
51.458273226908	0.00726444557949435
51.4592848655228	0.00449491838687742
51.4602965140816	0.500242667649531
51.4613081725844	0.930877931544995
51.4623198410312	0.254125645798671
51.463331519422	0.479815331097504
51.4643432077569	0.244236608970698
51.4653549060357	0
51.4663666142585	0
51.4673783324254	0.236855021822427
51.4683900605362	0.00452428852240073
51.469401798591	0
51.4704135465899	0.00770925833032756
51.4714253045327	0.2336700520145
51.4724370724196	0.473881151740427
51.4734488502505	0.491636089638883
51.4744606380253	0
51.4754724357442	0
51.4764842434071	0.00567530893975596
51.477496061014	0.235704001405072
51.4785078885649	0.0215601402446266
51.4795197260597	0.222800821198375
51.4805315734986	0.487175799611703
51.4815434308815	0.74948966206786
51.4825552982084	0.460892673519617
51.4835671754794	0.252586467922685
51.4845790626943	0.22395915713649
51.4855909598532	0.236707692091747
51.4866028669561	0.00606507151979744
51.487614784003	0.23531423882503
51.488626710994	0.475404905757951
51.4896386479289	0.504865102835726
51.4906505948079	0.706213707896652
51.4916625516308	0.0101557885329761
51.4926745183978	0.234394977735315
51.4936864951087	0.236700711122028
51.4946984817637	0.00467859922280005
51.4957104783626	0.000320490433609691
51.4967224849056	0.241058819911218
51.4977345013926	0.48717143418165
51.4987465278236	0.47834580719766
51.4997585641986	0.245696809766051
51.5007706105176	0.24463738727028
51.5017826667805	0.484175030452175
51.5027947329876	0.232387324235631
51.5038068091386	0
51.5048188952336	0
51.5058309912726	0.225486644535679
51.5068430972556	0.0513279883407763
51.5078552131826	0.447323298158028
51.5088673390537	0
51.5098794748687	0.692527324301974
51.5108916206277	0.482375547588414
51.5119037763308	0.031993679833751
51.5129159419778	0
51.5139281175689	0.242363006737613
51.5149403031039	0.474812684894303
51.515952498583	0.254932840934308
51.5169647040061	0.464202271631903
51.5179769193731	0.258013054506215
51.5189891446842	0.251132664173853
51.5200013799393	0.467274267085455
51.5210136251384	0.476857050113252
51.5220258802815	0.00696388406102979
51.5230381453686	0.237832622456059
51.5240504203997	0.750013502778341
51.5250627053748	0.447895296230603
51.5260750002939	0.493138315092375
51.527087305157	0.23989739459297
51.5280996199641	0.441859065975034
51.5291119447152	0.0445362166677208
51.5301242794104	0
51.5311366240495	0
51.5321489786326	0
51.5331613431598	0.485316744344189
51.5341737176309	0.681089591003597
51.5351861020461	0.0404902163763523
51.5361984964052	0
51.5372109007084	0
51.5382233149556	0
51.5392357391467	0
51.5402481732819	0.426846040861886
51.5412606173611	0.0878694524049181
51.5422730713843	0.209422437767679
51.5432855353515	0.238577531083138
51.5442980092627	0.0332798200964542
51.5453104931179	0.440016315034631
51.5463229869171	0.493811969479731
51.5473354906603	0.00121091603018456
51.5483480043475	0
51.5493605279787	0
51.5503730615539	0.240478981415749
51.5513856050732	0.00564341010487687
51.5523981585364	0.270221436046493
51.5534107219436	0.213730630199907
51.5544232952949	0.235442783612284
51.5554358785901	0.0235770336088347
51.5564484718294	0.477211204555151
51.5574610750126	0.725137260987359
51.5584736881399	0.463729673262449
51.5594863112112	0.215517567984503
51.5604989442264	0.0366102586538483
51.5615115871857	0.236629376217024
51.562524240089	0.469755345748252
51.5635369029363	0.733593158983397
51.5645495757276	0.238928775171597
51.5655622584629	0
51.5665749511422	0.00152257069140464
51.5675876537655	0.239856739653423
51.5686003663328	0.0054590385121189
51.5696130888441	0.235920271832709
51.5706258212994	0.223911667049959
51.5716385636987	0.0174676432948688
51.5726513160421	0
51.5736640783294	0
51.5746768505607	0
51.5756896327361	0.239886995961946
51.5767024248554	0.468565619024267
51.5777152269188	0.0156853160482695
51.5787280389261	0
51.5797408608775	0.235397179442426
51.5807536927729	0.247361441247229
51.5817665346122	0.234953267494285
51.5827793863956	0.47353395586181
51.583792248123	0.278186205612969
51.5848051197944	0.220223122755074
51.5858180014098	0.236582404214805
51.5868308929692	0.24137919399223
51.5878437944726	0.237016701792339
51.58885670592	0.266984366534322
51.5898696273114	0.458041764353201
51.5908825586468	0.00827143118206958
51.5918954999262	0.233870565139082
51.5929084511496	0.264521827840483
51.5939214123171	0.225745538054917
51.5949343834285	0
51.5959473644839	0.00827645828168646
51.5969603554834	0.233102852063141
51.5979733564268	0.0110408110204875
51.5989863673143	0.463448352898483
51.5999993881457	0.242644948422696
51.6010124189212	0.238759879510577
51.6020254596407	0.468726945612459
51.6030385103041	0.027463544355324
51.6040515709116	0.478507547151069
51.6050646414631	0.000442453787525602
51.6060777219586	0.0109850050161938
51.6070908123981	0.688623789668782
51.6081039127816	0.262931522061739
51.6091170231091	0.00297692463259566
51.6101301433806	0.00184400786107791
51.6111432735961	0.718092684051451
51.6121564137556	0.245580549466781
51.6131695638591	0.00180227013459381
51.6141827239066	0.714610389108139
51.6151958938981	0.243668131437955
51.6162090738337	0.242480672790532
51.6172222637132	0.0188315097380084
51.6182354635368	0.919366345833184
51.6192486733043	0.0316544740610347
51.6202618930159	0.237769836588494
51.6212751226714	0.00360947375633385
51.622288362271	0.00547273315495314
51.6233016118146	0.475417017071119
51.6243148713021	0.00186887046358355
51.6253281407337	0
51.6263414201093	0.492433283895511
51.6273547094289	0.453973405044084
51.6283680086925	0.0220810361893984
51.6293813179001	0.475097580688428
51.6303946370517	0.00469055625154428
51.6314079661473	0.247775242453168
51.6324213051869	0.234983378236487
51.6334346541705	0.00602337024987531
51.6344480130981	0.47673525043978
51.6354613819697	0.239543530584718
51.6364747607853	0.075458290720768
51.637488149545	0.891894730418652
51.6385015482486	0
51.6395149568963	0.239759845031397
51.6405283754879	0.242998775658258
51.6415418040236	0.246801404453561
51.6425552425032	0.477336526580922
51.6435686909269	0
51.6445821492945	0.23935942274442
51.6455956176062	0.217537207118986
51.6466090958619	0.0258619908262486
51.6476225840616	0.227604080408567
51.6486360822053	0.0137752299362609
51.6496495902929	0
51.6506631083246	0.0161748413936885
51.6516766363003	0.488149411801213
51.65269017422	0.700182610864807
51.6537037220837	0.243768998009257
51.6547172798915	0.0158396826225036
51.6557308476432	0.683973231994655
51.6567444253389	0.48812473942335
51.6577580129786	0.481907564242459
51.6587716105624	0.269709950777128
51.6597852180901	1.64278946050688
51.6607988355618	0.286702598199742
51.6618124629776	0.469901584620198
51.6628261003373	0.488993924090053
51.6638397476411	0.241022780764414
51.6648534048889	0.00350192115553815
51.6658670720806	0.237877389189289
51.6668807492164	0.00275690884907441
51.6678944362962	0.238622401495753
51.66890813332	0
51.6699218402877	0
51.6709355571995	0
51.6719492840553	0.0018461156467875
51.6729630208551	0.23953319469804
51.6739767675989	0.239478007591217
51.6749905242867	0.243280613098438
51.6760042909185	0.226653056464596
51.6770180674944	0.0176930911517863
51.6780318540142	0.238412473073273
51.679045650478	0.00414707923031027
51.6800594568858	0.251906335310697
51.6810732732377	0.471588318223126
51.6820870995335	0.237875508615177
51.6831009357734	0
51.6841147819572	0.221396345432932
51.6851286380851	0.0375703957688529
51.6861425041569	0.22379187948787
51.6871563801728	0
51.6881702661327	0.003990893902514
51.6891841620365	0.475953551226573
51.6901980678844	0.489557450882095
51.6912119836763	0.250775315590576
51.6922259094122	0.227998650467208
51.6932398450921	0.033613961164394
51.694253790716	0.207765349180434
51.6952677462839	0
51.6962817117958	0.209160326618765
51.6972956872517	0.255016529773551
51.6983096726517	0.255151253366735
51.6993236679956	0.234324617016808
51.7003376732835	0.246824912353547
51.7013516885154	0.00641891259473251
51.7023657136914	0.00584709341186179
51.7033797488113	0.235532216932966
51.7043937938753	0.0413152545034195
51.7054078488832	0.67829280043902
51.7064219138352	0.0184653805747452
51.7074359887311	0.922632940214906
51.7084500735711	0.0289487966817025
51.7094641683551	0.250629859219269
51.710478273083	1.17807007999739
51.711492387755	0.0195759228523018
51.712506512371	0.47921445584858
51.713520646931	0.717481645813176
51.714534791435	0.0102004500623825
51.715548945883	0.254563331307446
51.716563110275	0.228195289382209
51.717577284611	0.227179116346665
51.718591468891	0.488528904087585
51.719605663115	0.0148344761345752
51.720619867283	0.247396066621275
51.7216340813951	0.45476797892429
51.7226483054511	0.232773896453778
51.7236625394511	0.256174135909532
51.7246767833952	0.501777626880633
51.7256910372832	0.23174021243477
51.7267053011153	0
51.7277195748913	0.239538407361171
51.7287338586114	0.0149275544897356
51.7297481522755	0.70261078029028
51.7307624558835	0.246216302549422
51.7317767694356	0.244792686481278
51.7327910929317	0.000190130897079081
51.7338054263718	0.00538959966797847
51.7348197697559	0.261637274933084
51.735834123084	0.680677770622926
51.7368484863561	0.0296862327603117
51.7378628595722	0.491607614187223
51.7388772427323	0.702495927701138
51.7398916358364	0.242298683575615
51.7409060388845	0.45079154978709
51.7419204518766	0.265620199183167
51.7429348748127	0.282264831070969
51.7439493076929	0.448280316422762
51.744963750517	0.507167226692625
51.7459782032852	0.218289669946836
51.7469926659973	0
51.7480071386535	0.241781514763716
51.7490216212536	0.240977105925939
51.7500361137978	0.00444694380988447
51.7510506162859	0.446088553923644
51.7520651287181	0.0322231229561269
51.7530796510943	0.221812450715365
51.7540941834145	0.266075195411947
51.7551087256786	0.47738545683337
51.7561232778868	0.48099131980943
51.757137840039	0.00201143929885363
51.7581524121352	0.47587963860484
51.7591669941754	0.482150692225269
51.7601815861596	0.253130747413299
51.7611961880878	0.237114783825558
51.7622107999601	0
51.7632254217763	0
51.7642400535365	0
51.7652546952408	0.273278730924458
51.766269346889	0.450859200110025
51.7672840084812	0.0289705543681489
51.7682986800175	0.695167376666334
51.7693133614977	0
51.770328052922	0
51.7713427542902	0.234379484089882
51.7723574656025	0.00699982625494535
51.7733721868588	0.00203057006503263
51.7743869180591	0.254803887639668
51.7754016592033	0.706199625730294
51.7764164102916	0.2575826999909
51.7774311713239	0.952601920350671
51.7784459423002	0.24057439967171
51.7794607232205	0.0158552709973923
51.7804755140848	0.225524039347435
51.7814903148931	0.244370916848781
51.7825051256454	0.71952306482979
51.7835199463417	0.454769683980728
51.7845347769821	0.273564140303341
51.7855496175664	0.495081431088379
51.7865644680947	0.226483866397255
51.7875793285671	0.26719213805888
51.7885941989834	0.456945792975603
51.7896090793437	0
51.7906239696481	0.0180028574410746
51.7916388698965	0.728070445606638
51.7926537800888	0.457435808687949
51.7936687002252	0.249039554592635
51.7946836303055	0.928254742232043
51.7956985703299	0.0329896948879368
51.7967135202983	0.23167224630015
51.7977284802107	0.251086374389505
51.7987434500671	0.0120195081715416
51.7997584298675	0.446551101845248
51.8007734196119	0.0431249697782011
51.8017884193003	0.222442351239493
51.8028034289327	0
51.8038184485091	0.24117459609938
51.8048334780295	0.46656855600304
51.8058485174939	0.512299695815931
51.8068635669024	0.711019595523449
51.8078786262548	0.266537433352667
51.8088936955512	0.69886185917632
51.8099087747917	8.99881671447756E-05
51.8109238639761	0.237026413414399
51.8119389631046	0.0105928081536369
51.812954072177	0.465613106708745
51.8139691911935	0.515835692637885
51.8149843201539	0.460587151499128
51.8159994590584	0
51.8170146079069	0
51.8180297666994	0
51.8190449354358	0.963962703495656
51.8200601141163	0.489718092860381
51.8210753027408	0.235974376057756
51.8220905013093	0.259033589951036
51.8231057098218	0.457421481357446
51.8241209282783	0.00768285972600128
51.8251361566788	0
51.8261513950234	0.233224082088343
51.8271666433119	0.474689918396601
51.8281819015444	0.250277802443477
51.8291971697209	0.0131658639052305
51.8302124478415	0.469592357153205
51.831227735906	0.248504138988712
51.8322430339146	0.242983112754481
51.8332583418671	0.50408151557374
51.8342736597637	0.218653622489314
51.8352889876042	0
51.8363043253888	0
51.8373196731174	0
51.8383350307899	0
51.8393503984065	0.225318657211731
51.8403657759671	0.251660829755189
51.8413811634717	0.00977542447147024
51.8423965609203	0.2494317747503
51.8434119683129	0.470709865535449
51.8444273856495	0.483781532751766
51.8454428129301	0.475994872085846
51.8464582501547	0.0385079441395396
51.8474736973233	0.682252402665246
51.8484891544359	0.0091184207713954
51.8495046214926	0
51.8505200984932	0
51.8515355854378	0
51.8525510823265	0
51.8535665891591	0
51.8545821059358	0
51.8555976326564	0.234324969991074
51.8566131693211	0.00705434035375345
51.8576287159297	0
51.8586442724824	0
51.8596598389791	0
51.8606754154198	0.00623678835460129
51.8616910018045	0.235142521990226
51.8627065981331	0
51.8637222044058	0.241184734328899
51.8647378206225	0.229765826638523
51.8657534467832	0.461039907888586
51.8667690828879	0.27490608286813
51.8677847289367	0
51.8688003849294	0.703415131192365
51.8698160508661	0.256324285732137
51.8708317267468	0.243685404623052
51.8718474125716	0.250503268727134
51.8728631083403	0.250345637862759
51.873878814053	0.467746039532358
51.8748945297098	0.71981980618248
51.8759102553105	0.0202138208902585
51.8769259908553	0.686270092003818
51.877941736344	0.725284756274175
51.8789574917768	0.0264996965601438
51.8799732571536	0.461742847257169
51.8809890324743	0.0157354200587022
51.8820048177391	0
51.8830206129479	0.0126570138035559
51.8840364181007	0.689045251796729
51.8850522331975	0.262779609197831
51.8860680582383	0.240337015861236
51.8870838932231	0.700369003768268
51.8880997381519	0.0382903022967592
51.8891155930247	0.243557442273194
51.8901314578415	0.468873504050987
51.8911473326023	0.481367011881205
51.8921632173072	0.255237691685485
51.893179111956	0.704176599159837
51.8941950165488	0.251134648476527
51.8952109310857	0.242959250141525
51.8962268555665	0.701653588394101
51.8972427899914	0.249811536191405
51.8982587343602	0.00947466895239155
51.8992746886731	0.0211562228801556
51.9002906529299	0.480149733409956
51.9013066271308	0.464211285089199
51.9023226112757	0
51.9033386053646	0.219427508238306
51.9043546093975	0.278756736848977
51.9053706233743	0.234491488518462
51.9063866472952	0.693581657712488
51.9074026811601	0.0368955316481678
51.908418724969	0.667345560434302
51.9094347787219	0.758193358592789
51.9104508424188	0.00785988214443807
51.9114669160598	0
51.9124829996447	0
51.9134990931736	0.239004292110371
51.9145151966466	0.233249823016853
51.9155313100635	0.964424665527045
51.9165474334244	0.737856304076809
51.9175635667294	0.478390063356371
51.9185797099783	0.00224726570565414
51.9195958631713	0
51.9206120263082	0.729493309515388
51.9216281993892	0.719092095368602
51.9226443824142	0.482449077874631
51.9236605753831	0.215516518577151
51.9246767782961	0.0320271028367329
51.9256929911531	0.250716971898359
51.9267092139541	0.461504276246254
51.9277254466991	0.00575237182081388
51.9287416893881	0.228980468772753
51.9297579420211	0.252945502584194
51.9307742045981	0.000832649332708037
51.9317904771191	0.239527091225368
51.9328067595841	0.23952654869384
51.9338230519931	0.464118163168113
51.9348393543462	0.0223454382919891
51.9358556666432	1.22808607773512
51.9368719888842	1.4739008780066
51.9378883210693	2.12646163620731
51.9389046631983	2.175973462535
51.9399210152714	1.19825414509025
51.9409373772884	1.20785976052314
51.9419537492495	0.774611144320104
51.9429701311545	1.15879305725032
51.9439865230036	0.249234855633655
51.9450029247967	0.91610830250158
51.9460193365338	0.283820128472771
51.9470357582148	0.0318766303846195
51.9480521898399	0.479045023423608
51.949068631409	1.17380203321578
51.9500850829221	0.251958466971951
51.9511015443792	0.470030842763914
51.9521180157803	0.0291630536175317
51.9531344971254	0.236754117259587
51.9541509884146	0.24828850514414
51.9551674896477	0.492059004475997
51.9561840008248	0.207711977915284
51.9572005219459	0
51.9582170530111	0.0215753322900755
51.9592335940202	0.453101190949132
51.9602501449734	0.0140797664704411
51.9612667058705	0.957324285667333
51.9622832767117	0.466359349033406
51.9632998574968	0.0266866812899966
51.964316448226	0.271540175465534
51.9653330488991	0.685884942972013
51.9663496595163	0
51.9673662800775	0.228288656983781
51.9683829105827	0.718885357034039
51.9693995510319	0.0183432273614895
51.9704162014251	0
51.9714328617623	0.238321925841115
51.9724495320435	0.0251742105661081
51.9734662122687	0.219262484282432
51.9744829024379	0.457960464962525
51.9754996025511	0.0247981557271299
51.9765163126083	0.235587389799987
51.9775330326095	0.00579192054484056
51.9785497625548	0
51.979566502444	0.271222815329534
51.9805832522772	0.681596410707651
51.9816000120545	0.470825001213535
51.9826167817757	0.273713184293291
51.983633561441	0.473197763598552
51.9846503510503	0.235881718331727
51.9856671506035	0.248671619233109
51.9866839601008	0.296510249485185
51.9877007795421	0.910270325011064
51.9887176089273	0.274659587288123
51.9897344482566	2.83193987089105
51.9907512975299	3.16737039259771
51.9917681567472	5.24263343134301
51.9927850259085	6.13969484268304
51.9938019050138	2.92223222580726
51.9948187940631	5.91977978268526
51.9958356930564	5.97507246953469
51.9968526019937	3.24044265970186
51.997869520875	3.71176968156039
51.9988864497004	3.77519802699179
51.9999033884697	2.25305198087279
52.000920337183	3.30886652470207
52.0019372958404	3.38720614660144
52.0029542644417	2.63845380082433
52.0039712429871	2.90268320509469
52.0049882314764	2.66802813968137
52.0060052299098	2.80911558066999
52.0070222382871	1.52672481212207
52.0080392566085	1.91388599737999
52.0090562848739	0.813602168046757
52.0100733230833	3.0520060892259
[truncated: 346,196 more rows]
