# Supplementary material for: Proliferating coacervate droplets as the missing link between chemistry and biology in the origins of life
Source: Nat Commun. 2021 Sep 24;12:5487. doi: 10.1038/s41467-021-25530-6 (PMC8463549; doi:10.1038/s41467-021-25530-6)
Supplement: Supplementary file 7 — Source Data [file 41467_2021_25530_MOESM7_ESM.zip › Source Data/DATA_SI/DATA_SI/Supplementary Figure10b_24hrs.txt]

Mass/Charge	Intensity
49.9930774343959	0.00150804995725081
49.9940745631439	0.0444689615370021
49.9950717018359	0
49.9960688504717	0.000488192287321579
49.9970660090515	0.00792809995006512
49.9980631775753	0.0309907982510138
49.999060356043	0.261431703203598
50.0000575444546	0.0450167715796127
50.0010547428101	0.787785316019858
50.0020519511096	1.0256647641038
50.003049169353	1.34422148777204
50.0040463975404	0.532031505142101
50.0050436356717	0.790890225175546
50.0060408837469	0.824689980730839
50.0070381417661	0.290556183307529
50.0080354097292	0.272494532513385
50.0090326876362	0.0101840881308369
50.0100299754871	0.356184982684092
50.011027273282	1.15231544609648
50.0120245810209	3.88005432134816
50.0130218987036	18.1993286018788
50.0140192263304	29.486141201125
50.015016563901	33.6585152042615
50.0160139114156	26.3271017039969
50.0170112688741	26.7675779393102
50.0180086362765	18.5412725629256
50.0190060136229	13.6516900258751
50.0200034009132	17.0669615483194
50.0210007981475	14.8005219390531
50.0219982053257	9.4696749439074
50.0229956224478	9.7852822846864
50.0239930495138	8.51943281641494
50.0249904865238	9.31926183544515
50.0259879334777	7.28242161903684
50.0269853903756	5.80889076811308
50.0279828572174	7.18505165780511
50.0289803340031	5.36711750310526
50.0299778207328	4.9510303790937
50.0309753174064	5.07758719861771
50.0319728240239	4.79432991090735
50.0329703405854	4.44214990723717
50.0339678670908	1.6027195218614
50.0349654035401	3.34208347220613
50.0359629499334	1.51315872638761
50.0369605062706	0.935811387379606
50.0379580725518	1.22252049340694
50.0389556487768	1.33378277065309
50.0399532349459	0.682615812377947
50.0409508310588	0.569435769079192
50.0419484371157	0.00780075578294301
50.0429460531165	0.0129660924110348
50.0439436790613	0
50.04494131495	0.486625213455546
50.0459389607826	0.0267847482302774
50.0469366165591	0.515161896653109
50.0479342822796	0.0468346633405932
50.0489319579441	0.249786519170609
50.0499296435524	0.460808727252812
50.0509273391047	0.274023774681216
50.0519250446009	0
50.0529227600411	0
50.0539204854252	0.000322383791960581
50.0549182207533	0.00989472987342895
50.0559159660252	0.0221167172655498
50.0569137212412	0.287904938564566
50.057911486401	0.00670886779695988
50.0589092615048	0.115241776655255
50.0599070465525	0.0214121186193297
50.0609048415441	0.00102421513055053
50.0619026464797	0.215244836610007
50.0629004613592	0.0148931449388802
50.0638982861827	0
50.0648961209501	0
50.0658939656614	0
50.0668918203167	0
50.0678896849159	0.259798696343108
50.068887559459	0.0312335347878437
50.0698854439461	0.0997723665701974
50.0708833383771	0.233195057923006
50.071881242752	0.0310427161628277
50.0728791570709	0.11174900125418
50.0738770813337	0.000769291071225395
50.0748750155404	0
50.0758729596911	0
50.0768709137857	0.000900170869966505
50.0778688778242	0.00543114604082882
50.0788668518067	0.258036499181159
50.0798648357331	0
50.0808628296035	0.247188138368613
50.0818608334178	0.0120711208906464
50.082858847176	0.217200423140194
50.0838568708781	0.0333314870774208
50.0848549045242	0.417792487749194
50.0858529481142	0.101790544561926
50.0868510016482	0.257622723249704
50.0878490651261	0.0284564593812029
50.0888471385479	0.00119273781237914
50.0898452219137	0.00391581902031562
50.0908433152234	0.252131437936138
50.091841418477	0.248120816442702
50.0928395316746	0.0233748209723731
50.0938376548161	0.252722858373251
50.0948357879015	0.0205849321759193
50.0958339309309	4.63626275373097E-05
50.0968320839042	0.00506219420515745
50.0978302468215	0
50.0988284196826	0.00129739170639638
50.0998266024878	0.257961867552863
50.1008247952368	0.250132089577771
50.1018229979298	0.00912716968148878
50.1028212105667	0.250131715697568
50.1038194331476	0.0091275435616909
50.1048176656723	0
50.1058159081411	0
50.1068141605537	0
50.1078124229103	0.217200222477646
50.1088106952108	0.0177933918263128
50.1098089774553	0
50.1108072696437	0.00122078419678623
50.1118055717761	0.0077191902604296
50.1128038838523	0.21065640522618
50.1138022058725	0.00773439937152086
50.1148005378367	0.234490455457854
50.1157988797447	0.253376722064496
50.1167972315967	0.00720299195104899
50.1177955933927	0.0885824486619778
50.1187939651326	0
50.1197923468164	0.00122069380010299
50.1207907384441	0.00874309348054575
50.1217891400158	0.0122806960751226
50.1227875515314	0.0518295907183028
50.123785972991	0
50.1247844043945	0.00508616193075974
50.1257828457419	0.016625204608193
50.1267812970333	0
50.1277797582686	0.255584672850091
50.1287782294478	0.00406367010062282
50.129776710571	0.00471947314124019
50.1307752016381	0.0134477144122685
50.1317737026491	0.475076913854898
50.132772213604	0.0108368021287469
50.133770734503	0
50.1347692653458	0
50.1357678061326	0.427301704787733
50.1367663568633	0.11924597968463
50.1377649175379	6.78966259757785E-05
50.1387634881565	0.485598370034023
50.139762068719	0.0329201484844951
50.1407606592255	0.256527364151056
50.1417592596759	0.00499848750752434
50.1427578700702	0.018974659538441
50.1437564904084	0.00047011460119021
50.1447551206906	0
50.1457537609167	0.00102732475789913
50.1467524110868	0.00625174478244522
50.1477510712008	0.261727194035631
50.1487497412587	0.000470109348673621
50.1497484212606	0
50.1507471112064	0
50.1517458110961	0.00303645642446193
50.1527445209298	0.288456090410853
50.1537432407074	0.020129419959066
50.1547419704289	0
50.1557407100944	0.000787153883330467
50.1567394597038	0.0246141910911889
50.1577382192572	0.195920045496578
50.1587369887544	0.026443615914599
50.1597357681956	0
50.1607345575808	0.220081258839834
50.1617333569099	0.0236938495364318
50.1627321661829	0.048137061116134
50.1637309853999	0.00055270917937552
50.1647298145607	0
50.1657286536656	0.0010806368296671
50.1667275027143	0.0136312547335782
50.167726361707	0.00939511709759133
50.1687252306437	0.0333642557069795
50.1697241095242	0
50.1707229983487	0
50.1717218971171	0.00108054963386624
50.1727208058295	0.0129679816560444
50.1737197244858	0
50.1747186530861	0.264329079383828
50.1757175916302	0.0536785834514211
50.1767165401183	0.230165875099677
50.1777154985504	0.0439130801507608
50.1787144669264	0.229106386179728
50.1797134452463	0.0938459863938052
50.1807124335101	0.000669821601316135
50.1817114317179	0
50.1827104398696	0
50.1837094579653	0
50.1847084860049	0.00146834321046414
50.1857075239884	0.435926878784687
50.1867065719159	0.0262063105718988
50.1877056297873	0
50.1887046976026	0
50.1897037753618	0
50.190702863065	0
50.1917019607122	0
50.1927010683033	0
50.1937001858383	0
50.1946993133172	0
50.1956984507401	0.250114330326647
50.1966975981069	0.00914492893261249
50.1976967554176	0.0137348738536713
50.1986959226723	0.307807026524613
50.1996950998709	0.283630079367194
50.2006942870135	0.00402342255337216
50.2016934840999	0
50.2026926911304	0.230166669321113
50.2036919081047	0.0290925899381465
50.204691135023	0
50.2056903718852	0
50.2066896186914	0.0012198199654549
50.2076888754415	0.00772015449176093
50.2086881421355	0.251671135155567
50.2096874187735	0.105177886127809
50.2106867053554	0.0518355253322043
50.2116860018812	0
50.212685308351	0
50.2136846247647	0.0130818819301634
50.2146839511223	0.246177377329096
50.2156832874239	0
50.2166826336694	0.00587354791936828
50.2176819898589	0.00817498337054232
50.2186813559922	0.00490294855944681
50.2196807320695	0.00315659879407956
50.2206801180908	0.0168659033799142
50.221679514056	0.00444875105455432
50.2226789199651	0
50.2236783358181	0
50.2246777616151	0.269909198372398
50.2256771973561	0.00978428821764023
50.2266766430409	0
50.2276760986697	0.0147726849362458
50.2286755642424	0.000552985561838538
50.2296750397591	0.00125623735195781
50.2306745252197	0.0330290742677205
50.2316740206242	0.254019420500774
50.2326735259727	0.0386429051720125
50.2336730412651	0.0147726594238949
50.2346725665015	0.00253228289302674
50.2356721016817	0.26461806729083
50.2366716468059	0.0329773509810079
50.2376712018741	0.00121277070911732
50.2386707668862	0.00444880995371927
50.2396703418422	0.111846989125747
50.2406699267421	0.0337468806060541
50.241669521586	0.650380950506567
50.2426691263738	0.0201171337846213
50.2436687411056	0.0118282693763466
50.2446683657813	0.00235455300264051
50.2456680004009	0.0075285441599656
50.2466676449644	0.0147726041475807
50.2476672994719	0.00550090809356264
50.2486669639234	0.0333663345021517
50.2496666383187	0.000392514940587349
50.250666322658	0.00471604189210741
50.2516660169413	0.235212639562734
50.2526657211684	0.0240466196965254
50.2536654353395	0.270211744698188
50.2546651594546	0.0043731850591556
50.2556648935135	0.0190633923786528
50.2566646375165	0.240195866880606
50.2576643914633	0.241851645878908
50.2586641553541	0.0314561446702615
50.2596639291888	0
50.2606637129675	0.00024175757444422
50.26166350669	0.00486679925825054
50.2626633103565	0
50.263663123967	0
50.2646629475214	0
50.2656627810197	0
50.266662624462	0
50.2676624778482	0.109452592701405
50.2686623411783	0.017708168220397
50.2696622144524	0.245564911225917
50.2706620976704	0.255679453558211
50.2716619908323	0.0199535070582078
50.2726618939382	0.0133892154043938
50.273661806988	0.0405343029909963
50.2746617299817	0.232216928718317
50.2756616629194	0.116586488449103
50.276661605801	0.00705403189392571
50.2776615586265	0.262168542819887
50.278661521396	0.249688305491882
50.2796614941094	0.00471619514551901
50.2806614767668	0.244053450152731
50.2816614693681	0.0152058091065286
50.2826614719133	0.001411244566956
50.2836614844024	0.00752872989025983
50.2846615068355	0.0130478930578748
50.2856615392125	0.246211366201384
50.2866615815335	0
50.2876616337984	0.00490299657764482
50.2886616960072	0.000205560255049946
50.28966176816	0
50.2906618502567	0.00219942971801675
50.2916619422973	0.276940799179556
50.2926620442819	0.426424182890957
50.2936621562104	0.290992774878492
50.2946622780828	0.012633402792973
50.2956624098992	0.0429665633874205
50.2966625516595	0.208068657287184
50.2976627033637	0.00919232953648026
50.2986628650119	0.250351702113856
50.299663036604	0.0166286256480143
50.3006632181401	0
50.3016634096201	0
50.302663611044	0
50.3036638224118	0.00111377332136535
50.3046640437236	0.00910334034402418
50.3056642749794	0
50.306664516179	0.247764305435272
50.3076647673226	0.256735154935065
50.3086650284102	0.0191276149808762
50.3096652994416	0
50.310665580417	0.00164418043651247
50.3116658713363	0.0276437648626667
50.3126661721996	0.510304727367051
50.3136664830068	0.0172400220974991
50.314666803758	0
50.315667134453	0.000556791833489491
50.316667475092	0.00619558205436005
50.317667825675	0.0264532455246664
50.3186681862019	0.00463862711985061
50.3196685566727	0.000469929712844149
50.3206689370874	0.00146607808760721
50.3216693274461	0.0133396954001765
50.3226697277487	0.0179299204139163
50.3236701379953	0.00154826618091853
50.3246705581858	0.0162815984616291
50.3256709883202	0.0166027721155387
50.3266714283986	0.0132914394551563
50.3276718784209	0.208987470798587
50.3286723383871	0.0285604219217191
50.3296728082972	0
50.3306732881513	0
50.3316737779494	0
50.3326742776913	0.109457840095125
50.3336747873772	0.00624147974878195
50.3346753070071	0.0132917401816354
50.3356758365808	0.00254399453611399
50.3366763760986	0.0229987896273598
50.3376769255602	0
50.3386774849658	0.00129281563244553
50.3396780543153	0.257966443626814
50.3406786336088	0
50.3416792228461	0.152156106414009
50.3426798220274	0.00493201619135466
50.3436804311527	0.24363568246229
50.3446810502219	0.0220092728378377
50.345681679235	0.10963669389906
50.3466823181921	0.00402869562839817
50.3476829670931	0.00463865758438736
50.348683625938	0.00690694492652841
50.3496842947269	0.00978781474830932
50.3506849734597	0.00420936690424872
50.3516856621364	0.00970522327867701
50.3526863607571	0.333845223720046
50.3536870693217	0.25531943143492
50.3546877878302	0.00393982782433913
50.3556885162827	0
50.3566892546791	0.00900050312645512
50.3576900030194	0.603378622294997
50.3586907613037	0.503840542522354
50.3596915295319	0.218443383101215
50.3606923077041	0.275809490462003
50.3616930958202	0
50.3626938938802	0
50.3636947018841	0.00115192591630179
50.364695519832	0.152164519498664
50.3656963477238	0.00920212309816311
50.3666971855596	0.0185842394561658
50.3676980333393	0.00739216865339949
50.3686988910629	0.0216455086257257
50.3696997587305	0.382036538175595
50.370700636342	0.283841291174186
50.3717015238974	0.0072402409076211
50.3727024213968	0.248317790737348
50.3737033288401	0.0242346371540205
50.3747042462273	0
50.3757051735585	0
50.3767061108336	0.00141078512903777
50.3777070580527	0.00752918932817806
50.3787080152156	0
50.3797089823225	0
50.3807099593734	0
50.3817109463682	0.0339125123724004
50.3827119433069	0.00580606152782857
50.3837129501895	0.25402344397972
50.3847139670161	0
50.3857149937867	0
50.3867160305011	0
50.3877170771595	0.255507857462766
50.3887181337618	0.00375140179649289
50.3897192003081	0
50.3907202767983	0
50.3917213632324	0.0127564354678032
50.3927224596105	0.00129209582210744
50.3937235659325	0
50.3947246821985	0.245712197951636
50.3957258084083	0.0135470613076231
50.3967269445621	0
50.3977280906599	0
50.3987292467016	0.00490307382434026
50.3997304126872	0.000205483008354503
50.4007315886167	0
50.4017327744902	0
50.4027339703076	0
50.403735176069	0.00327282282111228
50.4047363917743	0.0107757084687983
50.4057376174235	0
50.4067388530166	0
50.4077400985537	0.251618500919203
50.4087413540348	0.0101950367564036
50.4097426194597	0.255876771337137
50.4107438948286	0.00806576955557184
50.4117451801415	0.262375581418817
50.4127464753982	0.0151889019541192
50.4137477805989	0
50.4147490957436	0
50.4157504208322	0
50.4167517558647	0.251999087894715
50.4177531008411	0.259259051095729
50.4187544557615	0.0072603795280749
50.4197558206258	0.265642018367011
50.420757195434	0.272033588274113
50.4217585801862	0
50.4227599748823	0
50.4237613795224	0
50.4247627941064	0
50.4257642186343	0.254515696104068
50.4267656531062	0.0252697876392742
50.427767097522	0.315073845296587
50.4287685518817	0.0117817948425741
50.4297700161854	0
50.430771490433	0.245830021569553
50.4317729746245	0.0134292376897065
50.4327744687599	0.0534890256738292
50.4337759728394	0.235820510396183
50.4347774868627	0.238702873712265
50.43577901083	0.00327750081797832
50.4367805447412	0
50.4377820885963	0
50.4387836423954	0
50.4397852061384	0.00817450652832905
50.4407867798254	0.0518510362558344
50.4417883634562	0.231523956616271
50.4427899570311	0.0277353026429881
50.4437915605498	0.0192786493503455
50.4447931740125	0.266800533280561
50.4457947974191	0
50.4467964307697	0.00694866126433617
50.4477980740642	0.327802657786801
50.4487997273026	0.223773596110361
50.449801390485	0.0559679989016365
50.4508030636113	0.253961747494975
50.4518047466815	0
50.4528064396957	0
50.4538081426538	0
50.4548098555558	0
50.4558115784018	0
50.4568133111917	0
50.4578150539255	0
50.4588168066033	0
50.459818569225	0.238913707688442
50.4608203417907	0.270236026950038
50.4618221243003	0.0145256486095214
50.4628239167538	0.247746188966855
50.4638257191512	0.0169647032641477
50.4648275314926	0.00471717279685702
50.4658293537779	0.00128139043977665
50.4668311860072	0.00382716639291811
50.4678330281804	0.0392349852314965
50.4688348802975	0.370251370144636
50.4698367423586	0.00941530490483813
50.4708386143636	0
50.4718404963125	0
50.4728423882054	0
50.4738442900422	0
50.4748462018229	0
50.4758481235476	0.44815174401259
50.4768500552162	0.0371611550934125
50.4778519968288	0.00121709802080931
50.4788539483852	0.012361671636565
50.4798559098857	0.17851788405676
50.48085788133	0.00660723190992761
50.4818598627183	0.0238629175268631
50.4828618540505	0.278739308041146
50.4838638553267	0.22921751588328
50.4848658665467	0
50.4858678877108	0
50.4868699188187	0.0112931910730873
50.4878719598706	0.247966068186172
50.4888740108664	0.0188155637922507
50.4898760718062	0.258495201663117
50.4908781426899	0.0726253775842237
50.4918802235175	0.000591327273390954
50.4928823142891	0.019268431310299
50.4938844150046	0.244508057508264
50.494886525664	0
50.4958886462674	0
50.4968907768147	0
50.497892917306	0
50.4988950677412	0.247655176021335
50.4998972281203	0.521733297614443
50.5008993984433	0.0377242243555844
50.5019015787103	0.00239217464004329
50.5029037689212	0.264953963286182
50.5039059690761	0.0105827524941007
50.5049081791749	0.0132981306176852
50.5059103992176	0
50.5069126292043	0
50.5079148691348	0
50.5089171190094	0.023997246968934
50.5099193788278	0.0059410037837404
50.5109216485902	0.00454450786801526
50.5119239282966	0
50.5129262179468	0
50.513928517541	0
50.5149308270792	0
50.5159331465613	0
50.5169354759873	0.000591292258918209
50.5179378153572	0.00490204838659414
50.5189401646711	0.00472377301987717
50.5199425239289	0.00183569700877544
50.5209448931306	0.75081215678559
50.5219472722763	0.264862656315219
50.5229496613659	0.273712243373032
50.5239520603995	0.0332308536019311
50.524954469377	0.0051108834729463
50.5259568882984	0.0855057520989556
50.5269593171638	0
50.5279617559731	0
50.5289642047263	0.152139703022533
50.5299666634235	0.00494841958283067
50.5309691320645	0.00528730250813101
50.5319716106496	0.253971956751128
50.5329740991785	0
50.5339765976515	0.00118903594520026
50.5349791060683	0.00510854851383131
50.5359816244291	0.00391952920635796
50.5369841527338	0.0179039000903619
50.5379866909824	0.227660121173296
50.538989239175	0.026466630077338
50.5399917973115	0.00194361745875708
50.540994365392	0.257315641800502
50.5419969434163	0.0147713497959049
50.5429995313847	0.00055432070217941
50.5440021292969	0.0147713412917879
50.5450047371531	0.000554329206296368
50.5460073549532	4.87543520009761E-05
50.5470099826973	0.00505980248069379
50.5480126203853	0
50.5490152680172	0.0669378463857331
50.5500179255931	0.206369944163437
50.5510205931129	0.25885741430468
50.5520232705766	0.0157275154526632
50.5530259579843	0
50.5540286553359	0
50.5550313626314	0.00529087492570936
50.5560340798709	0.25561138077554
50.5570368070543	0.0111283956397468
50.5580395441816	0.238922576893755
50.5590422912529	0.149464838447702
50.5600450482681	0.0321433450431406
50.5610478152273	0.0373295856912977
50.5620505921304	0.305399225971093
50.5630533789774	0.495141539098008
50.5640561757683	0.0396430689473083
50.5650589825032	0.00463781224486108
50.566061799182	0.0147712477469474
50.5670646258048	0.0153256662460258
50.5680674623715	0.221102787534847
50.5690703088821	0.00713383434627307
50.5700731653367	0.381623124759278
50.5710760317352	0.0535299294049434
50.5720789080776	0.0147712222348196
50.573081794364	0.000554448263264721
50.5740846905943	0.00201686523741885
50.5750875967685	0.0466459603542288
50.5760905128867	0.133836181212325
50.5770934389488	0.590566384697761
50.5780963749549	0.0187609175659551
50.5790993209048	0.0147711924704102
50.5801022767987	0.0012041510769379
50.5811052426366	0.00567494726452205
50.5821082184184	0.24651853581553
50.5831112041441	0.0255731912525491
50.5841141998137	0.244141562282392
50.5851172054273	0.27649576974052
50.5861202209849	0.257429548861222
50.5871232464863	0.0241966719216831
50.5881262819317	0.0138103062623024
50.589129327321	0.0289008021577507
50.5901323826543	0.00432291220963396
50.5911354479315	0
50.5921385231526	0.00211864845824397
50.5931416083177	0.267948543578664
50.5941447034267	0.00676892432585281
50.5951478084796	0.0209573049221731
50.5961509234765	0.00999712788492532
50.5971540484173	0.00294606276870111
50.5981571833021	0.0162110253539043
50.5991603281307	0.00201541444297186
50.6001634829034	0.0248045089286757
50.6011666476199	0.502925249255025
50.6021698222804	0.0236749801241557
50.6031730068848	0.0200153517191587
50.6041762014332	0.016753478248923
50.6051794059254	0.510906930936188
50.6061826203617	0.00226365999014017
50.6071858447418	0.250528455476097
50.6081890790659	0.0192034845380172
50.609192323334	0.518453814219429
50.6101955775459	0.0203320667572337
50.6111988417018	0.000785567940080165
50.6122021158016	0.488820491453049
50.6132053998454	0.0340210159580844
50.6142086938331	0.00118837044095575
50.6152119977648	0.00392018639173901
50.6162153116403	0.253066193213777
50.6172186354598	0.00709129659154427
50.6182219692233	0.0229949003029665
50.6192253129307	0.241663014089861
50.620228666582	0.00392022798575894
50.6212320301772	0
50.6222354037164	0
50.6232387871995	0.00118829557170501
50.6242421806266	0.00392026126098975
50.6252455839976	0
50.6262489973125	0
50.6272524205713	0.00839573160529545
50.6282558537741	0.497376265973977
50.6292592969209	0.0348760202978434
50.6302627500115	0.020016094511134
50.6312662130461	0
50.6322696860247	0.265209482959282
50.6332731689471	0.111457656627448
50.6342766618135	0.247919340624088
50.6352801646239	0.263417326529491
50.6362836773781	0.0269588586877614
50.6372872000764	0.501827760701454
50.6382907327185	0.459943973804293
50.6392942753046	0.10538565115175
50.6402978278346	0
50.6413013903085	0.00288169101919663
50.6423049627264	0.259475768215925
50.6433085450882	0.264425398942506
50.644312137394	0.00322991321445443
50.6453157396437	0
50.6463193518373	0
50.6473229739749	0.13821635513711
50.6483266060564	0.00231825423822114
50.6493302480818	0.00505926035647013
50.6503339000511	0.0116650463438688
50.6513375619644	0.24759421291539
50.6523412338217	0
50.6533449156229	0.403643340959721
50.6543486073679	0.272393121977944
50.655352309057	0.0212815447251707
50.65635602069	0.000303507193082665
50.6573597422669	0.0111907456804806
50.6583634737877	0.109484077057186
50.6593672152525	0.00290417326209855
50.6603709666612	0
50.6613747280138	0.243474955050769
50.6623784993104	0.517831261797371
50.6633822805509	0.0088087256805954
50.6643860717354	0.163396654944822
50.6653898728638	0.243449492826876
50.6663936839361	0.0412854763153182
50.6673975049524	0.240246409118602
50.6684013359126	0
50.6694051768167	0.238238184481074
50.6704090276648	0.0216793249246958
50.6714128884568	0.00445030668618379
50.6724167591927	0
50.6734206398726	0.245901324516766
50.6744245304964	0.252119561255245
50.6754284310641	0.023495162355879
50.6764323415758	0.026376672178623
50.6774362620314	0.238241167690527
50.6784401924309	0.0210180915687319
50.6794441327744	0.00463900530059902
50.6804480830618	0.000469551532095748
50.6814520432932	0
50.6824560134684	0.257869744313885
50.6834599935877	0.261403471706823
50.6844639836508	0.267782582863301
50.6854679836579	0.000939092559158317
50.6864719936089	0
50.6874760135039	0
50.6884800433428	0
50.6894840831256	0
50.6904881328524	0.0212054505907751
50.6914921925231	0.0570994460715369
50.6924962621377	0.294619752124406
50.6935003416963	0.246163807425279
50.6945044311988	0.0228430297247495
50.6955085306452	0.00974757999189479
50.6965126400356	0.000939069448115059
50.6975167593699	0.0276836687772742
50.6985208886481	0.00286594514348404
50.6995250278703	0.098205977943036
50.7005291770364	0.00534402499444328
50.7015333361465	0
50.7025375052005	0.00529341098744218
50.7035416841984	0.00492370267794735
50.7045458731402	0
50.705550072026	0.0534997553071032
50.7065542808557	0.00468314469987164
50.7075584996294	0.0107826172344044
50.708562728347	0.250052223505918
50.7095669670085	0.244267281261273
50.710571215614	0.143684634874941
50.7115754741634	0.00570645656743406
50.7125797426567	0.124951913579235
50.713584021094	0.0103924071971499
50.7145883094752	0.109488597887718
50.7155926078003	0.253330723757017
50.7165969160694	0.0264500499114446
50.7176012342824	0.06482643134086
50.7186055624394	0.0235402461211487
50.7196099005402	0.00129115404694601
50.720614248585	0.511126799144574
50.7216186065738	0.0413519817644453
50.7226229745065	0.288791555167687
50.7236273523831	0.209815232250242
50.7246317402036	0
50.7256361379681	0
50.7266405456766	0.202276882885965
50.7276449633289	0.016157303952335
50.7286493909252	0.00833058536004309
50.7296538284654	0.260837324509051
50.7306582759496	0.00920505527217217
50.7316627333777	0.0112988475249176
50.7326672007497	0.00386257718843087
50.7336716780657	0.187708273531791
50.7346761653256	0.00481936298455347
50.7356806625294	0.502661660487709
50.7366851696772	0.281855784051561
50.7376896867689	0.0844218467214587
50.7386942138046	0
50.7396987507841	0.257198298273073
50.7407032977076	0.00716951781888148
50.7417078545751	0
50.7427124213865	0.0179997696878378
50.7437169981418	0.0726771140924942
50.7447215848411	0
50.7457261814842	0.0257615619990447
50.7467307880714	0.0445360693403212
50.7477354046024	0.0351179747531403
50.7487400310774	0.202869624113222
50.7497446674963	0.0228621542131431
50.7507493138592	0.0124030625798512
50.751753970166	0.0120730057223742
50.7527586364167	0.261234784826796
50.7537633126114	0.244373275836733
50.75476799875	0.032146752243979
50.7557726948325	0.00445059771750046
50.756777400859	0.40217110251292
50.7577821168294	0.244061336822967
50.7587868427438	0.249987891207436
50.759791578602	0.00927136805182306
50.7607963244043	4.98917498411718E-05
50.7618010801504	0.111924688432438
50.7628058458405	0.255229461043265
50.7638106214745	0.0212834537903162
50.7648154070525	0.0112570771425047
50.7658202025743	0
50.7668250080402	0.267534353895782
50.7678298234499	0.264421585379639
50.7688346488036	0.00444252815752946
50.7698394841013	0
50.7708443293428	0
50.7718491845283	0
50.7728540496577	0
50.7738589247311	0
50.7748638097484	0
50.7758687047097	0
50.7768736096148	0.000784992817836893
50.7778785244639	0.00432356401485787
50.778883449257	0.241200436688679
50.779888383994	0.0332525192293564
50.7808933286749	0.000131973839307853
50.7818982832997	0.0127575592423373
50.7829032478685	0.00129097204757328
50.7839082223812	0.013033037211884
50.7849132068379	0.378473017071193
50.7859182012385	0.0342568230628752
50.786923205583	0.243458067737062
50.7879282198714	0.240727597714997
50.7889332441038	0.0185316615442625
50.7899382782802	0.0112979628561177
50.7909433224004	0.000196290017445518
50.7919483764646	0.468781953425023
50.7929534404728	0.0293023377627164
50.7939585144248	0.0139715280457607
50.7949635983208	0.00901697770136573
50.7959686921608	0.256628185197481
50.7969737959446	0.148940809302408
50.7979789096724	0.242295154781204
50.7989840333442	0.0226339350100952
50.7999891669599	0.0206181229557768
50.8009943105195	0.121144329151503
50.801999464023	0
50.8030046274705	0
50.8040098008619	0
50.8050149841973	0
50.8060201774766	0
50.8070253806998	0
50.8080305938669	0.00724498068599065
50.809035816978	0.496856560940534
50.8100410500331	0.00419986322660434
50.811046293032	0
50.8120515459749	0
50.8130568088618	0
50.8140620816925	0.24150353336019
50.8150673644672	0.509240940828528
50.8160726571859	0.0446599715399793
50.8170779598484	0.00408469858803248
50.818083272455	0.000779037142593514
50.8190885950054	0.237619609236983
50.8200939274998	0.264794201640857
50.8210992699381	0.243197859381456
50.8221046223203	0.0211699567104984
50.8231099846465	0.012145034432365
50.8241153569166	0.252222781659589
50.8251207391307	0
50.8261261312887	0
50.8271315333906	0.00790263348130648
50.8281369454365	0.271235320575461
50.8291423674263	0.00331527052104421
50.83014779936	0.0138430717184842
50.8311532412376	0.244955947543913
50.8321586930592	0.53379862862712
50.8331641548248	0.0296745426029136
50.8341696265342	0.0187329243910628
50.8351751081876	0.484136352879371
50.836180599785	0.0130949628317369
50.8371861013263	0.00250231358231956
50.8381916128115	0.0179380948168311
50.8391971342406	0.25904680986817
50.8402026656137	0.013875093261803
50.8412082069307	0.0115037951421806
50.8422137581916	0.262183701757814
50.8432193193965	0
50.8442248905453	0.246104627911194
50.8452304716381	0.0182631881807596
50.8462360626748	0
50.8472416636554	0
50.84824727458	0
50.8492528954485	0
50.8502585262609	0.26982572426748
50.8512641670172	0.0136991799470795
50.8522698177175	0.00463918598691694
50.8532754783618	0.275102643883979
50.8542811489499	0.0171529966047317
50.855286829482	0.511670016960571
50.8562925199581	0.00604345600061921
50.857298220378	0.284460940584143
50.858303930742	0.0120418710901511
50.8593096510498	0
50.8603153813016	0
50.8613211214973	0.25522390438085
50.862326871637	0.014715107318771
50.8633326317205	0.0287535039278969
50.864338401748	0.103708349067032
50.8653441817195	0.243526476881919
50.8663499716349	0.0143536290493294
50.8673557714942	0
50.8683615812975	0.00506290445436687
50.8693674010447	0.264423317373939
50.8703732307358	0.76632404055164
50.8713790703709	0.258851208975646
50.8723849199499	0.349568771654222
50.8733907794728	0.188450950768244
50.8743966489397	0.240912441136954
50.8754025283504	0.0196375272816685
50.8764084177052	0.00490340508034722
50.8774143170039	0.259887864712237
50.8784202262465	0.00979365996475909
50.879426145433	0.0282235233905849
50.8804320745635	0.251102516260373
50.8814380136379	0.170917380320444
50.8824439626562	0.0255366501387494
50.8834499216185	0.253199248561646
50.8844558905247	0.00600599273111514
50.8854618693749	0.506990946714521
50.886467858169	0.280373678025607
50.887473856907	0
50.888479865589	0
50.8894858842149	0.0116537236829538
50.8904919127847	0.267447583247472
50.8914979512985	0.239417211588093
50.8925039997562	0
50.8935100581578	0.00211157504860776
50.8945161265033	0.0123260731828615
50.8955222047929	0.00540972029574178
50.8965282930263	0.00569541563626273
50.8975343912037	0.0127578914636027
50.898540499325	0.00129063982630787
50.8995466173902	0
50.9005527453994	0
50.9015588833525	0
50.9025650312496	0
50.9035711890905	0
50.9045773568755	0.000305844083811082
50.9055835346043	0.0111884087897521
50.9065897222771	8.81608584503219E-05
50.9075959198938	0.265665931504792
50.9086021274545	0.00372228056140658
50.9096083449591	0.00169306499451621
50.9106145724076	0.0161868839199155
50.9116208098001	0.00106982453421069
50.9126270571365	0.0129787067556999
50.9136333144168	0
50.9146395816411	0.452313930431801
50.9156458588093	0.115930240605631
50.9166521459214	0.0256765212801685
50.9176584429775	0.00122617869133886
50.9186647499775	0
50.9196710669214	0
50.9206773938093	0
50.9216837306411	0
50.9226900774169	0
50.9236964341365	0.26014646254494
50.9247028008002	0.154923780111509
50.9257091774077	0.251236184248426
50.9267155639592	0.269675938572823
50.9277219604546	0.00271495252996424
50.928728366894	0.00577087022624996
50.9297347832773	0.254272852041223
50.9307412096045	0.245423599179369
50.9317476458757	0.529387258741483
50.9327540920908	0.0123995705141017
50.9337605482498	0.00327268467420557
50.9347670143528	0.464710085582685
50.9357734903997	0.0198844072654591
50.9367799763905	0.0108744305444243
50.9377864723253	0.248384828714835
50.938792978204	0
50.9397994940266	0
50.9408060197932	0.0195700362288326
50.9418125555037	0.133365433307361
50.9428191011582	0.107057763215448
50.9438256567565	0.0161937763675465
50.9448322222989	0.00861503430354495
50.9458387977851	0
50.9468453832153	0.00121240743742866
50.9478519785894	0.00893996441306765
50.9488585839075	0.00772757706393537
50.9498651991695	0.000777652576960633
50.9508718243754	0.00982828209227805
50.9518784595253	0.0059320930457935
50.9528851046191	0.00779125087028149
50.9538917596568	0.0075343995397666
50.9548984246385	0.244410712352401
50.9559050995641	0.0200219058188149
50.9569117844336	0
50.9579184792471	0
50.9589251840045	0.00752611258509138
50.9599318987058	0.251733146674168
50.9609386233511	0.00326012624857357
50.9619453579403	0.010788405041337
50.9629521024735	0
50.9639588569505	0
50.9649656213716	0
50.9659723957365	0
50.9669791800454	0.170172877791118
50.9679859742982	0.0260995216076283
50.968992778495	0.494429786350574
50.9699995926357	0.0349573606618249
50.9710064167203	0.00358694145603297
50.9720132507489	0.189701985248224
50.9730200947214	0.00953173122687222
50.9740269486378	0.215438637346634
50.9750338124982	0.00933786329193609
50.9760406863025	0
50.9770475700507	0.240222488506452
50.9780544637429	0.00881965708741793
50.979061367379	0.244583986582125
50.980068280959	0.48389333460042
50.981075204483	0.0406318924312727
50.9820821379509	0.540874886240574
50.9830890813628	0.446082311384433
50.9840960347186	0.243714463795
50.9851029980183	0.270897416717607
50.9861099712619	0.0843664081208542
50.9871169544495	0.259480106723188
50.988123947581	0.106480081304376
50.9891309506565	0.0909346766752565
50.9901379636759	0.198277549090284
50.9911449866392	0.232459158937815
50.9921520195465	0.507220444240207
50.9931590623977	0.249177693795379
50.9941661151928	0.267818455008292
50.9951731779319	0.0179091777756503
50.9961802506149	0.000656142614298354
50.9971873332418	0.256527984927917
50.9981944258127	0.27410578305804
50.9992015283275	0.00445355583710975
51.0002086407862	0.522718589950878
51.0012157631889	3.50675663738622
51.0022228955355	5.13807975381028
51.0032300378261	5.15741491811724
51.0042371900606	6.45150104865465
51.005244352239	6.00172605954999
51.0062515243613	6.19934937788429
51.0072587064276	4.22732872501686
51.0082658984378	5.83463955791107
51.009273100392	4.84814510324726
51.0102803122901	4.30490688671984
51.0112875341321	3.92956072751834
51.0122947659181	4.74829032508091
51.013302007648	2.21639082584587
51.0143092593218	4.38529064616502
51.0153165209396	3.13367627227683
51.0163237925013	2.41026242051717
51.0173310740069	3.05435327415781
51.0183383654565	2.08597400365687
51.01934566685	3.85122441452014
51.0203529781874	12.0628375117023
51.0213602994688	20.1822258349674
51.0223676306941	27.2587282873783
51.0233749718634	25.1382829439347
51.0243823229766	23.2539152355154
51.0253896840337	17.7677605109373
51.0263970550347	15.5893786069826
51.0274044359797	12.26308129019
51.0284118268686	9.62659187614401
51.0294192277015	12.7502851206996
51.0304266384783	8.75493969983165
51.031434059199	6.37263087286282
51.0324414898637	7.11622602973507
51.0334489304723	6.64356597809717
51.0344563810248	4.44346265866983
51.0354638415213	4.59725767953357
51.0364713119617	5.40284835623735
51.037478792346	3.70716331555183
51.0384862826743	3.1598296382154
51.0394937829465	2.62863738834962
51.0405012931626	1.25359215728304
51.0415088133227	2.57497030225352
51.0425163434267	2.29343380935192
51.0435238834747	0.982641014559664
51.0445314334666	0.72261997114498
51.0455389934024	0.545351528887226
51.0465465632821	0.246912539406805
51.0475541431058	0
51.0485617328734	0.257612178536537
51.049569332585	0.00188347557182338
51.0505769422405	0.259022864410158
51.0515845618399	0.000378914312640916
51.0525921913833	0.25855257222756
51.0535998308706	0.0121179034831306
51.0546074803018	0.0112750779270236
51.055615139677	0.0216346635949833
51.0566228089961	0
51.0576304882591	0.0186795931518578
51.0586381774661	0.241236578895733
51.059645876617	0.00445164404436292
51.0606535857118	0
51.0616613047506	0
51.0626690337333	0.255394331186566
51.06367677266	0.00386492807269355
51.0646845215306	0.0177658547321766
51.0656922803451	0.500752663786342
51.0667000491035	0
51.0677078278059	0
51.0687156164522	0
51.0697234150425	0
51.0707312235767	0
51.0717390420548	0
51.0727468704769	0
51.0737547088429	0.00465311954424765
51.0747625571528	0.000455437288447111
51.0757704154067	0
51.0767782836045	0
51.0777861617462	0.236418674021932
51.0787940498319	0.0126234715719376
51.0798019478615	0
51.080809855835	0.248675526602677
51.0818177737525	0.25451408288198
51.0828257016139	0.015328909033862
51.0838336394193	0
51.0848415871685	0
51.0858495448618	0.00490354983090562
51.0868575124989	0.0177030537004932
51.08786549008	0.50140857411784
51.088873477605	0.234945715219124
51.089881475074	0.0106530939098739
51.0908894824869	0.00944093020771431
51.0918974998437	0.253068194425106
51.0929055271445	0.116205650042311
51.0939135643892	0.168662562501057
51.0949216115778	0.00906723943569592
51.0959296687104	0.00472049152686428
51.0969377357869	0
51.0979458128073	0.00506447125867064
51.0989538997717	0.000820173908784476
51.09996199668	0.261963014554741
51.1009701035322	0.00673727003514715
51.1019782203284	0
51.1029863470685	0.0198598476072894
51.1039944837526	0.23939941165197
51.1050026303805	0
51.1060107869525	0
51.1070189534683	0
51.1080271299281	0
51.1090353163318	0
51.1100435126795	0.0245759682098142
51.1110517189711	0.206586228469624
51.1120599352066	0
51.1130681613861	0
51.1140763975095	0
51.1150846435768	0.000656718767478843
51.1160928995881	0.208255433825741
51.1171011655433	0.0145872088371762
51.1181094414424	0.109520970262994
51.1191177272855	0.00286728005629095
51.1201260230725	0
51.1211343288034	0
51.1221426444783	0
51.1231509700971	0.0012106497241144
51.1241593056599	0.0447330788790922
51.1251676511665	0.0135318445302372
51.1261760066172	0.026079908971856
51.1271843720117	0.00128998405051119
51.1281927473502	0
51.1292011326326	0
51.130209527859	0.370710977768415
51.1312179330293	0.0226478983490819
51.1322263481435	0.00328118483828322
51.1332347732017	0.0133216248679748
51.1342432082038	0
51.1352516531498	0
51.1362601080398	0.0101537975688525
51.1372685728737	0.249105461690407
51.1382770476515	0.190858232482278
51.1392855323733	0.0253252063442884
51.140294027039	0.0724500222206878
51.1413025316486	0
51.1423110462022	5.19061133700826E-05
51.1433195706997	0.00532231423758892
51.1443281051412	0.27175219498039
51.1453366495265	0.00453816343553166
51.1463452038559	0.129561459200392
51.1473537681291	0.0012899262728287
51.1483623423463	0.0060958685848498
51.1493709265074	0.137655244745342
51.1503795206125	0.179365106337752
51.1513881246615	0.00472365553957074
51.1523967386544	0.278512250761398
51.1534053625913	0.0220003644525434
51.1544139964721	0.0127586281282367
51.1554226402968	0.00128990316167394
51.1564312940655	0
51.1574399577781	0
51.1584486314346	0.00293876917288332
51.1594573150351	0.0176704898487194
51.1604660085795	0.0100420819745659
51.1614747120678	0.0127586483503438
51.1624834255001	0.00327279958497459
51.1634921488763	0.0248370067262398
51.1645008821965	0.23062006436209
51.1655096254605	0.102713268971244
51.1665183786685	0
51.1675271418205	0.00145203765647636
51.1685359149164	0.0100422152170869
51.1695446979562	0
51.17055349094	0
51.1715622938677	0
51.1725711067393	0.00324149335123329
51.1735799295549	0.35802532711813
51.1745887623144	0.0180435243582232
51.1755976050178	0
51.1766064576652	0
51.1776153202565	0.00127880573112132
51.1786241927917	0.221673730056597
51.1796330752709	0.0286438882224991
51.180641967694	0
51.181650870061	0.118979866365366
51.182659782372	0.0342768386154774
51.1836687046269	0.002439372696788
51.1846776368257	0.106117459997976
51.1856865789685	0.001406850580154
51.1866955310553	0.247355704333957
51.1877044930859	0.0180924072892002
51.1887134650605	0.00879579560800636
51.189722446979	0.0129827032359366
51.1907314388415	0
51.1917404406479	0.00329767667806554
51.1927494523982	0.513469283344633
51.1937584740925	0.28034301559348
51.1947675057307	0.0138734215741149
51.1957765473128	0
51.1967855988389	0
51.1977946603089	0
51.1988037317228	0.0049399143291138
51.1998128130807	0.0831826910348709
51.2008219043825	0
51.2018310056282	0
51.2028401168179	0
51.2038492379515	0.00163911493604534
51.204858369029	0.0111322771456916
51.2058675100505	0.00127870351103483
51.2068766610159	0.00382985332165993
51.2078858219253	0.00282255317460499
51.2088949927786	0.0196969536044126
51.2099041735758	0.000468998968108803
51.210913364317	0
51.211922565002	0
51.2129317756311	0.254928026122547
51.2139409962041	0.00943978996940717
51.2149502267209	0.004639564167591
51.2159594671818	0.250555407064855
51.2169687175865	0.00917284485950842
51.2179779779352	0
51.2189872482279	0.00463956836961914
51.2199965284645	0.00856032863373501
51.221005818645	0.137052163333201
51.2220151187694	0.0119446191015036
51.2230244288378	0.0050066012801538
51.2240337488501	0.0933331177492204
51.2250430788063	0
51.2260524187065	0
51.2270617685506	0.0212531166357011
51.2280711283387	0.105313171064561
51.2290804980707	0.24651627095916
51.2300898777466	0.026161596346625
51.2310992673665	0.276563265658026
51.2321086669303	0.00107635966798223
51.233118076438	0.0195777671245522
51.2341274958896	0.0174592699124848
51.2351369252852	0.0170867513242418
51.2361463646248	0.00243211965648889
51.2371558139082	0.250632128901652
51.2381652731356	0.0204158964521762
51.239174742307	0.005108553368038
51.2401842214222	0.00445226421822065
51.2411937104814	0
51.2422032094846	0.00490365769787862
51.2432127184317	0.236583591951697
51.2442222373227	0.0143023266257123
51.2452317661576	0.0185338607609935
51.2462413049365	0.252808572131699
51.2472508536593	0.00543504064044937
51.2482604123261	0
51.2492699809368	0
51.2502795594914	0
51.2512891479899	0
51.2522987464324	0.000950571206996145
51.2533083548189	0.00736175762216762
51.2543179731492	0.263227088662528
51.2553276014235	0.253364797067695
51.2563372396418	0.246800334004715
51.2573468878039	0.250148976715907
51.25835654591	0.0215692077978963
51.2593662139601	0.243889326393108
51.260375891954	0.0419732630204889
51.261385579892	0.0666278320423419
51.2623952777738	0.00468125382367234
51.2634049855996	0.21332087019185
51.2644147033693	0.0194516259910242
51.2654244310829	0.00392556033828111
51.2664341687405	0.00488311615050339
51.267443916342	0.275057154206155
51.2684536738875	0.0109942628419624
51.2694634413769	0.258111239406885
51.2704732188102	0.273431877458351
51.2714830061874	0
51.2724928035086	0.0189386393440482
51.2735026107738	0.256557819449809
51.2745124279828	0.103813886033729
51.2755222551358	0
51.2765320922328	0
51.2775419392736	0.2438909679569
51.2785517962584	0.0231316095101498
51.2795616631872	0.26150818133094
51.2805715400598	0.014480933467923
51.2815814268764	0.08789507657189
51.282591323637	0
51.2836012303415	0.012758997904873
51.2846111469899	0.0178650375203236
51.2856210735822	0.00130444477914564
51.2866310101185	0.27272521113044
51.2876409565987	0.0274025027903771
51.2886509130229	0.259922296157611
51.289660879391	0.00955407676703816
51.290670855703	0.522636082426784
51.2916808419589	0.011205707518589
51.2926908381588	0.259434491519632
51.2937008443027	0.0114942362183108
51.2947108603904	0.0236991391415786
51.2957208864221	0.243972375200239
51.2967309223977	0.0217376546123577
51.2977409683173	0.00926858922457715
51.2987510241808	0.00197508235500369
51.2997610899883	0.0248448410166438
51.3007711657396	0.0382214924900239
51.3017812514349	0.963261604163247
51.3027913470742	0.00617973859577129
51.3038014526573	0
51.3048115681845	0
51.3058216936555	0
51.3068318290705	0
51.3078419744294	0
51.3088521297323	0
51.309862294979	0
51.3108724701698	0
51.3118826553044	0
51.312892850383	0
51.3139030554055	0.138189269068156
51.314913270372	0.0167116641239547
51.3159234952824	0.242289360549907
51.3169337301367	0
51.317943974935	0.00518175320811915
51.3189542296772	0.25407750605114
51.3199644943633	0
51.3209747689934	0.235721600849701
51.3219850535674	0.0286462152422527
51.3229953480854	0
51.3240056525472	0
51.325015966953	0
51.3260262913028	0
51.3270366255965	0.0154240243946438
51.3280469698341	0.00532002068049406
51.3290573240157	0.0265426218223208
51.3300676881411	0.0281057678899605
51.3310780622106	0.00123591770300235
51.3320884462239	0
51.3330988401812	0.207958571989791
51.3341092440824	0.015540789440605
51.3351196579276	0.259002863613272
51.3361300817167	0.254285365143697
51.3371405154497	0.0167245426351124
51.3381509591267	0.0154239395109991
51.3391614127476	0.0051160505748298
51.3401718763124	0.0280322837928231
51.3411823498212	0.012172139006095
51.3421928332739	0.255986110742328
51.3432033266706	0.203028177182662
51.3442138300111	0.0204711842477336
51.3452243432956	0.0270435752470032
51.3462348665241	0.308468715144475
51.3472453996965	0.104719222701798
51.3482559428128	0.00421293135116883
51.349266495873	0.0227296611332138
51.3502770588772	0.259518103873172
51.3512876318253	0.00135394948032357
51.3522982147174	0.259557857937007
51.3533088075534	0.27279989839186
51.3543194103333	0.260032167862011
51.3553300230572	0.00446813143735501
51.356340645725	0.245012998797074
51.3573512783367	0.0750564353564031
51.3583619208924	0.0707351635476722
51.359372573392	0.198802867968981
51.3603832358355	0.0170336582123731
51.361393908223	0
51.3624045905544	0.316462531136388
51.3634152828297	0.017089473670524
51.364425985049	0.300949594132189
51.3654366972122	0.0270565108948714
51.3664474193194	0
51.3674581513705	0
51.3684688933655	0.00682371391118685
51.3694796453044	0.507997780614792
51.3704904071873	0.12832311984038
51.3715011790141	0.00564210338587605
51.3725119607849	0
51.3735227524996	0.000868058993580268
51.3745335541582	0.258391200265679
51.3755443657608	0.00490374955878561
51.3765551873073	0.00510855752858482
51.3775660187977	0.256643712559739
51.3785768602321	0.0614550161351948
51.3795877116104	0.262563667947786
51.3805985729326	0.232278863594377
51.3816094441988	0.0838152704788532
51.3826203254089	0.2400938378592
51.3836312165629	0.0191654214000597
51.3846421176609	0
51.3856530287028	0.249470836999805
51.3866639496887	0.0294245708112544
51.3876748806184	0.361743528160329
51.3886858214922	0.0268704062931378
51.3896967723098	0.252030887620532
51.3907077330714	0
51.3917187037769	0.00468122599000292
51.3927296844264	0.000427330842691844
51.3937406750198	0
51.3947516755571	0
51.3957626860384	0.2312034832649
51.3967737064636	0.288378283878364
51.3977847368327	0.0014910297916013
51.3987957771458	0.000386474640623073
51.3998068274028	0.00472208219207169
51.4008178876037	0.250253484783323
51.4018289577486	0.0160834944220568
51.4028400378374	0.0423875782236576
51.4038511278701	0.000343130948995853
51.4048622278468	0
51.4058733377674	0
51.4068844576319	0.00163790347237624
51.4078955874404	0.0227551721231575
51.4089067271929	0.223371930790162
51.4099178768892	0
51.4109290365295	0.00206146425936142
51.4119402061137	0.0119870670305492
51.4129513856419	0
51.413962575114	0
51.41497377453	0
51.4159849838899	0
51.4169962031938	0
51.4180074324417	0.506063465524157
51.4190186716334	0.0337813869885686
51.4200299207691	0.263270819679417
51.4210411798488	0.0180602162469569
51.4220524488724	0.355065299353921
51.4230637278399	0.278420370316814
51.4240750167513	0.000895352398909481
51.4250863156067	0.00746280739674809
51.426097624406	0.0116942735394785
51.4271089431492	0.00421321162016406
51.4281202718364	0
51.4291316104675	0.00757217941659123
51.4301429590426	0.254936568422076
51.4311543175616	0.270870350094064
51.4321656860245	0.0132364831656089
51.4331770644313	0
51.4341884527821	0
51.4351998510769	0
51.4362112593155	0.259652289868781
51.4372226774981	0.00471552622317272
51.4382341056247	0.139600332522477
51.4392455436951	0.000884980376629042
51.4402569917095	0
51.4412684496679	0
51.4422799175701	0
51.4432913954164	0.249438859013026
51.4443028832065	0.0102066370797925
51.4453143809406	0.0300010377710678
51.4463258886186	0.468083242847484
51.4473374062405	0.00472233056832381
51.4483489338064	0.000655062543124194
51.4493604713162	0.00445349428957057
51.45037201877	0
51.4513835761677	0
51.4523951435093	0
51.4534067207948	0
51.4544183080243	0
51.4554299051978	0.00229350525963431
51.4564415123151	0.493696910306527
51.4574531293764	0.0234990678566682
51.4584647563816	0.0147408684428679
51.4594763933308	0.00472239398360038
51.4604880402239	0
51.461499697061	0
51.4625113638419	0
51.4635230405668	0
51.4645347272357	0
51.4655464238485	0.00365490573100058
51.4665581304052	0.0180564608079522
51.4675698469058	0
51.4685815733504	0
51.4695933097389	0
51.4706050560714	0.251347890409745
51.4716168123477	0.00706717096353729
51.4726285785681	0.376352779111783
51.4736403547323	0.0867057794495285
51.4746521408405	0.260398901722306
51.4756639368926	0.000247529428667837
51.4766757428887	0.253737344368279
51.4776875588287	0.00552191489098024
51.4786993847126	0.253301650421539
51.4797112205405	0.00595760883772056
51.4807230663123	0
51.481734922028	0
51.4827467876877	0
51.4837586632913	0.0230261166917522
51.4847705488389	0.245430638608406
51.4857824443303	0.0318761012289215
51.4867943497658	0.0910616846735484
51.4878062651451	0.243326639433036
51.4888181904684	0.0204512331574396
51.4898301257356	0
51.4908420709467	0
51.4918540261018	0
51.4928659912009	0.215440392885691
51.4938779662438	0.0144446645855734
51.4948899512307	0.0145589255918582
51.4959019461615	0.0832557954630246
51.4969139510363	0.00818783322353354
51.497925965855	0
51.4989379906176	0.248680835987519
51.4999500253242	0.0105784232717404
51.5009620699747	0.253546356736074
51.5019741245691	0.00711822327251527
51.5029861891075	0.00753465370788542
51.5039982635898	0
51.505010348016	0
51.5060224423862	0
51.5070345467003	0
51.5080466609584	0.00490384072380255
51.5090587851604	0.00444376299917561
51.5100709193063	0.285503094462316
51.5110830633961	0.0167712686090865
51.5120952174299	0
51.5131073814076	0.00723233581919447
51.5141195553293	0.252026923440065
51.5151317391949	0.881473638231796
51.5161439330044	0.0929835776047303
51.5171561367579	0
51.5181683504553	0
51.5191805740966	0.0166241944276003
51.5201928076819	0.501894324090918
51.5212050512111	0
51.5222173046842	0.184513941426978
51.5232295681013	0.00577980059090202
51.5242418414623	0.18950066919228
51.5252541247672	0.100274927076803
51.5262664180161	0.0729319388522446
51.5272787212089	0.247308046066556
51.5282910343457	0.0119512131927035
51.5293033574263	0.0236861357572584
51.530315690451	0.0810392793129843
51.5313280334195	0.243700306069244
51.532340386332	0.278208524443067
51.5333527491884	0.255868947265467
51.5343651219888	0
51.5353775047331	0
51.5363898974213	0
51.5374023000535	0
51.5384147126295	5.39895711023013E-05
51.5394271351496	0.00505456726159246
51.5404395676135	0
51.5414520100215	0.00600313128853924
51.5424644623733	0.25325612797072
51.5434769246691	0
51.5444893969088	0.00176101659532321
51.5455018790924	0.0265047153448186
51.54651437122	0.0100484443050689
51.5475268732915	0.00490386786448114
51.5485393853069	0.000204688968213625
51.5495519072663	0
51.5505644391696	0.0214354289593924
51.5515769810169	0.0666871764045922
51.5525895328081	0
51.5536020945432	0.253751121471576
51.5546146662223	0.158764842768526
51.5556272478452	0.00196034228256359
51.5566398394122	0.0326831496214471
51.557652440923	0.258024147659936
51.5586650523778	0.0100143527732185
51.5596776737766	0.00343997418269171
51.5606903051192	0.0446819558853661
51.5617029464058	0.000409359842542402
51.5627155976364	0
51.5637282588108	0
51.5647409299292	0
51.5657536109916	0
51.5667663019979	0
51.5677790029481	0.0252675215072243
51.5687917138422	0.0679636406894551
51.5698044346803	0.000385581542937606
51.5708171654623	0.00472297528975716
51.5718299061883	0
51.5728426568582	0.00490388526240159
51.573855417472	0.000204671570293172
51.5748681880297	0.00038555511993048
51.5758809685314	0.244338579224055
51.5768937589771	0.0196436817479682
51.5779065593666	0
51.5789193697001	0.00490388943789061
51.5799321899775	0.0015835470535311
51.5809450201989	0.330580705599697
51.5819578603642	9.66088667354043E-05
51.5829707104734	0.00594753641127442
51.5839835705266	0.264805975721548
51.5849964405237	0
51.5860093204648	0
51.5870222103497	0
51.5880351101787	0
51.5890480199515	0
51.5900609396683	6.78257915641254E-05
51.591073869329	0.00631787024930433
51.5920868089337	0
51.5930997584822	0
51.5941127179748	0
51.5951256874112	0.252839036604923
51.5961386667916	0.422470158948449
51.5971516561159	0.00285172398685847
51.5981646553842	0.25795471708881
51.5991776645964	0.00130454217044947
51.6001906837525	0
51.6012037128526	0
51.6022167518966	0
51.6032298008845	0.198863223055169
51.6042428598164	0.0169733031261843
51.6052559286922	0.245705173691066
51.6062690075119	0.000782693486456583
51.6072820962756	0
51.6082951949832	0.137352609671064
51.6093083036348	0.0784839165102902
51.6103214222303	0.251069857427022
51.6113345507697	0.262399873139541
51.612347689253	0.00249450953560881
51.6133608376803	0
51.6143739960515	0.00772445067363532
51.6153871643667	0.278137288022545
51.6164003426258	0.012988836016463
51.6174135308288	0
51.6184267289758	0
51.6194399370667	0.00144459273038571
51.6204531551015	0.0100496601431775
51.6214663830803	0.00352638953751652
51.622479621003	0.043429994540028
51.6234928688696	0.0414363762864392
51.6245061266802	0.348852377235237
51.6255193944347	0.213627292408069
51.6265326721331	0.00510855788325755
51.6275459597755	0.0114878160448368
51.6285592573618	0.152454567712125
51.6295725648921	0
51.6305858823662	0.00551358058853586
51.6315992097844	0.28384883174286
51.6326125471464	0.0818229445878438
51.6336258944524	0.334152190765863
51.6346392517023	0.0170608987761856
51.6356526188962	0.338686025242734
51.636665996034	0.271599666173756
51.6376793831157	0.268151997765242
51.6386927801414	0.0224077979457403
51.639706187111	0
51.6407196040245	0.0630095112886651
51.641733030882	0.196249747970594
51.6427464676834	0
51.6437599144287	0.00054636874450561
51.644773371118	0.260646644239277
51.6457868377512	0.0167599291487939
51.6468003143283	0.0834774537805776
51.6478138008494	0
51.6488272973144	0.00817317553940984
51.6498408037233	0.0224781654567587
51.6508543200762	0
51.651867846373	0
51.6528813826138	0.235602408112963
51.6538949287985	0.0300835763426298
51.6549084849271	0.328058626939923
51.6559220509996	0.274264704681941
51.6569356270161	0.0132167375623895
51.6579492129766	0.00353299098943942
51.6589628088809	0.0220097931740344
51.6599764147292	0.00464002638853049
51.6609900305215	0.00510855788318321
51.6620036562576	0.00974858637269061
51.6630172919377	0.0044699533883242
51.6640309375618	0.0220098874615244
51.6650445931297	0.242454441155476
51.6660582586416	0.00147914760569878
51.6670719340975	0.00482911888684612
51.6680856194973	0.510990309161975
51.669099314841	0.00396671862432009
51.6701130201286	0.764698108952597
51.6711267353602	0.530785444532412
51.6721404605357	0.00616297925833439
51.6731541956552	0.497754801388849
51.6741679407186	0.267019415746391
51.6751816957259	0
51.6761954606771	0
51.6772092355723	0.21187192879834
51.6782230204115	0.00961925428316692
51.6792368151945	0.28383281109032
51.6802506199215	0.00425454988947574
51.6812644345924	0.0110611769163774
51.6822782592073	0.248198082342882
51.6832920937661	0.00546851204482971
51.6843059382688	0.262801531770542
51.6853197927155	0.017809138815535
51.6863336571061	0
51.6873475314407	0
51.6883614157191	0.252479535117918
51.6893753099416	0.00677972414134139
51.6903892141079	0
51.6914031282182	0.248683272665841
51.6924170522724	0.0105759865934184
51.6934309862705	0
51.6944449302126	0
51.6954588840986	0
51.6964728479286	0.253380351142864
51.6974868217025	0.0109874649490896
51.6985008054203	0
51.6995147990821	0.245080321608639
51.7005288026878	0.00140754556888328
51.7015428162374	0
51.702556839731	0
51.7035708731685	0.00707349725147382
51.7045849165499	0.252185762007785
51.7055989698753	0
51.7066130331446	0
51.7076271063578	0.248683477856469
51.708641189515	0.266431597916785
51.7096552826161	0.00340344274526514
51.7106693856612	0
51.7116834986502	0
51.7126976215831	0
51.7137117544599	0
51.7147258972807	0
51.7157400500454	0
51.7167542127541	0
51.7177683854067	0
51.7187825680032	0.00715659983796757
51.7197967605437	0.0120004882846378
51.7208109630281	0
51.7218251754564	0.00594217963313023
51.7228393978287	0.19840009367466
51.7238536301449	0
51.724867872405	0
51.7258821246091	0.00219785021423983
51.7268963867571	0.0271320803952002
51.727910658849	4.42711785548672E-05
51.7289249408849	0.254766495302815
51.7299392328647	0.00449276395644389
51.7309535347884	0
51.7319678466561	0.210475474846844
51.7329821684678	0.0321199756311299
51.7339965002233	0.251657423085244
51.7350108419228	0.00975425396797989
51.7360251935662	0.249505005291279
51.7370395551536	0.0080877127986002
51.7380539266849	0.0527072385835572
51.7390683081601	0.00944770506739564
51.7400826995792	0.0113299987885487
51.7410971009423	0.0627440752855254
51.7421115122494	0
51.7431259335003	0.00353140696421703
51.7441403646952	0.030098617926386
51.7451548058341	0.0523229693638361
51.7461692569169	0.00472388952589293
51.7471837179436	0
51.7481981889142	0
51.7492126698288	0.0387588788098897
51.7502271606873	0.120883522211822
51.7512416614897	0.00158514963523312
51.7522561722361	0.503413785870954
51.7532706929264	0.0334336740305406
51.7542852235607	0.23934516824105
51.7552997641389	0.346150594913772
51.756314314661	0.0178340794157301
51.757328875127	0
51.758343445537	0
51.759358025891	0.138171266243173
51.7603726161888	0.00231404665593352
51.7613872164306	0.255889401977271
51.7624018266163	0.260403901127993
51.763416446746	0.00733377224594961
51.7644310768196	0.0449805779674814
51.7654457168371	0.620558231420907
51.7664603667986	0.02146381576913
51.767475026704	0.00392968646444839
51.7684896965534	0
51.7695043763466	0
51.7705190660839	0
51.771533765765	0.0629310357654942
51.7725484753901	0.196328223493765
51.7735631949591	0
51.774577924472	0
51.7755926639289	0
51.7766074133297	0
51.7776221726745	0.00325720190767649
51.7786369419632	0.0133456077985815
51.7796517211958	0.00462359975305541
51.7806665103724	0.254635659506204
51.7816813094929	0
51.7826961185573	0.00038447177648963
51.7837109375657	0.00472408505620513
51.784725766518	0.0726963070851717
51.7857406054142	0.196939930114721
51.7867554542544	0.0075029709737981
51.7877703130385	0.00120405076623738
51.7887851817665	0.00773592369097846
51.7898000604385	0.00521913236972762
51.7908149490544	0.228497342726058
51.7918298476143	0
51.7928447561181	0.244940052462712
51.7938596745658	0.0143192067965477
51.7948746029574	0.265110519808247
51.795889541293	0.0221726332362323
51.7969044895725	0.00773600404364361
51.797919447796	4.7539993002535E-05
51.7989344159634	0.00506101683969223
51.7999493940747	0
51.80096438213	0
51.8019793801292	0.258401415577046
51.8029943880723	0.000857843682213031
51.8040094059593	0.00325622454680066
51.8050244337904	0.2609494031311
51.8060394715653	0.0167649981203109
51.8070545192842	0.0302499733134469
51.808069576947	0.319686169726144
51.8090846445537	0.000384334376897178
51.8100997221044	0.00472422245579759
51.811114809599	0
51.8121299070375	0
51.81314501442	0.252591676278152
51.8141601317464	0.00666758298110734
51.8151752590168	0
51.8161903962311	0
51.8172055433893	0.245573445844154
51.8182207004915	0.0175726757815856
51.8192358675376	0.0855128822056785
51.8202510445276	0
51.8212662314615	0
51.8222814283394	0
51.8232966351613	0
51.824311851927	0.00157283315719623
51.8253270786367	0.494579178126168
51.8263423152904	0.49245080113981
51.8273575618879	0.0388713905964024
51.8283728184295	0.0044542771847657
51.8293880849149	0.000654272718615544
51.8304033613443	0.00445428411407922
51.8314186477176	0
51.8324339440348	0.000654262324645259
51.833449250296	0.0044542945080495
51.8344645665011	0
51.8354798926502	0
51.8364952287432	0
51.8375105747801	0.00260893922492577
51.8385259307609	0.039536654644806
51.8395412966857	0.0150958903786828
51.8405566725545	0.49142075269544
51.8415720583671	0.023496128317959
51.8425874541237	0
51.8436028598242	0.253496436928765
51.8446182754687	0.00576282233049386
51.8456337010571	0.1982991070981
51.8466491365894	0.0243445441067649
51.8476645820657	0.0251213551808312
51.8486800374859	0.00105635276284172
51.8496955028501	0.0407007270493766
51.8507109781581	0.23423979600035
51.8517264634101	0.249030951743126
51.8527419586061	0.0113706398772559
51.853757463746	0.503266077981865
51.8547729788298	0.02344873577063
51.8557885038575	0.269369794124751
51.8568040388292	0.0097902324803536
51.8578195837448	0.000654175708226212
51.8588351386044	0.00445438112446855
51.8598507034079	0
51.8608662781553	0
51.8618818628467	0.224826004923894
51.862897457482	0.00889047017189187
51.8639130620612	0
51.8649286765844	0.00130830291110908
51.8659443010515	0.00890881075428045
51.8669599354625	0
51.8679755798175	0
51.8689912341164	0
51.8700068983592	0.245471965394918
51.871022572546	0.0137872938643408
51.8720382566767	0.223765623630529
51.8730539507514	0.266968632250706
51.8740696547699	0.0162900097637209
51.8750853687325	0
51.8761010926389	0
51.8771168264893	0.00101211909622508
51.8781325702836	0.00409643773646968
51.8791483240219	0
51.8801640877041	0
51.8811798613302	0.00306680360058885
51.8821956449003	0.125062351018202
51.8832114384143	0.0519474737336991
51.8842272418722	0
51.885243055274	0
51.8862588786198	0.259874355075428
51.8872747119096	0.320267803809437
51.8882905551433	0.060481113232838
51.8893064083209	0.157588732990854
51.8903222714424	0
51.8913381445079	0
51.8923540275173	0
51.8933699204706	0.00490410517191093
51.8943858233679	0.000204451660783831
51.8954017362091	0.202841680262261
51.8964176589943	0.00788628908639847
51.8974335917234	0.00355608683994003
51.8984495343964	0.824955934351291
51.8994654870133	0.056545450073137
51.9004814495742	0.00117777228622434
51.9014974220791	0.00393078454647042
51.9025134045278	0
51.9035293969205	0
51.9045453992571	0.280326236871703
51.9055614115377	0.295939210341469
51.9065774337622	0.0022786140895104
51.9075934659307	0
51.908609508043	0
51.9096255600993	0.244651295978199
51.9106416220996	0.130827631224866
51.9116576940437	0.0230160926356864
51.9126737759319	0.00298846974917765
51.9136898677639	0.0250810059420836
51.9147059695399	0.0036223382916314
51.9157220812598	0.015534749830974
51.9167382029236	0.230134863743548
51.9177543345314	0.0342329523484056
51.9187704760832	0.000383763639854046
51.9197866275788	0.00472479319284072
51.9208027890184	0
51.9218189604019	0.0032383933764321
51.9228351417294	0.0108101379134785
51.9238513330008	0.000653950505388013
51.9248675342161	0.00445460632730675
51.9258837453754	0.0223927338474022
51.9268999664786	0.277102215808717
51.9279161975257	0.00190990347287197
51.9289324385168	0.237020989619648
51.9299486894518	0.0257662068340102
51.9309649503307	0.0220148469690747
51.9319812211536	0.00464030792300338
51.9329975019204	0.00510855788325755
51.9340137926312	0.00046824785912859
51.9350300932859	0
51.9360464038845	0.00515053104781718
51.937062724427	0.504827626192324
51.9380790549135	0.655178821360735
51.9390953953439	1.29763592324178
51.9401117457183	0.410493683872679
51.9411281060366	1.43118785283145
51.9421444762988	0.118933101390419
51.943160856505	0.493491564886847
51.9441772466551	0.550432204432475
51.9451936467491	0.262405392696524
51.9462100567871	0.458253596075183
51.9472264767689	0.211249388912116
51.9482429066948	0.0733018200839137
51.9492593465646	0.000516178148380412
51.9502757963783	0.265725670412729
51.9512922561359	0.430951328741161
51.9523087258375	0.296846757270113
51.953325205483	0.210644494581285
51.9543416950724	0.046561204263492
51.9553581946058	0.264158333128169
51.9563747040831	0.602363496072884
51.9573912235044	0.229646723322003
51.9584077528696	0.0236100171371375
51.9594242921787	0.0192201040587198
51.9604408414317	0.254368040126251
51.9614574006287	0.185528138050574
51.9624739697697	0
51.9634905488545	0.0134147517273262
51.9645071378833	0.00574233639527913
51.965523736856	0.025177047936155
51.9665403457727	0.186200174544305
51.9675569646333	0.042328958143718
51.9685735934379	0.243100971355388
51.9695902321863	0.00197517942006957
51.9706068808787	0.170438613683379
51.9716235395151	0.0268864363616775
51.9726402080953	0.22470998764854
51.9736568866196	0
51.9746735750877	0.133224846141982
51.9756902734998	0.728504240261209
51.9767069818558	0.0309912201102185
51.9777237001558	0
51.9787404283996	0
51.9797571665875	0.255096305373526
51.9807739147192	0.00416295388573349
51.9817906727949	0.128628478668016
51.9828074408145	0.0223579253169857
51.9838242187781	0.155527005976684
51.9848410066856	0.239421887835272
51.985857804537	0.0303069798420121
51.9868746123324	0.549844358875857
51.9878914300717	0.266167081007946
51.9889082577549	0.00238229780289758
51.9899250953821	0.447989512408694
51.9909419429532	0.751488205373149
51.9919588004682	2.10825310937442
51.9929756679272	5.14614530564082
51.9939925453301	5.74608044318912
51.995009432677	5.60258946602858
51.9960263299678	3.80546066288195
51.9970432372025	2.56086789799916
51.9980601543811	4.10596135693905
51.9990770815037	2.76225346758317
52.0000940185702	4.5392464888769
52.0011109655807	1.80010018411217
52.0021279225351	1.07632755348444
52.0031448894334	1.26131534505809
52.0041618662757	1.99936200331147
52.0051788530619	3.06989413701111
[truncated: 346,202 more rows]
