# Supplementary material for: Proliferating coacervate droplets as the missing link between chemistry and biology in the origins of life
Source: Nat Commun. 2021 Sep 24;12:5487. doi: 10.1038/s41467-021-25530-6 (PMC8463549; doi:10.1038/s41467-021-25530-6)
Supplement: Supplementary file 7 — Source Data [file 41467_2021_25530_MOESM7_ESM.zip › Source Data/DATA_SI/DATA_SI/Supplementary Figure10b_30min.txt]

Mass/Charge	Intensity
99.9935555961211	0.00485345201021548
99.9949658221558	0.594127996226754
99.9963760581348	0.292552934999686
99.997786304058	0.645883471151562
99.9991965599255	0.662166323595569
100.000606825737	2.71348362940805
100.002017101493	3.63063647621593
100.003427387194	4.22415931191908
100.004837682838	5.45764492920236
100.006247988427	4.58911287477326
100.00765830396	7.59161643087907
100.009068629437	48.9436020326972
100.010478964859	390.806528948933
100.011889310224	1549.10679814272
100.013299665535	3043.23917476744
100.014710030789	3193.62925382028
100.016120405987	2492.52802080702
100.01753079113	1784.42712132522
100.018941186217	1269.05724467494
100.020351591249	898.292068150189
100.021762006224	595.676899809135
100.023172431144	364.162113976098
100.024582866008	208.124043667296
100.025993310817	107.949925654629
100.027403765569	53.4405982569797
100.028814230266	28.2729956047889
100.030224704907	16.6764381427208
100.031635189493	11.9763557050046
100.033045684023	7.60744304231492
100.034456188496	4.87429145781652
100.035866702915	5.66323959529899
100.037277227277	4.13010748780966
100.038687761584	8.21950167354858
100.040098305835	10.6881876652767
100.04150886003	9.58554714679512
100.04291942417	9.58861013486983
100.044329998253	5.13945838408164
100.045740582281	2.77762758645781
100.047151176254	3.89014442115552
100.04856178017	1.40611377185619
100.049972394031	2.39072554084735
100.051383017836	1.59039656255491
100.052793651585	1.80388989901628
100.054204295279	2.75793027604355
100.055614948916	1.8328696907465
100.057025612499	2.93738255602508
100.058436286025	1.66856015115024
100.059846969495	2.3930417860182
100.06125766291	1.83328856042216
100.062668366269	1.55584085184551
100.064079079573	5.46655578448399
100.06548980282	24.7219623476
100.066900536012	57.3904832320657
100.068311279148	68.9817883851931
100.069722032229	69.1486046062177
100.071132795253	46.0234702999998
100.072543568222	42.6127679056916
100.073954351135	52.3006886798516
100.075365143993	84.693917842062
100.076775946795	88.0482564090135
100.07818675954	61.8362228589445
100.079597582231	45.460600376769
100.081008414865	36.4948639190142
100.082419257444	24.6643132515143
100.083830109967	17.3733561278151
100.085240972434	11.7587847363882
100.086651844846	5.07301147593825
100.088062727201	5.08368680677154
100.089473619501	1.96318802697629
100.090884521746	2.79167581324549
100.092295433934	2.28332857739176
100.093706356067	2.95507082023127
100.095117288144	1.25628575262603
100.096528230165	1.76839259486431
100.097939182131	1.28321626753278
100.09935014404	2.40080934567726
100.100761115895	5.36328763552403
100.102172097693	11.0972219003852
100.103583089435	25.0967812204501
100.104994091122	24.5468184462285
100.106405102753	20.1433356422935
100.107816124329	15.7076534364412
100.109227155848	13.773696659402
100.110638197312	6.56723885468606
100.11204924872	6.81682856852562
100.113460310073	4.02925117501403
100.114871381369	2.45472874953269
100.11628246261	2.77318397452763
100.117693553795	3.62058489267865
100.119104654925	1.55915219437691
100.120515765999	1.34231309888328
100.121926887017	1.76216722606617
100.123338017979	1.48173979565441
100.124749158885	1.87981369968181
100.126160309736	0.666965996123584
100.127571470531	2.03742344531335
100.12898264127	0.983410706731226
100.130393821954	1.51108983725863
100.131805012581	0.852746703485418
100.133216213153	0.673548903834845
100.13462742367	1.82459053905294
100.13603864413	1.23748550475876
100.137449874535	0.90028879964131
100.138861114884	0.642843960803485
100.140272365177	0.87168675876746
100.141683625415	0.023827197902421
100.143094895596	0.335199951999271
100.144506175723	0.621214347330303
100.145917465793	0.340218111268141
100.147328765807	1.78292903776454
100.148740075766	0.893054112831378
100.150151395669	1.23695825353376
100.151562725517	1.76750224164184
100.152974065308	1.2439639241296
100.154385415044	1.24098166877496
100.155796774724	0.38050475906664
100.157208144349	1.7579172704365
100.158619523917	1.56935065249443
100.16003091343	1.50095446158717
100.161442312887	0.909593181633274
100.162853722289	0.317847869137574
100.164265141635	0.6247132388641
100.165676570925	0.306890045318037
100.167088010159	0.894994322086738
100.168499459337	1.1161373641613
100.16991091846	0.442752758277377
100.171322387527	1.14318446910383
100.172733866538	0.648323766806437
100.174145355494	1.17719964966345
100.175556854393	0.632019305558479
100.176968363237	0.356938173855904
100.178379882026	1.5050462471628
100.179791410758	1.18552704411471
100.181202949435	0.391359443131094
100.182614498056	1.21641326681679
100.184026056621	1.2457899717905
100.185437625131	1.4702611412052
100.186849203585	0.92682240292655
100.188260791983	1.23447977879163
100.189672390325	1.19393065666793
100.191083998612	0.901778564613778
100.192495616842	0.35306533178589
100.193907245017	1.15957193517307
100.195318883137	1.30405843406179
100.1967305312	0.897069741169212
100.198142189208	0.376109292283696
100.19955385716	1.73725609343442
100.200965535057	2.04702322473137
100.202377222897	1.05409599451715
100.203788920682	0.369187395455849
100.205200628412	0.034842622759449
100.206612346085	0.676609026666772
100.208024073703	1.72013008549409
100.209435811265	1.25595096248717
100.210847558771	0.979170924905193
100.212259316221	1.7242866525833
100.213671083616	1.2230703078654
100.215082860955	0.961627454356553
100.216494648238	1.21477017119145
100.217906445466	1.50614028556009
100.219318252637	1.24445775166337
100.220730069753	1.2315346581243
100.222141896814	0.925618790740055
100.223553733818	1.83159336148312
100.224965580767	1.34197028342724
100.22637743766	1.12926235946493
100.227789304497	0.043716481562303
100.229201181279	0.901265379158113
100.230613068005	1.8278355249888
100.232024964675	1.2972817644343
100.233436871289	1.31882011379514
100.234848787848	1.34967706101343
100.23626071435	0.337527268018018
100.237672650798	1.48356843603167
100.239084597189	1.26013761129748
100.240496553524	2.98762035799095
100.241908519804	0.980201389359923
100.243320496028	0.93284316464421
100.244732482197	0.593741556749124
100.24614447831	0.622895204858117
100.247556484366	0.612913912438517
100.248968500368	1.44894990255944
100.250380526313	0.37363533884593
100.251792562203	0.945385654501648
100.253204608037	0.89995646380769
100.254616663815	0.0494263775058622
100.256028729537	1.46996378656394
100.257440805204	0.583442809726038
100.258852890815	0.616919508806635
100.26026498637	0.358335161267173
100.26167709187	0.84796554184529
100.263089207313	0.454467743380508
100.264501332701	1.42470364567578
100.265913468034	0.61622208723548
100.26732561331	0.902161056213782
100.268737768531	0.9563957727088
100.270149933696	0.846588644194758
100.271562108805	0.892863137853834
100.272974293859	0.895367515844461
100.274386488857	0.332618922722451
100.275798693799	0.572567200526115
100.277210908685	0.651561039196572
100.278623133516	0.608247527175473
100.28003536829	0.617610660740107
100.28144761301	0.303156594373849
100.282859867673	2.13008317689633
100.284272132281	0.602845552080905
100.285684406832	0.694455488358974
100.287096691329	1.77563664439799
100.288508985769	1.19486746592854
100.289921290154	0.613988288857871
100.291333604482	1.26587507383244
100.292745928756	0.947553542215513
100.294158262973	0.904085937114351
100.295570607135	1.51635992037227
100.296982961241	2.31351530580407
100.298395325291	1.00705823753841
100.299807699285	0.631982389774629
100.301220083224	0.923664696122475
100.302632477107	1.52753800740511
100.304044880934	0.899305954872829
100.305457294706	0.95301663057837
100.306869718421	1.4860386630628
100.308282152081	0.878930639171689
100.309694595686	0.325038544491371
100.311107049234	0.653824934963265
100.312519512727	0.926866566773512
100.313931986164	1.14753147810403
100.315344469545	0.0661455588493639
100.316756962871	1.20589231604046
100.318169466141	1.82169116683012
100.319581979355	0.28698944114721
100.320994502513	0.676767798155879
100.322407035616	0.301433923467923
100.323819578662	1.19176224310165
100.325232131654	0.64539681496074
100.326644694589	0.599763031586538
100.328057267469	0.618012187604524
100.329469850292	1.52816161900335
100.330882443061	0.955663520939745
100.332295045773	2.99243140410077
100.33370765843	1.56519978278172
100.335120281031	1.74289465528015
100.336532913576	0.936506988240107
100.337945556065	0.924408639138075
100.339358208499	0.389492938373997
100.340770870877	0.641200958067708
100.342183543199	0.908168811954536
100.343596225465	2.3625798728391
100.345008917676	0.391905265349335
100.346421619831	1.47472474179844
100.34783433193	1.44106279643279
100.349247053974	0.745071844038509
100.350659785962	1.11794743850821
100.352072527894	0.971626176243456
100.35348527977	1.87782509418087
100.35489804159	1.20236122723306
100.356310813355	0.319328991867427
100.357723595064	0.92437013357206
100.359136386717	2.05760736486546
100.360549188315	0.382584739677659
100.361961999857	0.610778162130222
100.363374821343	2.10913505456747
100.364787652773	0.878496380655201
100.366200494148	1.73729193279685
100.367613345467	1.37472782855504
100.36902620673	1.20437588928843
100.370439077937	1.1970427580402
100.371851959089	0.336806060892844
100.373264850185	1.75400201396336
100.374677751225	1.30622355927926
100.376090662209	1.4966800369252
100.377503583138	0.653950293761422
100.378916514011	0.619004319079217
100.380329454828	1.58379145694471
100.381742405589	1.4852624080824
100.383155366295	0.878296029507767
100.384568336945	1.20683519479615
100.385981317539	1.52481478478651
100.387394308077	0.624014376366262
100.38880730856	0.344696377117047
100.390220318987	1.48151049081028
100.391633339358	0.645427579150106
100.393046369674	1.75047348586472
100.394459409934	0.390037102134632
100.395872460138	1.44212043306953
100.397285520286	1.78231580081958
100.398698590378	1.30560644234231
100.400111670415	0.687739985820284
100.401524760396	1.47851265357209
100.402937860321	0.560705830435531
100.404350970191	0.355041339001833
100.405764090005	1.41376086696384
100.407177219763	1.06716681779484
100.408590359465	1.4955864779978
100.410003509112	1.49314785212267
100.411416668703	1.21936226532569
100.412829838238	1.29740720558406
100.414243017717	1.48917057571389
100.415656207141	1.28244992016183
100.417069406509	1.50201236604327
100.418482615821	1.76416805477853
100.419895835077	0.928485001162355
100.421309064278	0.353767182696829
100.422722303423	1.52843804916743
100.424135552512	2.01039810445898
100.425548811545	1.03677449621294
100.426962080523	0.634727383353772
100.428375359445	0.614282801859511
100.429788648311	0.624496216413127
100.431201947122	1.84109409132221
100.432615255876	0.886143497307609
100.434028574575	0.404521784424266
100.435441903218	0.907633562390192
100.436855241806	0.904523122793014
100.438268590338	0.937009704298743
100.439681948814	0.899029572247496
100.441095317234	0.952992558484417
100.442508695598	1.17095535911487
100.443922083907	0.900273125283364
100.44533548216	0.654892601520573
100.446748890358	0.345412060612853
100.448162308499	2.03759090157096
100.449575736585	1.59689731284461
100.450989174615	1.20446105277815
100.452402622589	0.621624633428569
100.453816080508	1.74684515250347
100.455229548371	0.71792865043593
100.456643026178	1.19821351969538
100.458056513929	1.22311161098239
100.459470011625	0.301817299599996
100.460883519265	0.664168126343076
100.462297036849	0.602273208112068
100.463710564377	1.23150953471686
100.46512410185	0.8852120210284
100.466537649267	0.886579166181895
100.467951206628	0.692177093948201
100.469364773933	1.26963259485846
100.470778351183	1.71719142903892
100.472191938377	0.650576109375784
100.473605535515	1.17772196453387
100.475019142598	0.633145395782688
100.476432759624	0.0274907569117413
100.477846386595	0.883463655574069
100.479260023511	0.928991524291027
100.48067367037	0.344569255124831
100.482087327174	1.17720378294665
100.483500993922	0.619011124511638
100.484914670614	0.937501290965168
100.486328357251	1.22259101267446
100.487742053831	0.873622090364373
100.489155760356	0.916114628708688
100.490569476826	0.634015726599136
100.491983203239	0.899679571926261
100.493396939597	0.600886154165277
100.494810685899	1.26431885458264
100.496224442145	0.592596994353576
100.497638208336	0.878499120452639
100.499051984471	1.84060069709402
100.50046577055	0.970543376363831
100.501879566573	0.56547341003268
100.503293372541	0.588314114427849
100.504707188453	0.0800988686941325
100.506121014309	0.639564903007057
100.507534850109	0.978217669402946
100.508948695854	1.71873574501772
100.510362551543	0.0175930999467571
100.511776417176	0.937596259658128
100.513190292753	1.19983348701996
100.514604178275	0.612948468147933
100.516018073741	0.325059358815613
100.517431979151	0.298582719673111
100.518845894506	0.562908758078128
100.520259819804	1.21665196771071
100.521673755047	1.8640591229518
100.523087700235	1.19467742723417
100.524501655366	0.975650453820008
100.525915620442	0.591154518494074
100.527329595462	0.578992350465944
100.528743580426	0.711221651828326
100.530157575335	0.298288266994686
100.531571580187	0.314748405851212
100.532985594984	1.21258173117236
100.534399619726	0.619217766143199
100.535813654411	0.906699900013259
100.537227699041	1.20521881914209
100.538641753615	2.13659252846533
100.540055818134	0.684466843063022
100.541469892596	0.859751357811076
100.542883977003	0.927501343814751
100.544298071354	0.617049549002241
100.545712175649	1.29105348229941
100.547126289889	1.47570045700461
100.548540414073	1.21753762065769
100.549954548201	0.555327994288925
100.551368692273	1.19719276922385
100.55278284629	0.978769248746316
100.554197010251	0.371708291643348
100.555611184156	1.74634464163247
100.557025368006	1.57479688067341
100.558439561799	0.924094301311168
100.559853765537	0.90297609659841
100.561267979219	0.597955085614903
100.562682202846	0.957127956527235
100.564096436417	1.77505018070968
100.565510679932	0.90826663068681
100.566924933391	0.33727768219975
100.568339196794	1.15615700033845
100.569753470142	0.39419655679574
100.571167753434	1.48876863477884
100.57258204667	1.22810871357277
100.573996349851	1.2737617304367
100.575410662976	2.14828806513414
100.576824986045	1.76308221814914
100.578239319058	0.641794141351862
100.579653662015	0.615988253117905
100.581068014917	1.17874132062988
100.582482377763	0.683649029586349
100.583896750554	1.48648584298249
100.585311133288	1.2687121359081
100.586725525967	0.937075953597397
100.58813992859	1.53140965039643
100.589554341158	1.44581041006122
100.590968763669	0.942992096225613
100.592383196125	1.56946423798099
100.593797638525	0.946946809043401
100.59521209087	1.22535500915747
100.596626553158	0.891959341388076
100.598041025391	0.912282440897474
100.599455507568	2.4242340718827
100.60086999969	2.09788140259421
100.602284501755	0.407775109347784
100.603699013765	0.587247113723913
100.60511353572	0.340495535188021
100.606528067618	1.27026252272853
100.607942609461	2.0657341641862
100.609357161248	0.601723190239661
100.610771722979	1.21220130900669
100.612186294654	1.19106375789874
100.613600876274	0.602826542372473
100.615015467838	0.963711284380864
100.616430069346	1.49950327060686
100.617844680799	0.424488205134495
100.619259302196	0.888018200973823
100.620673933537	1.46958312338703
100.622088574822	1.77919876844801
100.623503226052	1.30570212880547
100.624917887225	2.11342549839372
100.626332558343	0.655444376035199
100.627747239406	2.07331027565325
100.629161930412	1.29104563345659
100.630576631363	1.471572410838
100.631991342258	0.923657768574609
100.633406063098	0.373790607514507
100.634820793881	0.567861609766489
100.636235534609	0.895421369397099
100.637650285281	0.702746366479669
100.639065045898	1.50151965318427
100.640479816458	0.907240490220577
100.641894596963	1.51311801709837
100.643309387412	1.84344026080374
100.644724187806	0.654006219673838
100.646138998144	1.20127765012714
100.647553818425	1.21642210888225
100.648968648652	0.968504847764071
100.650383488822	1.77291689371807
100.651798338937	0.897761121295296
100.653213198996	0.688566170275492
100.654628068999	2.37495115260754
100.656042948947	2.71129971278369
100.657457838838	1.6088572545081
100.658872738674	1.49829800848072
100.660287648455	0.341485743100122
100.661702568179	0.338847004440923
100.663117497848	1.45002920281943
100.664532437461	0.434007959287831
100.665947387018	2.05552684603141
100.66736234652	1.80820631951052
100.668777315966	0.615607728812852
100.670192295356	0.626181405456455
100.67160728469	0.610745700127033
100.673022283969	0.961393563130218
100.674437293191	2.0161337130615
100.675852312358	0.450066440635267
100.67726734147	1.14807145124939
100.678682380525	0.617422605543109
100.680097429525	0.604120848976736
100.681512488469	0.307553535551692
100.682927557358	0.44123803929374
100.68434263619	2.23197330345702
100.685757724967	0.67228548655911
100.687172823689	0.329479722349634
100.688587932354	0.0941131944922588
100.690003050964	2.07954059868615
100.691418179518	1.46768048986958
100.692833318016	0.611855429620887
100.694248466458	0.646485966623411
100.695663624845	0.88219205200663
100.697078793176	0.0544547846887061
100.698493971451	1.23710670123477
100.699909159671	1.73885775311337
100.701324357834	0.941701270939917
100.702739565942	0.95557872964865
100.704154783995	1.80496784023588
100.705570011991	1.59363227559123
100.706985249932	3.50465915904
100.708400497817	1.96231415978545
100.709815755646	2.66861567004616
100.71123102342	2.79375179481598
100.712646301138	4.29590738264824
100.7140615888	1.1991139650506
100.715476886406	0.423339072538736
100.716892193957	1.73582709688771
100.718307511452	0.893590467438224
100.719722838891	0.665722434949651
100.721138176274	2.13246672606179
100.722553523602	1.74881404919167
100.723968880873	1.65859340118602
100.72538424809	1.23477648343622
100.72679962525	1.2910228748192
100.728215012355	1.45482182616811
100.729630409404	0.713188800103867
100.731045816397	0.975553299989882
100.732461233334	1.46136038092109
100.733876660216	1.18965299706589
100.735292097042	1.81095262138302
100.736707543812	0.358536053953059
100.738123000526	0.313729158078081
100.739538467185	1.56971818184319
100.740953943788	2.30631751362778
100.742369430335	1.96654944425323
100.743784926827	2.99730516687282
100.745200433263	4.28563479470318
100.746615949643	3.28819653438563
100.748031475967	2.42008480854266
100.749447012235	1.58608063346366
100.750862558448	1.26978848049442
100.752278114605	1.52001092619649
100.753693680707	1.74204449115806
100.755109256752	0.974044227231338
100.756524842742	1.84637046999215
100.757940438676	0.994675820327044
100.759356044554	0.876630883488389
100.760771660377	0.649949746969267
100.762187286144	0.839703692987515
100.763602921855	1.21286475342184
100.76501856751	0.0837173264780302
100.76643422311	0.309781691213663
100.767849888654	1.20845903451447
100.769265564142	1.54390246737798
100.770681249574	1.47574065893388
100.772096944951	1.21356358018855
100.773512650272	1.54574361692175
100.774928365537	1.79804343181254
100.776344090746	1.04556936316191
100.7777598259	1.15452035025628
100.779175570998	2.90834565396108
100.78059132604	1.66649476506417
100.782007091027	3.3792069463503
100.783422865957	3.01095262742615
100.784838650832	1.88047368029758
100.786254445652	0.948874222825855
100.787670250415	2.13796454593678
100.789086065123	0.992706216658457
100.790501889775	1.15509308187431
100.791917724371	2.06416339864345
100.793333568912	0.972984110183521
100.794749423396	0.677544132835949
100.796165287825	0.911509182608832
100.797581162199	0.63372275566567
100.798997046516	1.47739319250346
100.800412940778	0.69853369864794
100.801828844984	0.777867812606166
100.803244759134	0.347550514539487
100.804660683229	1.14304869223943
100.806076617268	0.347613056545634
100.807492561251	1.9816602375051
100.808908515178	0.706922124188926
100.81032447905	0.589061452239014
100.811740452866	0.058407335485784
100.813156436626	0.859398052329814
100.81457243033	0.646075845140814
100.815988433979	0.95471494457471
100.817404447572	2.08148755691998
100.818820471109	1.36223930976077
100.820236504591	0.366240498979165
100.821652548016	1.87448561043151
100.823068601386	0.959820491087157
100.8244846647	1.33071127426339
100.825900737959	0.62883904990166
100.827316821161	0.258514610450182
100.828732914308	0.655557662952211
100.8301490174	0.309934678333463
100.831565130435	0.260805776010059
100.832981253415	0.664453537231022
100.834397386339	0.602728583884486
100.835813529207	0.0756009107023413
100.83722968202	1.17256887391443
100.838645844777	1.19944111228375
100.840062017478	1.83399519842804
100.841478200123	1.21125963250346
100.842894392712	1.44688255572058
100.844310595246	0.713571490548374
100.845726807724	1.55367312499984
100.847143030147	2.06568611717602
100.848559262513	1.20229915030427
100.849975504824	0.945683366719703
100.851391757079	1.60109541901877
100.852808019278	1.81372211799992
100.854224291422	1.80133076450911
100.85564057351	0.628052182502022
100.857056865542	0.936324609218992
100.858473167519	1.75925431232713
100.859889479439	1.26210665731932
100.861305801304	1.70972292293781
100.862722133113	1.06988318999623
100.864138474867	2.08211394211278
100.865554826564	0.974059246141522
100.866971188206	1.18362756936128
100.868387559793	0.601405818590457
100.869803941323	1.23352045244645
100.871220332798	2.17059502341808
100.872636734217	1.58637675999531
100.87405314558	1.4619530780789
100.875469566887	0.940865954836396
100.876885998139	0.9410788268027
100.878302439335	0.886333434622377
100.879718890475	1.1749193774417
100.88113535156	1.8689770536517
100.882551822589	1.92570511266227
100.883968303562	2.02604167983422
100.885384794479	2.1953864122031
100.886801295341	1.75992429191609
100.888217806146	0.953457001422066
100.889634326896	1.83853205807784
100.891050857591	1.16778473901968
100.892467398229	2.49603738424029
100.893883948812	0.908725664532798
100.895300509339	0.954297554969637
100.896717079811	2.35378814503391
100.898133660226	1.55837282402273
100.899550250586	1.25510344797675
100.90096685089	1.48551094184009
100.902383461139	1.28614306402593
100.903800081331	0.623202050413211
100.905216711468	1.74399664432683
100.906633351549	1.24587194539887
100.908050001575	2.46386524197366
100.909466661545	2.73404067254468
100.910883331458	1.92102201857393
100.912300011317	2.30582469730158
100.913716701119	1.019305659479
100.915133400866	1.94118928585901
100.916550110557	3.26660020137672
100.917966830192	2.77467453984756
100.919383559772	3.49149730867548
100.920800299295	11.2890731945949
100.922217048763	22.6659278754929
100.923633808176	61.2054390171834
100.925050577532	68.0503682088428
100.926467356833	66.1340766128775
100.927884146078	54.7529712640128
100.929300945267	39.0439238580292
100.930717754401	29.4076570635646
100.932134573479	20.0064187567138
100.933551402501	13.9829152463932
100.934968241467	8.0414460737025
100.936385090378	8.58094095640438
100.937801949232	3.28364252777139
100.939218818032	4.5244040869232
100.940635696775	1.06336873084891
100.942052585463	3.59220452777453
100.943469484094	1.55765665275549
100.944886392671	2.93082051014617
100.946303311191	6.80506325687285
100.947720239656	15.2615327847207
100.949137178064	21.9617079823072
100.950554126418	23.2510466054823
100.951971084715	13.5109219336024
100.953388052957	9.2409494556602
100.954805031143	5.82135976439024
100.956222019273	4.26315248348478
100.957639017347	4.03102737531937
100.959056025366	2.68000272825032
100.960473043329	6.02462573186446
100.961890071236	4.37946042523218
100.963307109088	4.26062057594541
100.964724156884	2.15627938670111
100.966141214624	1.58285409415183
100.967558282308	1.50533331301638
100.968975359936	0.998631849031862
100.970392447509	1.20953818934249
100.971809545026	0.935456324712325
100.973226652487	1.80273850262949
100.974643769893	0.896263303215712
100.976060897243	0.372077453839938
100.977478034537	1.78427711916718
100.978895181775	1.52723277712916
100.980312338958	0.695487183372176
100.981729506085	1.50528064273052
100.983146683156	2.4479654712863
100.984563870171	2.39124712723772
100.985981067131	2.14750845787139
100.987398274035	1.01202523171283
100.988815490883	2.69399618290917
100.990232717675	4.19788077200135
100.991649954412	3.78922603618348
100.993067201093	4.98002624225638
100.994484457718	13.2250123493853
100.995901724287	26.3046296069891
100.997319000801	38.1711024381234
100.998736287259	54.7699209604724
101.000153583661	39.480352681819
101.001570890008	29.6617153083635
101.002988206298	23.6332123865492
101.004405532533	16.0285484572176
101.005822868712	16.4500770864068
101.007240214836	12.991340921436
101.008657570904	13.2164752879246
101.010074936916	22.8478262969699
101.011492312872	43.6208833298707
101.012909698773	139.69753079696
101.014327094617	291.476326890368
101.015744500406	408.217162727697
101.01716191614	406.392489539951
101.018579341817	330.902511829766
101.019996777439	247.820219355319
101.021414223005	165.511292784375
101.022831678515	122.721571821197
101.02424914397	78.4131747469118
101.025666619369	45.9538290730881
101.027084104712	31.302871687737
101.028501599999	20.202877236231
101.029919105231	9.550916110302
101.031336620407	7.38206626620015
101.032754145527	4.96999825986874
101.034171680591	4.01093430863227
101.0355892256	4.53987987740812
101.037006780553	2.52970223409152
101.03842434545	4.64424368815916
101.039841920292	3.84908321149038
101.041259505077	1.66223903972255
101.042677099807	3.80706253041538
101.044094704481	1.73781164597275
101.0455123191	4.495509077984
101.046929943663	6.51174293095954
101.04834757817	30.3389909663861
101.049765222621	128.907688866372
101.051182877016	241.651488862012
101.052600541356	287.353572157054
101.05401821564	222.662928424481
101.055435899868	149.807055999096
101.056853594041	119.664389870628
101.058271298158	81.8423265676606
101.059689012219	58.9025904432281
101.061106736224	36.4173078384547
101.062524470173	22.1633488172814
101.063942214067	15.2365535233756
101.065359967905	7.16328241066479
101.066777731688	4.93211784656653
101.068195505414	7.58104001774393
101.069613289085	7.11683211743265
101.0710310827	10.1066994835219
101.07244888626	6.86295834631509
101.073866699763	6.83367150921322
101.075284523211	6.98430063358385
101.076702356603	7.16027234570871
101.07812019994	8.34654185034256
101.07953805322	5.72080783458998
101.080955916445	5.39183818821221
101.082373789614	4.39762066391352
101.083791672728	13.1872317040781
101.085209565785	78.5110824488593
101.086627468787	252.809310605128
101.088045381734	447.022172148904
101.089463304624	433.775077658704
101.090881237459	334.771443698988
101.092299180238	245.527488034248
101.093717132961	167.312524443157
101.095135095628	117.416389304766
101.09655306824	74.1256448549359
101.097971050796	51.8648063786821
101.099389043296	31.0167259644685
101.100807045741	13.7716592174335
101.10222505813	9.10927005122175
101.103643080463	3.8852120590336
101.10506111274	4.29314459119168
101.106479154962	2.21169505871467
101.107897207127	2.35449899741564
101.109315269238	1.76370192850923
101.110733341292	1.34147115694294
101.11215142329	3.26383130708979
101.113569515233	1.01029815839208
101.11498761712	2.06317432347911
101.116405728952	2.80959031492626
101.117823850727	1.23455143489001
101.119241982447	1.2059009327639
101.120660124111	0.903112370836437
101.12207827572	0.885335858408629
101.123496437272	0.994389946808924
101.124914608769	2.10846963394921
101.126332790211	1.84049558140015
101.127750981596	0.965987626504123
101.129169182926	0.605572020491559
101.1305873942	1.7757223512822
101.132005615418	0.0894848592377707
101.13342384658	0.900481986694454
101.134842087687	0.997494623544305
101.136260338738	2.35596988320503
101.137678599733	1.83055227904842
101.139096870673	1.34003294804181
101.140515151556	1.72870754923768
101.141933442384	1.31965631030564
101.143351743157	0.660396610987151
101.144770053873	2.07057932550412
101.146188374534	1.27736457225871
101.147606705139	1.55258485916548
101.149025045688	2.11594304736737
101.150443396182	1.27318345546936
101.15186175662	1.52064468787549
101.153280127002	1.23613976002324
101.154698507328	0.980883693630045
101.156116897599	1.182472394084
101.157535297814	0.932238790180545
101.158953707973	0.916511086568641
101.160372128076	0.613834239746519
101.161790558124	0.590101330310445
101.163208998116	0.323744192079351
101.164627448052	0.299859331939412
101.166045907932	1.53263785064729
101.167464377757	0.886752309501062
101.168882857526	1.7798768507837
101.170301347239	1.25605470238661
101.171719846896	1.17298274145866
101.173138356498	0.949181687712927
101.174556876044	1.21597090009228
101.175975405534	1.0749344242068
101.177393944969	0.301502762799667
101.178812494347	1.16296587972336
101.18023105367	1.22436679876524
101.181649622937	0.699260357440553
101.183068202149	0.858048478083395
101.184486791305	0.71386743142594
101.185905390405	2.63230537993565
101.187323999449	0.210924745636672
101.188742618438	1.40029887156913
101.19016124737	1.50375166359707
101.191579886247	1.5249509611595
101.192998535069	1.56033805356745
101.194417193834	1.53343542104327
101.195835862544	1.51003669197106
101.197254541198	0.332865150463796
101.198673229796	1.185953967275
101.200091928339	1.87396877895831
101.201510636826	1.51123496693879
101.202929355257	0.938381498075075
101.204348083632	0.953919218482207
101.205766821952	0.32533276279502
101.207185570216	2.27772357807741
101.208604328424	1.33602787119838
101.210023096576	1.47230218411023
101.211441874673	0.378324272747468
101.212860662714	1.40818369287056
101.214279460699	0.45027947291542
101.215698268629	1.53301164881047
101.217117086502	2.09410368166284
101.21853591432	0.414878321504756
101.219954752082	2.95426936077909
101.221373599789	1.58918388352064
101.22279245744	1.20478845515666
101.224211325035	0.65585854354578
101.225630202574	1.11141268564575
101.227049090057	0.699968069981827
101.228467987485	1.77539508496203
101.229886894857	0.712421260615804
101.231305812173	2.05666717390081
101.232724739434	0.697416436641055
101.234143676639	0.294693188699711
101.235562623788	0.884429264205431
101.236981580881	0.271169185669777
101.238400547918	0.371034581894453
101.2398195249	1.19303655858365
101.241238511826	0.618255247895337
101.242657508697	0.589307271333872
101.244076515511	0.626549473372355
101.24549553227	1.01161798824286
101.246914558973	2.38187475519143
101.248333595621	0.37765737944589
101.249752642212	2.25715869275657
101.251171698748	1.57478679621447
101.252590765228	1.21995400838112
101.254009841653	1.19000243469185
101.255428928021	0.283496418092174
101.256848024334	1.77609435258431
101.258267130591	1.59062165041111
101.259686246793	1.33979714290206
101.261105372938	1.96263283637041
101.262524509028	0.681940997969578
101.263943655063	1.4859930809868
101.265362811041	1.0171062904082
101.266781976964	1.47332043740684
101.268201152831	1.19784066701527
101.269620338642	0.0669966605417966
101.271039534398	1.59648393918226
101.272458740097	1.17528103138834
101.273877955741	2.09634726897126
101.27529718133	1.85268930609487
101.276716416862	0.60648122068608
101.278135662339	0.905323441080033
101.27955491776	1.15511147460919
101.280974183125	1.27135028047816
101.282393458435	1.82895618937383
101.283812743689	0.576415818200289
101.285232038887	1.28979845923971
101.286651344029	0.911339671588249
101.288070659116	0.633729378810894
101.289489984146	1.47100748839639
101.290909319122	1.22336025495526
101.292328664041	0.640730559062593
101.293748018905	1.76018645847137
101.295167383712	0.368641581940665
101.296586758465	0.669283811277189
101.298006143161	1.14095666868841
101.299425537802	0.4597548761665
101.300844942386	3.16976867832619
101.302264356916	1.81969288146791
101.303683781389	0.70971894177077
101.305103215807	0.936630893256494
101.306522660169	0.877386234021033
101.307942114475	0.319087897341786
101.309361578725	0.594199081815645
101.31078105292	0.634624826915667
101.312200537059	2.41826325444555
101.313620031142	0.565836685157519
101.31503953517	0.74761293442265
101.316459049142	0.604621304808827
101.317878573058	1.46792055744556
101.319298106918	0.912793046771584
101.320717650722	0.726033802398547
101.322137204471	2.35436988263211
101.323556768164	2.09475286055177
101.324976341801	0.632704701915622
101.326395925383	1.25115743798712
101.327815518909	0.908837786150051
101.329235122379	1.25962503215949
101.330654735793	2.37272132623697
101.332074359152	0.905109469782358
101.333493992455	1.47295428620251
101.334913635702	0.410502863276567
101.336333288893	0.568036387066808
101.337752952029	1.30604903450799
101.339172625109	2.64038097204099
101.340592308133	0.900420612005081
101.342012001101	1.56986244532837
101.343431704014	0.305445859015147
101.344851416871	0.304610124856368
101.346271139672	0.939920332110977
101.347690872417	1.47106608087255
101.349110615107	2.33593232787393
101.350530367741	1.12117572635179
101.351950130319	1.62193218777747
101.353369902842	0.849661717704024
101.354789685308	1.5413501662326
101.356209477719	0.141247609832853
101.357629280075	1.48854244491029
101.359049092374	1.21198629112717
101.360468914618	0.643675164559274
101.361888746806	1.49520329384402
101.363308588938	1.46264659922594
101.364728441015	0.655036784739321
101.366148303035	0.88697715337813
101.367568175	0.371918786777664
101.36898805691	1.17818968572426
101.370407948763	0.0187345586471265
101.371827850561	0.882806219780323
101.373247762303	0.938042152610307
101.37466768399	1.87305108647732
101.37608761562	1.18344988190194
101.377507557195	1.22511805025751
101.378927508714	0.420377007014761
101.380347470177	1.68993273355183
101.381767441585	0.959517928255731
101.383187422937	1.23179830759512
101.384607414233	1.19739308647743
101.386027415474	1.82356957621353
101.387447426658	0.299326296594577
101.388867447787	1.24491107606864
101.39028747886	0.623969254922527
101.391707519878	0.619028773697804
101.393127570839	0.899855885639365
101.394547631745	1.84647637394561
101.395967702596	0.652951745578101
101.39738778339	1.18003646245093
101.398807874129	0.980887969179641
101.400227974812	1.80891873720026
101.401648085439	0.879518596101542
101.40306820601	1.21576045014015
101.404488336526	0.982400654918872
101.405908476986	1.24835995095359
101.40732862739	0.845211390292648
101.408748787739	0.00577943141338995
101.410168958032	0.0158578243165428
101.411589138269	0.657720819203963
101.41300932845	1.1683434265189
101.414429528576	0.917184805976485
101.415849738645	1.20644377677053
101.41726995866	1.22446677674407
101.418690188618	0.920841237686243
101.42011042852	1.50585429758043
101.421530678367	0.950505934629424
101.422950938158	1.5483538912291
101.424371207894	2.112412959648
101.425791487573	0.619215459983765
101.427211777197	0.356434046875974
101.428632076765	0.863335075580731
101.430052386278	1.20981127210252
101.431472705734	0.898018713638436
101.432893035135	0.934012606131327
101.434313374481	1.76424661036401
101.43573372377	1.25909953783085
101.437154083004	1.22899004427819
101.438574452182	1.57357851922684
101.439994831304	2.44096545428767
101.44141522037	1.8156905276073
101.442835619381	1.19749646732464
101.444256028336	1.2642882540151
101.445676447235	0.635468198635662
101.447096876079	1.76232393190598
101.448517314866	0.319449342384743
101.449937763598	0.98685975096415
101.451358222275	1.78625184131595
101.452778690895	1.44660920446322
101.45419916946	1.26967445641089
101.455619657969	0.941163819031219
101.457040156422	0.670250452792398
101.45846066482	1.4844697520193
101.459881183162	1.1989958985119
101.461301711448	0.381870571720807
101.462722249678	1.44622888551655
101.464142797853	1.53552538112594
101.465563355972	0.977143454682008
101.466983924035	1.15170406280723
101.468404502042	0.337696061247967
101.469825089994	1.54969371558435
101.47124568789	1.49811870634042
101.47266629573	1.28264568552296
101.474086913514	0.882821233643437
101.475507541243	0.619052865154127
101.476928178916	1.46384847697181
101.478348826533	0.361245272192032
101.479769484094	0.0632305640921718
101.4811901516	1.47057618405976
101.48261082905	1.53526928880655
101.484031516444	1.54265051771786
101.485452213783	2.41165964467669
101.486872921065	0.663880900675523
101.488293638292	0.613082158362613
101.489714365464	0.963271926087961
101.491135102579	2.33687908606068
101.492555849639	2.14670745525918
101.493976606643	0.644328793583796
101.495397373591	0.297331407423601
101.496818150484	0.656172758914775
101.49823893732	1.77554744311169
101.499659734101	1.30093958908729
101.501080540827	1.55281731006332
101.502501357496	2.67650489612198
101.50392218411	0.909994125295147
101.505343020668	0.278201597413656
101.506763867171	0.671464628338498
101.508184723617	1.57012525615237
101.509605590008	2.06170521213019
101.511026466343	1.70990016556637
101.512447352622	1.37913861995934
101.513868248846	0.636817960241357
101.515289155014	2.14308719410886
101.516710071126	1.74810450379797
101.518130997182	1.55199743434285
101.519551933183	1.29397507022264
101.520972879128	1.51852373118194
101.522393835017	1.18598561566524
101.523814800851	1.84182251558682
101.525235776628	1.19228758115206
101.52665676235	1.53155131929036
101.528077758016	1.53895837729941
101.529498763627	2.06467257401643
101.530919779182	1.56944753303809
101.532340804681	0.661609504628664
101.533761840124	0.655812547465631
101.535182885511	2.35840847331292
101.536603940843	0.638305839006021
101.538025006119	1.52859775400643
101.539446081339	1.25980360675994
101.540867166504	2.10413660225529
101.542288261613	1.22454987399242
101.543709366666	0.617862170264769
101.545130481663	1.8331846624219
101.546551606605	2.14188851123285
101.54797274149	2.11315046293503
101.549393886321	0.672245709577599
101.550815041095	1.18727919131452
101.552236205813	1.5319776887755
101.553657380476	0.612938418100115
101.555078565083	0.310549402337538
101.556499759635	0.66745504154357
101.55792096413	1.20527018324659
101.55934217857	1.43137671597752
101.560763402954	0.379505612090059
101.562184637283	0.897590910879904
101.563605881555	0.604420902618382
101.565027135772	0.289457193281591
101.566448399934	0.651071630747733
101.567869674039	0.915206604809363
101.569290958089	1.52139320752091
101.570712252083	1.78269188602023
101.572133556021	1.2829424789057
101.573554869903	1.192365918234
101.57497619373	1.47691287613758
101.576397527501	0.988535072330865
101.577818871216	0.902750871788746
101.579240224876	0.936202401390673
101.58066158848	2.70921054253583
101.582082962027	1.77666245549049
101.58350434552	1.6056729568538
101.584925738956	0.349438176538271
101.586347142337	0.944132828589831
101.587768555662	0.571153921562489
101.589189978931	0.657232584913368
101.590611412145	0.910438020001046
101.592032855303	0.869043370611253
101.593454308405	0.339517717083522
101.594875771451	1.45065000688024
101.596297244442	0.634320523745451
101.597718727377	1.55396079306683
101.599140220256	1.44327957851296
101.600561723079	0.760020069898432
101.601983235847	1.49215283907033
101.603404758559	1.23185045241132
101.604826291215	2.0913133021219
101.606247833815	1.56507010232011
101.60766938636	0.943934630543158
101.609090948849	0.917463873316141
101.610512521282	1.2607722814234
101.611934103659	0.868110947301414
101.613355695981	0.70518401876043
101.614777298247	2.37514525784145
101.616198910457	0.617215433736623
101.617620532612	0.342913900416168
101.61904216471	1.16515056772093
101.620463806753	0.626871978371026
101.621885458741	0.95013063707732
101.623307120672	1.48187856065619
101.624728792548	1.8030212141118
101.626150474368	1.29852824823823
101.627572166132	0.30724245384487
101.628993867841	0.616408548134245
101.630415579493	0.908507980196261
101.631837301091	0.965559741789732
101.633259032632	0.949107214825636
101.634680774117	2.0890611772242
101.636102525547	1.87127108571379
101.637524286921	1.82493033475167
101.63894605824	1.61991965681244
101.640367839502	1.71715456562179
101.641789630709	0.924831213697361
101.64321143186	0.640704737293552
101.644633242955	0.888718497888069
101.646055063995	0.656207116891446
101.647476894979	0.888250770246587
101.648898735907	0.932556217681365
101.65032058678	0.890041716159047
101.651742447596	0.350698615418699
101.653164318357	0.936160528813697
101.654586199062	1.49349315149365
101.656008089712	2.04079032348268
101.657429990305	1.65850008285707
101.658851900843	1.49305887338355
101.660273821326	0.923019993292332
101.661695751752	0.62474490097999
101.663117692123	1.80557535819679
101.664539642438	1.27114131318021
101.665961602697	1.21019589953102
101.6673835729	0.567421869867419
101.668805553048	1.51066744404096
101.67022754314	0.660487601291455
101.671649543177	1.51019157759025
101.673071553157	0.918083823347639
101.674493573082	1.21383881379025
101.675915602951	0.625134578464731
101.677337642764	0.617034773193402
101.678759692522	1.46420930221546
101.680181752224	1.24941209959947
101.68160382187	0.693502066318709
101.68302590146	1.75752740548276
101.684447990995	1.52945551894784
101.685870090473	0.640699228383854
101.687292199897	1.16807120061763
101.688714319264	0.661723067339914
101.690136448576	0.671086815103068
101.691558587831	1.75892668181598
101.692980737032	1.51691925115543
101.694402896176	0.927545906871602
101.695825065265	1.63999131572517
101.697247244298	2.03070743298672
101.698669433275	1.20796652757964
101.700091632196	0.576465008018377
101.701513841062	0.735109441046185
101.702936059872	1.40050801806039
101.704358288626	2.4022582371781
101.705780527324	1.05039772274173
101.707202775967	1.03176811316152
101.708625034554	2.31602440342022
101.710047303085	1.54288948117333
101.711469581561	0.982438495017922
101.712891869981	2.72849310135241
101.714314168345	2.15388467553085
101.715736476653	1.91585288601394
101.717158794905	1.28846104126374
101.718581123102	3.22407776584034
101.720003461243	0.59260347819457
101.721425809329	1.06078306530592
101.722848167358	1.18481872813813
101.724270535332	0.874146147926506
101.72569291325	1.53216743031769
101.727115301112	1.10629883627781
101.728537698919	0.755779706719335
101.72996010667	1.12759310486115
101.731382524365	0.908495003193298
101.732804952004	0.902519246706677
101.734227389588	1.53214018373453
101.735649837116	2.14244499858543
101.737072294588	1.28234806733291
101.738494762004	1.77499934305349
101.739917239365	0.972433778860218
101.74133972667	1.23319762424441
101.742762223919	1.22258406965983
101.744184731112	0.870757998396243
101.74560724825	0.933525512698557
101.747029775332	1.18042355075915
101.748452312358	1.2120861475242
101.749874859329	0.103744001147593
101.751297416244	0.891334193378908
101.752719983102	0.63454184460873
101.754142559906	1.29378755997237
101.755565146653	1.77066874441347
101.756987743345	0.308449746722355
101.758410349981	0.895459946502443
101.759832966561	0.608946699845557
101.761255593086	0.607778667101482
101.762678229555	0.616982321807838
101.764100875968	1.20818868530824
101.765523532325	2.0664090802591
101.766946198626	1.05260989686218
101.768368874872	1.27886763508296
101.769791561062	1.72777343837626
101.771214257197	0.317379311712027
101.772636963275	1.19032251430599
101.774059679298	1.31059272596158
101.775482405265	1.47959761100946
101.776905141177	1.78487092832635
101.778327887032	1.52754302242765
101.779750642832	1.82234466938797
101.781173408576	2.0919443777828
101.782596184265	1.60602409744325
101.784018969897	0.646625782351669
101.785441765474	0.299317091819654
101.786864570995	0.649235317590097
101.788287386461	1.50970584960133
101.789710211871	1.86929369363043
101.791133047225	1.72531579727627
101.792555892523	0.407927041560899
101.793978747765	2.1133020516495
101.795401612952	0.90649396951931
101.796824488083	0.973932238681641
101.798247373158	1.45869621192783
101.799670268178	0.381956257810711
101.801093173141	1.82059287008822
101.802516088049	0.587844970632107
101.803939012902	0.626380942414942
101.805361947698	1.22691365890407
101.806784892439	0.644230264153859
101.808207847124	1.23378585068278
101.809630811753	1.87615345897517
101.811053786327	2.33280553287394
101.812476770845	0.0830018460740365
101.813899765307	1.46686939379632
101.815322769713	2.37980561962234
101.816745784064	1.60156894882561
101.818168808359	1.79448927813893
101.819591842598	0.938918882160488
101.821014886781	0.902732411064063
101.822437940909	0.356783230131814
101.823861004981	0.891165267582683
101.825284078997	0.914710310601003
101.826707162957	1.28371313148328
101.828130256862	0.888184434693513
101.829553360711	0.0540159011632873
101.830976474504	0.660446021212334
101.832399598241	2.06299466232202
101.833822731923	0.899651396406463
101.835245875549	0.333865359621742
101.836669029119	0.909089381724657
101.838092192634	0.602829140977058
101.839515366092	0.963043874052953
101.840938549495	1.20597116875659
101.842361742843	0.30296318507593
101.843784946134	0.303272226500151
101.84520815937	0.624221267050439
101.84663138255	1.46156034582617
101.848054615674	0.109033853773104
101.849477858743	0.897185902998701
101.850901111755	0.562187520001625
101.852324374712	0.618267623455272
101.853747647614	0.935791610394402
101.855170930459	0.910752853436069
101.856594223249	0.92584726012954
101.858017525983	0.91123408399426
101.859440838662	1.84180006821024
101.860864161284	1.21777330349372
101.862287493851	0.909192885005383
101.863710836362	0.90013180960744
101.865134188817	0.896368175365736
101.866557551217	0.95678472328588
101.867980923561	0.923566902160159
101.869404305849	1.27691789163527
101.870827698082	1.52024855607803
101.872251100258	1.23080993989101
101.873674512379	1.53970062733507
101.875097934444	1.74819625167603
101.876521366454	0.946648034217197
101.877944808407	0.0164591234394683
101.879368260305	0.631685060792731
101.880791722148	1.17407833364464
101.882215193934	2.14653964341321
101.883638675665	1.47398256673081
101.88506216734	0.377363718654953
101.886485668959	1.20896385019705
101.887909180522	1.48704377945617
101.88933270203	0.933468693795821
101.890756233482	0.361557511345511
101.892179774879	0.591555947595862
101.893603326219	1.17078442068173
101.895026887504	0.367898659752442
101.896450458733	1.91373400265922
101.897874039906	2.31189211484756
101.899297631024	1.49608102179692
101.900721232086	1.28182720188194
101.902144843092	1.49747957792015
101.903568464042	0.642978206545389
101.904992094937	0.598453450364514
101.906415735775	0.0354045041638311
101.907839386559	0.609677711091182
101.909263047286	1.76605564437526
101.910686717958	0.390043479709396
101.912110398573	1.50508150520057
101.913534089134	1.86006918324861
101.914957789638	2.0662550647149
101.916381500087	1.28542262193761
101.91780522048	1.24449089189201
101.919228950817	2.32327425928097
101.920652691098	1.31765774974713
101.922076441324	3.05837521576812
101.923500201494	1.34244587242236
101.924923971608	1.8631150130574
101.926347751666	2.33604528592259
101.927771541669	2.00589415546099
101.929195341616	4.84084143566595
101.930619151507	4.86788651633236
101.932042971343	8.28309967584597
101.933466801123	10.1126963453688
101.934890640847	3.60915608766428
101.936314490515	5.70813674148688
101.937738350127	4.51677329703359
101.939162219684	5.13159775636677
101.940586099185	3.2116159829149
101.942009988631	3.70376495691774
101.94343388802	2.74298275329747
101.944857797354	3.5809234005759
101.946281716632	2.22238547835898
101.947705645854	1.19687385222003
101.949129585021	1.81043864452067
101.950553534132	1.36470793370431
101.951977493187	2.17909489916988
101.953401462186	4.30102159281751
101.95482544113	6.158472114412
101.956249430018	8.05856426423513
101.95767342885	8.97094999253028
101.959097437626	8.81473595633043
101.960521456347	4.34674203414803
101.961945485012	7.24062629151498
101.963369523621	1.71458118173499
101.964793572175	2.08887446320955
101.966217630672	1.92329834950776
101.967641699114	2.13416400843988
101.9690657775	1.49792302551548
101.970489865831	0.901883645408414
101.971913964106	1.54798412887771
101.973338072325	0.951023836721597
101.974762190488	1.17244629097024
101.976186318595	0.690610442747173
101.977610456647	1.44073351029058
101.979034604643	1.77397620810135
101.980458762583	1.40045006980768
101.981882930468	1.78251656659137
101.983307108297	0.622936541692487
101.98473129607	0.898388261051564
101.986155493787	2.1458507637152
101.987579701449	1.2231295830763
101.989003919054	1.86065265580497
101.990428146605	4.73971586686582
101.991852384099	6.76387899703964
101.993276631537	12.9075345283657
101.99470088892	11.9381668909777
101.996125156247	8.87227507304497
101.997549433519	9.01618443126099
101.998973720734	6.9194430480849
102.000398017894	4.16832200558545
102.001822324998	4.66146179540204
102.003246642047	5.1978335262202
102.004670969039	7.16049002821431
102.006095305976	25.7549171344548
102.007519652858	65.6896562121121
102.008944009683	121.942893076766
102.010368376453	128.568781046225
102.011792753167	100.435519342143
102.013217139825	75.3005117968522
102.014641536427	62.0339523814723
102.016065942974	45.7506068253586
102.017490359465	34.9839547738995
102.0189147859	32.6822163268208
102.02033922228	27.3624402484266
102.021763668604	23.3569707985185
102.023188124872	14.3579530563756
102.024612591084	12.7963101651976
102.02603706724	19.2129267459714
102.027461553341	64.9617853383719
102.028886049386	120.240418180694
102.030310555375	110.441921082812
102.031735071309	91.263406587423
102.033159597187	65.8627215136517
102.034584133009	46.8524648410256
102.036008678775	33.8732858654459
102.037433234486	22.7871115698946
102.038857800141	15.8889503214335
102.04028237574	7.09595890171173
102.041706961283	6.04748508201797
102.043131556771	5.09402904623797
102.044556162203	11.4135704198825
102.045980777579	24.4570976613157
102.047405402899	32.6241277034063
102.048830038164	23.9149607550494
102.050254683373	18.2919682364585
102.051679338526	15.6248975442197
102.053104003623	13.5102773545819
102.054528678665	20.5342475117068
102.055953363651	19.5314354748889
102.057378058581	15.1410436607914
102.058802763456	8.64830093686018
102.060227478274	7.96749526632906
102.061652203037	6.69294362814866
102.063076937745	4.82681611246452
102.064501682396	2.86721524889419
102.065926436992	2.83837836254325
102.067351201532	3.84941777316038
102.068775976016	2.52354738079755
102.070200760445	1.52797952819742
102.071625554818	1.52574020344588
102.073050359135	1.79997345367078
102.074475173396	1.35425286870032
102.075899997602	2.32989268843877
102.077324831751	2.18492105562983
102.078749675845	1.81935986912975
102.080174529884	9.39076043522849
102.081599393866	28.7789976087946
102.083024267793	55.9358528320281
102.084449151664	58.1848434303032
102.08587404548	43.2133850687527
102.087298949239	40.8339334002224
102.088723862943	34.6198117195937
102.090148786591	31.8555894170104
102.091573720184	41.6574654526259
102.09299866372	36.4474508850052
102.094423617201	21.7853204757211
102.095848580626	20.4081842382528
102.097273553996	12.0529630274295
102.09869853731	6.04914589918693
102.100123530568	2.18359319749993
102.10154853377	3.48010667233179
102.102973546916	1.58274048395418
102.104398570007	1.00384312796865
102.105823603042	1.9858475305066
102.107248646021	1.00036591335977
102.108673698945	0.33073441690604
102.110098761812	1.1831920553059
102.111523834624	0.936817704985072
102.112948917381	1.85735724945415
102.114374010081	1.78590734758673
102.115799112726	2.24726689336314
102.117224225315	5.37450944015572
102.118649347848	10.3981758318633
102.120074480326	15.0014893463809
102.121499622748	13.6573543489726
102.122924775114	6.1843184087179
102.124349937424	7.64415813909657
102.125775109679	6.665324294875
102.127200291878	3.19966987405283
102.128625484021	1.91685761403038
102.130050686108	2.37899578373138
102.13147589814	1.55780249975388
102.132901120116	0.320293344515193
102.134326352036	1.8320608684443
102.1357515939	0.892147783584257
102.137176845709	0.941508871384646
102.138602107462	1.25511123357906
102.140027379159	1.85021446445302
102.1414526608	0.934093226041643
102.142877952386	2.08195161215904
102.144303253916	1.80351848614607
102.14572856539	0.924693389119332
102.147153886809	1.53384002381967
102.148579218171	0.655715754052938
102.150004559478	1.87622432690862
102.15142991073	2.10715150591784
102.152855271925	1.18092180129335
102.154280643065	2.13581634732897
102.155706024149	1.26068379754071
102.157131415177	0.90464767230285
102.15855681615	1.21940336335877
102.159982227067	0.32480271134484
102.161407647928	0.355916419708886
102.162833078733	0.593526816527721
102.164258519482	0.916914616667143
102.165683970176	1.21697751129291
102.167109430814	0.950446730207757
102.168534901397	1.54179061862576
102.169960381923	1.23666699243616
102.171385872394	0.605080217571081
102.172811372809	0.588407858737368
102.174236883169	0.341691126493926
102.175662403472	0.926336716062797
102.17708793372	0.633944589981764
102.178513473912	0.601904126273312
102.179939024049	0.337453373151292
102.181364584129	1.16391044362986
102.182790154154	0.648766091657357
102.184215734123	0.913546797396219
102.185641324037	1.21585789091044
102.187066923895	0.946496054171828
102.188492533697	1.17586584754985
102.189918153443	1.228576596555
102.191343783133	0.684491442983869
102.192769422768	1.45085027660018
102.194195072347	1.54138499514676
102.19562073187	1.97949983483799
102.197046401338	2.29617917586466
102.198472080749	1.52389819228114
102.199897770105	0.924402315065486
102.201323469406	0.921199649730176
102.20274917865	0.61065917677109
102.204174897839	0.578206719123686
102.205600626972	1.24869585503967
102.207026366049	1.2602594289078
102.208452115071	1.21657433570222
102.209877874037	1.85413138085005
102.211303642947	1.70934738081842
102.212729421801	1.28258285548963
102.2141552106	0.627009191171568
102.215581009343	0.912692716330045
102.21700681803	0.624134727826348
102.218432636661	1.15371162572163
102.219858465237	1.23187470559063
102.221284303757	0.625691273905292
102.222710152221	0.0955280515111866
102.224136010629	1.82894000302931
102.225561878982	0.59004585057745
102.226987757279	0.319282021295225
102.22841364552	0.852962176287924
102.229839543705	0.663575783609863
102.231265451835	1.28203360442919
102.232691369909	2.06667156846454
102.234117297927	0.591803791074529
102.23554323589	1.20978874262104
102.236969183796	0.892630446980423
102.238395141647	0.909026584553736
102.239821109443	0.971322760326892
102.241247087182	0.680530932509927
102.242673074866	1.46438356008488
102.244099072494	0.555195769196909
102.245525080066	0.315836441549476
102.246951097583	0.997774162691088
102.248377125044	1.13282600582674
102.249803162449	0.979651000478753
102.251229209798	0.921803900293594
102.252655267091	1.81517786152028
102.254081334329	0.920307928592364
102.255507411511	0.284476062688876
102.256933498638	0.347615977941992
102.258359595708	1.19305257846694
102.259785702723	0.626134766170205
102.261211819682	1.17398232908489
102.262637946586	0.619594890655634
102.264064083433	0.360241687873302
102.265490230225	1.21984815334142
102.266916386961	1.21886136544408
102.268342553642	2.08439550616836
102.269768730266	0.926955358979892
102.271194916835	0.998624126979716
102.272621113348	0.910478749640484
102.274047319806	1.80227289222122
102.275473536208	1.23915654846499
102.276899762554	2.43962762945292
102.278325998844	1.80787505274174
102.279752245078	1.89552616169458
102.281178501257	0.645444322704542
102.28260476738	0.869582707040701
102.284031043447	1.2014670040805
102.285457329459	1.24031345251535
102.286883625414	2.37618311287225
102.288309931314	0.363259525040768
102.289736247159	0.89761678130095
102.291162572947	0.629105800010828
102.29258890868	0.351764434389647
102.294015254357	1.53897237410561
102.295441609978	1.16821796539458
102.296867975544	0.644823434328169
102.298294351054	0.285241306644939
102.299720736508	0.371921228979849
102.301147131906	1.67454352438545
102.302573537249	0.747095177234267
102.303999952536	2.38094862086615
102.305426377767	0.613564147463008
102.306852812942	0.347253586828963
102.308279258062	1.46439707387995
102.309705713126	0.978236423115758
102.311132178134	1.23040737453957
102.312558653086	1.78325976661937
102.313985137983	1.54557724949259
102.315411632824	0.647995761822289
102.316838137609	2.11783477043884
102.318264652338	0.95335866404157
102.319691177012	1.76917440830321
102.32111771163	0.92153010108144
102.322544256192	0.618415097583
102.323970810699	0.00998952508185118
102.325397375149	0.950513163927478
102.326823949544	0.868143613713529
102.328250533884	0.629229116476082
102.329677128167	0.968990094415349
102.331103732395	1.4867529126231
102.332530346567	1.52835540781601
102.333956970683	0.611194284741204
102.335383604744	0.302590763152936
102.336810248749	1.53091782841026
102.338236902698	1.00473211546965
102.339663566591	1.78334726212277
102.341090240428	1.76624670860936
102.34251692421	0.9194065156239
102.343943617936	1.25774269753999
102.345370321607	0.352852020694299
102.346797035221	1.64760873932735
102.34822375878	0.412377960083928
102.349650492283	0.884245175669081
102.351077235731	1.13890177228857
102.352503989122	0.955313256975551
102.353930752458	1.24022859560485
102.355357525738	0.907219802467706
102.356784308963	0.333043528154687
102.358211102131	1.82059988858974
102.359637905244	1.17937599640229
102.361064718301	0.665342119610541
102.362491541303	0.661542136533945
102.363918374249	1.42066565034786
102.365345217139	0.958665571569936
102.366772069973	0.919077735555477
102.368198932751	0.317112963051893
102.369625805474	0.86112929169966
102.371052688141	1.53994375678512
102.372479580752	1.53943026382926
102.373906483308	0.419953317273788
102.375333395807	0.935851335684901
102.376760318251	1.48714673497067
102.37818725064	0.0584277887378662
102.379614192972	0.891370695868772
102.381041145249	1.1852456140339
102.38246810747	0.951408932924217
102.383895079635	0.637415122238844
102.385322061745	1.48137179133104
102.386749053799	0.0184473996289298
102.388176055797	0.29566720987569
102.389603067739	1.54409536428909
102.391030089626	0.908481664006417
102.392457121457	0.319139766780101
102.393884163232	1.14254834645355
102.395311214951	1.21520067602322
102.396738276615	0.971380160518717
102.398165348223	0.295524463865909
102.399592429775	0.574808805786885
102.401019521271	0.353816423680596
102.402446622712	0.665331911257346
102.403873734097	1.75561644577487
102.405300855426	0.625673998486633
102.406727986699	0.322167512497977
102.408155127917	0.318338529155033
102.409582279079	1.1950155741176
102.411009440185	1.49093379646328
102.412436611236	0.0652608638263868
102.413863792231	0.603882938542413
102.41529098317	1.29274633018167
102.416718184053	0.854708510952609
102.41814539488	0.325236976611919
102.419572615652	0.602215164088124
102.420999846368	0.597782932898366
102.422427087028	0.285177163288009
102.423854337633	0.0303938797915125
102.425281598182	0.887498235264997
102.426708868675	1.44753919997379
102.428136149112	1.35444089102875
102.429563439494	1.5314164409121
102.430990739819	0.923607252234133
102.432418050089	0.624687943726097
102.433845370304	1.27787430458223
102.435272700462	0.289108813888694
102.436700040565	0.579642873289805
102.438127390612	1.18796959583688
102.439554750604	0.32977352006947
102.440982120539	0.667055772977449
102.442409500419	0.943758855470186
102.443836890243	1.17772163129123
102.445264290012	1.5791924416415
102.446691699724	0.562103219018578
102.448119119381	0.572171259802219
102.449546548983	1.84530260921322
102.450973988528	0.658431109644099
102.452401438018	1.22099849760471
102.453828897452	0.90086291060963
102.45525636683	1.23851253328801
102.456683846152	0.611441086230267
102.458111335419	0.642734419299714
102.45953883463	2.37601390293146
102.460966343785	1.24928682245654
102.462393862885	0.940939847973271
102.463821391929	1.29474078987953
102.465248930917	0.30274748136654
102.466676479849	0.3257134361986
102.468104038725	0.935889110052268
102.469531607546	0.603736846231445
102.470959186311	0.615808552741841
102.472386775021	1.17844959523389
102.473814373674	0.419496561339479
102.475241982272	1.75264375406489
102.476669600814	1.57658209377419
102.4780972293	1.13743452971791
102.479524867731	0.93548311187823
102.480952516106	0.322249132579611
102.482380174425	0.312373983225614
102.483807842688	0.600896172923791
102.485235520896	0.299588801267676
102.486663209048	0.296588565319257
102.488090907144	0.620804637060173
102.489518615184	0.912348755141569
102.490946333169	0.718362993579752
102.492374061098	1.76711224307263
102.493801798971	1.59420654617235
102.495229546789	1.41777476977043
102.49665730455	0.359192226955378
102.498085072256	0.881744548928224
102.499512849906	0.630142705104315
102.500940637501	0.605011587694454
102.50236843504	0.95761146036964
102.503796242523	1.21063459513402
102.50522405995	0.614470515259011
102.506651887321	1.14942399281862
102.508079724637	0.393736511810736
102.509507571897	0.877010974634926
102.510935429101	1.18898802956442
102.51236329625	0.913223836702452
102.513791173343	0.61747350461278
102.51521906038	0.575222118746217
102.516646957361	1.25616263521283
102.518074864287	1.50868123348807
102.519502781156	0.692601667299783
102.520930707971	1.49516697257473
102.522358644729	1.50214326625002
102.523786591431	1.2436200260267
102.525214548078	0.900805107105816
102.526642514669	1.53608302137361
102.528070491205	0.540890761081439
102.529498477684	0.935115915740317
102.530926474108	0.659397609487673
102.532354480477	0.621716343486363
102.533782496789	1.23900742279035
102.535210523046	0.612866019694583
102.536638559246	0.60595701307424
102.538066605392	1.48683967298883
102.539494661481	1.27417144860013
102.540922727515	1.1848946651789
102.542350803493	1.60941612556372
102.543778889415	1.19928125728065
102.545206985281	1.5534188175296
102.546635091092	1.16182254657587
102.548063206847	1.51710988717867
102.549491332546	0.946535647592529
102.55091946819	0.606296908828774
102.552347613778	1.16752451261098
102.55377576931	1.2807563384625
102.555203934786	1.33738504429307
102.556632110206	1.67870889727869
102.558060295571	0.391519920748296
102.55948849088	1.55093243759562
102.560916696134	1.7084817181117
102.562344911331	0.987252793151888
102.563773136473	0.584832224796763
102.565201371559	0.0203253531582131
102.566629616589	1.15172631853843
102.568057871564	1.59275200025498
102.569486136483	0.949248584239471
102.570914411346	1.51280039650028
102.572342696153	0.28947996911075
102.573770990905	0.599999164044875
102.575199295601	0.875546139490677
102.576627610241	1.00245839383882
102.578055934825	0.301456812856442
102.579484269354	2.39555492699624
102.580912613827	0.92288796949007
102.582340968244	0.319645761210262
102.583769332606	0.326804962041686
102.585197706911	1.80614326000386
102.586626091161	0.914915801621741
102.588054485356	1.14989137695081
102.589482889494	0.648401054223463
102.590911303577	0.675021615979856
102.592339727604	1.48001411532761
102.593768161575	0.586231814456188
102.59519660549	0.918916025044275
102.59662505935	1.34580964445351
102.598053523154	2.06539310603797
102.599481996903	1.2118408491232
102.600910480595	0.999992575619983
102.602338974232	0.597275297754249
102.603767477813	1.47607164810896
102.605195991338	0.000954682305162849
102.606624514808	0.317622302671484
102.608053048222	1.20864997652006
102.60948159158	0.986154549705226
102.610910144882	1.99090038360167
102.612338708129	0.63900068353417
102.61376728132	0.335336195641731
102.615195864455	1.19056414181712
102.616624457534	0.682825386790846
102.618053060558	1.15258983734086
102.619481673526	1.20120318108657
102.620910296438	0.056799765689469
102.622338929294	0.966421000753778
102.623767572095	0.621873243354982
102.62519622484	1.12113261362978
102.626624887529	0.922623842639469
102.628053560162	1.75257262292062
102.62948224274	1.57800329900859
102.630910935262	1.23437837939968
102.632339637728	1.81963515465252
102.633768350139	0.921115901983428
102.635197072493	0.6656579345051
102.636625804792	0.95768071441362
102.638054547036	1.45078441395916
102.639483299223	0.411596584636186
102.640912061355	1.47393528993612
102.642340833431	1.55033926367691
102.643769615451	0.966914986112647
102.645198407416	2.87748282869727
102.646627209324	0.994083058073167
102.648056021178	1.38012266606288
102.649484842975	1.41100394414129
102.650913674716	0.575201632043575
102.652342516402	0.681523938386355
102.653771368032	2.0926769174259
102.655200229607	1.22899793925966
102.656629101125	1.49660438584846
102.658057982588	1.22985674693646
102.659486873995	1.53640880449892
102.660915775347	0.611559317666603
102.662344686642	1.14024380949343
102.663773607882	1.04132471406111
102.665202539066	0.602014387884662
102.666631480195	0.644153404701219
102.668060431267	1.13589472306317
102.669489392284	0.969186280509996
102.670918363245	1.25762030159068
102.672347344151	0.920022536000204
102.673776335001	1.28249711148461
102.675205335795	2.11657114736926
102.676634346533	2.16227115971056
102.678063367215	0.966802601908748
102.679492397842	1.39290534818459
102.680921438413	0.996361585363972
102.682350488928	2.04389461734524
102.683779549388	0.948158852399469
102.685208619791	1.21791595508099
102.686637700139	0.933395671774369
102.688066790432	1.29314409029477
102.689495890668	2.72251303702459
102.690925000849	1.24535441800535
102.692354120974	0.878839613669186
102.693783251043	1.441955765763
102.695212391057	1.27837129674712
102.696641541015	2.96148823350416
102.698070700917	2.58803264117263
102.699499870763	2.40846062905295
102.700929050554	2.72445458040411
102.702358240289	3.56046239762141
102.703787439968	1.73019831535074
102.705216649591	2.69179914735722
102.706645869159	2.36946905404259
102.708075098671	2.46156178054013
102.709504338127	0.978185841694802
102.710933587527	0.993628227485502
102.712362846872	2.22171561760818
102.713792116161	3.98849559535182
102.715221395394	10.4058682872128
102.716650684571	14.4488230367565
102.718079983693	16.0926524362814
102.719509292759	10.6698471424944
102.720938611769	8.00133800598588
102.722367940724	4.30563624193695
102.723797279623	3.38454454321139
102.725226628466	3.35410786585175
102.726655987253	1.5211712369088
102.728085355984	2.75447078392062
102.72951473466	2.80443460736894
102.73094412328	1.21752763678679
102.732373521844	0.954275651514367
102.733802930353	2.40123256172891
102.735232348806	2.38292704653326
102.736661777203	2.25605732714722
102.738091215544	1.19274918426967
102.73952066383	0.881041290967901
102.740950122059	0.678066584724389
102.742379590233	1.74492452759771
102.743809068352	0.674070819036587
102.745238556414	2.64101991906233
102.746668054421	1.06792118596964
102.748097562372	2.07958710734437
102.749527080268	1.63436533707781
102.750956608107	3.06855641230675
102.752386145891	5.85849348615215
102.753815693619	6.93245577780295
102.755245251292	4.28889585256328
102.756674818909	2.40358428796709
102.758104396469	1.8402895365196
102.759533983975	2.11839887018192
102.760963581424	1.21084276908762
102.762393188818	1.21997140876485
102.763822806156	1.02465680703724
102.765252433438	2.41137223128203
102.766682070664	1.43350687956199
102.768111717835	1.85974183318999
102.76954137495	0.654214446160343
102.770971042009	1.50407052371708
102.772400719013	0.669726954253074
102.773830405961	0.546263663808772
102.775260102853	0.0669421747378102
102.776689809689	0.864066483243421
102.778119526469	0.383553783728603
102.779549253194	1.76907466072501
102.780978989863	1.8267092659998
102.782408736477	1.22612128093155
102.783838493034	0.683832757401547
102.785268259536	1.20891768509762
102.786698035982	0.305291438599768
102.788127822372	1.52135778547667
102.789557618707	0.589166970416846
102.790987424986	1.1593693226308
102.792417241209	1.00024010836898
102.793847067376	1.50901435296843
102.795276903488	0.96796512276203
102.796706749544	1.18183759794722
102.798136605544	1.23438248446129
102.799566471489	0.978127540798293
102.800996347377	1.52160925168986
102.80242623321	0.591930272403244
102.803856128987	0.90508216241177
102.805286034709	0.93684865768598
102.806715950374	0.598119765830948
102.808145875984	0.279950701857656
102.809575811539	0.0256468775674578
102.811005757037	3.2898471220474E-05
102.81243571248	0.605851661707632
102.813865677867	0.945717071498809
102.815295653198	1.52500599951067
102.816725638474	0.29555575761651
102.818155633693	0.616262156354988
102.819585638857	0.351562580996445
102.821015653966	1.77286384035583
102.822445679018	0.620346764849591
102.823875714015	0.343695308686161
102.825305758956	1.4840520248835
102.826735813841	0.624344165919404
102.828165878671	0.552579546969052
102.829595953445	1.21411033742687
102.831026038163	0.37253982739886
[truncated: 304,659 more rows]
