# Supplementary material for: Proliferating coacervate droplets as the missing link between chemistry and biology in the origins of life
Source: Nat Commun. 2021 Sep 24;12:5487. doi: 10.1038/s41467-021-25530-6 (PMC8463549; doi:10.1038/s41467-021-25530-6)
Supplement: Supplementary file 7 — Source Data [file 41467_2021_25530_MOESM7_ESM.zip › Source Data/DATA_SI/DATA_SI/Supplementary Figure10b_60min.txt]

Mass/Charge	Intensity
99.9946558757226	0.00157001738739956
99.9960661062785	0.250349636952573
99.9974763467787	0.239620781717046
99.9988865972231	0.00827321046840054
100.000296857612	0.255589110757169
100.001707127945	0.76984946510919
100.003117408222	1.49059688225807
100.004527698443	0.766729354486738
100.005937998608	1.24458310517005
100.007348308718	2.08021866659501
100.008758628772	6.60752276769054
100.01016895877	60.7025562858678
100.011579298712	309.071107497644
100.012989648599	742.203973519022
100.014400008429	909.204321738598
100.015810378204	726.772916116786
100.017220757924	506.897755220178
100.018631147587	373.362119480955
100.020041547195	249.728557879211
100.021451956746	191.41000965182
100.022862376242	116.077599602435
100.024272805683	69.0044808118437
100.025683245067	33.6852113367099
100.027093694396	18.4967383956551
100.028504153668	7.90243548530498
100.029914622886	4.74747839880392
100.031325102047	3.44371488033025
100.032735591152	2.49103706595126
100.034146090202	1.92493706725921
100.035556599196	2.2098175803403
100.036967118134	1.91903263757501
100.038377647016	1.36797383766594
100.039788185843	2.45604002346796
100.041198734614	2.7134018418326
100.042609293329	2.43657515546244
100.044019861988	2.04517194715211
100.045430440591	2.00898036195507
100.046841029139	2.89188351280584
100.048251627631	1.29846893746149
100.049662236067	0.736749467260774
100.051072854447	0.272572525171941
100.052483482771	1.23795960990238
100.05389412104	0.73733357681008
100.055304769253	0.00603701255217567
100.05671542741	0.962758537580046
100.058126095511	1.03668311515644
100.059536773557	1.05355929785063
100.060947461547	0.505822497777874
100.062358159481	0.0666415777215221
100.063768867359	1.58017100631481
100.065179585181	6.20102736477886
100.066590312948	21.0019771209741
100.068001050659	25.68035101086
100.069411798314	26.944597289993
100.070822555913	16.3000986323918
100.072233323456	15.8584736674509
100.073644100944	17.1498082902977
100.075054888376	30.0786737500117
100.076465685752	27.3765003270221
100.077876493072	30.4268288972984
100.079287310337	13.7042860822358
100.080698137545	9.07384097730998
100.082108974698	9.82306791048882
100.083519821795	5.94538501893089
100.084930678837	3.33253112188701
100.086341545822	1.74602183052228
100.087752422752	1.88012295226132
100.089163309626	0.747374176466368
100.090574206444	0.728613248349321
100.091985113207	0.0262293367969964
100.093396029913	0.25211134162446
100.094806956564	0.257629161996128
100.096217893159	0.459417255433242
100.097628839698	0.0322283761906152
100.099039796182	0.0528292500764321
100.10045076261	1.01723405083857
100.101861738982	2.8501742712445
100.103272725298	5.17282041921883
100.104683721558	7.32693125768129
100.106094727763	6.73200389845205
100.107505743911	4.62753690196113
100.108916770004	4.86499240138626
100.110327806041	3.34788220133066
100.111738852023	1.51313480887107
100.113149907948	1.47521558987138
100.114560973818	0.492243047380357
100.115972049632	0.70330808933227
100.11738313539	0.0382569614538943
100.118794231093	0.489131758209538
100.12020533674	0.259073721873308
100.12161645233	0.238688000815049
100.123027577866	0.00439262493705729
100.124438713345	0.24858088447644
100.125849858768	0.24257008837757
100.127261014136	0.242768517784535
100.128672179448	0.499378207739819
100.130083354704	0.00914451947730487
100.131494539905	0.0166152678647221
100.132905735049	0.490641671921004
100.134316940138	0
100.135728155171	0.00402004128965301
100.137139380148	0.728519981861421
100.138550615069	0.253147849535094
100.139961859935	0.456616846517372
100.141373114745	0.0318723628738033
100.142784379499	0.467576738574924
100.144195654197	0.0173316185775764
100.14560693884	0.24162868733482
100.147018233426	0.248103323091305
100.148429537957	0.229366928214324
100.149840852433	0.0457358427411455
100.151252176852	0.477049148280653
100.152663511215	0.0166750174941339
100.154074855523	0.701417734805496
100.155486209775	0.0360031254320864
100.156897573971	0.00402019260603616
100.158308948112	0.0125974905313605
100.159720332196	0.240661084432635
100.161131726225	0.00907596173877217
100.162543130198	0.00471074029295588
100.163954544115	0.0159419761323701
100.165365967977	0.479051628348975
100.166777401783	0.467173077297415
100.168188845532	0.0150720364120385
100.169600299227	0.0139783490007905
100.171011762865	0.229102276751315
100.172423236447	0.000868110673750889
100.173834719974	0.0080578741120179
100.175246213445	0.704423022478461
100.17665771686	0.242126323662364
100.17806923022	0.23885465558592
100.179480753523	0.253224467443864
100.180892286771	0.00852256168742472
100.182303829963	0.00803640954365683
100.183715383099	0.47986112720676
100.18512694618	0.00789067022912608
100.186538519204	0
100.187950102173	0.239436871622785
100.189361695086	0.244280213030351
100.190773297943	0.014313972865962
100.192184910745	0.236024297474885
100.193596533491	0.237481333752946
100.195008166181	0.0171754305541211
100.196419808815	0.355655715641294
100.197831461393	0.102646806197098
100.199243123916	0.00424889676669606
100.200654796382	0.0191334023511401
100.202066478793	0.241997764917211
100.203478171149	0.243145421126613
100.204889873448	0.243015830377599
100.206301585692	0
100.207713307879	0.236888739730864
100.209125040011	0.010888823628508
100.210536782088	0.000681049745080479
100.211948534108	0.00424896812298426
100.213360296073	0.252914036789616
100.214772067982	0.29822916417308
100.216183849835	0.245685573906983
100.217595641632	0.240555218457907
100.219007443374	0.24472826566256
100.220419255059	0.0139007339998323
100.221831076689	0.479637815498928
100.223242908264	0.0107138704432334
100.224654749782	0.00448259072473259
100.226066601245	0.242926608755466
100.227478462651	0.246353838961066
100.228890334002	0.26781481371109
100.230302215298	0.246281295630307
100.231714106537	0.00469685851867511
100.233126007721	0.00011661921899035
100.234537918849	0.00414398390963387
100.235949839921	0.255001569386792
100.237361770937	0.237493900219009
100.238773711897	0.0224186431000986
100.240185662802	0.243821450926881
100.241597623651	0.0367969505415465
100.243009594444	0.00906728286823991
100.244421575182	0.0052049654541833
100.245833565863	0.00442198781710158
100.247245566489	0.00943076306274306
100.248657577059	0.000538481271374079
100.250069597573	0.250894169315161
100.251481628032	0.23954651875631
100.252893668434	0.480940356356174
100.254305718781	0.000519650901634712
100.255717779072	0
100.257129849307	0.000711809254907605
100.258541929487	0.242368816497198
100.25995401961	0.225233599169109
100.261366119678	0.0232247285100505
100.26277822969	0.24120244065519
100.264190349647	0.00612743864519293
100.265602479547	0.0316774390317978
100.267014619392	0.15163947233832
100.268426769181	0.239065760110026
100.269838928914	0.240028236344248
100.271251098592	0.017964597603922
100.272663278213	0.276218626464459
100.274075467779	0.237628328979398
100.275487667289	0.0787416669305736
100.276899876743	0.131924464192112
100.278312096142	0.0337020111803714
100.279724325484	0.246167803765625
100.281136564771	0.22758704965691
100.282548814002	0.0267973517137215
100.283961073178	0.250989562326302
100.285373342297	0
100.286785621361	0.00401408651180478
100.288197910369	0.239146024999968
100.289610209321	0.216158235086076
100.291022518217	0.0410478376317909
100.292434837058	0.243316126239674
100.293847165843	0.00508293120871902
100.295259504572	0.27010955141827
100.296671853245	0.22982786972413
100.298084211862	0.238661958118195
100.299496580424	0.22437671386469
100.30090895893	0.0341331301534114
100.30232134738	0.47089098271709
100.303733745774	0.0195776669441069
100.305146154113	0.242481044023191
100.306558572395	0.00011687625659614
100.307971000622	0.00469659159501295
100.309383438793	0.000985384201625346
100.310795886909	0.24397891034343
100.312208344968	0.0374548193346093
100.313620812972	0.472864407105999
100.31503329092	0.24955203323936
100.316445778812	0.0127087394638541
100.317858276649	0.00974181879529781
100.319270784429	0.0173554427318822
100.320683302154	0.00401275085990522
100.322095829823	0.239067874892201
100.323508367436	0.00194672612102409
100.324920914994	0.11598347845178
100.326333472495	0.000753376182047124
100.327746039941	0.247855821434926
100.329158617331	0.0440309360885609
100.330571204666	0.0370830913245505
100.331983801944	0.228389188936347
100.333396409167	0.264843740520122
100.334809026334	0.23823076631049
100.336221653445	0.359657585752775
100.337634290501	0.00481348173136943
100.3390469375	0.245856889821363
100.340459594444	0.160881986998636
100.341872261332	0.255542968524013
100.343284938164	0.481655660975796
100.344697624941	0.478052127141481
100.346110321661	0.242231211931488
100.347523028326	0.0145736332333739
100.348935744935	0.224541374397109
100.350348471488	0.0225508335230269
100.351761207986	0.239069043584075
100.353173954428	0.00401147086370544
100.354586710814	0.2390691548884
100.355999477144	0
100.357412253418	0.0180193778983666
100.358825039637	0.308093738828469
100.360237835799	0.230766586650952
100.361650641906	0.25940580180399
100.363063457958	0.239069488801375
100.364476283953	7.94262504238729E-05
100.365889119893	0.00473405148724159
100.367301965776	0.247615483127031
100.368714821604	0.275710568027209
100.370127687377	0.495593160148427
100.371540563093	0.00394480795124333
100.372953448754	0
100.374366344359	0.00621045488697055
100.375779249908	0.0587714945715132
100.377192165401	0
100.378605090839	0.237067402161716
100.38001802622	0.0108267013280553
100.381430971546	0
100.382843926817	0.0197262534058892
100.384256892031	0.723469406674338
100.38566986719	0.00466028517542214
100.387082852292	0.00424995125457981
100.388495847339	0
100.389908852331	0.23870403823097
100.391321867266	0.23889078802036
100.392734892146	0.256343346018169
100.39414792697	0.256822435425779
100.395560971738	0.694093311996493
100.39697402645	0.26799495663485
100.398387091107	0.00904239764606309
100.399800165707	0.239071421574848
100.401213250252	0
100.402626344741	0.227749460337083
100.404039449175	0.0378152594688543
100.405452563552	0.23503696491127
100.406865687874	0
100.40827882214	0.475779026439601
100.40969196635	0.0103822250646106
100.411105120505	0.00350022678330449
100.412518284603	0.468771179897596
100.413931458646	0.028125273382415
100.415344642633	0.00294269824622728
100.416757836564	0.240342932159771
100.41817104044	0
100.41958425426	0.00942196138847561
100.420997478024	0.000204994086855316
100.422410711732	0
100.423823955384	0.00484217789288045
100.425237208981	0.288779964104713
100.426650472521	0
100.428063746006	0
100.429477029435	0
100.430890322809	0.0166370626840187
100.432303626126	0.469994313217516
100.433716939388	0.481773188336913
100.435130262594	0.498813044990844
100.436543595745	0.482710978974898
100.437956938839	0.00434337328798916
100.439370291878	0.23869860712041
100.440783654861	0.228744011227754
100.442197027788	0.0191887110089558
100.443610410659	0.019917603625712
100.445023803474	0.478878621000065
100.446437206234	0.48268315600507
100.447850618938	0
100.449264041586	0.0154693547484833
100.450677474179	0.713772522507834
100.452090916715	0
100.453504369196	0.003747075605534
100.454917831621	0.0224618925448231
100.45633130399	0.0298347644988816
100.457744786304	0.486021871066755
100.459158278561	0.00907759724670145
100.460571780763	0.00550970734845428
100.461985292909	0.502165322240415
100.463398814999	0.232762298530901
100.464812347034	0.0104651989560422
100.466225889013	0
100.467639440936	0.00882646560130437
100.469053002803	0.239285835815448
100.470466574614	0.0154563454777256
100.47188015637	0.0217144560206415
100.473293748069	0.24926833768097
100.474707349713	0.251995601279439
100.476120961302	0.00515257160722308
100.477534582834	0.000117474363216846
100.478948214311	0
100.480361855731	0
100.481775507096	0
100.483189168406	0.00870232952399477
100.484602839659	0.479745510268004
100.486016520857	0.492996763265115
100.487430211999	0.245379460462446
100.488843913085	0.00542623732279914
100.490257624115	0.261421844633237
100.49167134509	0.478366141238476
100.493085076008	0.480428620626481
100.494498816871	0.483350830471757
100.495912567679	0.00288974479480762
100.49732632843	0.0150348515583625
100.498740099125	0.49018343368235
100.500153879765	0.0007331742360548
100.501567670349	0.0249741597858422
100.502981470878	0.478622012450368
100.50439528135	0.480990557896411
100.505809101767	0.00517069360780082
100.507222932127	0
100.508636772433	0.00469588968473028
100.510050622682	0.000117588052935181
100.511464482875	0.00479528338377444
100.512878353013	0.242981217223907
100.514292233095	0.000117602882089786
100.515706123121	0.0351084281018544
100.517120023091	0.931142149965344
100.518533933006	0.0241224664574709
100.519947852865	0.0137869113833906
100.521361782668	0.481466468190564
100.522775722415	0.0105368569924773
100.524189672106	0.00443840362610706
100.525603631742	0.243396765590566
100.527017601322	0.00449733789920556
100.528431580846	0
100.529845570314	0
100.531259569727	0.0309891168013547
100.532673579083	0.712262160809126
100.534087598384	0.270370267531264
100.535501627629	0.178622695730746
100.536915666819	0.478628446510657
100.538329715952	0.283617338292983
100.53974377503	0.376436568788369
100.541157844052	0.252087408473472
100.542571923018	0.707671678811788
100.543986011928	0.0129179556045186
100.545400110783	0.274411754920849
100.546814219582	0.229445498218253
100.548228338325	0
100.549642467012	0.23051781646171
100.551056605644	0.0125628092903958
100.552470754219	0.000218019123938916
100.553884912739	0.254860186285833
100.555299081203	0.239425226946338
100.556713259611	0.247975508678787
100.558127447964	0
100.559541646261	0.256439047830197
100.560955854502	0.482632762953784
100.562370072687	0.24685331458044
100.563784300816	0.0104647663323305
100.56519853889	0.242017913733863
100.566612786908	0.254843878333592
100.56802704487	0.480904905732231
100.569441312776	0.242449908698508
100.570855590626	0
100.572269878421	0.00156897127427436
100.57368417616	0.0104647230698893
100.575098483843	0
100.57651280147	0.00827742283382127
100.577927129041	0.234803202918285
100.579341466557	0
100.580755814017	0.00156900835626677
100.582170171421	0.0272188481086614
100.58358453877	0.495074666974403
100.584998916062	0.229446742505314
100.586413303299	0
100.58782770048	0.0040022326047335
100.589242107605	0.243774001079286
100.590656524674	0.000117869805751949
100.592070951688	0.00400206565178335
100.593485388646	0.478277950452584
100.594899835548	0.262479951494669
100.596314292394	0.232376013147052
100.597728759185	0.241117562267862
100.599143235919	0.266194779985802
100.600557722598	0.484264071705422
100.601972219221	0.251731544451115
100.603386725789	0.01039834159504
100.6048012423	0.000204650656612664
100.606215768756	0.236535460428236
100.607630305156	0.0264571357593943
100.6090448515	0.23335788457525
100.610459407788	0.246561357596548
100.611873974021	0.00477175863139459
100.613288550198	0.480803046783457
100.614703136319	0.244437543951352
100.616117732384	0.0084687915241747
100.617532338393	0.74452337070083
100.618946954347	0.934132247983137
100.620361580245	0.506216140212275
100.621776216087	0.249327309461306
100.623190861873	0.0107636768650348
100.624605517604	0.243319365780318
100.626020183278	0.00400072999988379
100.627434858897	0.239079895752222
100.62884954446	0.00400061869555883
100.630264239968	0.475318089285423
100.631678945419	0.496578406382136
100.633093660815	0.00580145712477064
100.634508386155	0.261555690879339
100.635923121439	0.48442894978894
100.637337866668	0.494481021971677
100.63875262184	0.709899621574019
100.640167386957	0.0265119509057985
100.641582162018	0.468838694679526
100.642996947023	0.472653888715947
100.644411741973	0.256369636470993
100.645826546866	0.237028256791017
100.647241361704	0.236367098559616
100.648656186487	0.0127658961535791
100.650071021213	0.00399978391665889
100.651485865883	0.239160044375268
100.652900720498	0.241765517729324
100.654315585057	0.0100490001772607
100.65573045956	0.239081008795472
100.657145344008	0.242675889770864
100.658560238399	0.231279868643272
100.659975142735	0.028204080744192
100.661390057015	0.232449879615764
100.662804981239	0.277842801628328
100.664219915408	0.500246483663088
100.66563485952	0.31737561181771
100.667049813577	0.475633753817565
100.668464777578	0.245434831261913
100.669879751524	0.449065512096581
100.671294735413	0.49928408876164
100.672709729247	0.269490481090926
100.674124733025	0.00237652454904878
100.675539746747	0
100.676954770413	0
100.678369804024	0.484729043241124
100.679784847579	0.245795383948971
100.681199901078	0.0315265252181216
100.682614964521	0.216288397772289
100.684030037908	0.0122575922018796
100.68544512124	0.477902051911392
100.686860214516	0.492639123153731
100.688275317736	0.70709254165927
100.6896904309	0.496675089743365
100.691105554008	0.252796725839364
100.692520687061	0.470219276214417
100.693935830058	0.257717371407911
100.695350982999	0.239458367980655
100.696766145884	0.0171838286506498
100.698181318714	0.459016097120666
100.699596501488	0.0427538859316122
100.701011694206	0.916654735502059
100.702426896868	0.033567995689857
100.703842109474	0.0053028157476793
100.705257332025	0.505899554070463
100.70667256452	0.454548688694455
100.708087806959	0.498733689732963
100.709503059342	0.249793302472953
100.710918321669	0.251498538237466
100.712333593941	0.248893094619189
100.713748876157	0.289522784194157
100.715164168317	0.0340907356271573
100.716579470421	0.735195581459625
100.71799478247	0.477026798047078
100.719410104463	0.721629076457661
100.7208254364	0.0548454054869307
100.722240778281	0.05917911496128
100.723656130106	0
100.725071491876	0.000561623648033174
100.726486863589	0.235452632081026
100.727902245247	0.0174219626046563
100.72931763685	0.253539252374896
100.730733038396	0.245958443413099
100.732148449887	0.0737808873223336
100.733563871322	0
100.734979302701	0
100.736394744024	0.221594622870991
100.737810195291	0.260985305029818
100.739225656503	0.00904747485649681
100.740641127659	0.0137646956077612
100.742056608759	0.00483654182747222
100.743472099803	0.242737346546426
100.744887600792	0.483590411967147
100.746303111725	0.0819541430755022
100.747718632602	0.472190261842494
100.749134163423	0.489571478824503
100.750549704188	0.26195098843597
100.751965254898	0.00891993007811501
100.753380815552	0.000158246388607328
100.75479638615	0.0278012710283723
100.756211966692	0.720279852281802
100.757627557178	0.248012802557934
100.759043157609	0.0452429286100471
100.760458767984	0.703604807442465
100.761874388303	0.767865772470725
100.763290018566	0.211541834218771
100.764705658774	0.00735134227703147
100.766121308926	0.735589923174247
100.767536969022	0.255776249634233
100.768952639062	0.247525711073784
100.770368319046	0.245891520938142
100.771784008975	0.01196611314309
100.773199708848	0.240723286889415
100.774615418665	0.373411720178826
100.776031138426	0.248538983231324
100.777446868131	0.000735041771137865
100.778862607781	0.25468237455217
100.780278357375	0.741885139450482
100.781694116913	0.50081456642515
100.783109886395	1.1279603547089
100.784525665822	0.487063937093949
100.785941455192	0.475533884926027
100.787357254507	0.477676199520414
100.788773063766	0.259767389565731
100.79018888297	1.43894010848172
100.791604712117	0.45932554017975
100.793020551209	0.240827372929033
100.794436400245	0.713613055551858
100.795852259225	0.0187013335647868
100.79726812815	0.0409328120083421
100.798684007018	0.20302026882775
100.800099895831	0.0120311231197168
100.801515794588	0.00936523258417652
100.802931703289	0.469337837955361
100.804347621935	0.528104481011812
100.805763550525	0.00388430598017924
100.807179489058	0.473060467322124
100.808595437537	0.498885972308996
100.810011395959	0.490579814332673
100.811427364325	0.0048530395428519
100.812843342636	0
100.814259330891	0
100.81567532909	0.216674415981784
100.817091337234	0.0396432735489022
100.818507355321	0.243389051530995
100.819923383353	0.0045841233579276
100.821339421329	0.00964664693068092
100.822755469249	0.0133557412106189
100.824171527114	0.0130986915851921
100.825587594922	0.251272490187005
100.827003672675	0.023520452584906
100.828419760372	0.711890925356357
100.829835858014	0.237105886043045
100.831251965599	0.0140393320058481
100.832668083129	0.243392943902742
100.834084210603	0.490743168157145
100.835500348021	0.00509171441588809
100.836916495383	0.0117930480552625
100.83833265269	0.478360585631535
100.839748819941	0.23908824356952
100.841164997136	0.00868699895073721
100.842581184275	0.239207104539034
100.843997381358	0.24934001986623
100.845413588386	0.472148565659465
100.846829805358	0.490884311811295
100.848246032274	0.0227178794326735
100.849662269134	0.0501077791870161
100.851078515939	0.451790326759855
100.852494772687	0.0419474625564236
100.85391103938	0.240317565677704
100.855327316017	0.00460730520971248
100.856743602599	0.490422897485246
100.858159899124	0.0103447483707162
100.859576205594	0.0462363662360901
100.860992522008	0.00456271986011976
100.862408848366	0.013019705317056
100.863825184668	0.230284259195925
100.865241530915	0.0136664341241413
100.866657887106	0.0071803309868407
100.868074253241	0.248648396163347
100.86949062932	0.469372874845764
100.870907015344	0.0251236072037914
100.872323411311	0.726077151680634
100.873739817223	0.239667359106472
100.875156233079	0.0150896554934528
100.87657265888	0.239089690525744
100.877989094624	0
100.879405540313	0.00399076827341146
100.880821995946	0.239508524908607
100.882238461523	0.242661958322193
100.883654937044	0.000217309972511158
100.88507142251	0.0242118526408566
100.88648791792	0.231888526917318
100.887904423274	0.0184736250478129
100.889320938572	0.476111212497313
100.890737463814	0.0221244316197112
100.892153999001	0.484494100269579
100.893570544132	0.00919523428471044
100.894987099207	0.46733906174417
100.896403664226	0.000217282697634052
100.89782023919	0.0241421426447623
100.899236824097	0.713948568543098
100.900653418949	0.0250323392752635
100.902070023745	0.471196590811121
100.903486638486	0.234443961412934
100.90490326317	0.246131213025706
100.906319897799	0.300575256000126
100.907736542372	0.705887316715886
100.909153196889	0.259833317445825
100.910569861351	0.948849621430639
100.911986535756	0.510238114755352
100.913403220106	0.284365321433961
100.9148199144	1.40480032563998
100.916236618638	1.34067916653807
100.917653332821	2.20720498353837
100.919070056947	2.29475511516104
100.920486791018	7.00257054626971
100.921903535033	38.5399393805429
100.923320288993	88.9027666866398
100.924737052896	110.945062058282
100.926153826744	98.2878850269157
100.927570610536	71.0418906485281
100.928987404272	56.2812429810672
100.930404207953	38.1966580565211
100.931821021577	25.0944247465397
100.933237845146	17.9424136200095
100.934654678659	13.4104131346575
100.936071522116	7.35830061906133
100.937488375518	5.20078524927746
100.938905238863	3.65446546447371
100.940322112153	2.71512044322109
100.941738995387	2.24087027912991
100.943155888565	1.29797688947954
100.944572791688	0.839958266998499
100.945989704755	3.30803072379495
100.947406627766	7.65495313691083
100.948823560721	15.4986977576957
100.95024050362	12.1389505807838
100.951657456464	10.8727827056401
100.953074419251	9.98086198009613
100.954491391983	5.48676397669429
100.95590837466	2.83816092762332
100.95732536728	2.0792746998733
100.958742369845	2.0210009995739
100.960159382353	5.29472652552439
100.961576404807	3.59178669920071
100.962993437204	4.19253274005781
100.964410479545	1.86198762827598
100.965827531831	0.975607233531301
100.967244594061	1.44782180738945
100.968661666235	0.263143062288221
100.970078748353	0.0362602549209456
100.971495840416	0.281239428880224
100.972912942423	0.489444092149265
100.974330054374	0.260207405382984
100.975747176269	0.224801578185009
100.977164308108	0.0183982618772156
100.978581449892	0.223562580469269
100.979998601619	0.297824849392069
100.981415763292	0.48366361589686
100.982832934908	0.738758175929369
100.984250116468	0.503356047604436
100.985667307973	1.02495909194999
100.987084509422	0.4839564754769
100.988501720815	0.545677084534174
100.989918942152	0.502828470084684
100.991336173434	0.708285672512246
100.992753414659	1.26328465842705
100.994170665829	1.92585632923111
100.995587926943	5.38018224264601
100.997005198002	13.1481709382238
100.998422479004	16.7163995958213
100.999839769951	13.3363939033766
101.001257070842	12.0557651786004
101.002674381677	9.54596317434348
101.004091702457	5.26306881302982
101.00550903318	3.22808259053038
101.006926373848	4.17248476185838
101.00834372446	3.79239108141573
101.009761085017	7.22085683120682
101.011178455517	9.95229558084485
101.012595835962	33.7798100378587
101.014013226351	65.5083461477207
101.015430626684	118.578994267025
101.016848036961	126.118668778318
101.018265457183	108.162663765373
101.019682887348	68.6187529045027
101.021100327458	57.0342237886324
101.022517777513	43.2136069131042
101.023935237511	24.9610514676934
101.025352707454	18.4404414397527
101.02677018734	12.3678566555455
101.028187677171	8.56119898958393
101.029605176947	3.37373664759395
101.031022686666	2.18018066392917
101.03244020633	1.30758250860307
101.033857735938	1.59833930762496
101.03527527549	1.42771071046042
101.036692824986	0.780119597553553
101.038110384427	0.516036919312396
101.039527953811	1.20956207667728
101.04094553314	1.22381791753544
101.042363122413	1.26438388277375
101.043780721631	0.541839134111083
101.045198330792	0.756509992034005
101.046615949898	1.50603555917878
101.048033578948	5.86301055711911
101.049451217942	27.6145460171055
101.050868866881	66.4650398788369
101.052286525764	80.9300430699316
101.05370419459	72.2300038716483
101.055121873361	51.7694166631999
101.056539562077	40.4022818526789
101.057957260736	27.2876199679755
101.05937496934	22.549696761464
101.060792687888	12.0894826081395
101.06221041638	7.72457559363259
101.063628154816	3.64333196142715
101.065045903197	2.67032181971994
101.066463661522	2.38317760758691
101.067881429791	1.26420313121576
101.069299208004	1.73487709133682
101.070716996161	3.91001859400012
101.072134794263	1.55430146981423
101.073552602309	2.37595385652302
101.074970420299	1.96182001682733
101.076388248233	1.2331863418059
101.077806086111	1.99359646194814
101.079223933934	2.89411264808701
101.080641791701	0.808159633089646
101.082059659412	1.24664608696193
101.083477537067	1.78601770714358
101.084895424667	15.445667662415
101.086313322211	56.2178313120787
101.087731229699	120.216267921956
101.089149147131	136.40452380972
101.090567074507	114.423173344411
101.091985011828	73.7186727894616
101.093402959093	55.3946206763898
101.094820916302	42.1012934998491
101.096238883455	25.7412331891012
101.097656860552	16.9848909202329
101.099074847594	10.5733093353112
101.10049284458	5.64519683919783
101.10191085151	3.9103901676139
101.103328868384	2.34828650089324
101.104746895203	1.03656503803381
101.106164931965	1.45662671174293
101.107582978672	0.736532336637238
101.109001035323	1.2274812189252
101.110419101919	0.732147230861975
101.111837178458	0.262372857947129
101.113255264942	0.73169614177453
101.11467336137	0.471314827821968
101.116091467742	0.282294544910685
101.117509584059	0.491529510807262
101.118927710319	0.256109144053647
101.120345846524	0.238691053937288
101.121763992673	0.507394004296066
101.123182148767	0.000489743242363045
101.124600314804	0.253750023942356
101.126018490786	0.0148968328683647
101.127436676712	0.495104774543193
101.128854872582	0.234828201404164
101.130273078396	0.00101182539337937
101.131691294155	0.253068425276619
101.133109519857	0.243061732944809
101.134527755504	0.0189262963001388
101.135946001095	0.727827178246034
101.137364256631	0.479329571923256
101.13878252211	0
101.140200797534	0
101.141619082902	0.000608651926048956
101.143037378215	0.0176096005055932
101.144455683471	0.490885837362571
101.145873998672	0.00473465870157507
101.147292323817	0.000608617766872642
101.148710658906	0.00781496827404192
101.150129003939	0.000870870293911533
101.151547358916	0.00792269050196893
101.152965723838	0.239100542693891
101.154384098704	0.000870882274883336
101.155802483514	0.249765137786961
101.157220878269	0.246084974542015
101.158639282967	0.238265499834682
101.16005769761	0.0419056032263566
101.161476122197	0.708065784404897
101.162894556728	0.220516889704832
101.164313001204	0.523977396774448
101.165731455623	0.249488866348638
101.167149919987	0
101.168568394295	0
101.169986878547	0.242981108819038
101.171405372744	0.243771841697715
101.172823876885	0.251299782344922
101.17424239097	0.239897576964359
101.175660914999	0.0191039415666857
101.177079448972	0.504083240428961
101.17849799289	0.293455252260537
101.179916546751	0.239101600081441
101.181335110557	0.000932601775520702
101.182753684308	0.0111798818501819
101.184172268002	0.00473468845612655
101.185590861641	0
101.187009465223	0.232145310176083
101.18842807875	0.254015941328129
101.189846702222	7.87837713537682E-05
101.191265335637	0.0047346939663117
101.192683978997	7.87815673077293E-05
101.194102632301	0.00515181104183
101.195521295549	0.24959572435527
101.196939968741	0.724855153868059
101.198358651878	0.00708146538895305
101.199777344958	0.243900551124186
101.201196047983	0.242260700380026
101.202614760952	0
101.204033483866	0
101.205452216723	0.483657258637482
101.206870959525	0.493790672914233
101.208289712271	0.24276867494648
101.209708474961	0.238724250807741
101.211127247596	0.00435637494436522
101.212546030174	0.00111025922385938
101.213964822697	0.0373975626774643
101.215383625164	0
101.216802437576	0.000216597790712722
101.218221259931	0.0213803928607411
101.219640092231	0.239432425874274
101.221058934475	0.00481347905844002
101.222477786663	0.243808028411746
101.223896648795	0.250450037165321
101.225315520872	0.479836063318724
101.226734402893	0.00314360127214703
101.228153294858	0.014515322188545
101.229572196767	0.0754612865855328
101.23099110862	0.0257118522768412
101.232410030418	0.249949119850547
101.23382896216	0.00882687462597725
101.235247903846	0.0177135683472714
101.236666855476	0.492755963245648
101.23808581705	0.24001303790182
101.239504788569	0.0270440480422462
101.240923770032	0.23926148131794
101.242342761439	0.0188929635365118
101.24376176279	0.439210658974137
101.245180774086	0.306494038206968
101.246599795326	0.0165978600851722
101.24801882651	0.23910427138524
101.249437867638	0.0055219351443452
101.25085691871	0.237558690607761
101.252275979727	0.238725664980374
101.253695050688	0.251618169667325
101.255114131593	0.00544437233184349
101.256533222442	0
101.257952323235	0.239804680447924
101.259371433973	0.00951170925381308
101.260790554655	0.0465090662908094
101.262209685281	0.224585148055755
101.263628825851	0.0186989025702301
101.265047976366	0.232398618162914
101.266467136824	0.0294835143050859
101.267886307227	0.234720544958984
101.269305487575	0.0173147931268689
101.270724677866	0.00568186921266745
101.272143878102	0.0159000585487625
101.273563088281	0.000404704047580475
101.274982308405	0.248415370045865
101.276401538473	0.260205196664677
101.277820778486	0
101.279240028443	0
101.280659288343	7.87132418805242E-05
101.282078558188	0.00529327225130585
101.283497837978	0.260095834206856
101.284917127711	0.231270346907248
101.286336427389	0.0126517919539003
101.287755737011	0.239895101842371
101.289175056577	0.00829404020460914
101.290594386087	0.257732598271227
101.292013725542	0.0223025629653009
101.293433074941	0.226890718220959
101.294852434284	0.0205288358615761
101.296271803571	0.481512513795991
101.297691182802	0.00253180835298548
101.299110571978	0.210267755927848
101.300529971097	0.0150800879188605
101.301949380162	0.489662421937367
101.30336879917	0.240339995658366
101.304788228122	0.241142187472915
101.306207667019	0.250621748755313
101.30762711586	0.0126919723775688
101.309046574645	0.241238581980413
101.310466043374	0.250575015302111
101.311885522048	0.000665070050144983
101.313305010665	0.233840381143425
101.314724509227	0.0277461468310193
101.316144017733	0.0100434688197294
101.317563536184	0.242867436894315
101.318983064578	0
101.320402602917	0.00469305732796836
101.3218221512	0.0225688372648301
101.323241709427	0.706793460401185
101.324661277599	0.00397329350146684
101.326080855715	0.239186010227783
101.327500443774	0.238919747046758
101.328920041778	0.0185226339412008
101.330339649727	0.232240501204959
101.331759267619	0.274169922194127
101.333178895456	0.728627877656082
101.334598533237	0.0730242741554213
101.336018180962	0.470205515706236
101.337437838631	0.0207692135356408
101.338857506245	0.432925986944405
101.340277183803	0.723359007809886
101.341696871305	0.518632576105823
101.343116568751	0.44568746297226
101.344536276141	0.285959530077095
101.345955993476	0.0382821207777675
101.347375720755	0.496764634820777
101.348795457978	0.242667529333781
101.350215205145	0.244199329053254
101.351634962256	0.00473481849484285
101.353054729312	7.86570387765783E-05
101.354474506312	0.00473482069888889
101.355894293256	0.0282986075337192
101.357314090144	0.302627986930781
101.358733896977	0
101.360153713754	0
101.361573540475	0.22802933872841
101.36299337714	0.062570760890338
101.364413223749	0.306096392939876
101.365833080303	0.244255512715701
101.3672529468	0.000203229382714855
101.368672823243	0
101.370092709629	0
101.371512605959	0.0133951936432953
101.372932512234	0.257673499023538
101.374352428453	0.275188537052355
101.375772354616	0.435692228764566
101.377192290723	0.437182378809211
101.378612236775	0.00806431192484439
101.38003219277	0
101.38145215871	0
101.382872134594	0
101.384292120423	0.247407909681996
101.385712116195	0.266119974882834
101.387132121912	0.0781980449690738
101.388552137573	0.00394194050219636
101.389972163178	0.478520756312458
101.391392198728	0.266096541904954
101.392812244221	0.532174148316362
101.394232299659	0.367882607632278
101.395652365041	0.0380524787414431
101.397072440367	0.279629787928189
101.398492525638	0.46002635064446
101.399912620853	0.00235174009918261
101.401332726011	0.140094779442187
101.402752841115	0.475370525712303
101.404172966162	0.48165112189869
101.405593101153	0.221474094144822
101.407013246089	0.490867859969155
101.408433400969	0.0357218622869507
101.409853565793	0.476727795619747
101.411273740562	0.00554205771294959
101.412693925274	0.0094467725172733
101.414114119931	0.000473894655875969
101.415534324532	0.246406228203527
101.416954539077	0.249009655222294
101.418374763567	0.000571453289625321
101.419794998	0.00487109129518835
101.421215242378	0.479496460334145
101.4226354967	0.0160349771145352
101.424055760967	0.00841057827147329
101.425476035177	0.239111227902013
101.426896319332	0.00124393325541662
101.428316613431	0.0123522531170573
101.429736917474	0.243709654248531
101.431157231461	0.247264963689021
101.432577555393	0.243804172987819
101.433997889269	0.00107107415896752
101.435418233089	0.00867669222549738
101.436838586853	0.000989421509572212
101.438258950561	0.525031983834875
101.439679324214	0.208033949649536
101.441099707811	0.000615541603966481
101.442520101352	0.0362100092022149
101.443940504837	0.467235869011675
101.445360918267	0.481498146969147
101.44678134164	0.00062911381771862
101.448201774958	0.00418436391994684
101.44962221822	0.245666769942228
101.451042671427	0.240494481561984
101.452463134577	0.237615465215605
101.453883607672	0.00546516053650078
101.455304090711	0
101.456724583694	0.00112886825900314
101.458145086622	0.00849808721632779
101.459565599493	0.0127099515280712
101.460986122309	0.243080737728516
101.462406655069	0.235429213360169
101.463827197773	0.052750695043044
101.465247750422	0.204525190547179
101.466668313014	7.85688769350234E-05
101.468088885551	0.0159450733998317
101.469509468032	0.236660987356869
101.470930060458	0.00952896269816663
101.472350662827	0.000120944370965055
101.473771275141	0
101.475191897399	0.0278817625892423
101.476612529601	0.706173592404741
101.478033171747	0.0128685274136462
101.479453823838	0.240055090950485
101.480874485873	0.0135784244102344
101.482295157852	0.00425607996931687
101.483715839775	0
101.485136531643	0.244115523698273
101.486557233454	0.0687605292499825
101.48797794521	7.85523466597772E-05
101.48939866691	0.255388138647372
101.490819398554	0.240321515985511
101.492240140143	0.00396672654629401
101.493660891676	0.239113899205812
101.495081653152	0.0139203259988831
101.496502424574	0.472074055384324
101.497923205939	0.00016687012100469
101.499343997248	0
101.500764798502	0.0039663926403937
101.5021856097	0.24345262252991
101.503606430842	0.243555714071574
101.505027261929	0.00828522427443798
101.506448102959	0.481842197261518
101.507868953934	0.270767189335654
101.509289814853	0.147649312112747
101.510710685717	0.000465064356467775
101.512131566524	0.00943243430191079
101.513552457276	0.00454293455461782
101.514973357972	0.00471200173926371
101.516394268612	0.243120205198206
101.517815189196	0.259018982217827
101.519236119725	0.475098269328458
101.520657060197	0.00540329976741137
101.522078010614	0.237677325984695
101.523498970975	0.00361214062309948
101.524919941281	0.469890450311152
101.52634092153	0.484828952812533
101.527761911724	0.498063461134428
101.529182911862	0.246727916111841
101.530603921944	0.239115346154962
101.532024941971	0.230601868750785
101.533445971942	0.238736411756721
101.534867011856	0.0264269849461297
101.536288061715	0.0213370805428471
101.537709121519	0.479581972359983
101.539130191266	0.0470760004628824
101.540551270958	0.45777120181064
101.541972360594	0.0150686371555271
101.543393460174	0.279919557027389
101.544814569698	0.442263864286938
101.546235689167	0.0151273715620099
101.54765681858	0.243717415629178
101.549077957937	0.491027121974767
101.550499107238	0.0041242951277036
101.551920266483	0.00130164783636263
101.553341435673	0.270881498277803
101.554762614807	0.498389669063739
101.556183803885	0.251358283212183
101.557605002907	0.00728268105623976
101.559026211874	0.285384833917116
101.560447430784	0.471636926906747
101.561868659639	0.0643113476331273
101.563289898438	0.441078642032991
101.564711147182	0.00909555805681742
101.566132405869	0.0134769280688505
101.567553674501	0.239351923769552
101.568974953077	0.00396372133659459
101.570396241597	0.287979224804135
101.571817540062	0.932562280034635
101.57323884847	0.0209821384455745
101.574660166823	0.0167837418605591
101.57608149512	0.486143351768081
101.577502833361	0.259526459855393
101.578924181547	0.241156554819215
101.580345539676	0.00142144538009949
101.58176690775	0.264455727991029
101.583188285768	0.335807543837054
101.584609673731	0
101.586031071637	0.00469213298120716
101.587452479488	0.000993445098162522
101.588873897283	0.0125964426974319
101.590295325022	0.24518760761856
101.591716762705	0.253001381204423
101.593138210333	0.0165387550939074
101.594559667905	0.947278935934272
101.595981135421	0.260340257099576
101.597402612881	0.00425672217619087
101.598824100285	0
101.600245597634	0.0053214643594095
101.601667104927	0.00587894931758074
101.603088622164	0.252506968041766
101.604510149345	0.244357458890582
101.605931686471	0.259422292490322
101.60735323354	0.238325851295445
101.608774790554	0.261287381884933
101.610196357512	0.0165636150480756
101.611617934415	0.0126088899107079
101.613039521261	0.234413049338796
101.614461118052	0.237436108939629
101.615882724787	0.24034175432348
101.617304341466	0.256277491730875
101.61872596809	0
101.620147604657	0
101.621569251169	0.242975067608347
101.622990907625	0.00491903588142432
101.624412574025	0.00511177819041215
101.62583425037	0.479310308209109
101.627255936658	0.0123167770927201
101.628677632891	0.0139077158139629
101.630099339068	0.265113036362309
101.63152105519	0.235627266590704
101.632942781255	0.00425692038819593
101.634364517265	0.00396116133712044
101.635786263219	0.252245431538407
101.637208019117	0.48540998908609
101.638629784959	0.477747541176008
101.640051560746	0.23911963137501
101.641473346477	0
101.642895142152	0.00471212061906007
101.644316947771	0.0158844426463142
101.645738763334	0.720657181405145
101.647160588842	0.0258897233763642
101.648582424294	0.473731870280216
101.65000426969	0.0298827844165828
101.65142612503	0
101.652847990315	0.00520670458589816
101.654269865544	0.237873921166208
101.655691750716	0.237370360598333
101.657113645834	0.455774572563036
101.658535550895	0.0408090792437898
101.6599574659	0.260041193552099
101.66137939085	0.260506563362829
101.662801325744	0.230456112749708
101.664223270582	0.216535899716205
101.665645225365	0.73783020078088
101.667067190091	0.504674013153015
101.668489164762	0.00425711860020099
101.669911149377	0.00471214571587795
101.671333143937	0.000101332021787512
101.67275514844	0.235299368057146
101.674177162888	0.0125947354326252
101.67559918728	0.24410044764253
101.677021221616	0.0871287158058374
101.678443265896	0.2424803108638
101.679865320121	0.257308224074997
101.681287384289	0.0819084617248963
101.682709458402	0.258727231617568
101.684131542459	0.462522300207796
101.685553636461	0.00721666400733255
101.686975740406	0.239507074429243
101.688397854296	0.482518138819742
101.68981997813	0.0183640869075733
101.691242111909	0.22942870437371
101.692664255631	0.00647135486963029
101.694086409298	0.45924479829046
101.695508572908	0.738759854488168
101.696930746464	0.272037870276174
101.698352929963	0.250658364349483
101.699775123406	0.498912775017255
101.701197326794	0.709034345458835
101.702619540126	0
101.704041763402	0
101.705463996623	0.00419352994061991
101.706886239787	0.742693823288031
101.708308492896	0.239875582992769
101.709730755949	0.25643434448869
101.711153028946	0.314038610996574
101.712575311887	0.00834774246900796
101.713997604773	0.000648924589317368
101.715419907603	0.0223831125400864
101.716842220377	0.487291897523033
101.718264543095	0.247798809029874
101.719686875758	0
101.721109218364	0.24227043144698
101.722531570915	0.486799270688838
101.72395393341	0.00498565285816558
101.72537630585	0.219116294326594
101.726798688233	0.272181313522732
101.728221080561	0.0139957155459913
101.729643482833	0.0127972328648611
101.731065895049	0.455884213870751
101.73248831721	0.513071974773124
101.733910749314	0.0206058566996752
101.735333191363	0.06498905543719
101.736755643356	0.480466900225398
101.738178105293	0.493124984542948
101.739600577175	0.728570908057197
101.741023059	0.737454240056045
101.74244555077	0.46080320105821
101.743868052484	0.0216796545297239
101.745290564143	0.218070618409712
101.746713085745	0.461401855336725
101.748135617292	0.0350086954726992
101.749558158783	0.928197898373087
101.750980710218	0.233563662254127
101.752403271597	0.239495310694454
101.753825842921	0.0141407433466758
101.755248424189	0.704768456572725
101.756671015401	0.0387582092560426
101.758093616557	0.239554569153579
101.759516227657	0.264556486306938
101.760938848702	0.221604765197273
101.762361479691	0
101.763784120624	0.015861172002525
101.765206771501	0.0315555072090169
101.766629432323	0.318693697687477
101.768052103088	0.709570929702194
101.769474783798	0.280018107639458
101.770897474453	0.548841617687378
101.772320175051	0.255385110555827
101.773742885593	0.00099461580482093
101.77516560608	0.00863232978445362
101.776588336511	0.240299757940218
101.778011076886	0.0255644259766046
101.779433827206	0.00898607238784217
101.780856587469	0.497689256911566
101.782279357677	0.331686061681666
101.783702137829	0.23404323835266
101.785124927925	0.239092607366898
101.786547727966	0.00398801838520748
101.787970537951	0
101.78939335788	0.00272130638290372
101.790816187753	0.0256602532117124
101.79223902757	0.232749607673735
101.793661877331	0.24630366607707
101.795084737037	0.250415494807065
101.796507606687	0.0173630818360957
101.797930486281	0.471163237989876
101.79935337582	0.234523720285117
101.800776275302	0.033312656391198
101.802199184729	0.239096241289871
101.8036221041	0
101.805045033415	0.0150438408761971
101.806467972675	0.232850262613574
101.807890921878	0.237898414506043
101.809313881026	0.00987356817135453
101.810736850118	0.012625636718873
101.812159829155	0.243826644010976
101.813582818135	0.481532585480944
101.81500581706	0.464483376684367
101.816428825929	0.0321085256876432
101.817851844742	0.24017833800727
101.819274873499	0.00310467968559818
101.820697912201	0.000836353021686186
101.822120960847	0.247829319077077
101.823544019437	0.00404190912867407
101.824967087971	0.249788827702283
101.826390166449	0.470414868332518
101.827813254872	0.274363075732674
101.829236353239	0.240090267943716
101.83065946155	0
101.832082579805	0
101.833505708004	0.0240450447736808
101.834928846148	0.484362089916112
101.836351994236	0.478355801531627
101.837775152268	0.242441542798311
101.839198320244	0.241492546375667
101.840621498165	0.485623943808833
101.84204468603	0.00284274796875156
101.843467883839	0.235730106312998
101.844891091592	0.269276231958738
101.846314309289	0.00551517576354115
101.847737536931	0.238727710435823
101.849160774517	0.274849308020756
101.850584022047	0.22612403192361
101.852007279521	0.47670187395105
101.853430546939	0.0103322247095226
101.854853824302	0.00401889860616587
101.856277111609	0.00473520971280461
101.85770040886	0
101.859123716055	0.0025257046931792
101.860547033195	0.0192132087430842
101.861970360279	0.00473521412089669
101.863393697306	0.000769064375118125
101.864817044279	0.2431844404827
101.866240401195	0.00789268867012671
101.867663768056	0.243080570103481
101.86908714486	0.240556715742534
101.870510531609	0.0105427744318972
101.871933928303	0.252770376759727
101.87335733494	0.00467248902232784
101.874780751522	0.0218016385348322
101.876204178047	0.482675487343693
101.877627614517	0.012250886719058
101.879051060932	0.48534043087148
101.88047451729	0.248841741471551
101.881897983593	0.253879940788408
101.88332145984	0.00918961148210336
101.884744946031	0.0141370355093596
101.886168442166	0.258620892588338
101.887591948246	0.22784375661951
101.88901546427	0.0150671107348483
101.890438990238	0.130386180819738
101.89186252615	0.727272449358827
101.893286072006	0.478658133936165
101.894709627807	0.0136171809517275
101.896133193552	0.480175118456162
101.897556769241	0.511192459207803
101.898980354874	0.0160140047564589
101.900403950451	0.0267079628301587
101.901827555973	0.482421623099973
101.903251171439	0.498813697227052
101.904674796849	0.0113959064610918
101.906098432203	0.261869517773422
101.907522077502	0.754240834416158
101.908945732745	0.151734606974025
101.910369397931	0.00818409194198138
101.911793073063	0.733066575901141
101.913216758138	0.23755731098971
101.914640453158	0.295205186403904
101.916064158121	0.0211523801080488
101.917487873029	0.288905816217974
101.918911597882	0.644217628642667
101.920335332678	0.510526705571616
101.921759077419	0.50662902735963
101.923182832104	0.970984165681585
101.924606596733	1.26969570802194
101.926030371306	1.08406605968571
101.927454155823	2.91943781228375
101.928877950285	3.63425755227491
101.930301754691	6.01865289458825
101.931725569041	10.0018118214028
101.933149393335	5.04949026045653
101.934573227574	4.13898691789831
101.935997071757	4.82993179716644
101.937420925884	2.82824506637901
101.938844789955	2.44606195787952
101.94026866397	2.28002271111672
101.94169254793	2.50781864644787
101.943116441834	2.00450473215783
101.944540345682	1.25936589222782
101.945964259474	2.43438846726739
101.947388183211	1.2656824474164
101.948812116891	0.642988916313805
101.950236060516	0.613733742207417
101.951660014085	0.749775664939044
101.953083977599	1.29515134909535
101.954507951056	5.84661057282167
101.955931934458	6.69616893303457
101.957355927804	8.57417648956994
101.958779931094	8.93541034889074
101.960203944328	6.80136622813502
101.961627967507	4.68514531857553
101.96305200063	1.36106269365898
101.964476043697	1.20094437215945
101.965900096708	1.79150930488667
101.967324159663	1.25488644576696
101.968748232563	0.253293384692068
101.970172315407	0.38538592170928
101.971596408195	0.244789955423636
101.973020510927	0.14862589173515
101.974444623604	0.745086314809299
101.975868746225	0.0443600852158151
101.977292878789	0.556546691416933
101.978717021299	0.249065655671156
101.980141173752	0.27933261730782
101.98156533615	0.237062924601842
101.982989508491	0.237924454823037
101.984413690777	0.014785125491283
101.985837883008	0.0791531010508404
101.987262085182	0.741893672034656
101.988686297301	0.00291659721142806
101.990110519363	0.743281936075451
101.99153475137	1.55350318263633
101.992958993322	1.9784306600148
101.994383245217	2.6397021344558
101.995807507057	2.90476508041921
101.997231778841	2.42353123295663
101.998656060569	2.20405049549499
102.000080352241	1.12656688507532
102.001504653858	2.15440588613901
102.002928965419	0.599728394396618
102.004353286923	2.7900225279709
102.005777618373	5.42921356991159
102.007201959766	11.3291142694399
102.008626311104	29.9237808101566
102.010050672385	36.0992969655939
102.011475043612	34.802447352918
102.012899424782	20.0655266721232
102.014323815896	17.1094306017935
102.015748216955	14.6746969589991
102.017172627958	9.62093212832358
102.018597048905	9.75155258521611
102.020021479796	9.3257313536884
102.021445920632	6.61842989635515
102.022870371411	3.38436535097639
102.024294832135	2.97808095738917
102.025719302803	5.86171601117952
102.027143783416	12.14669228486
102.028568273972	26.5667837210928
102.029992774473	32.1996172668595
102.031417284918	23.8439998973951
102.032841805307	18.3456482382799
102.034266335641	11.1398323464539
102.035690875918	9.98435991505904
102.03711542614	7.21174970481633
102.038539986306	4.98820326654143
102.039964556417	4.27887752623113
102.041389136471	0.86720215071128
102.04281372647	1.57960385126071
102.044238326413	2.79083299017497
102.0456629363	7.21562646075044
102.047087556131	10.2739364457666
102.048512185907	10.5808680198976
102.049936825626	8.36461500597486
102.05136147529	6.90478140386607
102.052786134899	5.5010627017758
102.054210804451	6.32402434575943
102.055635483948	7.75481186247175
102.057060173388	5.55580267450744
102.058484872774	3.95981157488364
102.059909582103	2.22926720698701
102.061334301376	0.82283537997605
102.062759030594	2.36777602570857
102.064183769756	1.71859677780691
102.065608518862	0.786160788138646
102.067033277912	0.489549818277812
102.068458046907	0.230908590624942
102.069882825845	0.958423121918397
102.071307614728	0.0618484375135279
102.072732413556	0.959855852712567
102.074157222327	0.210947594938102
102.075582041043	0.214527105675463
102.077006869702	0.0668601893353927
102.078431708306	0.730916315655536
102.079856556855	2.93670619546061
102.081281415347	10.8276370860712
102.082706283784	21.5718948954641
102.084131162164	18.9300635226564
102.08555605049	21.4596989280479
102.086980948759	14.5658435862803
102.088405856972	10.5424527392956
102.08983077513	12.5785575109266
102.091255703232	13.9859514183343
102.092680641278	10.0664409602468
102.094105589268	9.46102159441076
102.095530547203	3.96013905542967
102.096955515082	4.22688730741674
102.098380492905	4.16839286270819
102.099805480672	1.54592175912291
102.101230478383	2.37649309276366
102.102655486039	1.0259215546385
102.104080503639	1.25524222006151
102.105505531183	0.533692393556297
102.106930568671	0.483921540921378
102.108355616104	0.0164228297495306
102.10978067348	0.280463786407929
102.111205740801	0.637836439685304
102.112630818066	0.253123142965467
102.114055905276	0.485755580762921
102.115481002429	0.495190179544581
102.116906109527	0.826705380952435
102.118331226569	5.15934076640055
102.119756353555	6.15319878321916
102.121181490485	8.8396982691832
102.12260663736	4.4817103253203
102.124031794179	3.58430031221153
102.125456960942	1.9613865038872
102.126882137649	2.04599030657242
102.1283073243	2.60946487351466
102.129732520896	1.25337570845481
102.131157727436	0.495279345658845
102.13258294392	0.0603494414203102
102.134008170348	0.023259780980144
102.135433406721	0.235830927319574
102.136858653038	0.0176619066402628
102.138283909299	0.0142858585789794
102.139709175504	0.248171935833206
102.141134451653	0.000630320220312639
102.142559737747	0.0252576955782124
102.143985033784	0.713534520029804
102.145410339766	0.00898488464742276
102.146835655693	8.83677312274935E-05
102.148260981563	0
102.149686317378	0.00863119080937585
102.151111663136	0.239262912680396
102.15253701884	0.033937452445042
102.153962384487	0.709038612839951
102.155387760078	0.00125988485314295
102.156813145614	0.0082005750729448
102.158238541094	0.240013590548047
102.159663946518	0.23459602353281
102.161089361886	0.0177914638495466
102.162514787199	0.00513358356371728
102.163940222456	0.00393976395665057
102.165365667657	0.0208153652478902
102.166791122802	0.236955302259697
102.168216587891	0.24819806325982
102.169642062925	0.00425990942513142
102.171067547903	0.221541995054941
102.172493042825	0.269779229851016
102.173918547691	0.469130758395324
102.175344062501	0.0166839974448079
102.176769587256	0.000553520741675242
102.178195121955	0.0183941127239837
102.179620666598	0.228946470024112
102.181046221185	0.0254663787461385
102.182471785717	0.227241202481298
102.183897360193	0.449849113015411
102.185322944612	0.288073015165676
102.186748538977	0.490946671827001
102.188174143285	0.248667163017041
102.189599757538	0.230760653548629
102.191025381734	0.0237541685630198
102.192451015875	0.462406927187298
102.193876659961	0.0164611204434158
102.19530231399	0.239141335704229
102.196727977964	0
102.198153651882	0.0133643946243354
102.199579335744	0.239343186603101
102.20100502955	0
102.2024307333	0.00471263972744816
102.203856446995	0.00403973849649428
102.205282170634	0.239141725265829
102.206707904217	0.000569040658569947
102.208133647744	0.243399365147504
102.209559401216	0.00697854863382791
102.210985164632	0.240027774801975
102.212410937992	0.000553322529670178
102.213836721296	0.00426015520799528
102.215262514544	0
102.216688317737	0
102.218114130874	0.00450734978380067
102.219539953955	0.25538787087441
102.22096578698	0.487072130432352
102.22239162995	0.00535300060308585
102.223817482863	0.0133666961010678
102.225243345721	0.00446939023175735
102.226669218523	0
102.228095101269	0.000214443061167092
102.22952099396	0.0132370607482093
102.230946896595	0.0130226237477836
102.232372809174	0
102.233798731697	0
102.235224664164	0.00393767613870239
102.236650606576	0.247096163255166
102.238076558932	0.712575984597119
102.239502521232	0.0542391101909839
102.240928493476	0.22056254955156
102.242354475664	0.270613787024591
102.243780467797	0.240080735590082
102.245206469874	0.00299989016202394
102.246632481895	0.00862707032919576
102.24805850386	0.254187118426379
102.24948453577	0.237585907119604
102.250910577623	0.000201588842029337
102.252336629421	0.0100347587585065
102.253762691163	0.247486300206596
102.25518876285	0
102.25661484448	0
102.258040936055	0.00468979987064231
102.259467037574	0.000123677867023156
102.260893149037	0.24112350607276
102.262319270445	0.259302549728259
102.263745401796	0.242540680965513
102.265171543092	0.0056070020828182
102.266597694332	0.00473552709529412
102.268023855517	0.0185838623361331
102.269450026645	0.238286832585071
102.270876207718	0.232287014184142
102.272302398735	0.505151564601801
102.273728599696	0.24711041706858
102.275154810601	0.239050723131307
102.276581031451	0.24430912352844
102.278007262244	0.237916010097619
102.279433502982	0
102.280859753664	0.00393589526950298
102.282286014291	0.244032556763007
102.283712284861	0.247819754947033
102.285138565376	0.000874057235913497
102.286564855835	0.00393942050175197
102.287991156238	0.00393561700515328
102.289417466586	0.239145008746953
102.290843786878	0.00406220871441024
102.292270117113	0.252329328382347
102.293696457294	0.23458319214512
102.295122807418	0.232211649764742
102.296549167486	0.494028916871122
102.297975537499	0.260814034798119
102.299401917456	0.477586500025433
102.300828307357	0.023276350443155
102.302254707202	0.00426064677372301
102.303681116992	0
102.305107536726	0.00393494918627808
102.306533966404	0.2400197937066
102.307960406026	0.00624039418735933
102.309386855592	0.240402777940464
102.310813315103	0.257897873186278
102.312239784558	0.00393467092192838
102.313666263957	0.254222300446552
102.3150927533	0.233691898976113
102.316519252588	0.00393933663494934
102.317945761819	0.0086471950253567
102.319372280995	0.240995214631791
102.320798810116	0.252929478014691
102.32222534918	0.246476612571937
102.323651898188	0.00840923141911693
102.325078457141	0.256259202583532
102.326505026038	0.267065556898375
102.327931604879	0.468207451213845
102.329358193665	0.00846755457334568
102.330784792394	0.252247358492795
102.332211401068	0.00473557778821292
102.333638019686	0.237846698073396
102.335064648248	0.0236081413790347
102.336491286755	0.239146845264777
102.337917935206	0.00414787889098907
102.3393445936	0.252169810639697
102.34077126194	0.00942553570673372
102.342197940223	0.000832088560058716
102.34362462845	0.0141769725219688
102.345051326622	0.0139497021986754
102.346478034738	0.00887033592158128
102.347904752798	0.24701384971781
102.349331480803	0.482874407022928
102.350758218751	0.252691472778416
102.352184966644	0.248143974922008
102.353611724481	0.48030439992693
102.355038492262	0.00640938125893128
102.356465269988	0.232685612888377
102.357892057657	0.02104617861995
102.359318855271	0.0143897887857274
102.360745662829	0.243158446903305
102.362172480331	0.243883447934468
102.363599307778	0
102.365026145169	0
102.366452992504	0.00326634911124322
102.367879849783	0.0247845616705478
102.369306717006	0.250629050863717
102.370733594174	0.248034003914545
102.372160481285	0.480505421897859
102.373587378341	0.00907081321008485
102.375014285342	0.0089805574547477
102.376441202286	0
102.377868129175	0.00110480565214631
102.379295066007	0.236872441424634
102.380722012784	0.0147303341506565
102.382148969506	0.00308302028702009
102.383575936171	0.239997605465086
102.385002912781	0
102.386429899335	0
102.387856895833	0.0159279098318891
102.389283902275	0.231966193657882
102.390710918662	0.00556783852513171
102.392137944992	0.242318698388292
102.393564981267	0.258163976084909
102.394992027487	0.232905387490227
102.39641908365	0.242993557995194
102.397846149757	0.481959759014747
102.399273225809	0.00487306532549485
102.400700311805	0.037836249065294
102.402127407746	0
102.40355451363	0.245343792389111
102.404981629459	0.485611867479082
102.406408755232	0.00317753666795277
102.407835890949	0.00940656544913557
102.40926303661	0.0218031983035275
102.410690192215	0.00393083092625445
102.412117357765	0.239149794825851
102.413544533259	0.242485884423427
102.414971718697	0.0102216968040103
102.416398914079	0
102.417826119406	0.00393055266190475
102.419253334677	0.247299153066776
102.420680559892	0.478012171527637
102.422107795051	0.24250381974356
102.423535040154	0.00139400334635113
102.424962295202	0.293159705877209
102.426389560194	0.0261971924535787
102.42781683513	0.246457426876158
102.42924412001	0.0013588504997731
102.430671414835	0.256724210041345
102.432098719603	0.470240713450674
102.433526034316	0.00227695376429848
102.434953358973	7.78195017020786E-05
102.436380693575	0.00866548742329316
102.43780803812	0.476932057103301
102.43923539261	0.00998853731929312
102.440662757044	0.00405396785925812
102.442090131422	0.245637538071938
102.443517515745	0.0341135383179864
102.444944910011	0.466920360547441
102.446372314222	0.258739829569563
102.447799728377	0.237349805321122
102.449227152476	0.239252758724069
102.45065458652	0.268099075608447
102.452082030507	0.471352042840941
102.453509484439	0.525596425591542
102.454936948315	0.472919964860838
102.456364422136	0.275877173909949
102.4577919059	0.00442361742931628
102.459219399609	0.00476690367055848
102.460646903262	0.00486005180477244
102.462074416859	0.244116653207531
102.4635019404	0.249902141896241
102.464929473886	0.489828179777915
102.466357017316	0.241082515707842
102.46778457069	0.00402919848608671
102.469212134008	0.240026593330612
102.47063970727	0.241907335714497
102.472067290477	0.0133443320952171
102.473494883628	0.238776871245007
102.474922486723	0.240404991769627
102.476350099762	0.0288314876117826
102.477777722746	0
102.479205355673	0.0363225551277904
102.480632998545	0.151721072311744
102.482060651361	0.282038159006517
102.483488314122	0.437099850530205
102.484915986826	0.00617576374576531
102.486343669475	0.0270614993956588
102.487771362068	0.461241821465239
102.489199064605	0.250429953885207
102.490626777087	0.485072634025479
102.492054499512	0.247938892305364
102.493482231882	0.256379901737739
102.494909974196	0.250214647365819
102.496337726454	0.231632971071451
102.497765488657	0.261654259812392
102.499193260803	0.00972119270219825
102.500621042894	0.000343140807545214
102.502048834929	0.24923734719663
102.503476636909	0.480891815508732
102.504904448832	0.550349368380801
102.5063322707	0.479782264176675
102.507760102512	0.258092478507663
102.509187944268	0.491511059486336
102.510615795968	0.25657485731059
102.512043657613	0.243087671532253
102.513471529202	0.0129940163466864
102.514899410735	0.00157741980000133
102.516327302212	0.0113309787532537
102.517755203634	0.0053777707041332
102.519183114999	0.0569245241729909
102.520611036309	0.260040034333364
102.522038967563	0.39720138143014
102.523466908761	0.501761468719883
102.524894859904	0.230442523919595
102.526322820991	0.019242398419474
102.527750792021	0.243811374292953
102.529178772997	0.00481348173136943
102.530606763916	0.00481348173136943
102.53203476478	0.00393873359195476
102.533462775587	0.0311211108727516
102.534890796339	0.702369437812646
102.536318827035	0.00113284097837058
102.537746867676	0.0120297158644092
102.539174918261	0.235296352955577
102.540602978789	0.233246828925882
102.542031049262	0.262541378053661
102.54345912968	0
102.544887220041	0.00392559962298118
102.546315320347	0.239523873222663
102.547743430597	0.00464892507461824
102.549171550791	0.00942266104483997
102.550599680929	0.00480017707119701
102.552027821012	0.488525768808999
102.553455971038	0.254732544849953
102.554884131009	0.243517923228937
102.556312300925	0.233090437284114
102.557740480784	0.255022898907006
102.559168670588	0.00757436299972263
102.560596870335	0.000100507788700819
102.562025080027	0
102.563453299664	0.237978217563445
102.564881529244	0.0145610259039211
102.566309768769	0.481037741238024
102.567738018238	0.719396856152559
102.569166277651	0.00638476562914332
102.570594547008	0.24416207731092
102.572022826309	0.00345548825093604
102.573451115555	0.243033628329894
102.574879414745	0.00513702906246794
102.576307723879	0.0048604979446392
102.577736042958	0.239492563869542
102.57916437198	0.02412584495332
102.580592710947	0.000200978592632139
102.582021059858	0.00553993020900419
102.583449418713	0.246966680351288
102.584877787513	0.00467626522604777
102.586306166256	0.243418808930868
102.587734554944	0.248080027342503
102.589162953576	0.00855142829441561
102.590591362152	0.478429513381529
102.592019780673	0.25230446173752
102.593448209138	0.454711785289012
102.594876647546	0.0437555898852432
102.5963050959	0.00408227549310803
102.597733554197	0.484794196793986
102.599162022438	0.00890829969532608
102.600590500624	0.235395659151135
102.602018988754	0
102.603447486828	0.00054382624188113
102.604875994847	0.274876517008051
102.606304512809	0.0107806537424469
102.607733040716	0.00412407932654819
102.609161578567	0.479594195717102
102.610590126362	0.00753506654988365
102.612018684102	0.00481347663571249
102.613447251786	0.0103902439918133
102.614875829413	0.246928218497531
102.616304416985	0.00012491362477024
102.617733014502	0
102.619161621962	0.00345513259148097
102.620590239367	0.258066252674378
102.622018866716	0.243893777189015
102.623447504009	0.0144124108948885
102.624876151246	0.228668214857217
102.626304808428	0
102.627733475554	0.243341649191078
102.629162152624	0.00863010970104842
102.630590839638	0.248785262874599
102.632019536597	0.233155347615669
102.633448243499	0.262477522314356
102.634876960346	0
102.636305687137	0.212186328980948
102.637734423872	0.274479305869945
102.639163170552	0.246447146941432
102.640591927176	0.000942573201658807
102.642020693743	0.00468847019528963
102.643449470256	0.00960867391641742
102.644878256712	0.47667758513017
102.646307053112	0.472867711422874
102.647735859457	0.0229204955566691
102.649164675746	0
102.650593501979	0
102.652022338157	0.0125885750000364
102.653451184278	0.714388814944257
102.654880040344	0.0022644873120246
102.656308906354	0
102.657737782309	0.000875099581581116
102.659166668207	0.0048911282155275
102.66059556405	0.220860257877455
102.662024469837	0.50069631401659
102.663453385568	0.272720011628149
102.664882311243	0.244241183867219
102.666311246863	0.000550801273173105
102.667740192426	0.00426267646449236
102.669169147934	0.000543471390468872
102.670598113386	0.743287433098237
102.672027088783	0.262185942683376
102.673456074123	0.0183363016607928
102.674885069408	0.467824949843419
102.676314074637	0.00793863404609451
102.67774308981	0.235141991706011
102.679172114928	0.019927307973808
102.680601149989	0.463412863876089
102.682030194995	0.00674133667677235
102.683459249945	0.239160368729648
102.68488831484	0.218485607636802
102.686317389678	0.0285151081777371
102.687746474461	0.249526249164817
102.689175569188	0.478492902505249
102.690604673859	0.244303184385408
102.692033788474	0.460683678736404
102.693462913034	0.248990917972695
102.694892047538	0.25153555109668
102.696321191986	0.0570604411747713
102.697750346378	0.484511425762303
102.699179510714	0.954213568743721
102.700608684995	0.506069413855379
102.70203786922	0.242579719696766
102.703467063389	0.00879582261375827
102.704896267502	0.0181637018162221
102.706325481559	0.486149136804195
102.707754705561	0.243632354453964
102.709183939507	0.0188254526813227
102.710613183397	0.979887120653348
102.712042437231	0.766694716576369
102.71347170101	1.21365774765609
102.714900974733	2.44147762647848
102.7163302584	4.1026353695928
102.717759552011	4.90154595832816
102.719188855566	2.79284592322252
102.720618169066	3.22402966434246
102.72204749251	3.5748153565101
102.723476825898	1.06659545911434
102.72490616923	1.02819908593395
102.726335522506	1.63721939702354
102.727764885727	0.489838269900962
102.729194258892	0.236906591910285
102.730623642001	0.0141089775124772
102.732053035054	0.948617097201288
102.733482438052	0.775358290852292
102.734911850994	0.238880747654568
102.73634127388	0.00842372971836525
102.73777070671	0.243621897420504
102.739200149484	0.255698824976949
102.740629602203	0.486566754907303
102.742059064865	0.225196241983633
102.743488537472	0.249111180469
102.744918020024	0.269942286866745
102.746347512519	0.00424607888760133
102.747777014959	0.0017370599648152
102.749206527342	0.521647492476678
102.750636049671	0.773901631162632
102.752065581943	1.18883389134595
102.753495124159	1.46420664552106
102.75492467632	1.74364116529075
102.756354238425	1.26788865084209
102.757783810474	0.971982944972066
102.759213392467	0.483765542053698
102.760642984405	0.779447126599092
102.762072586287	0.722728787719008
102.763502198113	0.0396049851838137
102.764931819883	0.475294947133259
102.766361451597	0.28500959603298
102.767791093256	0.271885947661184
102.769220744859	0.00783372447401774
102.770650406406	0.483040692470323
102.772080077897	0.248932813085357
102.773509759332	0.480142580070695
102.774939450712	0.00508027413546721
102.776369152036	0.000550190780158284
102.777798863304	0.00995079044907698
102.779228584516	0.263310217684202
102.780658315673	0.549462020474271
102.782088056774	0.285107581420083
102.783517807819	0.00493228350306226
102.784947568808	0.242884268276391
102.786377339741	0.0189696097601918
102.787807120619	0.22892449372958
102.78923691144	0.00220627204930269
102.790666712206	0.0237385045548466
102.792096522917	0.248327910579799
102.793526343571	0.487027296739144
102.79495617417	0.237574188434673
102.796386014713	0.00865174079494311
102.7978158652	0.240044524697878
102.799245725631	0.475429130338186
102.800675596006	0.0146658951084597
102.802105476326	0
102.80353536659	0.245774436597354
102.804965266798	0.240464348984808
102.806395176951	0.00473594365971528
102.807825097047	0.0101510738056247
102.809255027088	0.237820560456098
102.810684967073	0.0047359469657143
102.812114917002	0.00860307465379421
102.813544876875	0.470877470001724
102.814974846693	0.0163076623240245
102.816404826455	0.00477018159982008
102.817834816161	0.251219685368112
102.819264815811	0.00450510325968808
102.820694825406	0.246651243321442
102.822124844944	0.0326004907244785
102.823554874427	0.215969300539937
102.824984913854	0.24266582261904
102.826414963226	0.733137786228204
102.827845022541	0.498517890964765
102.829275091801	0.232056358190397
102.830705171005	0.238006374487294
102.832135260153	0.00507425126481227
[truncated: 304,657 more rows]
