# Supplementary material for: Proliferating coacervate droplets as the missing link between chemistry and biology in the origins of life
Source: Nat Commun. 2021 Sep 24;12:5487. doi: 10.1038/s41467-021-25530-6 (PMC8463549; doi:10.1038/s41467-021-25530-6)
Supplement: Supplementary file 7 — Source Data [file 41467_2021_25530_MOESM7_ESM.zip › Source Data/DATA_SI/DATA_SI/Supplementary Figure10c.txt]

99.99727	0.60121
99.99868	0.60476
100.00009	0.03206
100.0015	0.60987
100.00291	1.16702
100.00432	0.02326
100.00573	1.74512
100.00714	0.06359
100.00855	0.58319
100.00996	0.62536
100.01137	0.58061
100.01278	0.60259
100.01419	1.77187
100.0156	1.28843
100.01701	2.46387
100.01842	1.77788
100.01983	0.53394
100.02124	1.93202
100.02265	8.45688
100.02406	43.69111
100.02547	127.41108
100.02688	175.10704
100.0283	161.79882
100.02971	122.96374
100.03112	97.15633
100.03253	67.71861
100.03394	63.79442
100.03535	37.66002
100.03676	19.24417
100.03817	15.00039
100.03958	9.8064
100.04099	3.91724
100.0424	7.026
100.04381	5.48545
100.04522	6.47672
100.04663	6.07899
100.04804	1.98698
100.04945	7.19118
100.05087	9.28663
100.05228	21.38298
100.05369	21.69101
100.0551	16.33647
100.05651	12.0443
100.05792	9.07277
100.05933	8.45111
100.06074	4.24238
100.06215	4.19969
100.06356	2.99107
100.06497	2.45148
100.06638	2.97133
100.06779	0.62227
100.0692	1.78465
100.07062	1.81642
100.07203	0.05632
100.07344	0.00323
100.07485	1.1853
100.07626	1.21823
100.07767	0.70637
100.07908	7.34405
100.08049	11.99961
100.0819	15.96331
100.08331	12.96775
100.08472	17.51185
100.08614	32.01385
100.08755	93.45204
100.08896	136.05219
100.09037	125.97883
100.09178	105.35433
100.09319	79.13608
100.0946	51.51869
100.09601	46.96255
100.09742	21.59181
100.09883	18.02415
100.10025	9.62718
100.10166	7.27436
100.10307	4.22793
100.10448	3.05861
100.10589	4.73154
100.1073	3.74501
100.10871	1.16222
100.11012	2.34197
100.11153	0.60484
100.11295	1.8558
100.11436	3.81494
100.11577	12.25242
100.11718	19.57075
100.11859	17.97364
100.12	12.74932
100.12141	12.73013
100.12282	10.26201
100.12423	11.45519
100.12565	9.55779
100.12706	3.084
100.12847	2.96714
100.12988	0.70663
100.13129	2.91052
100.1327	1.22049
100.13411	0.57571
100.13552	0.63026
100.13694	0
100.13835	0
100.13976	0
100.14117	0
100.14258	0
100.14399	0
100.1454	0.04649
100.14682	1.12693
100.14823	0.63469
100.14964	0.62664
100.15105	0.58341
100.15246	1.20745
100.15387	1.77169
100.15528	1.16511
100.1567	0.0734
100.15811	0.01124
100.15952	0.60001
100.16093	0.59472
100.16234	0
100.16375	0.04052
100.16516	0.57842
100.16658	0.58776
100.16799	0.61633
100.1694	1.18284
100.17081	0.00906
100.17222	0.59392
100.17363	0.00906
100.17505	0
100.17646	0.55327
100.17787	0.04971
100.17928	0
100.18069	0
100.1821	0.0034
100.18351	1.16804
100.18493	0.63751
100.18634	0.59155
100.18775	0.01144
100.18916	0.0106
100.19057	1.17357
100.19198	0.62479
100.1934	0
100.19481	0.59126
100.19622	0.04946
100.19763	0.70183
100.19904	2.32091
100.20045	0.57318
100.20187	1.19022
100.20328	0.00226
100.20469	0.60072
100.2061	0.56348
100.20751	1.1849
100.20893	1.26655
100.21034	0.57044
100.21175	0.03579
100.21316	0.65905
100.21457	1.12599
100.21598	0.06715
100.2174	0.5671
100.21881	0.59309
100.22022	0.60228
100.22163	0.54665
100.22304	0.09356
100.22446	0.56576
100.22587	0
100.22728	0.58263
100.22869	0.02036
100.2301	0
100.23152	0
100.23293	0
100.23434	0
100.23575	0.5652
100.23716	0.03779
100.23858	0.59532
100.23999	0.0109
100.2414	0.64076
100.24281	0.56197
100.24422	0.57911
100.24564	0.60438
100.24705	0.5937
100.24846	0.03176
100.24987	0
100.25128	0
100.2527	0
100.25411	0.04054
100.25552	0.57304
100.25693	0.59239
100.25835	0.5725
100.25976	0.63347
100.26117	0.00395
100.26258	1.20202
100.26399	0
100.26541	0.55778
100.26682	0.64819
100.26823	7.05219E-4
100.26964	1.70501
100.27106	0.10324
100.27247	0.59049
100.27388	1.25979
100.27529	1.16464
100.2767	0
100.27812	0
100.27953	0.57322
100.28094	0.62131
100.28235	0.57193
100.28377	0.64548
100.28518	0.59391
100.28659	0.58208
100.288	0.63296
100.28942	0.00551
100.29083	1.20046
100.29224	1.20584
100.29365	0.60312
100.29506	0.57806
100.29648	0.02492
100.29789	0.61896
100.2993	0.58701
100.30071	0.03251
100.30213	0.5766
100.30354	1.19785
100.30495	1.7547
100.30636	0.66598
100.30778	1.1818
100.30919	1.21013
100.3106	0.63839
100.31201	0.61328
100.31343	1.15881
100.31484	0.63509
100.31625	1.77985
100.31766	0.01172
100.31908	0.00753
100.32049	1.19845
100.3219	0
100.32332	0
100.32473	0
100.32614	0
100.32755	0
100.32897	0
100.33038	0.03864
100.33179	1.16733
100.3332	0.56922
100.33462	0.03702
100.33603	0.60299
100.33744	0.59973
100.33885	0.04905
100.34027	1.11739
100.34168	0.60875
100.34309	0.06583
100.34451	1.17154
100.34592	0.00237
100.34733	0.58195
100.34874	0.62402
100.35016	0.01385
100.35157	1.19212
100.35298	0
100.3544	0.01287
100.35581	1.20695
100.35722	1.82451
100.35863	0.63293
100.36005	1.77384
100.36146	0.57875
100.36287	0.60082
100.36429	0.01276
100.3657	0.59564
100.36711	0.60147
100.36852	1.19604
100.36994	0.61117
100.37135	0
100.37276	0.00326
100.37418	0.60654
100.37559	0.62868
100.377	0.57048
100.37841	0
100.37983	0.6004
100.38124	0.57382
100.38265	1.26402
100.38407	1.82411
100.38548	1.79048
100.38689	0.58001
100.38831	0
100.38972	0
100.39113	0.59532
100.39255	0.59304
100.39396	0.02087
100.39537	0.64879
100.39678	1.13735
100.3982	0.02281
100.39961	0.66944
100.40102	1.73652
100.40244	1.19724
100.40385	0.59488
100.40526	0.67617
100.40668	1.73648
100.40809	1.21963
100.4095	0.00518
100.41092	0
100.41233	0
100.41374	0
100.41516	0.60696
100.41657	0.60626
100.41798	1.79263
100.4194	0.02321
100.42081	1.17228
100.42222	0.64521
100.42364	0.58031
100.42505	0.01588
100.42646	0.5871
100.42788	0.59127
100.42929	0.01172
100.4307	0
100.43212	0
100.43353	0
100.43494	0.00227
100.43636	0.60072
100.43777	0.59702
100.43918	0.60895
100.4406	0
100.44201	0
100.44342	0
100.44484	0
100.44625	0.00326
100.44766	1.17765
100.44908	0.02506
100.45049	0.00326
100.4519	1.15459
100.45332	0.04811
100.45473	0
100.45615	0.02985
100.45756	0.57456
100.45897	1.20454
100.46039	1.77603
100.4618	0.07618
100.46321	1.16271
100.46463	0
100.46604	0
100.46745	0.64637
100.46887	0.5596
100.47028	0.02904
100.47169	0.57395
100.47311	0
100.47452	0
100.47594	0
100.47735	0.57043
100.47876	0.63035
100.48018	0.00745
100.48159	0.60072
100.483	0
100.48442	0
100.48583	0
100.48725	0
100.48866	0
100.49007	0
100.49149	0
100.4929	0.00327
100.49431	1.17337
100.49573	0.66955
100.49714	1.1349
100.49856	0.60943
100.49997	0.63037
100.50138	0.65444
100.5028	1.15451
100.50421	0
100.50563	0.62106
100.50704	0.58818
100.50845	0.61203
100.50987	1.77421
100.51128	0.60476
100.5127	0.58606
100.51411	0.03759
100.51552	0.57792
100.51694	0.02506
100.51835	7.16397E-4
100.51977	0.60227
100.52118	0.01454
100.52259	0.59189
100.52401	1.16603
100.52542	0.61098
100.52684	1.218
100.52825	0.01647
100.52966	0
100.53108	0.00327
100.53249	0.59971
100.53391	0.60067
100.53532	0.00232
100.53673	0.57757
100.53815	1.12659
100.53956	0.69459
100.54098	0.61618
100.54239	0
100.5438	0
100.54522	0
100.54663	0
100.54805	0
100.54946	0.02326
100.55088	1.15459
100.55229	0.02812
100.5537	0
100.55512	0
100.55653	0
100.55795	0
100.55936	0.59328
100.56078	1.1839
100.56219	0.03177
100.5636	0.58848
100.56502	1.16447
100.56643	0.65899
100.56785	0
100.56926	0.57757
100.57068	0.02869
100.57209	1.18373
100.5735	0.62195
100.57492	1.15398
100.57633	0.08837
100.57775	0.5666
100.57916	0.5804
100.58058	1.22855
100.58199	0
100.58341	0
100.58482	0.02987
100.58623	0.57312
100.58765	0.6376
100.58906	0.57164
100.59048	1.18421
100.59189	1.17745
100.59331	0.047
100.59472	1.70807
100.59614	0.10088
100.59755	0.64391
100.59896	0.56206
100.60038	0.5845
100.60179	0.02176
100.60321	1.17865
100.60462	0.02404
100.60604	0
100.60745	0.00611
100.60887	0.6293
100.61028	0.58513
100.6117	0.58842
100.61311	0
100.61453	0
100.61594	1.18647
100.61735	0.62475
100.61877	0.60072
100.62018	0
100.6216	0
100.62301	0.02668
100.62443	0.61101
100.62584	0.56827
100.62726	0.01388
100.62867	1.787
100.63009	0.61106
100.6315	0.02904
100.63292	0.57395
100.63433	0.0364
100.63575	1.16438
100.63716	0.0052
100.63858	0
100.63999	0
100.64141	0.04642
100.64282	0.58192
100.64424	1.18061
100.64565	0
100.64707	0
100.64848	0
100.6499	0
100.65131	0
100.65273	0.00328
100.65414	0.60299
100.65555	0.5997
100.65697	0
100.65838	0
100.6598	0
100.66121	0
100.66263	0
100.66404	0
100.66546	0
100.66687	0.61724
100.66829	0.58873
100.6697	0
100.67112	0.56908
100.67254	0.03391
100.67395	0
100.67537	0
100.67678	0.00398
100.6782	2.35281
100.67961	1.22353
100.68103	0.03759
100.68244	0
100.68386	0
100.68527	0
100.68669	0.5893
100.6881	0.60521
100.68952	0.01146
100.69093	0.03724
100.69235	1.21139
100.69376	1.16331
100.69518	0
100.69659	0.58534
100.69801	0.02093
100.69942	0.5997
100.70084	0
100.70225	0.56054
100.70367	1.8358
100.70508	1.79915
100.7065	0.1081
100.70792	1.12328
100.70933	0
100.71075	0
100.71216	0
100.71358	0.59643
100.71499	1.21253
100.71641	0
100.71782	0.56828
100.71924	0.63769
100.72065	0.00329
100.72207	0.5997
100.72348	0
100.7249	0
100.72632	0.04918
100.72773	0.5538
100.72915	0.60042
100.73056	0.02359
100.73198	1.18494
100.73339	0
100.73481	0.63781
100.73622	1.17444
100.73764	0.59969
100.73905	0
100.74047	0
100.74189	0.56052
100.7433	0.64545
100.74472	0
100.74613	0
100.74755	0
100.74896	0
100.75038	0.55486
100.75179	0.05142
100.75321	1.23312
100.75463	0.63965
100.75604	1.84145
100.75746	7.07756
100.75887	3.67656
100.76029	1.81956
100.7617	2.98103
100.76312	0.70524
100.76454	1.12701
100.76595	1.15692
100.76737	0.05235
100.76878	1.16873
100.7702	2.35769
100.77161	0.69847
100.77303	1.23652
100.77445	0.56514
100.77586	0.04976
100.77728	0.58227
100.77869	0.59967
100.78011	1.16984
100.78153	0.61668
100.78294	0.59969
100.78436	0.00659
100.78577	1.19938
100.78719	0.60074
100.7886	1.76854
100.79002	1.86382
100.79144	2.45131
100.79285	4.24925
100.79427	7.22108
100.79568	7.2043
100.7971	5.87264
100.79852	1.93622
100.79993	2.3205
100.80135	1.89741
100.80276	0.58628
100.80418	2.36848
100.8056	0.66819
100.80701	1.25004
100.80843	2.43407
100.80984	1.13698
100.81126	0
100.81268	0.0033
100.81409	1.18809
100.81551	0.57906
100.81692	0.64149
100.81834	0.58232
100.81976	0.02066
100.82117	0
100.82259	0
100.82401	0.60073
100.82542	0.58744
100.82684	0.01781
100.82825	0
100.82967	0
100.83109	0.0033
100.8325	1.1871
100.83392	0.6193
100.83533	1.16765
100.83675	0.09065
100.83817	1.16868
100.83958	0.58721
100.841	0.02967
100.84242	2.37056
100.84383	0.59582
100.84525	1.22485
100.84666	0
100.84808	0.56099
100.8495	0.042
100.85091	0.00905
100.85233	1.24638
100.85375	1.15652
100.85516	0
100.85658	0
100.858	0
100.85941	0.06277
100.86083	1.1432
100.86224	0.02204
100.86366	0.58095
100.86508	0.0033
100.86649	0.59968
100.86791	0.62291
100.86933	0.58306
100.87074	0
100.87216	0
100.87358	0.0033
100.87499	1.18605
100.87641	0.01662
100.87783	0.61962
100.87924	1.16709
100.88066	1.21182
100.88208	1.20969
100.88349	0.61566
100.88491	7.00952E-4
100.88632	0.60578
100.88774	0.59949
100.88916	0.58741
100.89057	0.01558
100.89199	0
100.89341	0.54988
100.89482	0.65609
100.89624	0.58728
100.89766	1.78815
100.89907	0.62845
100.90049	0.61733
100.90191	1.21758
100.90332	0.58807
100.90474	0.00494
100.90616	1.20103
100.90757	0
100.90899	0.58847
100.91041	0.6805
100.91182	1.77551
100.91324	0.57622
100.91466	1.16449
100.91608	0.64168
100.91749	0.06925
100.91891	0.53374
100.92033	1.17723
100.92174	0.61107
100.92316	0.02066
100.92458	0.03646
100.92599	0.61291
100.92741	1.1432
100.92883	0.61682
100.93024	0.07181
100.93166	0.53373
100.93308	0
100.93449	0.59718
100.93591	0.6121
100.93733	0.66898
100.93874	2.29459
100.94016	0.04805
100.94158	0
100.943	0.01427
100.94441	1.28517
100.94583	1.71548
100.94725	0.59063
100.94866	1.25072
100.95008	1.15363
100.9515	0.60831
100.95291	0.60613
100.95433	1.18322
100.95575	0.03422
100.95717	0
100.95858	0.5883
100.96	0.018
100.96142	0.60299
100.96283	2.36027
100.96425	0.6575
100.96567	0.60014
100.96709	0.64894
100.9685	0.56794
100.96992	0.58876
100.97134	0
100.97275	0
100.97417	0.00994
100.97559	1.80564
100.97701	1.23623
100.97842	0.57774
100.97984	1.19433
100.98126	0.02678
100.98267	0.57621
100.98409	0.59777
100.98551	0.00522
100.98693	0
100.98834	0
100.98976	0
100.99118	1.18223
100.9926	0.08692
100.99401	1.19471
100.99543	1.14723
100.99685	0.02256
100.99827	0.59406
100.99968	1.18278
101.0011	0.01638
101.00252	0.62747
101.00393	0.5785
101.00535	0.60043
101.00677	0.06157
101.00819	4.70489
101.0096	11.01989
101.01102	16.44552
101.01244	18.31929
101.01386	12.23027
101.01527	13.23909
101.01669	5.40268
101.01811	7.18402
101.01953	4.26605
101.02094	3.05102
101.02236	1.12801
101.02378	1.49473
101.0252	6.49107
101.02661	7.22386
101.02803	9.8169
101.02945	24.6029
101.03087	20.74019
101.03228	14.18457
101.0337	12.606
101.03512	7.41167
101.03654	8.14149
101.03796	5.53715
101.03937	2.42024
101.04079	1.77975
101.04221	1.32547
101.04363	2.34166
101.04504	1.83461
101.04646	1.17164
101.04788	2.9527
101.0493	0.62152
101.05071	1.2768
101.05213	2.47985
101.05355	5.29577
101.05497	3.00624
101.05639	3.06827
101.0578	4.79528
101.05922	5.14011
101.06064	25.69841
101.06206	165.82452
101.06347	532.94006
101.06489	824.4904
101.06631	800.24075
101.06773	580.23676
101.06915	425.92918
101.07056	320.03212
101.07198	230.19117
101.0734	158.73264
101.07482	104.15101
101.07624	66.81898
101.07765	37.91254
101.07907	22.48527
101.08049	14.43327
101.08191	8.08659
101.08332	5.80459
101.08474	3.08793
101.08616	5.43712
101.08758	5.64746
101.089	9.43095
101.09041	10.95848
101.09183	10.11028
101.09325	10.91656
101.09467	8.02704
101.09609	15.45397
101.09751	56.16673
101.09892	344.13494
101.10034	900.09154
101.10176	1069.95549
101.10318	919.18175
101.1046	696.59468
101.10601	486.03715
101.10743	351.86275
101.10885	256.62318
101.11027	166.35507
101.11169	116.52744
101.1131	72.36552
101.11452	39.14211
101.11594	37.85044
101.11736	13.16634
101.11878	11.31932
101.1202	2.67801
101.12161	6.07072
101.12303	5.30654
101.12445	1.99398
101.12587	4.67316
101.12729	1.86811
101.1287	1.78818
101.13012	1.21774
101.13154	1.72578
101.13296	0.65925
101.13438	1.19169
101.1358	1.16041
101.13721	0.04889
101.13863	1.16297
101.14005	0.03967
101.14147	0.56339
101.14289	0.64332
101.14431	0.63428
101.14572	0.57094
101.14714	0.58064
101.14856	1.2073
101.14998	0.09031
101.1514	0.53369
101.15282	0.00333
101.15424	0.59966
101.15565	0.6544
101.15707	0.55157
101.15849	0.59683
101.15991	1.18713
101.16133	0.02499
101.16275	1.76715
101.16416	1.9001
101.16558	0.55522
101.167	1.77622
101.16842	0.6301
101.16984	1.78789
101.17126	0.68663
101.17268	0.57942
101.17409	1.13533
101.17551	0.03567
101.17693	0
101.17835	1.19841
101.17977	0.03753
101.18119	0.57648
101.18261	0.68429
101.18403	1.725
101.18544	1.79102
101.18686	1.29694
101.18828	2.3381
101.1897	6.92984E-4
101.19112	0.60563
101.19254	0.59965
101.19396	0
101.19537	0.00333
101.19679	0.59965
101.19821	1.19867
101.19963	1.18326
101.20105	0.03001
101.20247	1.16792
101.20389	1.24402
101.20531	0
101.20672	0
101.20814	0.57188
101.20956	0.63409
101.21098	0.00333
101.2124	1.17753
101.21382	0.04078
101.21524	0.58731
101.21666	0
101.21808	0.58214
101.21949	0.62383
101.22091	0.56095
101.22233	0.04203
101.22375	0
101.22517	0.02905
101.22659	0.57393
101.22801	0
101.22943	0.00397
101.23085	0.69739
101.23227	1.1076
101.23368	0.57128
101.2351	0.03171
101.23652	1.74809
101.23794	0.61904
101.23936	1.79021
101.24078	0.06356
101.2422	0
101.24362	0.04189
101.24504	1.76707
101.24646	0.00334
101.24787	0.59965
101.24929	0
101.25071	0.61288
101.25213	0.59309
101.25355	0
101.25497	0
101.25639	0
101.25781	2.29383
101.25923	0.11811
101.26065	0.04122
101.26207	0.56177
101.26349	0
101.26491	0
101.26632	0
101.26774	0
101.26916	0.60195
101.27058	0.57084
101.272	1.20499
101.27342	0.62388
101.27484	1.21087
101.27626	0.61135
101.27768	0.6376
101.2791	1.18603
101.28052	1.15959
101.28194	0.0317
101.28336	1.13183
101.28478	0.07414
101.28619	1.18125
101.28761	0.61103
101.28903	0.01667
101.29045	0.5874
101.29187	0.01559
101.29329	0.59612
101.29471	0.00687
101.29613	0.56647
101.29755	0.63715
101.29897	0.00235
101.30039	0
101.30181	0
101.30323	0
101.30465	0.57761
101.30607	0.06598
101.30749	1.27435
101.30891	1.09997
101.31033	0.58121
101.31175	0.63944
101.31316	0.5883
101.31458	0
101.316	0.58785
101.31742	0.61812
101.31884	0
101.32026	0
101.32168	1.16759
101.3231	0.03838
101.32452	0.02288
101.32594	0.58011
101.32736	0.60028
101.32878	1.20783
101.3302	1.20681
101.33162	0.03795
101.33304	0.56504
101.33446	0.00335
101.33588	1.74311
101.3373	0.6759
101.33872	1.85625
101.34014	1.15715
101.34156	0.5941
101.34298	0.0498
101.3444	0.55318
101.34582	0
101.34724	0.60045
101.34866	0.00588
101.35008	1.17825
101.3515	0.60238
101.35292	1.21124
101.35434	0.0264
101.35576	1.77165
101.35718	0.03061
101.3586	0
101.36002	0.58925
101.36144	0.01373
101.36286	0.02325
101.36428	0.58308
101.3657	1.26597
101.36712	1.74561
101.36854	0
101.36996	0.01436
101.37138	1.17282
101.3728	0.62513
101.37422	1.75686
101.37564	0.05209
101.37706	0.59963
101.37848	0
101.3799	0
101.38132	0.56472
101.38274	0.68041
101.38416	0.56382
101.38558	0
101.387	0.05436
101.38842	0.57188
101.38984	0.57973
101.39126	0
101.39268	0.01562
101.3941	1.21104
101.39552	0.58229
101.39694	0
101.39836	0.57446
101.39978	0.63151
101.4012	0.65282
101.40262	1.15613
101.40404	1.17628
101.40546	0.0893
101.40688	1.12571
101.4083	0.02066
101.40972	0.09506
101.41114	1.68878
101.41256	0.02512
101.41398	0.06936
101.4154	1.16499
101.41682	1.17759
101.41824	0
101.41966	0.00488
101.42108	1.20109
101.4225	0
101.42392	0.59533
101.42534	1.17291
101.42676	0.04072
101.42818	0.59774
101.4296	0.00879
101.43102	1.1982
101.43244	0.60722
101.43386	0
101.43528	0.01108
101.4367	0.59526
101.43813	1.21984
101.43955	0.58576
101.44097	0.00336
101.44239	1.19831
101.44381	1.18346
101.44523	1.79818
101.44665	0.61222
101.44807	0.0827
101.44949	0.54863
101.45091	0
101.45233	0.55818
101.45375	1.23282
101.45517	0.01795
101.45659	0.05195
101.45801	0.55104
101.45943	1.18721
101.46085	0.01876
101.46227	0.05962
101.4637	0.55807
101.46512	0.58827
101.46654	0
101.46796	0.57856
101.46938	0.02442
101.4708	0
101.47222	0.56725
101.47364	0.61643
101.47506	0.65291
101.47648	0.57688
101.4779	0.60147
101.47932	0
101.48074	0.03236
101.48216	0.60789
101.48358	1.13445
101.48501	1.75079
101.48643	0.73438
101.48785	0.59637
101.48927	1.15254
101.49069	0.62406
101.49211	0
101.49353	0
101.49495	0
101.49637	0.55317
101.49779	0.04982
101.49921	1.15091
101.50063	0.06178
101.50206	1.80602
101.50348	0.60592
101.5049	1.19925
101.50632	0
101.50774	0
101.50916	0
101.51058	0.59129
101.512	0.0117
101.51342	0.0463
101.51484	0.58872
101.51626	0.57095
101.51769	0.00336
101.51911	1.18084
101.52053	1.21308
101.52195	0.01802
101.52337	0.62547
101.52479	0.57714
101.52621	0.60046
101.52763	0.00252
101.52905	0.00673
101.53048	1.19924
101.5319	0.00276
101.53332	0.60023
101.53474	0.63407
101.53616	0.61616
101.53758	1.23109
101.539	0.5336
101.54042	0
101.54184	0
101.54327	0.5713
101.54469	0.03169
101.54611	0.03997
101.54753	1.166
101.54895	0
101.55037	0.02585
101.55179	0.57713
101.55321	0.01444
101.55464	1.72813
101.55606	0.07475
101.55748	0.59462
101.5589	1.16496
101.56032	0.04101
101.56174	0
101.56316	0
101.56458	0
101.56601	0.58444
101.56743	1.14617
101.56885	0.74021
101.57027	1.17913
101.57169	0.61357
101.57311	1.76633
101.57453	0
101.57596	0
101.57738	0.00396
101.5788	0.60809
101.58022	1.14874
101.58164	0.05876
101.58306	1.18699
101.58448	0.61137
101.58591	1.14303
101.58733	0.11597
101.58875	2.34331
101.59017	0.56998
101.59159	1.25488
101.59301	2.37716
101.59443	0.61211
101.59586	0.08387
101.59728	1.75044
101.5987	0.65225
101.60012	0.55372
101.60154	0
101.60296	0
101.60439	0
101.60581	0.56702
101.60723	1.24193
101.60865	0.59383
101.61007	0.60064
101.61149	0.59823
101.61292	0.03951
101.61434	0.57973
101.61576	0.00733
101.61718	1.23096
101.6186	1.87114
101.62002	1.67791
101.62145	0.61847
101.62287	1.20188
101.62429	0.02514
101.62571	0.00337
101.62713	0.59961
101.62855	0
101.62998	0.60627
101.6314	2.34528
101.63282	0.06337
101.63424	0
101.63566	0
101.63709	0
101.63851	0.59391
101.63993	0.00907
101.64135	0.56091
101.64277	0.05044
101.64419	1.74713
101.64562	0.65401
101.64704	0.59403
101.64846	0.61436
101.64988	0
101.6513	0
101.65273	0.00338
101.65415	1.19132
101.65557	0.61763
101.65699	0.59961
101.65841	0
101.65984	0
101.66126	0.54118
101.66268	0.10861
101.6641	1.16312
101.66552	0.59903
101.66695	0
101.66837	1.13508
101.66979	0.07089
101.67121	0
101.67263	0.06317
101.67406	1.1428
101.67548	0
101.6769	0
101.67832	0
101.67974	0.61491
101.68117	0.59106
101.68259	0.04467
101.68401	1.1613
101.68543	0.00362
101.68686	0.59937
101.68828	0.02906
101.6897	0.57392
101.69112	0.06127
101.69254	1.90064
101.69397	2.25899
101.69539	0
101.69681	1.14996
101.69823	0.10229
101.69966	0.55671
101.70108	0.57795
101.7025	0.02504
101.70392	0.58342
101.70534	1.23523
101.70677	1.19628
101.70819	0
101.70961	0.00338
101.71103	0.60299
101.71246	0.61213
101.71388	1.79643
101.7153	0
101.71672	1.18329
101.71815	0.02268
101.71957	0.04292
101.72099	1.20308
101.72241	1.73458
101.72384	1.16066
101.72526	0.68264
101.72668	0.04983
101.7281	0.55316
101.72953	0.00361
101.73095	0.59938
101.73237	0.58281
101.73379	0.02017
101.73522	0
101.73664	0
101.73806	0.01105
101.73948	1.73642
101.74091	1.24728
101.74233	0.02018
101.74375	0.59382
101.74517	0.00916
101.7466	0.56718
101.74802	0.03919
101.74944	0.60299
101.75086	0.5996
101.75229	0.55527
101.75371	0.7073
101.75513	2.3344
101.75655	1.21622
101.75798	1.19589
101.7594	0.62311
101.76082	1.19266
101.76225	0.62372
101.76367	1.1992
101.76509	0.55315
101.76651	0.04984
101.76794	0.62762
101.76936	1.78432
101.77078	0
101.7722	1.1508
101.77363	0.11891
101.77505	1.74522
101.77647	0.05774
101.7779	1.14823
101.77932	0.57445
101.78074	1.25302
101.78216	0.61973
101.78359	1.22089
101.78501	2.95305
101.78643	0.01169
101.78786	0.56659
101.78928	1.20061
101.7907	0.65151
101.79212	1.19919
101.79355	0.60664
101.79497	2.99053
101.79639	1.26767
101.79782	1.15331
101.79924	0.01169
101.80066	0
101.80209	0.58074
101.80351	0.02225
101.80493	0.66449
101.80635	1.14447
101.80778	0.59129
101.8092	0.03452
101.81062	0.58016
101.81205	0
101.81347	0.58922
101.81489	0.01376
101.81632	0.56157
101.81774	0.6444
101.81916	0.01733
101.82058	1.18932
101.82201	1.18014
101.82343	0.02515
101.82485	1.15218
101.82628	0.06829
101.8277	1.17329
101.82912	2.37605
101.83055	0.05406
101.83197	0
101.83339	0.00679
101.83482	1.19918
101.83624	0
101.83766	0.56858
101.83909	0.0344
101.84051	0.58723
101.84193	0.63614
101.84336	1.79242
101.84478	1.20511
101.8462	0.59646
101.84763	1.2314
101.84905	1.18707
101.85047	1.22421
101.8519	1.23406
101.85332	1.76407
101.85474	0.61605
101.85617	0.58847
101.85759	0
101.85901	0.00367
101.86044	0.60327
101.86186	0.59903
101.86328	0.57793
101.86471	0.04787
101.86613	0.58697
101.86755	1.17401
101.86898	0.07081
101.8704	1.13526
101.87182	0.03344
101.87325	0.5946
101.87467	0
101.87609	0
101.87752	0.56857
101.87894	0.07541
101.88036	1.16413
101.88179	0.60723
101.88321	0.59959
101.88464	0
101.88606	0
101.88748	0.56429
101.88891	1.26324
101.89033	0.58781
101.89175	0.59959
101.89318	0.59387
101.8946	0.59746
101.89602	0.01464
101.89745	0
101.89887	0.6086
101.9003	2.35814
101.90172	0.04818
101.90314	0.57793
101.90457	0.62276
101.90599	0.00528
101.90741	0
101.90884	0.59727
101.91026	0.60948
101.91168	0.60221
101.91311	0.03376
101.91453	1.1806
101.91596	1.15232
101.91738	1.22661
101.9188	0.08576
101.92023	1.74782
101.92165	0.0034
101.92308	0.60639
101.9245	2.36996
101.92592	0.03857
101.92735	0.59958
101.92877	0
101.93019	0.02281
101.93162	0.58017
101.93304	0
101.93447	0.5977
101.93589	0.00528
101.93731	0.57083
101.93874	0.64353
101.94016	0.63188
101.94159	1.20898
101.94301	0.56269
101.94443	0.0034
101.94586	1.18034
101.94728	0.02223
101.94871	0
101.95013	0.00681
101.95155	0.60218
101.95298	0.59698
101.9544	0
101.95583	7.80366E-4
101.95725	1.1935
101.95867	0.01169
101.9601	0.05776
101.96152	1.14821
101.96295	0
101.96437	1.17327
101.96579	0.0327
101.96722	0
101.96864	0.05824
101.97007	1.75435
101.97149	0.59935
101.97292	0
101.97434	0.05916
101.97576	1.15362
101.97719	1.17383
101.97861	0.07157
101.98004	0.58378
101.98146	0.58697
101.98289	1.18368
101.98431	0.61425
101.98573	0.60462
101.98716	1.20434
101.98858	0
101.99001	0.03247
101.99143	2.35243
101.99286	0.63002
101.99428	0
101.9957	0.01059
101.99713	1.76464
101.99855	0.63671
101.99998	1.14094
102.0014	0.06503
102.00283	1.16273
102.00425	0.05779
102.00567	1.75049
102.0071	0.6382
102.00852	0.61509
102.00995	1.16602
102.01137	0.03996
102.0128	1.19297
102.01422	1.30746
102.01565	2.94085
102.01707	4.89389
102.01849	7.86529
102.01992	12.0113
102.02134	13.05881
102.02277	12.66368
102.02419	6.33242
102.02562	11.27351
102.02704	4.3168
102.02847	2.96765
102.02989	2.93577
102.03132	1.26031
102.03274	1.21815
102.03416	1.17223
102.03559	1.22002
102.03701	0.62656
102.03844	3.02777
102.03986	2.39466
102.04129	4.51331
102.04271	11.7532
102.04414	6.65735
102.04556	7.84701
102.04699	6.53721
102.04841	5.41909
102.04984	2.48681
102.05126	3.0412
102.05269	3.59519
102.05411	1.86357
102.05554	1.22363
102.05696	2.37866
102.05838	3.64131
102.05981	5.9479
102.06123	4.30305
102.06266	7.79892
102.06408	6.84374
102.06551	11.86245
102.06693	26.05903
102.06836	33.68017
102.06978	47.58178
102.07121	34.14491
102.07263	21.95827
102.07406	12.62879
102.07548	12.0864
102.07691	9.22349
102.07833	8.17312
102.07976	5.4336
102.08118	0.79463
102.08261	2.94324
102.08403	0.06982
102.08546	1.77054
102.08688	1.84179
102.08831	1.19959
102.08973	0.57277
102.09116	1.7906
102.09258	0.63531
102.09401	3.18972
102.09543	12.72275
102.09686	13.71002
102.09828	14.5629
102.09971	9.59254
102.10113	14.24505
102.10256	35.69638
102.10398	69.56789
102.10541	62.5117
102.10683	50.4178
102.10826	41.77503
102.10968	25.81943
102.11111	26.12093
102.11253	12.61445
102.11396	11.00876
102.11538	7.92437
102.11681	3.59981
102.11823	2.33447
102.11966	0.63597
102.12108	1.25109
102.12251	2.33594
102.12394	0.03773
102.12536	0.03674
102.12679	0.56625
102.12821	0
102.12964	1.16037
102.13106	1.8438
102.13249	2.354
102.13391	1.97186
102.13534	3.60473
102.13676	6.01297
102.13819	4.11402
102.13961	0.10091
102.14104	1.15719
102.14246	0.59956
102.14389	0
102.14531	0
102.14674	0.58619
102.14817	0.0695
102.14959	1.15326
102.15102	0.03729
102.15244	1.14804
102.15387	0.05296
102.15529	0.57067
102.15672	0
102.15814	0.63397
102.15957	2.37657
102.16099	0.01279
102.16242	0.59458
102.16385	0
102.16527	0
102.1667	0.59616
102.16812	1.2075
102.16955	0.0053
102.17097	1.12904
102.1724	0.68334
102.17382	0.59956
102.17525	0
102.17668	0
102.1781	0.56086
102.17953	0.04212
102.18095	1.16106
102.18238	0.04491
102.1838	0.56438
102.18523	0.0386
102.18666	0.64251
102.18808	1.16645
102.18951	0.00343
102.19093	1.17529
102.19236	1.2509
102.19378	0.58531
102.19521	1.18598
102.19664	0.6264
102.19806	1.2271
102.19949	0.57843
102.20091	0
102.20234	0.56832
102.20376	0.63765
102.20519	0.57791
102.20662	0.02508
102.20804	0
102.20947	0.58234
102.21089	0.02064
102.21232	0
102.21374	0.63089
102.21517	1.17256
102.2166	1.20561
102.21802	1.2132
102.21945	1.16805
102.22087	0.07569
102.2223	1.19696
102.22373	1.11726
102.22515	0.67618
102.22658	0.58837
102.228	0
102.22943	0
102.23086	0
102.23228	0
102.23371	0.60045
102.23513	0.00254
102.23656	0
102.23799	1.1521
102.23941	0.05387
102.24084	0
102.24226	0.05435
102.24369	0.54863
102.24512	0.55717
102.24654	0.04925
102.24797	0.59955
102.24939	0.00343
102.25082	1.18755
102.25225	0.01498
102.25367	0.62444
102.2551	0.6033
102.25653	0.62231
102.25795	1.14628
102.25938	0.02958
102.2608	0.62929
102.26223	0.56569
102.26366	0
102.26508	0.59473
102.26651	0.61353
102.26793	0.60069
102.26936	0
102.27079	0.04021
102.27221	1.16576
102.27364	0
102.27507	0
102.27649	0.60778
102.27792	0.59819
102.27935	0
102.28077	0.58485
102.2822	0.01814
102.28362	0.59566
102.28505	1.2133
102.28648	0.00724
102.2879	2.4144
102.28933	0.65831
102.29076	1.74394
102.29218	0
102.29361	0.61025
102.29504	0.59572
102.29646	0.07323
102.29789	1.13274
102.29931	0.00344
102.30074	0.59955
102.30217	0
102.30359	0.5913
102.30502	0.01168
102.30645	0.59289
102.30787	1.21606
102.3093	0.02325
102.31073	1.7957
102.31215	1.1561
102.31358	0.04585
102.31501	1.19469
102.31643	0.5832
102.31786	0.03912
102.31929	1.19538
102.32071	0.66677
102.32214	2.32487
102.32357	1.21627
102.32499	0.01823
102.32642	0.63981
102.32785	1.16047
102.32927	0.5908
102.3307	1.17828
102.33213	0.60298
102.33355	0.06071
102.33498	1.7992
102.33641	1.18958
102.33783	0.60064
102.33926	0.00765
102.34069	0
102.34211	0.01614
102.34354	1.79282
102.34497	0.56987
102.34639	0.6361
102.34782	0
102.34925	0.00344
102.35067	1.19334
102.3521	0.00919
102.35353	0.58161
102.35495	0.62436
102.35638	0.02907
102.35781	1.16188
102.35923	0.01501
102.36066	0.55478
102.36209	0.0482
102.36352	0
102.36494	0.03813
102.36637	0.56485
102.3678	0
102.36922	1.16052
102.37065	0.04545
102.37208	0.58797
102.3735	0.6216
102.37493	0.61404
102.37636	0.58833
102.37779	0
102.37921	0.04024
102.38064	1.16573
102.38207	0
102.38349	0.5631
102.38492	0.07219
102.38635	1.15302
102.38777	0.0508
102.3892	0.57283
102.39063	0
102.39206	0.59767
102.39348	0.60627
102.39491	0.60501
102.39634	0.05985
102.39776	0.54313
102.39919	0.55716
102.40062	0.6435
102.40205	0.61599
102.40347	0.60126
102.4049	0.59701
102.40633	0.04978
102.40775	1.14461
102.40918	0.61801
102.41061	1.17089
102.41204	0.03508
102.41346	1.17433
102.41489	0.63118
102.41632	0.56642
102.41775	0.0906
102.41917	1.18767
102.4206	1.75882
102.42203	1.21764
102.42345	1.21215
102.42488	0.66912
102.42631	0.53341
102.42774	0
102.42916	0.01467
102.43059	0.58832
102.43202	0.03202
102.43345	1.16014
102.43487	1.75906
102.4363	0.0637
102.43773	0
102.43916	0
102.44058	0
102.44201	0.55716
102.44344	1.18909
102.44487	0.62331
102.44629	0.72133
102.44772	1.13345
102.44915	0.59954
102.45058	0.62617
102.452	1.19262
102.45343	2.35157
102.45486	0.64578
102.45629	0.64302
102.45771	0.57068
102.45914	0.05987
102.46057	1.73343
102.462	0.61864
102.46342	0.60121
102.46485	0.54612
102.46628	1.2576
102.46771	0.57929
102.46913	0.0307
102.47056	0.00345
102.47199	0.60299
102.47342	1.18029
102.47484	0.66095
102.47627	1.17023
102.4777	0.06959
102.47913	0.53339
102.48056	0.61858
102.48198	0.5943
102.48341	1.19906
102.48484	0.00229
102.48627	0.60069
102.48769	0.00345
102.48912	0.59953
102.49055	0.58614
102.49198	0.58949
102.49341	0.03673
102.49483	0.59659
102.49626	0.56701
102.49769	1.20036
102.49912	1.25101
102.50054	0.6715
102.50197	1.73698
102.5034	0.00346
102.50483	0.59953
102.50626	0.0356
102.50768	1.72783
102.50911	0.04552
102.51054	0
102.51197	0
102.5134	0.56701
102.51482	0.09032
102.51625	0.54864
102.51768	0
102.51911	0.03816
102.52054	0.56482
102.52196	0.04491
102.52339	1.76542
102.52482	1.76684
102.52625	1.24317
102.52768	0.64364
102.5291	0.57267
102.53053	0.59618
102.53196	0.567
102.53339	0.03598
102.53482	0.56541
102.53624	0.6102
102.53767	0.60644
102.5391	0.62988
102.54053	0
102.54196	0.54086
102.54339	0.63475
102.54481	0.03036
102.54624	0.5869
102.54767	0.01608
102.5491	0
102.55053	0.60324
102.55195	0.67233
102.55338	1.08815
102.55481	0.07729
102.55624	1.16642
102.55767	1.21644
102.5591	0
102.56052	0.00346
102.56195	0.60548
102.56338	1.75717
102.56481	0.04583
102.56624	0
102.56767	0
102.56909	0
102.57052	0.57262
102.57195	0.03036
102.57338	1.15501
102.57481	1.19778
102.57624	0.06213
102.57766	0.63246
102.57909	1.15788
102.58052	0.04032
102.58195	0.58128
102.58338	0.0457
102.58481	0.55729
102.58623	0.00346
102.58766	0.63683
102.58909	0.56568
102.59052	0
102.59195	0
102.59338	0.58478
102.59481	0.01821
102.59623	0.00346
102.59766	1.73601
102.59909	1.27545
102.60052	0
102.60195	0
102.60338	1.18287
102.60481	0.0231
102.60623	0
102.60766	0
102.60909	0.02603
102.61052	1.17186
102.61195	0.61107
102.61338	0.03202
102.61481	0.57097
102.61623	0
102.61766	0
102.61909	0
102.62052	0.01477
102.62195	0.63808
102.62338	1.20284
102.62481	1.15924
102.62624	0
102.62766	0.60518
102.62909	0.60079
102.63052	0
102.63195	0
102.63338	0
102.63481	0
102.63624	0.0272
102.63767	0.65917
102.63909	1.76287
102.64052	0.61183
102.64195	0.55684
102.64338	0.62742
102.64481	1.2184
102.64624	1.12202
102.64767	1.85605
102.6491	0.00347
102.65053	0.6318
102.65195	0.62403
102.65338	1.7249
102.65481	0.03072
102.65624	0.04467
102.65767	1.17602
102.6591	1.17969
102.66053	0.01155
102.66196	0
102.66339	0
102.66481	0.00347
102.66624	0.62225
102.66767	1.20571
102.6691	1.1835
102.67053	0
102.67196	0.62774
102.67339	0.5817
102.67482	1.17525
102.67625	0.63024
102.67768	0
102.67911	0.00347
102.68053	0.59951
102.68196	0.58959
102.68339	1.75405
102.68482	0.0683
102.68625	0.00347
102.68768	1.77175
102.68911	0.62504
102.69054	0.08639
102.69197	1.13125
102.6934	0.00695
102.69483	1.22176
102.69626	0.58025
102.69768	0
102.69911	0
102.70054	1.14524
102.70197	1.29633
102.7034	0.57683
102.70483	1.17557
102.70626	0.62991
102.70769	1.19057
102.70912	0.61839
102.71055	0.10023
102.71198	4.0885
102.71341	1.79534
102.71484	1.91925
102.71627	1.74114
102.71769	1.78705
102.71912	1.2062
102.72055	0.61874
102.72198	0.00922
102.72341	0.60128
102.72484	0.58703
102.72627	0.62064
102.7277	0
102.72913	0
102.73056	0.58958
102.73199	0.61986
102.73342	1.76431
102.73485	0.09107
102.73628	0.60646
102.73771	1.21185
102.73914	2.88313
102.74057	0.67553
102.742	0
102.74343	0
102.74485	0.64481
102.74628	1.73846
102.74771	0.02868
102.74914	0.0023
102.75057	0.62341
102.752	1.165
102.75343	0.02467
102.75486	0.6005
102.75629	1.19277
102.75772	1.7569
102.75915	1.81485
102.76058	0.05542
102.76201	1.15017
102.76344	0.76191
102.76487	4.06035
102.7663	3.1216
102.76773	3.62675
102.76916	3.00641
102.77059	2.34066
102.77202	0.67364
102.77345	1.83638
102.77488	2.27979
102.77631	1.24349
102.77774	0.01825
102.77917	0
102.7806	0
102.78203	0
102.78346	0
102.78489	0.01059
102.78632	0.62441
102.78775	0.57097
102.78918	1.1561
102.79061	0.04987
102.79204	0
102.79347	0.03201
102.7949	0.57097
102.79633	0
102.79776	0
102.79919	0.5884
102.80062	0.05034
102.80205	2.35863
102.80348	0.68053
102.80491	2.97937
102.80634	1.78453
102.80777	0
102.8092	0
102.81063	0.00348
102.81206	1.1772
102.81349	0.02529
102.81492	0.01525
102.81635	1.14488
102.81778	0.04584
102.81921	0.01441
102.82064	1.19156
102.82207	0.04993
102.8235	0.56365
102.82493	1.76216
102.82636	1.19395
102.82779	1.21806
102.82922	0.05779
102.83065	1.1495
102.83208	0.03482
102.83351	0.58734
102.83494	0.01564
102.83637	0.05435
[truncated: 490,387 more rows]
