# Supplementary material for: Proliferating coacervate droplets as the missing link between chemistry and biology in the origins of life
Source: Nat Commun. 2021 Sep 24;12:5487. doi: 10.1038/s41467-021-25530-6 (PMC8463549; doi:10.1038/s41467-021-25530-6)
Supplement: Supplementary file 7 — Source Data [file 41467_2021_25530_MOESM7_ESM.zip › Source Data/DATA_SI/DATA_SI/Supplementary Figure13b.xlsx]

## Sheet: Sheet1
Wavelength/nm	Cysteine	Mpre+DTT
420	16420	-1282
422	23926	-804
424	31936	-212
426	45086	870
428	57246	2212
430	74400	4754
432	95308	8932
434	118952	13648
436	143830	19650
438	171234	26918
440	198268	34422
442	227768	43712
444	256572	53334
446	286624	64506
448	315938	73764
450	342172	83544
452	373324	95588
454	391426	103416
456	416648	110696
458	438014	122402
460	455566	128838
462	466094	134378
464	474650	138776
466	486548	144964
468	492354	147902
470	494966	152890
472	494818	150778
474	496160	152590
476	497740	153664
478	491614	151278
480	487098	151390
482	480690	148666
484	474152	147132
486	469424	144772
488	457126	140022
490	450672	138442
492	439592	133678
494	425466	129754
496	415652	126944
498	400898	121448
500	390540	117160
502	378138	113592
504	362276	109374
506	349386	103714
508	337932	98342
510	321508	92832
512	312034	88606
514	294992	84242
516	280878	79944
518	268690	76514
520	259228	70778
522	244240	68090
524	231810	64204
526	221842	61274
528	207494	56208
530	198166	53188
532	189728	52226
534	179336	47134
536	171254	45310
538	159846	42282
540	150316	38340
542	143408	37054
544	135902	34508
546	128368	31844
548	120220	30786
550	114280	29028
552	108672	26938
554	101106	24624
556	95648	23094
558	89894	21466
560	84746	20220
562	79458	18904
564	75384	17780
566	70022	16490
568	65680	14976
570	62290	14194
572	57924	12806
574	53900	12122
576	51802	11248
578	48566	10530
580	44822	10148
582	42358	9450
584	39654	8590
586	37302	7866
588	35706	7564
590	32526	7320
592	30644	6956
594	28966	5768
596	27604	5370
598	25186	5238
600	24024	4866
602	23194	4620
604	21354	3998
606	19012	3850
608	18410	3536
610	17130	3334
612	15878	2978
614	14524	2762
616	14428	2564
618	13318	2324
620	12272	2010
622	11166	1818
624	10694	1992
626	9986	1746
628	9226	1576
630	8400	1392
632	7880	1382
634	7566	1226
636	6850	1376
638	6208	986
640	5834	1038
642	5504	1022
644	5238	700
646	4782	912
648	4434	790
650	4350	712
652	4002	606
654	3628	492
656	3306	658
658	3328	460
660	3178	488
662	2822	368
664	2632	362
666	2504	430
668	2284	300
670	2336	356
672	2044	238
674	1842	310
676	1910	276
678	1598	256
680	1460	180
682	1426	154
684	1432	86
686	1174	222
688	1180	104
690	1190	174
692	1020	74
694	940	114
696	976	66
698	1074	108
700	786	150
702	842	84
704	764	76
706	712	50
708	564	12
710	548	44
712	586	86
714	560	68
716	558	52
718	366	12
720	432	60
722	420	32
724	450	-32
726	486	72
728	302	24
730	302	-40
732	330	26
734	276	64
736	258	-18
738	300	-10
740	282	4
742	188	0
744	220	36
746	218	-24
748	148	-30
750	220	-26
