# Supplementary material for: Proliferating coacervate droplets as the missing link between chemistry and biology in the origins of life
Source: Nat Commun. 2021 Sep 24;12:5487. doi: 10.1038/s41467-021-25530-6 (PMC8463549; doi:10.1038/s41467-021-25530-6)
Supplement: Supplementary file 7 — Source Data [file 41467_2021_25530_MOESM7_ESM.zip › Source Data/DATA_SI/DATA_SI/Supplementary Figure13c.xlsx]

## Sheet: Sheet1
Time/min	L(7.5-7.0)	R(7.0-6.5)	Conversion(%)
0	19.34	0.52	0
6	19.11	0.67	0.768932
8	19.03	0.7	0.929568
10	18.85	0.72	1.06077
12	18.7	0.74	1.18826
14	18.82	0.88	1.84868
16	18.6	0.91	2.04595
18	18.39	0.93	2.19534
20	18.36	1.05	2.79125
22	17.86	1.18	3.57915
26	17.91	1.44	4.82353
28	17.75	1.61	5.69779
30	17.67	1.74	6.34612
32	17.37	1.84	6.96002
34	17.2	2.08	8.17005
36	17.1	2.22	8.87235
38	16.77	2.42	9.99241
40	16.74	2.63	10.9594
42	16.44	2.73	11.6227
44	16.24	2.96	12.7983
48	15.83	3.25	14.4152
50	15.79	3.36	14.9274
52	15.71	3.55	15.8137
54	15.49	3.73	16.7885
56	15.33	3.99	18.0338
58	15.21	4.03	18.3276
60	14.9	4.16	19.2075
62	14.99	4.45	20.2726
64	14.68	4.6	21.2406
66	14.57	4.66	21.6146
68	14.35	4.9	22.8362
70	14.28	5.03	23.4304
74	14.05	5.16	24.2427
76	13.83	5.25	24.8974
78	13.77	5.56	26.1453
80	13.67	5.66	26.6626
82	13.54	5.76	27.2262
84	13.47	5.9	27.8411
86	13.22	5.99	28.5633
88	13.61	6.07	28.2252
90	12.9	6.17	29.7362
92	12.83	6.33	30.4192
94	12.81	6.48	30.9742
96	12.65	6.69	31.9732
98	12.58	6.8	32.4694
102	12.47	6.88	32.9372
104	12.24	7.06	33.962
106	11.97	7.2	34.9404
108	11.82	7.29	35.5292
110	11.84	7.39	35.8112
112	11.77	7.66	36.8052
114	11.65	7.74	37.2992
116	11.52	7.87	37.9696
118	11.46	7.91	38.218
120	11.23	7.93	38.77
140	10.45	8.98	43.5989
160	9.68	9.68	47.3817
180	9.03	10.26	50.5699
200	8.52	10.58	52.7743
220	8.13	11.42	55.796
240	7.71	11.8	57.8635
260	7.35	12.2	59.7858
280	7.08	12.31	60.868
300	6.89	12.67	62.1567
320	6.59	12.77	63.3424
340	6.54	13	63.9119
360	6.4	13.08	64.5275
380	6.27	13.26	65.2772
400	6.14	13.44	66.0231
420	6.06	13.4	66.2409
480	5.83	13.76	67.6216
520	5.96	13.62	66.9424
540	6	13.83	67.1245
560	5.78	13.69	67.695
600	5.85	13.81	67.6258
630	5.76	13.85	68.0089
660	5.9	13.64	67.1872
690	5.92	13.87	67.4676
720	5.84	13.63	67.3868
780	5.91	13.64	67.1515
840	5.84	13.5	67.1852
900	6.13	13.55	66.2333
960	6.14	13.45	66.0392
