# Supplementary material for: Proliferating coacervate droplets as the missing link between chemistry and biology in the origins of life
Source: Nat Commun. 2021 Sep 24;12:5487. doi: 10.1038/s41467-021-25530-6 (PMC8463549; doi:10.1038/s41467-021-25530-6)
Supplement: Supplementary file 7 — Source Data [file 41467_2021_25530_MOESM7_ESM.zip › Source Data/DATA_SI/DATA_SI/Supplementary Figure17c.xlsx]

## Sheet: Diameter list
Generation
1st	2nd	3rd	4th	5th	6th
0.368725	1.2773	0.521456	0.521456	2.60728	0.521456
1.04291	1.32946	1.60723	0.368725	0.903188	1.60723
0.521456	0.903188	0.975554	1.32946	0.975554	0.975554
1.64899	1.80638	1.22292	1.91595	1.95111	1.22292
0.73745	1.10617	1.04291	0.521456	1.76834	1.04291
0.63865	0.368725	2.11816	1.10617	0.824494	2.11816
0.824494	0.903188	0.521456	1.2773	1.80638	0.521456
1.2773	0.975554	1.22292	0.368725	1.4749	1.22292
1.22292	0.63865	2.05297	0.521456	2.63322	2.05297
1.04291	2.78381	0.73745	1.22292	0.521456	0.73745
1.16601	1.76834	1.80638	0.368725	0.975554	1.80638
1.37964	1.80638	3.97129	0.73745	1.72947	3.97129
2.50081	1.22292	0.824494	0.521456	2.50081	0.824494
2.68436	1.4749	0.521456	0.824494	1.80638	0.521456
1.04291	1.04291	1.04291	0.368725	0.368725	1.04291
1.16601	2.18141	1.16601	0.521456	0.903188	1.16601
1.37964	0.975554	1.42806	0.368725	1.04291	1.42806
0.63865	1.88013	0.63865	1.22292	1.80638	0.63865
0.824494	1.04291	1.42806	0.521456	1.52029	1.42806
1.64899	1.2773	0.73745	0.63865	0.368725	0.73745
0.73745	0.73745	0.73745	1.16601	1.22292	0.73745
0.903188	1.04291	1.10617	0.975554	1.84362	1.10617
0.368725	1.16601	0.975554	0.368725	2.92666	0.975554
1.16601	1.22292	0.521456	0.73745	1.04291	0.521456
1.04291	1.2773	1.37964	1.91595	0.521456	1.37964
1.22292	1.16601	1.16601	0.975554	0.368725	1.16601
1.2773	2.01959	0.903188	0.368725	0.521456	0.903188
1.37964	1.91595	1.32946	1.42806	1.37964	1.32946
0.903188	1.37964	1.60723	1.16601	1.16601	1.60723
1.22292	0.903188	0.63865	1.04291	1.04291	0.63865
0.903188	1.80638	0.63865	1.80638	1.68971	0.63865
1.4749	1.04291	1.91595	0.824494	1.16601	1.91595
0.824494	1.42806	1.42806	1.32946	2.05297	1.42806
0.521456	1.04291	1.10617	0.368725	2.24287	1.10617
1.56437	1.10617	0.368725	1.4749	1.16601	0.368725
1.22292	1.4749	1.04291	0.368725	1.95111	1.04291
1.04291	1.04291	2.24287	0.521456	1.37964	2.24287
1.42806	1.22292	1.2773	0.73745	0.975554	1.2773
1.32946	1.76834	0.975554	0.521456	1.16601	0.975554
1.04291	1.32946	1.16601	0.73745	0.521456	1.16601
0.73745	1.16601	0.368725	1.04291	0.903188	0.368725
0.73745	1.10617	1.42806	1.88013	1.64899	1.42806
0.368725	2.11816	0.73745	1.4749	0.63865	0.73745
1.37964	2.80812	1.52029	0.73745	0.73745	1.52029
1.52029	0.903188	0.521456	1.04291	2.68436	0.521456
0.903188	1.10617	0.368725	1.22292	1.10617	0.368725
1.16601	1.60723	1.32946	0.521456	2.24287	1.32946
0.521456	1.37964	0.903188	0.824494	1.42806	0.903188
0.824494	1.4749	0.824494	0.824494	2.15002	0.824494
0.975554	2.08582	1.22292	1.16601	0.824494	1.22292
0.73745	0.63865	1.72947	0.521456	2.24287	1.72947
0.63865	1.98564	1.22292	0.903188	1.52029	1.22292
1.60723	1.2773	0.368725	0.368725	0.521456	0.368725
0.368725	1.42806	0.63865	1.32946	2.80812	0.63865
0.975554	1.37964	1.2773	1.2773	0.368725	1.2773
0.521456	1.64899	0.975554	0.63865	0.903188	0.975554
0.63865	0.975554	0.903188	0.975554	1.72947	0.903188
0.521456	1.72947	0.63865	0.368725	1.2773	0.63865
1.16601	1.04291	0.521456	0.73745	0.63865	0.521456
1.37964	1.32946	0.73745	3.19325	1.76834	0.73745
1.16601	1.91595	1.4749	1.16601	0.975554	1.4749
1.37964	1.4749	1.04291	1.64899	1.42806	1.04291
0.975554	0.824494	1.16601	1.10617	1.91595	1.16601
0.521456	1.80638	1.32946	0.975554	0.368725	1.32946
0.521456	1.95111	0.73745	1.42806	0.903188	0.73745
2.24287	1.16601	0.975554	0.521456	0.975554	0.975554
1.32946	1.52029	0.63865	0.824494	0.903188	0.63865
0.975554	1.72947	0.368725	0.63865	0.903188	0.368725
1.10617	1.72947	1.16601	0.521456	0.368725	1.16601
1.10617	2.75928	0.521456	0.368725	1.42806	0.521456
1.2773	1.4749	0.73745	0.368725	2.47348	0.73745
1.64899	21.0722	1.52029	0.903188	1.68971	1.52029
0.975554	1.32946	1.2773	0.73745	1.10617	1.2773
0.73745	1.4749	0.368725	1.2773	1.04291	0.368725
1.80638	0.903188	0.903188	1.04291	1.56437	0.903188
0.73745	1.64899	0.73745	0.824494	1.2773	0.73745
1.42806	1.32946	1.10617	1.52029	1.10617	1.10617
0.63865	0.903188	0.368725	0.63865	1.56437	0.368725
0.521456	1.95111	1.88013	1.4749	1.42806	1.88013
0.903188	1.68971	0.824494	1.56437	1.2773	0.824494
1.60723	1.84362	1.10617	1.76834	2.05297	1.10617
1.16601	1.60723	0.975554	1.42806	1.60723	0.975554
0.63865	1.37964	1.04291	0.975554	0.368725	1.04291
0.368725	1.16601	1.2773	0.521456	1.72947	1.2773
1.42806	2.01959	3.43924	0.63865	1.84362	3.43924
0.521456	1.76834	1.04291	1.16601	0.368725	1.04291
1.37964	1.22292	1.22292	0.368725	3.49803	1.22292
1.56437	2.33202	1.16601	1.10617	0.824494	1.16601
0.903188	1.04291	0.521456	0.368725	1.52029	0.521456
0.63865	1.37964	0.521456	0.368725	1.56437	0.521456
0.368725	1.56437	1.2773	1.60723	0.824494	1.2773
0.63865	1.42806	0.824494	20.1014	3.23555	0.824494
0.521456	1.2773	1.56437	0.975554	2.70956	1.56437
0.368725	1.4749	0.73745	0.521456	1.4749	0.73745
0.975554	1.64899	1.60723	0.63865	1.37964	1.60723
1.37964	1.37964	0.903188	0.73745	0.824494	0.903188
0.824494	1.42806	1.2773	1.72947	1.2773	1.2773
1.32946	0.63865	1.10617	0.521456	2.52785	1.10617
0.368725	1.80638	0.368725	1.32946	1.56437	0.368725
1.37964	1.98564	1.22292	0.368725	1.4749	1.22292
0.975554	0.824494	0.73745	1.10617	1.80638	0.73745
1.10617	2.08582	1.37964	1.42806	0.368725	1.37964
0.73745	0.824494	1.22292	1.37964	1.16601	1.22292
1.42806	1.16601	1.4749	0.975554	0.903188	1.4749
1.22292	1.42806	1.2773	1.22292	1.52029	1.2773
0.903188	1.32946	1.10617	0.521456	1.76834	1.10617
1.10617	1.4749	1.10617	0.368725	2.30269	1.10617
1.04291	1.37964	1.56437	1.84362	0.73745	1.56437
1.04291	1.16601	1.16601	0.975554	0.73745	1.16601
0.73745	1.10617	0.975554	0.73745	0.73745	0.975554
1.04291	1.52029	0.73745	1.04291	0.975554	0.73745
0.368725	1.91595	0.903188	0.63865	1.91595	0.903188
1.04291	1.10617	1.16601	1.76834	1.2773	1.16601
0.368725	1.4749	0.73745	0.975554	2.11816	0.73745
1.4749	1.10617	0.368725	1.2773	1.2773	0.368725
1.52029	0.903188	1.04291	0.368725	1.98564	1.04291
1.32946	0.521456	1.16601	1.60723	0.73745	1.16601
0.824494	1.16601	1.42806	0.63865	1.10617	1.42806
1.37964	1.42806	0.63865	1.4749	1.56437	0.63865
0.824494	1.64899	0.368725	1.10617	1.10617	0.368725
0.63865	1.42806	0.368725	0.521456	1.04291	0.368725
1.42806	1.4749	0.63865	0.975554	0.903188	0.63865
0.73745	1.80638	1.84362	0.63865	2.83223	1.84362
0.63865	0.63865	1.10617	1.2773	1.68971	1.10617
0.903188	1.76834	3.37942	0.824494	5.06913	3.37942
1.60723	1.98564	0.368725	0.975554	2.38961	0.368725
0.975554	1.56437	1.04291	1.16601	0.368725	1.04291
1.10617	1.52029	1.16601	0.368725	0.824494	1.16601
0.63865	3.29798	0.73745	1.04291	1.2773	0.73745
0.903188	3.04058	1.2773	0.368725	2.08582	1.2773
1.84362	1.76834	0.521456	1.22292	2.24287	0.521456
1.52029	1.4749	1.16601	0.824494	1.2773	1.16601
0.824494	2.01959	1.42806	2.08582	1.88013	1.42806
1.04291	1.84362	1.72947	0.73745	2.15002	1.72947
0.63865	0.903188	1.04291	0.368725	1.80638	1.04291
1.4749	3.37942	0.521456	0.73745	0.903188	0.521456
1.42806	1.52029	1.04291	1.60723	1.84362	1.04291
0.368725	0.63865	1.2773	0.368725	0.368725	1.2773
1.32946	1.52029	1.32946	0.521456	1.10617	1.32946
1.16601	1.04291	1.64899	0.824494	1.10617	1.64899
1.32946	1.32946	1.10617	1.4749	0.73745	1.10617
1.04291	1.98564	1.2773	0.975554	1.52029	1.2773
1.37964	1.37964	1.37964	0.368725	1.60723	1.37964
1.22292	2.18141	0.73745	0.368725	2.24287	0.73745
0.824494	1.2773	0.368725	1.2773	3.43924	0.368725
1.16601	1.4749	0.824494	0.521456	1.16601	0.824494
1.76834	1.22292	1.04291	1.95111	1.22292	1.04291
1.32946	1.22292	1.68971	1.22292	1.76834	1.68971
0.521456	2.15002	1.4749	1.60723	0.73745	1.4749
1.04291	0.975554	1.42806	0.521456	1.56437	1.42806
0.903188	1.52029	1.16601	0.63865	1.60723	1.16601
1.32946	0.521456	0.903188	0.521456	0.824494	0.903188
1.22292	0.975554	1.22292	0.63865	2.30269	1.22292
1.56437	0.903188	1.60723	1.04291	2.01959	1.60723
1.04291	1.32946	0.521456	0.824494	1.60723	0.521456
1.22292	1.16601	0.975554	0.368725	0.903188	0.975554
1.4749	0.824494	1.2773	1.22292	0.368725	1.2773
0.63865	1.37964	1.22292	2.27297	0.368725	1.22292
1.52029	1.32946	0.63865	0.63865	1.42806	0.63865
1.22292	1.10617	1.52029	0.63865	1.32946	1.52029
1.2773	1.52029	1.16601	1.32946	1.16601	1.16601
1.37964	1.64899	1.32946	0.368725	0.63865	1.32946
1.2773	1.64899	1.04291	1.16601	2.33202	1.04291
1.10617	1.2773	1.04291	0.63865	1.56437	1.04291
0.63865	0.903188	1.10617	1.04291	0.368725	1.10617
0.63865	1.10617	1.10617	1.60723	0.824494	1.10617
1.10617	2.05297	1.22292	1.56437	1.2773	1.22292
0.368725	1.2773	1.16601	1.16601	1.16601	1.16601
0.73745	1.64899	0.975554	0.368725	1.76834	0.975554
1.10617	1.76834	5.38136	0.368725	1.68971	5.38136
0.73745	1.52029	0.903188	1.64899	1.88013	0.903188
0.824494	0.975554	1.56437	1.60723	1.32946	1.56437
1.91595	1.95111	0.63865	0.368725	1.16601	0.63865
0.903188	1.56437	1.4749	1.10617	0.824494	1.4749
0.521456	1.37964	1.2773	0.903188	0.824494	1.2773
1.2773	0.975554	0.521456	0.824494	0.521456	0.521456
1.04291	1.91595	1.04291	0.521456	0.63865	1.04291
1.10617	1.64899	0.521456	1.2773	0.903188	0.521456
0.903188	2.11816	0.521456	0.903188	1.32946	0.521456
3.10693	2.11816	0.903188	0.368725	0.368725	0.903188
1.32946	1.80638	0.521456	0.368725	1.16601	0.521456
0.903188	1.2773	0.903188	0.73745	1.72947	0.903188
1.37964	1.60723	0.521456	1.4749	0.368725	0.521456
1.22292	1.22292	1.16601	1.56437	2.80812	1.16601
1.04291	1.2773	1.37964	0.73745	1.16601	1.37964
0.824494	2.05297	1.16601	1.04291	1.10617	1.16601
1.64899	0.824494	0.73745	0.368725	1.72947	0.73745
1.16601	1.52029	1.42806	0.368725	0.903188	1.42806
1.72947	0.903188	1.4749	0.368725	1.04291	1.4749
0.73745	1.37964	0.903188	0.824494	0.975554	0.903188
1.37964	2.11816	1.04291	0.824494	0.824494	1.04291
1.60723	1.98564	0.521456	1.60723	0.521456	0.521456
0.975554	1.60723	0.368725	0.368725	2.80812	0.368725
1.16601	0.521456	0.824494	0.368725	1.04291	0.824494
1.42806	1.04291	1.37964	1.56437	0.903188	1.37964
0.73745	1.68971	0.824494	1.32946	0.73745	0.824494
0.63865	0.368725	1.52029	1.2773	1.56437	1.52029
1.60723	1.04291	1.16601	0.368725	1.32946	1.16601
1.16601	1.56437	1.10617	0.521456	0.521456	1.10617
2.05297	0.975554	0.903188	0.824494	0.368725	0.903188
0.903188	1.64899	1.10617	0.903188	1.88013	1.10617
0.975554	1.32946	0.368725	1.04291	1.68971	0.368725
0.73745	1.22292	1.68971	0.73745	0.63865	1.68971
1.2773	1.56437	3.47854	0.368725	1.4749	3.47854
0.73745	1.37964	0.521456	0.824494	0.975554	0.521456
13.1919	1.16601	1.10617	1.72947	1.64899	1.10617
1.2773	1.2773	0.521456	1.4749	1.72947	0.521456
1.37964	1.37964	2.08582	1.32946	1.42806	2.08582
1.10617	1.56437	0.975554	0.903188	0.63865	0.975554
0.903188	0.903188	0.903188	0.521456	1.22292	0.903188
0.521456	2.44584	1.60723	0.63865	1.42806	1.60723
1.16601	0.903188	0.975554	0.368725	0.824494	0.975554
1.04291	1.72947	1.72947	0.368725	1.52029	1.72947
0.903188	2.65891	1.56437	0.73745	1.16601	1.56437
1.2773	1.80638	0.73745	1.04291	1.4749	0.73745
0.368725	2.24287	1.22292	0.368725	1.22292	1.22292
0.521456	0.368725	1.2773	0.521456	2.05297	1.2773
0.975554	1.64899	1.32946	2.11816	0.903188	1.32946
1.2773	0.521456	1.16601	1.32946	0.903188	1.16601
0.73745	1.2773	0.63865	0.521456	0.521456	0.63865
0.521456	4.77922	1.37964	0.368725	0.975554	1.37964
1.52029	0.368725	0.975554	0.368725	0.73745	0.975554
0.73745	2.97275	1.37964	0.63865	0.903188	1.37964
0.368725	1.04291	1.64899	0.73745	0.903188	1.64899
1.10617	1.32946	0.368725	0.521456	1.04291	0.368725
1.72947	1.32946	0.824494	1.56437	2.24287	0.824494
0.975554	1.4749	1.32946	0.368725	1.32946	1.32946
1.37964	1.56437	0.903188	0.368725	0.73745	0.903188
1.04291	2.21235	1.16601	1.37964	0.63865	1.16601
0.63865	0.73745	0.368725	0.521456	0.903188	0.368725
0.63865	1.37964	1.10617	0.368725	3.51741	1.10617
0.73745	1.52029	1.04291	0.368725	1.42806	1.04291
0.521456	1.4749	0.368725	2.41789	0.521456	0.368725
0.824494	0.521456	0.63865	1.16601	3.15039	0.63865
1.04291	1.76834	2.01959	1.42806	2.21235	2.01959
0.975554	1.95111	1.52029	1.04291	2.68436	1.52029
0.368725	1.42806	0.903188	0.521456	1.60723	0.903188
1.22292	0.368725	0.521456	0.368725	2.11816	0.521456
0.824494	0.368725	0.824494	1.04291	0.824494	0.824494
0.63865	0.368725	1.32946	0.368725	2.83223	1.32946
0.903188	1.04291	1.52029	1.52029	0.73745	1.52029
1.04291	0.824494	0.521456	1.22292	1.16601	0.521456
1.80638	0.903188	0.824494	0.63865	0.903188	0.824494
1.04291	1.91595	0.63865	0.368725	0.63865	0.63865
1.37964	1.42806	1.10617	0.73745	1.80638	1.10617
1.10617	1.42806	1.04291	0.73745	2.18141	1.04291
0.368725	1.04291	1.04291	0.975554	1.64899	1.04291
1.04291	1.52029	0.368725	0.975554	1.2773	0.368725
0.368725	0.903188	1.22292	0.368725	1.04291	1.22292
1.04291	2.21235	1.10617	0.368725	0.63865	1.10617
1.10617	1.80638	1.84362	1.91595	0.63865	1.84362
0.975554	0.975554	1.37964	0.63865	2.18141	1.37964
0.824494	2.15002	0.903188	1.37964	1.10617	0.903188
0.903188	1.4749	0.63865	0.521456	1.42806	0.63865
1.04291	0.368725	2.78381	0.824494	3.10693	2.78381
0.73745	1.56437	0.903188	0.903188	1.64899	0.903188
0.903188	2.60728	1.04291	1.22292	2.08582	1.04291
0.368725	1.42806	1.04291	1.37964	1.80638	1.04291
0.63865	1.10617	0.975554	0.521456	1.16601	0.975554
1.52029	1.4749	1.52029	0.73745	0.903188	1.52029
1.64899	1.52029	1.04291	2.05297	1.4749	1.04291
1.2773	12.1063	0.903188	0.521456	1.60723	0.903188
0.368725	1.64899	0.63865	0.521456	0.73745	0.63865
0.903188	0.63865	1.52029	0.73745	0.824494	1.52029
0.73745	2.27297	1.10617	1.16601	0.903188	1.10617
0.368725	0.368725	0.73745	1.91595	2.15002	0.73745
1.16601	1.32946	1.4749	0.521456	0.824494	1.4749
1.4749	1.04291	0.73745	1.95111	0.63865	0.73745
1.84362	1.10617	0.63865	0.63865	1.80638	0.63865
1.42806	1.56437	0.903188	0.368725	0.368725	0.903188
1.16601	1.76834	1.76834	0.521456	1.2773	1.76834
1.64899	1.32946	0.903188	0.63865	1.56437	0.903188
2.36099	1.42806	1.22292	3.66877	1.16601	1.22292
1.16601	1.68971	0.903188	0.975554	0.73745	0.903188
1.22292	1.84362	0.521456	1.4749	0.73745	0.521456
0.824494	1.2773	1.16601	0.73745	1.22292	1.16601
0.903188	1.60723	1.04291	0.368725	3.19325	1.04291
1.68971	1.64899	0.63865	0.975554	2.50081	0.63865
0.975554	1.10617	1.32946	0.368725	1.84362	1.32946
1.16601	1.4749	0.73745	0.975554	0.824494	0.73745
1.22292	1.4749	1.2773	0.368725	1.52029	1.2773
1.10617	1.2773	1.2773	0.73745	0.368725	1.2773
0.73745	1.64899	1.04291	0.368725	0.824494	1.04291
1.16601	1.10617	0.521456	0.521456	0.368725	0.521456
1.04291	2.08582	1.84362	1.10617	1.22292	1.84362
1.32946	1.52029	0.975554	1.22292	1.22292	0.975554
0.903188	2.01959	4.40931	0.521456	1.91595	4.40931
0.368725	1.37964	1.2773	0.368725	0.63865	1.2773
1.37964	1.42806	0.824494	0.368725	1.4749	0.824494
1.2773	1.95111	0.903188	1.37964	1.52029	0.903188
0.73745	1.10617	2.9498	0.521456	0.903188	2.9498
1.32946	3.43924	0.975554	0.521456	1.10617	0.975554
1.64899	1.37964	0.73745	1.32946	3.59389	0.73745
0.368725	0.368725	1.16601	1.4749	0.63865	1.16601
1.04291	0.521456	0.975554	0.975554	1.91595	0.975554
0.824494	1.22292	0.903188	2.60728	1.68971	0.903188
0.521456	1.72947	1.32946	0.975554	1.4749	1.32946
1.56437	0.368725	1.22292	0.368725	1.32946	1.22292
0.63865	2.27297	1.04291	0.824494	1.84362	1.04291
0.903188	1.32946	1.16601	0.368725	1.10617	1.16601
1.04291	1.76834	0.368725	0.73745	0.521456	0.368725
1.16601	1.64899	0.73745	1.76834	0.824494	0.73745
0.368725	1.88013	1.16601	1.04291	0.73745	1.16601
1.32946	2.70956	1.32946	0.368725	1.60723	1.32946
1.72947	0.903188	2.05297	2.01959	1.95111	2.05297
0.73745	1.52029	0.521456	1.42806	1.60723	0.521456
0.63865	2.01959	1.4749	0.824494	0.521456	1.4749
1.60723	1.60723	2.90334	1.22292	1.72947	2.90334
1.16601	0.903188	0.368725	1.04291	0.824494	0.368725
0.63865	1.64899	1.52029	1.22292	2.15002	1.52029
1.16601	5.21456	1.32946	1.22292	2.05297	1.32946
1.10617	1.60723	1.52029	1.32946	1.56437	1.52029
1.42806	1.32946	0.73745	0.368725	0.73745	0.73745
0.824494	1.52029	1.10617	1.91595	0.975554	1.10617
1.16601	1.68971	1.32946	1.04291	0.368725	1.32946
0.975554	2.41789	0.903188	2.68436	1.16601	0.903188
0.903188	1.2773	1.2773	0.824494	1.95111	1.2773
1.10617	1.68971	1.37964	1.2773	2.21235	1.37964
1.32946	2.83223	1.60723	1.32946	0.63865	1.60723
1.37964	2.01959	1.42806	0.368725	2.41789	1.42806
1.60723	1.32946	1.2773	1.80638	0.73745	1.2773
1.10617	0.521456	0.903188	0.903188	0.521456	0.903188
1.42806	0.521456	0.73745	0.521456	0.975554	0.73745
0.521456	1.37964	0.73745	0.824494	0.975554	0.73745
0.824494	2.08582	1.56437	0.63865	1.32946	1.56437
1.72947	1.95111	0.73745	1.37964	1.2773	0.73745
0.368725	0.63865	1.2773	0.368725	2.08582	1.2773
0.824494	1.37964	0.903188	0.368725	2.05297	0.903188
0.903188	1.10617	0.824494	1.84362	0.824494	0.824494
1.32946	0.521456	1.76834	0.63865	3.61275	1.76834
1.4749	1.42806	1.76834	1.10617	1.42806	1.76834
1.72947	1.32946	1.56437	0.903188	0.975554	1.56437
1.04291	1.60723	1.37964	0.368725	0.975554	1.37964
1.04291	1.10617	0.903188	0.368725	1.2773	0.903188
0.903188	1.32946	1.42806	0.824494	1.4749	1.42806
0.368725	0.903188	1.72947	1.2773	1.37964	1.72947
1.32946	0.368725	1.22292	1.42806	1.04291	1.22292
1.22292	1.16601	0.73745	0.368725	0.73745	0.73745
0.824494	1.37964	1.2773	0.368725	0.903188	1.2773
0.521456	2.60728	0.521456	1.16601	1.2773	0.521456
1.16601	0.368725	3.51741	0.368725	0.368725	3.51741
0.824494	1.52029	0.368725	0.63865	2.44584	0.368725
1.16601	1.88013	1.68971	0.73745	0.824494	1.68971
0.368725	2.73454	0.368725	1.4749	1.68971	0.368725
0.63865	0.368725	1.37964	1.32946	1.10617	1.37964
1.10617	1.52029	1.04291	0.824494	1.37964	1.04291
1.4749	1.95111	2.21235	0.63865	1.22292	2.21235
0.975554	1.37964	1.4749	1.16601	1.4749	1.4749
1.16601	1.64899	0.521456	1.16601	1.56437	0.521456
1.4749	1.56437	1.22292	0.975554	1.88013	1.22292
1.16601	1.80638	1.76834	1.91595	0.368725	1.76834
1.76834	1.22292	1.32946	0.521456	1.16601	1.32946
1.52029	1.52029	0.975554	1.68971	0.368725	0.975554
0.63865	1.76834	1.4749	1.2773	1.32946	1.4749
1.10617	1.16601	1.04291	0.63865	1.95111	1.04291
1.10617	1.88013	0.368725	0.63865	2.38961	0.368725
1.80638	0.521456	0.824494	1.37964	1.10617	0.824494
1.37964	1.42806	0.975554	0.63865	1.22292	0.975554
0.975554	1.42806	1.04291	0.824494	0.73745	1.04291
0.368725	1.22292	0.73745	0.63865	1.22292	0.73745
0.73745	1.10617	0.824494	1.84362	1.04291	0.824494
1.95111	1.60723	0.73745	1.60723	1.16601	0.73745
0.975554	1.42806	1.04291	0.368725	0.824494	1.04291
1.60723	0.368725	0.903188	4.8217	0.368725	0.903188
1.10617	1.2773	0.63865	0.63865	2.24287	0.63865
1.64899	2.24287	1.84362	0.73745	0.73745	1.84362
0.73745	1.4749	0.63865	1.04291	1.80638	0.63865
1.22292	1.42806	0.903188	0.368725	2.38961	0.903188
0.975554	1.10617	4.47055	0.63865	1.10617	4.47055
1.22292	1.4749	2.30269	0.73745	0.975554	2.30269
1.32946	0.368725	0.73745	0.975554	0.521456	0.73745
1.10617	1.37964	1.2773	1.64899	1.64899	1.2773
1.2773	1.22292	1.10617	0.73745	0.368725	1.10617
1.84362	1.2773	1.04291	1.84362	0.903188	1.04291
1.22292	1.52029	1.42806	1.10617	2.27297	1.42806
0.73745	1.42806	1.42806	1.22292	1.64899	1.42806
1.91595	2.01959	1.2773	1.16601	1.68971	1.2773
1.22292	1.91595	1.42806	0.824494	4.10595	1.42806
1.22292	1.2773	0.63865	0.368725	1.22292	0.63865
1.32946	2.87983	1.4749	1.16601	0.903188	1.4749
0.903188	0.824494	0.824494	0.73745	0.73745	0.824494
0.63865	1.4749	1.95111	0.368725	1.4749	1.95111
0.73745	1.4749	1.80638	0.63865	1.60723	1.80638
1.32946	2.01959	0.903188	0.521456	2.60728	0.903188
0.903188	1.98564	2.01959	1.2773	1.42806	2.01959
0.903188	1.98564	0.824494	0.903188	2.30269	0.824494
0.824494	1.22292	0.975554	0.368725	1.64899	0.975554
1.42806	1.95111	1.10617	1.84362	0.824494	1.10617
0.368725	1.22292	1.22292	0.521456	1.4749	1.22292
1.22292	1.76834	0.903188	0.368725	0.824494	0.903188
0.368725	1.91595	1.64899	1.98564	1.42806	1.64899
1.04291	1.56437	0.73745	0.63865	0.824494	0.73745
1.04291	1.37964	1.76834	1.32946	0.368725	1.76834
1.32946	1.32946	1.32946	0.63865	0.63865	1.32946
0.368725	1.60723	0.975554	1.04291	1.60723	0.975554
0.824494	1.68971	1.80638	0.73745	1.22292	1.80638
1.32946	1.4749	2.85613	0.63865	0.521456	2.85613
1.42806	0.368725	1.2773	1.68971	1.16601	1.2773
1.22292	2.58107	1.32946	1.76834	0.975554	1.32946
1.10617	1.2773	1.37964	1.91595	1.2773	1.37964
1.52029	1.68971	1.2773	0.975554	1.42806	1.2773
1.64899	1.80638	0.903188	1.2773	0.975554	0.903188
1.04291	1.16601	1.68971	1.52029	0.73745	1.68971
0.368725	3.04058	0.903188	0.368725	2.24287	0.903188
1.32946	1.64899	0.521456	0.368725	0.368725	0.521456
0.73745	1.56437	2.52785	0.63865	0.368725	2.52785
1.22292	1.68971	0.73745	3.17189	1.32946	0.73745
0.824494	1.32946	1.32946	1.52029	0.521456	1.32946
0.521456	1.52029	1.68971	0.368725	1.22292	1.68971
1.22292	1.32946	1.04291	0.63865	0.63865	1.04291
1.2773	1.04291	1.37964	0.824494	1.4749	1.37964
1.04291	1.04291	0.521456	0.824494	1.42806	0.521456
1.42806	1.22292	1.4749	0.521456	1.22292	1.4749
0.824494	1.22292	0.368725	1.04291	2.08582	0.368725
0.73745	0.903188	1.10617	1.32946	0.903188	1.10617
0.368725	1.52029	1.56437	1.80638	1.16601	1.56437
0.975554	1.22292	0.824494	0.73745	0.368725	0.824494
0.521456	1.37964	1.04291	0.368725	0.824494	1.04291
1.2773	2.08582	0.73745	0.73745	1.42806	0.73745
0.368725	1.42806	0.975554	0.63865	0.521456	0.975554
1.04291	1.56437	1.42806	1.10617	0.824494	1.42806
1.32946	1.2773	0.824494	0.63865	1.52029	0.824494
0.73745	2.15002	2.21235	0.368725	1.2773	2.21235
0.73745	1.32946	0.975554	0.521456	2.05297	0.975554
1.22292	1.98564	2.05297	1.52029	2.24287	2.05297
1.37964	1.32946	0.824494	0.73745	1.52029	0.824494
0.63865	1.37964	0.73745	0.73745	2.11816	0.73745
1.04291	1.64899	1.84362	1.72947	2.27297	1.84362
1.22292	1.52029	0.975554	1.22292	1.37964	0.975554
1.2773	1.37964	1.10617	1.42806	1.42806	1.10617
0.63865	3.35924	0.73745	0.521456	1.22292	0.73745
0.368725	1.68971	0.73745	1.76834	2.41789	0.73745
0.63865	1.2773	0.73745	1.64899	1.42806	0.73745
0.73745	0.903188	0.368725	1.32946	1.22292	0.368725
1.10617	2.05297	1.16601	0.63865	0.521456	1.16601
0.368725	1.32946	2.38961	1.42806	0.903188	2.38961
0.63865	1.98564	3.41941	0.73745	1.52029	3.41941
1.16601	0.73745	1.95111	0.63865	1.64899	1.95111
0.903188	1.72947	0.73745	0.63865	1.52029	0.73745
1.04291	1.04291	1.16601	1.91595	0.73745	1.16601
1.42806	1.4749	0.975554	0.824494	0.903188	0.975554
0.521456	2.01959	1.04291	0.975554	0.63865	1.04291
0.73745	1.16601	0.521456	1.16601	2.5546	0.521456
0.73745	1.56437	2.18141	0.521456	1.10617	2.18141
0.824494	1.56437	1.04291	0.368725	0.521456	1.04291
0.903188	1.64899	0.975554	2.58107	0.368725	0.975554
1.22292	2.05297	0.903188	1.10617	0.63865	0.903188
0.975554	1.04291	1.37964	0.73745	0.73745	1.37964
1.2773	1.52029	0.903188	0.63865	1.04291	0.903188
1.72947	2.60728	1.52029	1.22292	0.368725	1.52029
1.04291	1.95111	0.73745	0.521456	0.975554	0.73745
1.22292	1.60723	1.56437	1.76834	13.4218	1.56437
0.368725	1.52029	2.44584	2.08582	0.368725	2.44584
0.368725	1.04291	1.22292	0.368725	0.824494	1.22292
0.63865	2.05297	1.52029	1.32946	0.368725	1.52029
1.04291	1.37964	1.42806	0.73745	0.521456	1.42806
1.04291	1.16601	2.21235	0.975554	1.04291	2.21235
0.368725	1.88013	0.903188	2.5546	1.52029	0.903188
1.16601	2.30269	1.22292	1.04291	0.73745	1.22292
0.73745	1.52029	1.56437	1.04291	0.73745	1.56437
0.368725	7.8392	1.22292	1.22292	1.42806	1.22292
0.63865	1.68971	0.975554	1.16601	1.91595	0.975554
0.368725	2.73454	1.56437	1.04291	1.80638	1.56437
1.10617	0.521456	1.04291	2.01959	1.84362	1.04291
0.903188	0.521456	1.16601	1.4749	2.27297	1.16601
1.10617	2.50081	1.22292	1.16601	1.68971	1.22292
1.64899	1.42806	1.56437	1.42806	1.37964	1.56437
0.521456	3.37942	0.903188	0.73745	0.73745	0.903188
1.04291	1.68971	2.01959	1.4749	2.63322	2.01959
1.2773	1.16601	2.24287	2.18141	1.42806	2.24287
1.42806	1.76834	1.04291	1.32946	0.521456	1.04291
0.368725	3.86722	1.16601	1.10617	0.368725	1.16601
0.368725	1.52029	1.16601	0.63865	0.368725	1.16601
1.4749	1.52029	1.04291	1.91595	1.72947	1.04291
0.368725	1.68971	1.88013	1.22292	0.824494	1.88013
0.73745	3.70564	1.98564	0.63865	1.68971	1.98564
1.10617	1.22292	0.975554	0.368725	1.04291	0.975554
1.2773	2.15002	1.10617	1.04291	1.64899	1.10617
0.824494	1.68971	1.37964	0.73745	1.22292	1.37964
1.04291	1.56437	0.63865	0.521456	0.975554	0.63865
0.975554	1.10617	0.824494	1.04291	1.22292	0.824494
1.22292	1.76834	1.32946	2.78381	0.521456	1.32946
0.975554	1.68971	1.16601	0.521456	1.04291	1.16601
1.72947	0.368725	1.4749	1.10617	1.16601	1.4749
0.824494	1.68971	1.4749	0.63865	1.10617	1.4749
0.73745	1.22292	0.521456	0.368725	2.41789	0.521456
1.22292	0.824494	0.521456	0.975554	2.41789	0.521456
0.521456	0.975554	0.975554	0.521456	1.52029	0.975554
0.63865	1.95111	0.975554	1.10617	1.52029	0.975554
1.16601	1.04291	1.68971	1.04291	1.52029	1.68971
0.975554	1.32946	0.73745	1.4749	0.73745	0.73745
0.903188	1.16601	1.22292	0.63865	0.368725	1.22292
1.56437	0.903188	0.368725	1.2773	0.903188	0.368725
0.63865	1.16601	1.16601	0.521456	0.975554	1.16601
0.903188	1.04291	0.73745	0.63865	1.22292	0.73745
0.521456	1.52029	1.60723	0.63865	1.22292	1.60723
1.37964	2.18141	0.73745	1.2773	0.521456	0.73745
0.63865	1.95111	0.368725	0.521456	1.42806	0.368725
1.16601	1.16601	1.10617	1.64899	1.88013	1.10617
1.10617	1.64899	1.60723	1.64899	1.52029	1.60723
0.368725	2.15002	0.824494	0.903188	0.903188	0.824494
1.16601	1.91595	1.42806	1.80638	0.368725	1.42806
1.10617	0.975554	0.824494	1.42806	1.80638	0.824494
1.10617	1.60723	1.98564	0.73745	1.04291	1.98564
0.824494	1.95111	1.22292	0.73745	0.903188	1.22292
0.368725	1.32946	1.37964	1.2773	0.521456	1.37964
0.521456	1.32946	1.10617	1.68971	2.60728	1.10617
1.42806	1.04291	1.42806	1.22292	0.521456	1.42806
1.22292	1.22292	0.824494	0.824494	0.368725	0.824494
0.73745	0.521456	1.22292	1.2773	0.63865	1.22292
0.73745	3.23555	0.903188	0.521456	2.41789	0.903188
0.63865	0.368725	1.16601	1.76834	0.368725	1.16601
0.368725	1.56437	0.73745	2.21235	0.368725	0.73745
0.903188	1.4749	0.73745	1.22292	2.83223	0.73745
1.16601	1.42806	1.52029	0.63865	0.73745	1.52029
0.824494	1.68971	0.63865	1.2773	0.903188	0.63865
1.42806	1.22292	0.521456	1.04291	1.76834	0.521456
0.903188	1.4749	0.903188	1.10617	0.63865	0.903188
0.903188	1.42806	0.521456	1.88013	0.368725	0.521456
1.2773	1.22292	1.16601	0.824494	1.04291	1.16601
0.975554	2.01959	0.975554	1.22292	0.368725	0.975554
1.10617	1.4749	0.521456	1.88013	1.42806	0.521456
0.521456	1.04291	0.903188	0.521456	1.16601	0.903188
0.903188	1.91595	1.56437	0.368725	1.37964	1.56437
0.63865	0.368725	0.368725	2.21235	0.521456	0.368725
0.73745	1.4749	1.88013	0.63865	1.68971	1.88013
0.824494	1.52029	1.10617	1.37964	1.76834	1.10617
0.368725	1.04291	0.975554	0.63865	0.63865	0.975554
1.4749	1.32946	1.91595	1.56437	1.32946	1.91595
1.10617	1.2773	0.975554	1.60723	1.76834	0.975554
0.903188	2.70956	1.10617	1.37964	1.95111	1.10617
0.903188	1.84362	1.04291	0.521456	1.91595	1.04291
0.368725	2.73454	2.73454	0.63865	0.824494	2.73454
0.368725	3.25649	1.16601	0.368725	4.18791	1.16601
1.04291	0.368725	2.15002	1.04291	1.68971	2.15002
0.368725	1.52029	1.37964	2.41789	0.824494	1.37964
1.16601	1.04291	1.37964	0.521456	1.32946	1.37964
0.975554	1.52029	1.16601	0.521456	1.32946	1.16601
0.368725	1.10617	2.01959	0.63865	1.04291	2.01959
0.521456	1.76834	1.04291	0.975554	1.04291	1.04291
1.16601	1.56437	1.22292	0.73745	0.521456	1.22292
0.73745	1.52029	1.2773	2.08582	1.10617	1.2773
1.04291	1.16601	2.36099	0.73745	1.16601	2.36099
0.903188	0.521456	3.9369	1.04291	1.22292	3.9369
1.56437	1.72947	1.72947	0.824494	0.521456	1.72947
0.975554	1.32946	1.2773	1.76834	1.2773	1.2773
0.368725	1.04291	0.63865	0.368725	1.42806	0.63865
1.2773	1.10617	1.2773	1.4749	0.368725	1.2773
1.4749	1.32946	0.368725	0.73745	0.975554	0.368725
0.368725	1.42806	1.37964	0.824494	1.2773	1.37964
0.368725	2.01959	1.76834	0.63865	0.521456	1.76834
0.903188	1.60723	3.63152	1.22292	0.63865	3.63152
0.63865	1.84362	1.04291	1.22292	0.73745	1.04291
1.22292	3.37942	1.04291	1.32946	2.05297	1.04291
1.16601	1.52029	1.42806	0.903188	0.73745	1.42806
1.56437	1.91595	1.04291	0.824494	1.22292	1.04291
1.22292	1.37964	0.73745	0.368725	1.32946	0.73745
0.73745	2.58107	0.824494	1.37964	2.33202	0.824494
1.10617	1.10617	1.10617	0.903188	0.903188	1.10617
1.32946	1.2773	1.2773	0.521456	0.368725	1.2773
1.60723	1.76834	0.975554	0.903188	3.31852	0.975554
1.42806	1.91595	0.903188	1.42806	1.10617	0.903188
1.10617	0.903188	1.68971	0.73745	0.368725	1.68971
1.10617	0.824494	1.16601	0.824494	0.975554	1.16601
0.368725	1.52029	0.73745	0.903188	1.2773	0.73745
0.63865	1.22292	1.22292	0.368725	1.04291	1.22292
0.975554	1.32946	1.84362	0.368725	1.22292	1.84362
0.975554	1.37964	0.73745	1.76834	1.37964	0.73745
1.10617	2.15002	0.521456	3.49803	1.04291	0.521456
0.73745	1.60723	2.05297	1.56437	0.975554	2.05297
0.368725	1.4749	1.10617	1.10617	1.10617	1.10617
0.521456	1.4749	0.521456	0.368725	0.975554	0.521456
0.368725	1.68971	1.2773	1.10617	1.10617	1.2773
0.903188	1.68971	1.32946	0.368725	0.63865	1.32946
1.52029	1.64899	1.16601	0.368725	1.60723	1.16601
1.04291	0.903188	0.73745	1.52029	2.44584	0.73745
0.368725	1.76834	2.63322	1.4749	0.521456	2.63322
0.521456	1.42806	1.16601	1.2773	0.368725	1.16601
0.368725	2.18141	0.63865	0.73745	1.37964	0.63865
0.63865	1.52029	1.4749	2.38961	1.68971	1.4749
1.52029	2.11816	1.60723	1.56437	0.63865	1.60723
0.824494	2.15002	1.04291	0.63865	0.73745	1.04291
1.32946	1.16601	0.903188	1.37964	1.56437	0.903188
0.824494	0.975554	1.10617	0.521456	2.27297	1.10617
1.4749	2.01959	1.60723	0.824494	0.903188	1.60723
0.903188	0.824494	1.16601	1.22292	1.98564	1.16601
0.73745	1.52029	0.368725	2.15002	1.04291	0.368725
0.521456	1.04291	1.22292	0.903188	0.73745	1.22292
1.37964	1.32946	1.10617	1.16601	1.04291	1.10617
0.73745	1.32946	0.63865	0.521456	1.16601	0.63865
1.52029	1.64899	1.56437	0.368725	0.975554	1.56437
0.824494	2.15002	1.76834	2.50081	1.32946	1.76834
1.32946	1.22292	1.22292	0.63865	0.73745	1.22292
0.73745	0.903188	1.04291	0.63865	1.42806	1.04291
1.22292	1.04291	1.32946	0.73745	0.63865	1.32946
0.975554	1.60723	0.521456	1.91595	0.368725	0.521456
0.368725	2.75928	1.04291	0.368725	0.63865	1.04291
1.2773	0.73745	1.42806	1.04291	0.63865	1.42806
0.63865	1.22292	0.975554	2.18141	0.63865	0.975554
0.824494	1.42806	2.36099	0.521456	0.975554	2.36099
1.10617	2.05297	1.42806	1.10617	0.368725	1.42806
1.32946	2.30269	0.903188	0.824494	0.368725	0.903188
1.52029	1.2773	1.37964	0.521456	1.2773	1.37964
0.903188	1.42806	1.42806	0.903188	3.19325	1.42806
1.2773	1.4749	2.01959	0.903188	1.22292	2.01959
0.73745	1.68971	0.824494	1.16601	0.73745	0.824494
0.975554	1.22292	1.04291	2.01959	1.42806	1.04291
0.73745	2.05297	1.95111	0.73745	1.4749	1.95111
0.975554	1.4749	0.63865	1.04291	1.37964	0.63865
1.2773	1.22292	0.975554	1.04291	1.64899	0.975554
1.10617	1.68971	1.16601	1.22292	0.73745	1.16601
0.824494	1.04291	1.72947	1.42806	0.63865	1.72947
1.16601	1.22292	1.04291	0.368725	2.41789	1.04291
1.22292	1.95111	1.37964	0.521456	0.73745	1.37964
0.824494	0.824494	1.91595	2.47348	2.27297	1.91595
0.63865	1.42806	1.72947	1.4749	0.521456	1.72947
1.56437	1.2773	0.975554	1.16601	1.10617	0.975554
0.975554	1.32946	1.04291	1.04291	2.01959	1.04291
1.10617	1.91595	0.521456	0.73745	1.95111	0.521456
1.2773	1.22292	0.73745	1.72947	1.16601	0.73745
1.4749	1.72947	1.22292	0.521456	0.903188	1.22292
0.63865	0.975554	1.60723	0.975554	1.72947	1.60723
0.975554	1.60723	0.368725	1.4749	0.73745	0.368725
0.63865	2.30269	1.60723	0.368725	1.42806	1.60723
1.4749	1.16601	1.42806	1.80638	1.32946	1.42806
0.73745	1.4749	2.05297	1.88013	1.56437	2.05297
1.04291	1.4749	0.903188	2.41789	0.368725	0.903188
1.10617	0.63865	0.368725	0.824494	0.73745	0.368725
1.04291	2.15002	0.824494	0.73745	0.975554	0.824494
0.368725	1.42806	1.56437	0.521456	15.739	1.56437
1.42806	1.52029	0.824494	0.824494	0.975554	0.824494
0.63865	1.60723	1.32946	1.22292	1.04291	1.32946
0.824494	2.50081	1.16601	0.824494	1.91595	1.16601
0.73745	1.16601	0.824494	0.521456	0.63865	0.824494
1.80638	1.98564	0.903188	1.4749	1.32946	0.903188
1.52029	1.10617	0.73745	0.63865	1.64899	0.73745
0.824494	0.73745	1.22292	0.73745	1.32946	1.22292
0.521456	2.01959	1.76834	0.521456	1.16601	1.76834
2.18141	1.37964	3.2773	0.73745	0.903188	3.2773
0.975554	2.11816	0.903188	3.12873	2.30269	0.903188
0.368725	2.11816	1.2773	1.32946	1.04291	1.2773
0.368725	1.95111	0.63865	0.824494	1.42806	0.63865
0.903188	1.37964	0.63865	0.975554	2.33202	0.63865
0.975554	2.01959	1.32946	0.521456	0.903188	1.32946
1.16601	2.05297	1.37964	0.975554	0.63865	1.37964
1.32946	1.72947	1.56437	1.98564	1.10617	1.56437
1.32946	1.64899	0.521456	1.04291	0.975554	0.521456
1.22292	1.16601	1.4749	2.44584	1.84362	1.4749
0.368725	1.60723	1.10617	0.368725	1.32946	1.10617
1.32946	2.21235	0.73745	1.10617	0.368725	0.73745
0.975554	1.04291	1.04291	0.368725	0.903188	1.04291
0.63865	1.56437	1.10617	0.368725	0.521456	1.10617
1.56437	1.60723	3.10693	2.24287	1.52029	3.10693
1.32946	1.4749	1.68971	1.42806	2.11816	1.68971
1.10617	2.50081	0.63865	0.63865	2.58107	0.63865
0.975554	1.04291	1.42806	0.63865	2.75928	1.42806
1.4749	1.52029	1.22292	1.32946	0.368725	1.22292
0.824494	2.30269	0.903188	0.368725	0.521456	0.903188
1.2773	1.64899	0.63865	1.22292	1.04291	0.63865
0.903188	1.60723	0.73745	1.52029	2.33202	0.73745
0.521456	1.37964	0.521456	2.41789	0.975554	0.521456
1.10617	2.99553	0.63865	1.98564	1.37964	0.63865
0.63865	1.56437	2.18141	2.80812	1.4749	2.18141
0.73745	1.16601	1.37964	0.975554	0.73745	1.37964
1.42806	1.16601	7.35604	1.84362	0.368725	7.35604
1.42806	1.52029	1.37964	1.76834	0.903188	1.37964
0.368725	1.4749	1.10617	0.521456	0.368725	1.10617
1.04291	0.903188	0.975554	0.368725	1.91595	0.975554
1.52029	1.37964	1.4749	0.63865	1.16601	1.4749
0.903188	0.368725	1.42806	0.368725	1.84362	1.42806
0.824494	1.10617	1.4749	0.521456	1.10617	1.4749
1.32946	1.52029	0.63865	1.72947	2.18141	0.63865
0.824494	1.32946	2.05297	0.903188	3.81412	2.05297
0.903188	1.37964	1.22292	0.73745	0.73745	1.22292
0.368725	0.903188	0.975554	1.98564	1.37964	0.975554
1.16601	0.903188	0.975554	1.42806	1.10617	0.975554
1.16601	1.2773	3.35924	2.01959	2.15002	3.35924
1.10617	1.76834	1.16601	0.368725	1.2773	1.16601
1.42806	1.60723	1.37964	1.42806	0.368725	1.37964
0.73745	0.824494	0.368725	0.73745	0.521456	0.368725
1.37964	1.84362	16.1819	1.52029	1.64899	16.1819
1.4749	1.22292	0.73745	0.975554	1.60723	0.73745
0.73745	1.10617	1.10617	0.368725	0.63865	1.10617
1.10617	1.76834	1.4749	1.2773	0.975554	1.4749
0.824494	1.04291	0.73745	1.60723	1.52029	0.73745
0.368725	2.60728	1.72947	1.52029	1.04291	1.72947
1.22292	1.60723	0.824494	0.63865	1.22292	0.824494
0.73745	1.2773	1.16601	0.368725	2.99553	1.16601
1.2773	1.60723	1.76834	0.975554	0.521456	1.76834
1.04291	1.04291	1.56437	0.521456	2.68436	1.56437
1.22292	0.73745	0.73745	0.824494	0.368725	0.73745
1.22292	1.42806	1.60723	1.10617	0.903188	1.60723
0.73745	1.04291	0.521456	1.80638	1.52029	0.521456
1.22292	2.47348	1.16601	0.368725	1.22292	1.16601
0.73745	1.2773	1.64899	1.32946	3.37942	1.64899
0.73745	1.04291	1.32946	1.56437	0.975554	1.32946
1.16601	1.60723	1.37964	1.10617	1.80638	1.37964
0.368725	1.68971	0.73745	0.73745	0.521456	0.73745
1.32946	1.42806	1.32946	0.368725	0.368725	1.32946
1.04291	1.56437	1.22292	1.64899	3.76027	1.22292
0.975554	1.52029	1.32946	1.10617	2.68436	1.32946
0.73745	2.08582	1.68971	0.63865	0.824494	1.68971
0.368725	1.60723	0.63865	2.15002	0.824494	0.63865
0.975554	1.16601	2.92666	2.05297	1.04291	2.92666
0.73745	1.10617	0.824494	2.18141	0.824494	0.824494
1.16601	1.2773	0.521456	2.21235	0.73745	0.521456
1.04291	1.4749	2.87983	0.521456	2.97275	2.87983
1.04291	1.32946	2.44584	1.37964	1.80638	2.44584
1.32946	0.903188	0.903188	1.32946	2.78381	0.903188
1.32946	1.32946	0.824494	0.73745	0.521456	0.824494
0.975554	1.76834	0.63865	0.368725	0.521456	0.63865
0.824494	1.52029	0.975554	1.52029	0.73745	0.975554
1.10617	1.52029	0.975554	2.73454	0.903188	0.975554
1.37964	0.63865	0.521456	0.903188	1.16601	0.521456
0.368725	1.37964	1.64899	1.68971	1.2773	1.64899
0.73745	0.903188	1.68971	1.68971	2.21235	1.68971
1.10617	2.75928	0.368725	1.16601	2.73454	0.368725
0.975554	1.52029	2.01959	1.52029	0.903188	2.01959
1.10617	1.80638	1.10617	0.521456	1.10617	1.10617
0.975554	1.64899	2.44584	1.4749	2.44584	2.44584
0.975554	1.52029	1.37964	0.521456	1.22292	1.37964
0.975554	1.22292	0.63865	0.521456	1.2773	0.63865
0.368725	1.52029	1.2773	1.10617	0.368725	1.2773
0.521456	2.01959	0.975554	1.52029	1.52029	0.975554
0.824494	1.2773	1.4749	0.73745	0.521456	1.4749
0.63865	1.72947	1.04291	2.9498	2.08582	1.04291
0.903188	1.22292	1.16601	0.368725	0.975554	1.16601
0.73745	1.04291	0.975554	1.4749	0.521456	0.975554
0.73745	1.56437	1.10617	2.58107	1.80638	1.10617
0.975554	1.56437	1.60723	0.824494	1.68971	1.60723
7.98526	1.76834	4.70756	1.64899	0.368725	4.70756
0.368725	1.80638	0.824494	0.903188	0.975554	0.824494
0.903188	2.18141	1.32946	0.903188	1.10617	1.32946
1.10617	1.22292	1.37964	1.60723	0.521456	1.37964
0.521456	1.16601	0.368725	1.60723	0.824494	0.368725
1.37964	1.52029	1.32946	1.2773	3.01814	1.32946
1.2773	1.10617	2.05297	0.368725	1.64899	2.05297
1.37964	1.32946	1.60723	0.975554	1.32946	1.60723
0.73745	1.68971	1.04291	0.63865	1.84362	1.04291
0.975554	0.63865	1.56437	0.824494	2.36099	1.56437
0.73745	2.50081	0.73745	1.16601	1.56437	0.73745
0.368725	1.4749	1.37964	1.04291	0.521456	1.37964
0.73745	1.37964	0.975554	1.52029	0.824494	0.975554
1.2773	1.52029	1.04291	4.03918	0.368725	1.04291
0.368725	1.32946	0.824494	0.521456	0.903188	0.824494
1.4749	0.903188	0.368725	0.368725	0.73745	0.368725
0.521456	1.76834	0.824494	1.2773	1.76834	0.824494
0.73745	2.05297	0.824494	2.05297	1.76834	0.824494
1.42806	1.22292	0.368725	0.368725	3.29798	0.368725
1.42806	3.74215	1.2773	1.37964	0.824494	1.2773
1.10617	1.32946	1.04291	1.91595	1.04291	1.04291
1.2773	1.95111	0.824494	2.41789	0.368725	0.824494
0.824494	1.52029	1.72947	0.63865	1.95111	1.72947
1.22292	1.10617	0.824494	0.63865	2.15002	0.824494
1.32946	1.56437	0.521456	0.521456	1.76834	0.521456
1.2773	2.47348	0.824494	1.10617	1.80638	0.824494
1.04291	1.95111	1.22292	0.73745	0.63865	1.22292
0.975554	1.22292	1.04291	1.84362	1.76834	1.04291
0.521456	1.80638	0.73745	1.2773	0.63865	0.73745
0.975554	2.24287	1.37964	0.73745	1.04291	1.37964
1.2773	1.37964	1.2773	1.56437	1.32946	1.2773
0.73745	1.42806	0.73745	0.521456	1.84362	0.73745
0.521456	1.22292	0.73745	0.824494	3.86722	0.73745
0.975554	1.72947	0.63865	1.10617	0.73745	0.63865
1.16601	0.903188	2.15002	0.73745	0.368725	2.15002
1.37964	1.76834	1.16601	1.2773	1.80638	1.16601
1.16601	0.975554	1.10617	1.32946	1.37964	1.10617
0.368725	0.521456	0.63865	2.30269	1.68971	0.63865
0.368725	1.22292	1.37964	2.41789	0.73745	1.37964
1.2773	1.56437	1.2773	1.98564	1.56437	1.2773
1.16601	1.4749	1.22292	1.32946	0.903188	1.22292
1.16601	2.47348	0.368725	0.368725	0.903188	0.368725
1.10617	1.32946	0.368725	0.368725	1.88013	0.368725
0.521456	1.64899	1.84362	1.80638	0.368725	1.84362
1.2773	1.64899	0.368725	0.824494	1.37964	0.368725
1.37964	1.52029	0.903188	2.21235	1.16601	0.903188
0.521456	1.64899	1.22292	1.42806	1.37964	1.22292
1.22292	1.4749	1.68971	1.76834	0.975554	1.68971
0.63865	0.368725	0.824494	1.10617	1.88013	0.824494
1.37964	1.84362	1.42806	1.64899	0.63865	1.42806
0.63865	1.56437	1.10617	0.975554	1.22292	1.10617
1.10617	1.56437	1.42806	1.91595	0.63865	1.42806
0.368725	0.903188	0.73745	1.22292	0.73745	0.73745
1.52029	1.64899	1.2773	0.903188	1.04291	1.2773
1.56437	43.3765	1.72947	0.521456	1.60723	1.72947
0.975554	0.824494	0.975554	0.824494	0.73745	0.975554
0.63865	2.21235	1.10617	1.22292	0.368725	1.10617
1.10617	0.368725	0.975554	0.368725	1.88013	0.975554
0.73745	1.98564	1.04291	4.54595	2.68436	1.04291
0.73745	1.80638	0.521456	0.63865	2.21235	0.521456
1.32946	2.30269	1.16601	1.60723	0.63865	1.16601
0.521456	1.16601	0.975554	0.824494	0.521456	0.975554
1.16601	1.76834	0.521456	1.42806	3.59389	0.521456
0.824494	0.63865	0.975554	1.22292	1.04291	0.975554
1.10617	2.38961	0.521456	1.72947	0.368725	0.521456
1.10617	1.52029	1.76834	1.37964	0.521456	1.76834
0.73745	1.42806	1.22292	0.903188	1.42806	1.22292
1.16601	1.04291	0.824494	1.64899	1.76834	0.824494
0.73745	0.824494	1.56437	2.47348	1.32946	1.56437
0.368725	1.42806	4.37836	0.368725	1.37964	4.37836
1.84362	0.903188	1.56437	1.60723	1.80638	1.56437
1.2773	1.4749	1.52029	1.95111	2.21235	1.52029
1.04291	1.64899	2.18141	0.368725	2.41789	2.18141
0.73745	1.80638	1.37964	0.521456	1.22292	1.37964
1.22292	1.04291	0.521456	2.24287	0.63865	0.521456
1.76834	0.368725	1.68971	0.73745	0.521456	1.68971
1.2773	0.521456	0.73745	1.37964	0.73745	0.73745
0.63865	1.52029	0.521456	1.04291	3.17189	0.521456
0.903188	1.80638	0.975554	0.521456	2.5546	0.975554
0.975554	1.80638	1.2773	1.22292	1.37964	1.2773
1.10617	0.521456	2.11816	0.63865	2.68436	2.11816
0.903188	2.08582	0.521456	1.68971	2.41789	0.521456
0.73745	1.84362	0.521456	2.87983	1.98564	0.521456
0.824494	2.41789	1.04291	1.52029	1.10617	1.04291
0.521456	1.95111	1.10617	0.368725	0.903188	1.10617
1.80638	1.56437	0.521456	2.18141	1.56437	0.521456
1.04291	1.91595	1.04291	1.2773	0.521456	1.04291
0.521456	2.24287	1.52029	1.04291	2.21235	1.52029
1.52029	1.04291	1.37964	0.63865	1.68971	1.37964
0.73745	1.16601	1.2773	0.824494	0.73745	1.2773
1.10617	1.60723	1.04291	0.73745	2.92666	1.04291
1.52029	1.68971	0.73745	1.42806	1.37964	0.73745
1.68971	1.52029	0.975554	0.975554	2.33202	0.975554
1.52029	1.37964	0.903188	1.98564	0.521456	0.903188
0.903188	1.2773	0.824494	1.52029	1.10617	0.824494
0.975554	1.52029	1.37964	0.824494	1.10617	1.37964
0.521456	1.37964	2.52785	0.824494	0.521456	2.52785
1.37964	2.30269	0.521456	1.2773	0.521456	0.521456
1.22292	1.2773	1.10617	1.95111	1.4749	1.10617
0.63865	2.01959	0.521456	1.84362	1.60723	0.521456
2.15002	1.32946	0.521456	0.521456	2.05297	0.521456
0.63865	1.04291	0.368725	1.10617	1.37964	0.368725
1.76834	2.08582	0.63865	0.824494	0.73745	0.63865
0.521456	0.521456	1.22292	0.903188	0.368725	1.22292
1.42806	1.60723	4.18791	2.01959	3.15039	4.18791
0.368725	2.30269	1.22292	2.73454	1.42806	1.22292
1.04291	1.42806	0.73745	1.22292	1.22292	0.73745
1.04291	1.2773	0.903188	0.63865	1.10617	0.903188
1.76834	1.80638	0.521456	1.04291	0.824494	0.521456
0.73745	1.60723	1.32946	0.368725	1.10617	1.32946
0.73745	0.73745	2.08582	1.2773	2.01959	2.08582
1.52029	1.32946	0.903188	1.22292	0.63865	0.903188
1.22292	1.32946	1.80638	1.2773	1.56437	1.80638
1.04291	1.4749	1.32946	1.2773	1.95111	1.32946
1.22292	3.08497	0.368725	1.10617	0.975554	0.368725
0.975554	2.78381	0.975554	0.824494	1.22292	0.975554
0.903188	1.04291	1.95111	1.72947	0.73745	1.95111
0.368725	1.80638	0.73745	2.92666	1.37964	0.73745
1.2773	2.08582	1.04291	1.10617	1.64899	1.04291
0.73745	1.22292	1.10617	0.73745	1.91595	1.10617
1.04291	2.36099	1.32946	1.2773	0.521456	1.32946
0.975554	1.52029	2.41789	1.32946	1.10617	2.41789
1.22292	1.68971	2.33202	4.02231	0.368725	2.33202
1.10617	0.63865	1.88013	0.63865	1.2773	1.88013
1.16601	1.52029	0.368725	2.44584	1.22292	0.368725
1.10617	0.903188	1.04291	1.04291	1.04291	1.04291
1.04291	1.4749	0.368725	1.04291	1.22292	0.368725
1.10617	0.63865	1.56437	1.52029	0.73745	1.56437
1.32946	2.73454	0.63865	1.16601	2.65891	0.63865
1.2773	1.84362	0.824494	8.31881	1.4749	0.824494
0.368725	1.22292	0.903188	1.04291	0.521456	0.903188
0.368725	1.64899	1.04291	1.76834	2.15002	1.04291
1.04291	0.73745	1.16601	0.903188	1.16601	1.16601
0.73745	0.73745	1.42806	0.368725	1.22292	1.42806
0.903188	1.10617	0.521456	1.04291	1.56437	0.521456
1.16601	0.903188	1.10617	0.824494	1.42806	1.10617
1.16601	1.32946	1.68971	0.824494	1.80638	1.68971
0.73745	20.2966	0.73745	0.975554	2.08582	0.73745
1.37964	1.60723	0.73745	0.975554	1.56437	0.73745
1.56437	2.05297	1.04291	0.975554	1.4749	1.04291
1.32946	1.84362	1.42806	0.975554	1.52029	1.42806
1.2773	0.521456	1.22292	1.10617	1.4749	1.22292
0.903188	0.824494	0.73745	1.22292	2.33202	0.73745
0.73745	1.56437	0.73745	0.521456	1.95111	0.73745
1.04291	0.63865	0.903188	1.76834	0.368725	0.903188
1.10617	1.80638	0.903188	3.17189	2.75928	0.903188
0.903188	2.44584	0.73745	2.01959	1.22292	0.73745
0.824494	1.56437	1.32946	0.521456	1.4749	1.32946
2.21235	0.903188	1.37964	0.521456	0.975554	1.37964
1.04291	1.16601	1.37964	1.10617	1.32946	1.37964
1.22292	1.56437	1.84362	2.15002	1.72947	1.84362
0.63865	0.824494	1.37964	1.37964	1.2773	1.37964
1.37964	0.63865	1.16601	1.2773	0.903188	1.16601
0.63865	0.903188	1.37964	3.2773	1.2773	1.37964
0.975554	1.32946	27.1983	0.368725	1.04291	27.1983
0.521456	0.975554	0.521456	1.64899	0.521456	0.521456
1.10617	2.33202	0.521456	1.37964	0.521456	0.521456
1.10617	1.52029	0.368725	0.368725	1.32946	0.368725
0.975554	1.76834	0.975554	0.824494	2.11816	0.975554
1.60723	0.368725	1.52029	1.76834	3.43924	1.52029
0.63865	1.52029	1.42806	0.824494	0.903188	1.42806
0.975554	1.42806	1.04291	1.72947	1.56437	1.04291
1.4749	1.16601	1.16601	1.04291	1.2773	1.16601
1.04291	1.91595	3.12873	0.368725	1.32946	3.12873
1.10617	0.368725	2.27297	0.824494	2.08582	2.27297
0.63865	0.521456	0.824494	0.368725	1.84362	0.824494
0.73745	0.63865	1.42806	1.52029	1.32946	1.42806
1.4749	1.56437	0.824494	0.975554	1.37964	0.824494
1.52029	0.368725	1.04291	1.2773	1.76834	1.04291
0.521456	1.80638	1.22292	1.52029	1.91595	1.22292
0.521456	2.33202	1.42806	0.368725	1.52029	1.42806
1.52029	1.56437	0.73745	2.08582	1.52029	0.73745
0.368725	0.368725	0.903188	0.975554	1.2773	0.903188
0.903188	0.73745	2.30269	1.64899	2.21235	2.30269
1.22292	1.2773	0.368725	0.63865	1.16601	0.368725
1.16601	5.0152	0.63865	0.824494	0.73745	0.63865
0.73745	1.10617	0.73745	1.2773	1.64899	0.73745
1.04291	0.903188	3.39947	0.368725	1.32946	3.39947
1.32946	1.10617	0.521456	1.80638	3.12873	0.521456
0.903188	2.18141	1.16601	1.56437	2.01959	1.16601
0.63865	0.368725	0.521456	1.04291	1.32946	0.521456
0.824494	1.60723	2.75928	1.80638	0.903188	2.75928
0.903188	2.38961	0.521456	1.98564	1.32946	0.521456
1.4749	0.368725	0.368725	0.903188	0.975554	0.368725
1.2773	0.824494	0.63865	1.16601	1.80638	0.63865
1.16601	0.63865	0.975554	0.903188	1.52029	0.975554
1.2773	1.4749	1.2773	1.32946	0.368725	1.2773
1.10617	1.76834	1.88013	0.521456	1.32946	1.88013
0.63865	1.22292	0.368725	1.16601	1.2773	0.368725
0.975554	1.04291	0.368725	0.903188	1.88013	0.368725
1.2773	1.84362	0.368725	1.32946	0.63865	0.368725
0.824494	0.903188	1.22292	1.56437	0.903188	1.22292
1.68971	0.368725	1.16601	0.73745	1.52029	1.16601
1.56437	1.64899	1.88013	1.37964	0.63865	1.88013
1.32946	1.16601	1.2773	1.42806	1.4749	1.2773
1.60723	0.824494	0.73745	1.4749	0.903188	0.73745
0.521456	0.521456	0.63865	1.04291	1.32946	0.63865
0.975554	0.521456	0.63865	0.73745	0.521456	0.63865
1.16601	1.04291	1.52029	0.521456	1.32946	1.52029
0.63865	1.88013	0.824494	1.16601	2.01959	0.824494
0.824494	1.22292	0.73745	1.52029	0.73745	0.73745
1.16601	0.368725	1.32946	2.24287	3.21447	1.32946
0.824494	0.73745	1.4749	0.903188	3.68725	1.4749
0.903188	1.52029	0.521456	0.368725	1.98564	0.521456
0.903188	1.88013	1.04291	1.22292	1.10617	1.04291
0.73745	0.63865	1.42806	0.521456	1.52029	1.42806
1.10617	1.76834	0.63865	0.521456	1.72947	0.63865
0.73745	1.56437	2.15002	1.32946	1.4749	2.15002
1.22292	0.521456	1.04291	0.63865	1.68971	1.04291
1.10617	1.52029	0.368725	1.16601	0.521456	0.368725
1.2773	2.24287	1.10617	1.64899	1.52029	1.10617
0.824494	1.32946	0.73745	0.521456	1.56437	0.73745
0.975554	0.903188	0.824494	0.368725	1.22292	0.824494
0.521456	1.37964	1.98564	1.22292	1.60723	1.98564
1.37964	1.60723	0.521456	1.42806	0.63865	0.521456
0.824494	0.63865	0.73745	0.368725	1.16601	0.73745
0.975554	0.368725	1.10617	1.2773	1.16601	1.10617
1.32946	0.903188	0.368725	1.4749	0.63865	0.368725
0.368725	1.72947	1.10617	2.63322	0.368725	1.10617
0.903188	1.52029	1.68971	0.975554	1.42806	1.68971
1.2773	1.22292	1.32946	0.903188	0.368725	1.32946
1.22292	0.521456	0.824494	1.95111	1.52029	0.824494
1.10617	0.975554	1.52029	0.824494	3.70564	1.52029
0.521456	0.63865	0.368725	2.41789	0.824494	0.368725
1.37964	0.368725	1.95111	0.903188	1.32946	1.95111
0.521456	0.368725	0.368725	1.16601	1.22292	0.368725
1.76834	1.72947	0.824494	1.76834	0.368725	0.824494
0.903188	1.72947	1.37964	2.68436	0.903188	1.37964
1.37964	0.368725	1.76834	2.15002	1.52029	1.76834
2.01959	0.368725	1.42806	1.84362	0.368725	1.42806
1.10617	2.18141	1.04291	1.88013	1.80638	1.04291
1.10617	1.88013	0.903188	0.824494	1.91595	0.903188
1.10617	0.521456	1.16601	0.521456	2.24287	1.16601
0.903188	0.521456	1.04291	0.368725	0.73745	1.04291
0.368725	1.42806	0.63865	0.63865	1.32946	0.63865
0.975554	0.521456	0.73745	1.42806	1.52029	0.73745
0.368725	1.42806	1.32946	1.16601	1.10617	1.32946
1.04291	0.73745	1.42806	2.52785	1.2773	1.42806
1.22292	0.63865	1.64899	1.72947	1.04291	1.64899
1.22292	1.37964	1.16601	1.68971	2.47348	1.16601
1.37964	0.521456	1.22292	3.35924	1.60723	1.22292
1.22292	1.42806	0.368725	1.91595	0.63865	0.368725
0.521456	0.368725	1.04291	1.56437	0.975554	1.04291
0.521456	0.63865	0.368725	2.05297	1.10617	0.368725
0.975554	0.73745	1.64899	0.903188	1.56437	1.64899
1.4749	0.368725	0.368725	1.22292	0.903188	0.368725
0.903188	1.04291	0.368725	1.60723	1.52029	0.368725
1.16601	1.4749	0.368725	0.824494	0.368725	0.368725
1.68971	0.73745	0.368725	1.22292	10.7374	0.368725
0.903188	0.63865	1.2773	1.37964	0.73745	1.2773
1.16601	1.84362	0.63865	1.2773	0.521456	0.63865
1.04291	0.824494	5.25352	0.521456	1.52029	5.25352
0.903188	0.521456	3.23555	0.63865	2.36099	3.23555
0.368725	0.368725	1.76834	0.73745	1.04291	1.76834
0.63865	1.72947	1.4749	0.903188	0.975554	1.4749
0.368725	0.521456	0.521456	1.04291	0.73745	0.521456
0.368725	0.368725	0.73745	1.42806	0.903188	0.73745
0.73745	1.2773	1.10617	0.903188	1.32946	1.10617
1.98564	1.10617	0.63865	1.4749	0.521456	0.63865
1.04291	0.368725	0.975554	1.22292	0.73745	0.975554
0.73745	1.84362	0.73745	1.4749	0.824494	0.73745
0.903188	0.521456	1.16601	1.37964	1.04291	1.16601
1.16601	1.42806	0.824494	1.04291	3.31852	0.824494
0.824494	1.4749	1.72947	0.903188	0.824494	1.72947
1.2773	0.73745	1.42806	0.368725	0.368725	1.42806
1.4749	0.73745	2.24287	1.56437	0.975554	2.24287
0.368725	0.368725	1.72947	0.368725	0.368725	1.72947
0.824494	0.903188	0.368725	1.22292	0.824494	0.368725
0.824494	1.42806	0.368725	1.37964	1.2773	0.368725
0.368725	0.368725	1.10617	1.2773	0.903188	1.10617
1.22292	1.88013	1.04291	0.63865	2.63322	1.04291
1.22292	0.521456	1.2773	0.824494	0.63865	1.2773
0.368725	1.16601	0.368725	0.975554	0.903188	0.368725
0.73745	1.56437	1.04291	1.04291	1.4749	1.04291
0.73745	0.521456	0.368725	1.16601	2.73454	0.368725
0.824494	1.42806	0.63865	0.521456	0.73745	0.63865
0.73745	1.16601	0.368725	0.824494	1.32946	0.368725
0.73745	0.368725	1.04291	1.32946	0.521456	1.04291
0.73745	1.16601	1.2773	1.32946	0.63865	1.2773
3.68725	0.521456	1.80638	0.73745	0.368725	1.80638
0.73745	1.98564	0.73745	2.9498	1.32946	0.73745
0.63865	0.368725	1.76834	1.04291	0.368725	1.76834
0.368725	0.521456	0.63865	0.824494	0.63865	0.63865
1.76834	0.824494	0.521456	2.60728	0.73745	0.521456
1.16601	1.04291	0.73745	0.903188	0.975554	0.73745
0.903188	1.95111	0.975554	1.72947	0.824494	0.975554
1.42806	1.68971	0.975554	0.368725	0.63865	0.975554
0.73745	1.2773	0.368725	11.0986	0.73745	0.368725
0.975554	2.18141	0.975554	1.88013	0.368725	0.975554
0.521456	0.521456	0.73745	1.2773	0.368725	0.73745
1.76834	1.60723	0.63865	1.95111	0.521456	0.63865
0.73745	0.521456	1.2773	0.521456	1.22292	1.2773
1.10617	2.97275	1.22292	0.521456	0.975554	1.22292
0.903188	2.24287	1.22292	0.521456	1.56437	1.22292
0.368725	0.521456	1.16601	2.05297	1.56437	1.16601
1.2773	0.73745	2.24287	1.64899	1.60723	2.24287
0.521456	6.01372	1.32946	1.32946	0.521456	1.32946
0.903188	1.37964	0.975554	0.63865	1.2773	0.975554
0.73745	1.88013	1.42806	2.08582	0.73745	1.42806
1.42806	1.04291	1.42806	0.368725	0.824494	1.42806
0.368725	1.88013	1.42806	1.2773	1.84362	1.42806
1.2773	2.11816	0.521456	0.824494	1.10617	0.521456
0.63865	0.368725	0.521456	1.32946	1.16601	0.521456
3.33895	1.16601	0.903188	0.63865	1.88013	0.903188
1.4749	0.903188	0.63865	1.10617	0.975554	0.63865
1.04291	0.521456	0.975554	0.903188	0.368725	0.975554
1.91595	0.521456	0.975554	0.521456	1.22292	0.975554
1.2773	0.521456	1.4749	1.37964	0.368725	1.4749
1.37964	1.4749	0.73745	0.521456	0.63865	0.73745
0.824494	0.73745	1.72947	0.521456	1.16601	1.72947
1.10617	1.2773	1.37964	0.368725	1.52029	1.37964
1.22292	0.824494	1.32946	0.73745	1.22292	1.32946
1.95111	0.903188	1.42806	0.73745	1.32946	1.42806
0.824494	0.368725	1.56437	0.63865	0.975554	1.56437
1.37964	1.16601	1.10617	1.16601	0.63865	1.10617
1.22292	1.56437	2.05297	1.60723	0.63865	2.05297
0.975554	0.975554	1.4749	1.10617	1.04291	1.4749
1.2773	1.52029	0.73745	1.60723	0.73745	0.73745
1.37964	1.2773	0.368725	1.37964	0.975554	0.368725
1.16601	1.2773	0.368725	1.32946	0.63865	0.368725
1.60723	1.37964	1.4749	3.15039	1.10617	1.4749
0.368725	1.10617	1.42806	1.72947	2.21235	1.42806
0.73745	0.368725	1.32946	1.32946	0.63865	1.32946
0.521456	0.368725	0.824494	1.4749	1.22292	0.824494
0.73745	0.368725	0.73745	1.56437	1.16601	0.73745
1.72947	0.975554	0.63865	1.42806	1.04291	0.63865
0.63865	0.63865	0.975554	1.68971	0.521456	0.975554
0.903188	0.975554	1.22292	0.368725	3.23555	1.22292
2.60728	1.72947	0.63865	1.95111	1.60723	0.63865
1.72947	1.52029	0.63865	0.368725	1.64899	0.63865
0.63865	0.824494	0.903188	3.88476	1.60723	0.903188
1.22292	1.04291	1.80638	0.368725	0.521456	1.80638
0.63865	0.521456	0.903188	1.37964	4.57576	0.903188
1.37964	0.73745	1.22292	2.65891	0.63865	1.22292
1.52029	1.04291	1.2773	0.63865	0.73745	1.2773
1.04291	1.22292	0.521456	0.824494	0.368725	0.521456
1.22292	1.16601	1.10617	0.368725	0.63865	1.10617
1.80638	2.24287	1.37964	1.10617	1.16601	1.37964
1.04291	1.56437	1.16601	1.10617	0.521456	1.16601
1.04291	0.63865	1.04291	3.47854	0.521456	1.04291
0.63865	0.73745	0.63865	0.521456	2.24287	0.63865
0.368725	0.73745	1.42806	2.15002	0.368725	1.42806
5.60413	0.824494	2.52785	2.15002	0.903188	2.52785
1.04291	1.68971	0.368725	1.32946	1.80638	0.368725
0.975554	2.44584	3.04058	1.91595	0.521456	3.04058
1.80638	0.521456	1.2773	0.824494	0.73745	1.2773
1.04291	1.16601	1.04291	0.63865	0.521456	1.04291
2.01959	2.01959	0.975554	0.73745	0.521456	0.975554
1.10617	0.368725	0.975554	0.824494	1.84362	0.975554
0.63865	0.521456	1.16601	1.16601	0.368725	1.16601
1.32946	1.22292	0.824494	0.975554	0.521456	0.824494
0.368725	1.16601	1.32946	1.10617	0.368725	1.32946
0.368725	1.10617	1.4749	1.32946	0.824494	1.4749
0.975554	1.4749	0.368725	1.64899	0.368725	0.368725
1.10617	0.63865	2.01959	0.521456	1.10617	2.01959
2.33202	0.73745	0.63865	0.824494	0.73745	0.63865
0.73745	1.52029	0.368725	2.9498	0.521456	0.368725
0.903188	0.63865	0.521456	2.11816	1.16601	0.521456
0.521456	1.91595	1.42806	1.04291	1.10617	1.42806
0.975554	0.63865	1.42806	0.903188	1.80638	1.42806
0.63865	1.22292	1.56437	2.63322	0.63865	1.56437
1.22292	0.521456	0.63865	1.88013	1.37964	0.63865
1.2773	4.6348	1.32946	1.80638	2.68436	1.32946
1.52029	0.368725	0.824494	1.04291	0.368725	0.824494
1.10617	0.521456	1.72947	1.10617	3.12873	1.72947
0.368725	2.08582	1.04291	0.368725	1.04291	1.04291
1.04291	1.32946	0.824494	1.80638	1.2773	0.824494
0.824494	1.64899	1.37964	0.975554	0.903188	1.37964
1.22292	1.10617	0.903188	0.521456	1.80638	0.903188
1.32946	1.98564	1.04291	1.42806	1.56437	1.04291
1.64899	1.16601	1.16601	1.2773	0.824494	1.16601
1.22292	1.37964	1.10617	0.368725	1.68971	1.10617
0.521456	0.368725	0.521456	1.42806	1.91595	0.521456
1.04291	0.73745	0.63865	2.05297	0.368725	0.63865
1.56437	0.368725	0.368725	0.73745	2.85613	0.368725
2.05297	0.73745	0.368725	2.63322	0.368725	0.368725
1.04291	0.903188	0.63865	1.95111	2.15002	0.63865
1.52029	1.95111	1.72947	0.975554	0.368725	1.72947
1.10617	0.368725	0.73745	1.42806	1.32946	0.73745
0.368725	0.824494	1.22292	0.73745	0.521456	1.22292
1.22292	1.76834	1.56437	3.45895	1.16601	1.56437
1.68971	1.52029	1.56437	0.63865	1.04291	1.56437
1.37964	0.368725	0.521456	1.10617	1.32946	0.521456
0.63865	0.368725	1.10617	0.368725	0.368725	1.10617
0.63865	1.4749	1.2773	1.04291	1.22292	1.2773
0.903188	0.903188	0.368725	1.16601	0.521456	0.368725
0.368725	0.824494	1.04291	0.368725	0.368725	1.04291
1.4749	1.76834	0.73745	1.42806	1.32946	0.73745
1.04291	1.22292	0.521456	1.60723	1.04291	0.521456
1.04291	1.42806	1.76834	0.521456	0.368725	1.76834
0.975554	0.521456	1.95111	0.975554	2.44584	1.95111
1.2773	0.368725	0.63865	0.368725	1.68971	0.63865
1.04291	1.22292	0.521456	0.521456	0.824494	0.521456
1.68971	1.04291	1.16601	1.37964	2.05297	1.16601
0.63865	0.63865	0.368725	1.10617	4.62011	0.368725
1.2773	0.824494	3.9196	1.42806	1.52029	3.9196
1.04291	1.60723	1.60723	2.47348	0.63865	1.60723
0.368725	1.16601	0.368725	1.4749	1.52029	0.368725
1.52029	0.368725	1.52029	0.824494	1.56437	1.52029
0.73745	0.975554	1.56437	2.41789	0.975554	1.56437
1.16601	1.22292	0.63865	0.824494	0.521456	0.63865
1.32946	0.975554	1.10617	1.37964	1.80638	1.10617
0.975554	1.37964	0.368725	1.42806	1.72947	0.368725
1.4749	1.64899	1.16601	1.04291	1.10617	1.16601
0.975554	0.975554	1.10617	0.73745	0.903188	1.10617
0.521456	1.91595	4.17165	0.368725	1.32946	4.17165
1.2773	0.975554	1.04291	0.903188	0.903188	1.04291
0.63865	1.37964	0.368725	0.73745	0.368725	0.368725
1.37964	0.824494	0.975554	0.73745	1.10617	0.975554
0.521456	0.368725	1.2773	0.824494	0.73745	1.2773
0.368725	0.368725	0.63865	0.63865	1.80638	0.63865
0.368725	1.10617	1.80638	0.368725	1.80638	1.80638
1.64899	1.60723	0.368725	1.68971	0.903188	0.368725
0.368725	0.368725	0.368725	0.824494	1.42806	0.368725
0.521456	0.368725	0.368725	2.99553	1.2773	0.368725
1.16601	1.04291	1.16601	0.368725	2.21235	1.16601
0.824494	0.368725	0.975554	1.42806	1.10617	0.975554
0.521456	0.368725	0.368725	1.2773	1.91595	0.368725
1.56437	2.05297	0.975554	0.521456	1.2773	0.975554
1.2773	0.73745	0.903188	1.56437	0.521456	0.903188
1.16601	1.84362	0.73745	1.04291	1.42806	0.73745
1.91595	1.56437	1.04291	2.21235	1.64899	1.04291
1.37964	0.63865	1.22292	0.521456	1.4749	1.22292
1.22292	1.16601	1.2773	0.903188	1.80638	1.2773
0.521456	0.63865	1.10617	1.2773	1.68971	1.10617
1.04291	0.63865	0.73745	0.975554	1.64899	0.73745
1.32946	2.41789	0.73745	1.37964	2.33202	0.73745
1.42806	3.45895	3.81412	0.824494	2.11816	3.81412
0.368725	0.368725	0.73745	0.73745	1.80638	0.73745
1.22292	0.368725	0.368725	1.56437	1.37964	0.368725
1.22292	0.368725	0.73745	0.368725	1.91595	0.73745
0.73745	0.521456	0.368725	2.05297	1.60723	0.368725
0.903188	0.368725	1.16601	1.42806	0.975554	1.16601
0.824494	1.37964	1.2773	0.975554	1.22292	1.2773
1.4749	1.56437	0.903188	1.56437	0.903188	0.903188
0.975554	0.368725	0.903188	1.72947	0.903188	0.903188
1.2773	0.368725	1.32946	1.37964	1.37964	1.32946
0.521456	0.521456	2.41789	2.63322	1.37964	2.41789
1.42806	0.63865	1.42806	0.73745	1.37964	1.42806
1.32946	1.98564	0.368725	0.63865	2.5546	0.368725
0.73745	1.76834	0.368725	0.824494	0.368725	0.368725
1.10617	2.05297	0.73745	1.16601	0.63865	0.73745
0.73745	1.52029	0.73745	0.63865	1.42806	0.73745
0.824494	0.521456	1.72947	2.41789	0.975554	1.72947
0.975554	2.11816	1.72947	1.04291	1.60723	1.72947
1.22292	1.04291	1.56437	0.521456	1.04291	1.56437
0.73745	1.52029	1.10617	0.975554	1.04291	1.10617
1.32946	1.37964	1.16601	1.16601	0.73745	1.16601
0.903188	1.22292	1.37964	0.63865	1.37964	1.37964
1.04291	0.521456	0.63865	0.368725	2.15002	0.63865
0.903188	0.63865	1.2773	0.521456	2.33202	1.2773
1.37964	1.22292	0.975554	0.903188	1.10617	0.975554
1.22292	0.368725	1.37964	1.10617	2.83223	1.37964
1.2773	1.98564	0.368725	1.04291	1.4749	0.368725
1.2773	1.16601	0.73745	0.903188	2.01959	0.73745
1.04291	0.903188	1.42806	0.903188	0.824494	1.42806
1.4749	1.22292	0.368725	1.10617	1.95111	0.368725
0.903188	1.64899	0.368725	0.73745	1.91595	0.368725
0.521456	1.56437	1.22292	1.2773	0.521456	1.22292
1.2773	1.42806	0.368725	1.10617	1.04291	0.368725
1.56437	1.88013	1.04291	1.04291	1.22292	1.04291
1.22292	1.32946	0.368725	0.521456	1.16601	0.368725
0.521456	1.22292	1.10617	0.63865	1.04291	1.10617
1.95111	1.22292	1.16601	0.521456	1.16601	1.16601
0.903188	2.21235	0.975554	0.368725	0.368725	0.975554
1.22292	1.22292	1.37964	1.2773	1.16601	1.37964
0.63865	1.56437	0.63865	0.975554	0.63865	0.63865
1.42806	0.975554	0.368725	3.37942	0.521456	0.368725
0.903188	1.10617	0.368725	0.63865	3.95413	0.368725
0.63865	1.52029	1.98564	0.903188	1.32946	1.98564
0.368725	1.95111	0.73745	1.37964	2.08582	0.73745
0.521456	1.16601	0.368725	0.903188	0.73745	0.368725
1.32946	1.04291	0.368725	0.824494	0.73745	0.368725
1.32946	1.4749	1.10617	1.04291	1.76834	1.10617
1.16601	2.65891	1.04291	1.91595	1.64899	1.04291
1.22292	0.824494	1.10617	0.73745	0.368725	1.10617
0.975554	0.368725	1.72947	1.56437	0.521456	1.72947
0.521456	0.368725	2.01959	2.65891	2.50081	2.01959
1.37964	1.16601	1.10617	0.521456	1.4749	1.10617
0.73745	1.22292	1.84362	2.15002	3.53668	1.84362
0.521456	1.22292	4.97437	1.68971	1.04291	4.97437
1.42806	1.4749	0.73745	1.42806	1.10617	0.73745
1.37964	1.10617	0.975554	0.975554	0.903188	0.975554
1.2773	0.521456	2.15002	1.32946	1.80638	2.15002
1.91595	0.521456	2.27297	0.975554	1.56437	2.27297
1.22292	0.368725	1.16601	2.63322	0.903188	1.16601
1.22292	0.368725	0.903188	1.56437	0.824494	0.903188
1.2773	0.521456	1.04291	0.63865	0.368725	1.04291
1.10617	1.37964	0.73745	1.16601	1.10617	0.73745
1.10617	2.33202	0.368725	0.73745	0.521456	0.368725
1.4749	1.68971	0.903188	1.88013	2.52785	0.903188
1.04291	1.2773	1.22292	1.98564	1.2773	1.22292
0.824494	0.368725	0.521456	0.63865	1.95111	0.521456
1.64899	1.04291	1.32946	0.368725	0.824494	1.32946
0.63865	0.368725	1.91595	2.08582	0.368725	1.91595
1.37964	0.368725	0.903188	0.903188	2.85613	0.903188
0.368725	1.10617	0.63865	0.63865	1.95111	0.63865
1.10617	1.56437	0.368725	1.68971	2.50081	0.368725
1.32946	1.84362	0.368725	0.368725	1.04291	0.368725
0.975554	0.368725	0.824494	1.22292	0.368725	0.824494
1.04291	0.73745	0.521456	1.16601	1.42806	0.521456
1.10617	1.42806	0.521456	1.52029	1.04291	0.521456
0.975554	2.08582	0.63865	2.24287	0.975554	0.63865
1.04291	1.37964	1.42806	2.18141	2.08582	1.42806
0.903188	1.60723	9.29889	0.63865	1.10617	9.29889
0.368725	1.32946	0.521456	1.04291	0.73745	0.521456
1.22292	1.10617	1.2773	2.41789	1.10617	1.2773
1.04291	2.33202	2.01959	1.22292	2.08582	2.01959
0.368725	2.01959	1.32946	1.37964	1.22292	1.32946
0.824494	1.10617	1.16601	0.73745	1.80638	1.16601
0.368725	1.68971	1.76834	0.975554	0.975554	1.76834
1.10617	1.4749	0.368725	1.2773	2.36099	0.368725
1.4749	1.37964	0.73745	0.73745	1.64899	0.73745
0.368725	1.37964	0.975554	1.32946	0.73745	0.975554
1.52029	1.60723	0.73745	0.368725	1.60723	0.73745
1.10617	2.83223	1.32946	3.19325	0.903188	1.32946
0.73745	2.60728	0.824494	0.521456	1.68971	0.824494
0.368725	1.4749	0.73745	1.32946	1.16601	0.73745
1.42806	1.4749	1.10617	1.98564	1.56437	1.10617
0.521456	1.42806	0.63865	0.368725	1.80638	0.63865
1.10617	1.22292	1.37964	2.21235	0.824494	1.37964
1.16601	1.2773	0.975554	0.73745	1.72947	0.975554
0.824494	1.64899	0.824494	0.903188	1.2773	0.824494
0.975554	1.68971	1.80638	1.37964	1.16601	1.80638
1.32946	1.42806	1.2773	0.368725	2.87983	1.2773
1.4749	1.42806	1.4749	1.16601	0.63865	1.4749
1.91595	1.32946	1.16601	0.73745	0.368725	1.16601
0.368725	1.4749	0.368725	2.27297	1.4749	0.368725
1.2773	1.37964	1.22292	0.824494	1.52029	1.22292
0.903188	1.10617	2.50081	2.18141	0.63865	2.50081
1.52029	1.68971	0.903188	0.368725	1.10617	0.903188
1.42806	1.32946	0.824494	1.72947	0.975554	0.824494
1.37964	2.01959	1.16601	2.11816	1.16601	1.16601
1.56437	1.2773	0.368725	2.44584	0.824494	0.368725
1.04291	1.22292	0.368725	0.63865	1.42806	0.368725
1.56437	1.37964	0.73745	0.903188	1.22292	0.73745
0.368725	1.04291	0.521456	3.61275	1.37964	0.521456
1.2773	1.2773	1.42806	1.4749	3.9196	1.42806
0.63865	1.32946	0.521456	1.52029	2.24287	0.521456
0.824494	1.10617	0.73745	0.521456	0.975554	0.73745
1.37964	1.32946	1.16601	1.10617	2.15002	1.16601
1.16601	1.80638	0.368725	1.84362	1.10617	0.368725
1.16601	0.73745	0.368725	0.521456	0.975554	0.368725
1.56437	1.80638	1.37964	0.975554	1.42806	1.37964
1.16601	1.2773	0.368725	1.32946	1.32946	0.368725
1.72947	1.37964	0.368725	1.91595	1.32946	0.368725
1.42806	0.521456	0.368725	0.73745	1.32946	0.368725
0.368725	1.10617	1.04291	0.368725	0.368725	1.04291
0.521456	1.16601	0.368725	1.76834	1.2773	0.368725
0.63865	1.4749	1.68971	1.56437	2.11816	1.68971
0.824494	1.16601	1.76834	2.11816	2.85613	1.76834
0.63865	1.68971	1.16601	0.824494	2.18141	1.16601
1.10617	1.2773	1.95111	1.95111	1.10617	1.95111
0.521456	1.37964	0.903188	1.56437	1.22292	0.903188
1.68971	2.05297	0.63865	1.88013	0.521456	0.63865
1.32946	1.56437	1.04291	0.368725	0.368725	1.04291
0.521456	1.22292	1.84362	1.22292	1.72947	1.84362
0.73745	1.95111	1.16601	1.72947	1.10617	1.16601
0.63865	0.824494	1.04291	1.04291	1.95111	1.04291
0.975554	1.32946	0.903188	1.84362	0.975554	0.903188
0.63865	2.05297	0.903188	0.368725	1.04291	0.903188
0.521456	1.91595	0.824494	0.73745	0.903188	0.824494
1.60723	1.64899	0.975554	2.65891	1.32946	0.975554
0.368725	0.975554	1.42806	1.4749	1.16601	1.42806
1.42806	1.32946	0.368725	0.63865	0.73745	0.368725
1.2773	1.56437	0.368725	1.16601	0.903188	0.368725
1.42806	4.70756	0.368725	1.04291	0.73745	0.368725
0.73745	2.24287	1.10617	1.64899	0.63865	1.10617
1.52029	1.52029	0.368725	0.73745	1.80638	0.368725
1.10617	2.52785	0.63865	0.73745	2.52785	0.63865
1.52029	0.521456	0.368725	0.824494	0.521456	0.368725
1.16601	1.32946	0.368725	1.2773	0.975554	0.368725
1.52029	1.80638	0.521456	1.10617	1.64899	0.521456
1.10617	0.521456	0.903188	1.76834	1.64899	0.903188
0.73745	0.903188	0.903188	1.32946	1.37964	0.903188
0.975554	1.22292	0.903188	0.903188	1.42806	0.903188
0.975554	1.32946	0.73745	0.368725	1.16601	0.73745
1.37964	1.16601	0.824494	1.95111	1.84362	0.824494
0.73745	1.88013	1.42806	1.88013	1.76834	1.42806
0.73745	1.80638	1.64899	0.73745	0.903188	1.64899
1.2773	1.2773	1.42806	0.73745	1.80638	1.42806
1.56437	1.84362	0.368725	1.88013	1.10617	0.368725
1.04291	1.56437	0.73745	3.95413	1.52029	0.73745
1.37964	2.30269	0.73745	4.05597	1.2773	0.73745
0.903188	1.68971	1.2773	0.73745	0.73745	1.2773
0.521456	1.2773	0.521456	1.4749	0.368725	0.521456
2.36099	1.52029	0.824494	1.91595	1.10617	0.824494
1.04291	1.80638	1.2773	1.60723	0.975554	1.2773
1.37964	1.2773	0.368725	0.521456	0.824494	0.368725
0.368725	1.37964	1.42806	1.2773	3.55585	1.42806
0.521456	2.30269	2.38961	2.21235	1.52029	2.38961
1.16601	1.64899	0.73745	1.56437	0.975554	0.73745
0.824494	0.368725	1.56437	1.10617	2.36099	1.56437
0.824494	0.903188	1.37964	1.22292	1.95111	1.37964
0.903188	4.56088	0.521456	2.90334	2.65891	0.521456
0.521456	1.32946	0.521456	0.521456	1.68971	0.521456
0.63865	1.32946	0.368725	1.80638	0.368725	0.368725
1.04291	1.72947	1.22292	0.63865	1.37964	1.22292
0.975554	1.4749	0.368725	0.521456	1.64899	0.368725
1.16601	1.60723	1.22292	0.368725	1.10617	1.22292
1.10617	0.521456	1.16601	0.368725	1.52029	1.16601
0.903188	1.32946	0.73745	1.80638	1.56437	0.73745
0.73745	0.975554	1.68971	0.73745	1.42806	1.68971
1.10617	1.2773	0.368725	1.37964	2.08582	0.368725
1.32946	2.92666	0.368725	0.73745	0.975554	0.368725
1.37964	1.56437	1.10617	0.521456	1.60723	1.10617
1.4749	1.04291	1.04291	2.15002	0.903188	1.04291
0.63865	2.08582	1.37964	0.521456	1.32946	1.37964
0.903188	1.4749	1.2773	0.368725	1.80638	1.2773
1.42806	2.15002	0.824494	2.44584	1.80638	0.824494
0.975554	0.63865	0.975554	2.99553	0.368725	0.975554
1.37964	2.05297	3.68725	2.08582	2.21235	3.68725
0.63865	1.91595	0.368725	1.37964	1.64899	0.368725
1.4749	1.16601	1.32946	1.37964	1.04291	1.32946
0.63865	1.42806	0.368725	1.88013	1.60723	0.368725
0.63865	1.10617	1.52029	1.37964	0.368725	1.52029
0.368725	1.22292	1.4749	1.04291	1.91595	1.4749
0.521456	1.76834	0.73745	0.73745	1.16601	0.73745
1.22292	0.903188	1.10617	1.42806	2.30269	1.10617
1.16601	1.95111	0.368725	0.73745	0.521456	0.368725
0.63865	1.98564	0.368725	0.824494	1.16601	0.368725
1.10617	2.05297	1.22292	1.22292	1.10617	1.22292
1.2773	0.824494	0.521456	2.50081	1.10617	0.521456
1.16601	1.2773	0.975554	2.15002	1.64899	0.975554
1.42806	1.32946	0.975554	0.521456	1.04291	0.975554
1.2773	1.37964	0.903188	0.903188	1.22292	0.903188
0.368725	1.4749	0.368725	0.521456	2.75928	0.368725
1.22292	4.0727	1.16601	1.37964	0.521456	1.16601
0.824494	2.27297	1.04291	1.22292	1.2773	1.04291
0.368725	2.47348	1.56437	1.2773	2.90334	1.56437
1.32946	0.368725	1.16601	1.2773	1.16601	1.16601
0.975554	2.78381	0.63865	1.76834	0.73745	0.63865
0.824494	1.2773	0.521456	0.63865	1.37964	0.521456
1.32946	1.42806	0.824494	0.824494	1.42806	0.824494
1.32946	2.30269	1.22292	1.52029	1.04291	1.22292
1.22292	1.56437	0.903188	2.68436	0.73745	0.903188
0.368725	1.42806	1.16601	0.368725	1.56437	1.16601
1.2773	1.76834	1.2773	0.903188	0.73745	1.2773
1.22292	2.78381	1.04291	1.91595	1.04291	1.04291
0.903188	1.32946	0.521456	1.2773	0.63865	0.521456
1.56437	1.56437	2.18141	1.10617	1.2773	2.18141
1.22292	3.04058	1.4749	0.824494	2.78381	1.4749
0.903188	1.76834	1.4749	2.05297	2.30269	1.4749
0.73745	1.2773	0.73745	0.368725	1.16601	0.73745
0.73745	0.903188	1.4749	1.04291	1.56437	1.4749
1.4749	0.975554	1.22292	0.824494	0.824494	1.22292
1.32946	1.52029	1.42806	1.42806	2.05297	1.42806
1.76834	1.2773	1.22292	2.78381	1.32946	1.22292
0.521456	1.2773	0.521456	1.2773	0.903188	0.521456
1.22292	1.56437	0.63865	0.63865	0.368725	0.63865
1.16601	1.76834	2.92666	0.73745	1.52029	2.92666
0.368725	1.95111	0.521456	0.521456	1.16601	0.521456
0.521456	1.60723	1.68971	1.42806	2.80812	1.68971
1.42806	1.52029	1.42806	1.68971	1.4749	1.42806
1.16601	1.10617	0.521456	1.98564	1.76834	0.521456
1.2773	1.80638	0.368725	0.63865	2.11816	0.368725
0.824494	1.60723	1.32946	1.32946	0.73745	1.32946
0.975554	1.16601	1.22292	0.73745	2.27297	1.22292
0.975554	2.01959	1.37964	1.04291	1.37964	1.37964
0.63865	2.24287	0.903188	1.37964	1.64899	0.903188
0.73745	1.10617	1.91595	0.63865	0.521456	1.91595
1.32946	1.72947	0.73745	1.2773	1.32946	0.73745
1.68971	0.73745	0.73745	2.33202	2.78381	0.73745
0.824494	0.903188	0.903188	1.04291	1.98564	0.903188
1.22292	1.76834	1.32946	0.975554	6.37585	1.32946
1.37964	1.16601	2.36099	2.15002	0.368725	2.36099
1.42806	2.5546	1.37964	0.903188	0.903188	1.37964
0.824494	1.04291	1.4749	2.80812	1.42806	1.4749
1.10617	1.42806	1.04291	1.2773	1.98564	1.04291
1.16601	1.2773	1.42806	0.63865	0.368725	1.42806
2.15002	1.37964	1.88013	1.32946	0.368725	1.88013
1.4749	1.56437	0.73745	1.68971	1.52029	0.73745
0.521456	0.975554	0.63865	1.04291	0.368725	0.63865
0.368725	1.56437	1.22292	3.08497	1.32946	1.22292
1.42806	1.88013	0.368725	0.521456	1.22292	0.368725
1.4749	0.368725	2.47348	0.903188	3.21447	2.47348
0.73745	1.22292	1.10617	2.33202	1.2773	1.10617
1.91595	1.52029	0.521456	0.824494	1.52029	0.521456
1.22292	1.32946	2.27297	1.76834	0.903188	2.27297
0.903188	1.68971	1.32946	1.4749	2.70956	1.32946
0.824494	1.10617	0.368725	2.78381	1.64899	0.368725
0.368725	1.56437	0.521456	1.16601	1.98564	0.521456
1.10617	2.21235	0.368725	0.975554	1.32946	0.368725
1.16601	0.903188	1.32946	1.10617	0.824494	1.32946
1.16601	2.18141	0.73745	1.60723	3.21447	0.73745
0.975554	1.2773	1.37964	1.68971	0.521456	1.37964
0.368725	1.32946	0.73745	0.521456	0.63865	0.73745
1.04291	1.10617	0.368725	1.37964	0.975554	0.368725
1.52029	1.52029	1.04291	2.80812	1.16601	1.04291
0.63865	1.95111	0.73745	0.975554	0.368725	0.73745
0.903188	1.56437	0.975554	2.27297	2.60728	0.975554
1.4749	0.368725	0.368725	0.903188	0.824494	0.368725
0.368725	1.32946	1.32946	1.16601	1.32946	1.32946
0.73745	1.68971	1.88013	1.16601	1.42806	1.88013
1.64899	1.04291	0.903188	0.903188	0.521456	0.903188
2.08582	1.10617	0.903188	2.33202	1.56437	0.903188
1.10617	1.42806	0.975554	0.521456	0.521456	0.975554
1.2773	1.52029	1.80638	0.368725	1.16601	1.80638
1.37964	1.22292	0.975554	2.60728	1.4749	0.975554
0.521456	1.37964	2.58107	1.56437	1.04291	2.58107
0.73745	1.2773	0.368725	0.73745	1.04291	0.368725
0.368725	2.58107	1.2773	0.521456	0.975554	1.2773
0.824494	1.98564	1.56437	0.73745	1.88013	1.56437
0.903188	1.37964	0.368725	0.73745	1.42806	0.368725
0.824494	1.60723	0.903188	0.975554	1.37964	0.903188
1.22292	0.824494	1.98564	1.32946	1.56437	1.98564
0.368725	0.63865	1.16601	0.521456	1.4749	1.16601
1.16601	1.60723	1.42806	0.368725	0.824494	1.42806
1.16601	1.52029	1.10617	1.22292	1.68971	1.10617
0.903188	0.975554	1.60723	1.91595	0.368725	1.60723
1.10617	1.37964	0.368725	2.36099	0.63865	0.368725
0.975554	1.95111	1.10617	0.368725	1.64899	1.10617
0.73745	1.64899	0.903188	1.95111	0.63865	0.903188
1.2773	1.10617	1.04291	2.21235	2.24287	1.04291
1.04291	1.04291	1.76834	3.51741	0.63865	1.76834
1.42806	1.10617	0.63865	0.521456	0.63865	0.63865
1.32946	2.33202	1.84362	2.15002	0.63865	1.84362
1.60723	1.56437	1.16601	0.903188	1.16601	1.16601
1.80638	1.22292	1.04291	2.05297	0.824494	1.04291
0.975554	1.04291	1.42806	1.10617	2.15002	1.42806
1.10617	1.10617	1.2773	1.37964	0.368725	1.2773
1.04291	1.16601	1.2773	0.903188	0.824494	1.2773
1.22292	2.24287	0.368725	1.22292	1.60723	0.368725
1.80638	1.4749	0.63865	2.99553	0.521456	0.63865
1.42806	1.64899	0.975554	1.10617	3.25649	0.975554
1.32946	1.42806	1.32946	1.22292	1.37964	1.32946
0.368725	0.521456	1.32946	1.84362	3.15039	1.32946
0.521456	1.56437	1.04291	1.22292	1.84362	1.04291
1.04291	1.32946	0.824494	2.97275	1.22292	0.824494
1.68971	1.4749	1.04291	0.368725	1.10617	1.04291
1.04291	1.32946	0.521456	1.37964	0.63865	0.521456
0.975554	1.72947	1.10617	1.16601	28.9232	1.10617
0.73745	0.903188	2.58107	0.824494	1.32946	2.58107
0.73745	1.80638	1.72947	0.521456	1.76834	1.72947
1.52029	0.903188	0.521456	1.52029	3.8319	0.521456
1.42806	1.72947	2.41789	0.63865	1.68971	2.41789
0.73745	1.32946	0.521456	0.63865	0.903188	0.521456
0.975554	1.32946	0.73745	1.16601	0.63865	0.73745
0.824494	0.824494	1.42806	0.903188	4.05597	1.42806
1.32946	1.52029	1.10617	0.73745	0.521456	1.10617
1.2773	2.52785	1.4749	0.73745	1.60723	1.4749
0.824494	0.73745	0.521456	0.368725	2.52785	0.521456
0.521456	1.2773	1.56437	0.824494	1.4749	1.56437
1.16601	1.37964	1.10617	0.975554	1.10617	1.10617
0.73745	1.4749	2.30269	2.27297	1.88013	2.30269
0.975554	1.52029	1.2773	1.60723	0.824494	1.2773
0.824494	0.521456	1.22292	2.85613	1.72947	1.22292
1.2773	1.2773	1.22292	2.05297	1.72947	1.22292
0.903188	1.37964	1.76834	0.521456	0.73745	1.76834
1.52029	0.903188	1.10617	0.824494	0.903188	1.10617
0.521456	2.15002	1.10617	1.60723	1.16601	1.10617
1.16601	0.521456	1.2773	0.73745	1.04291	1.2773
0.73745	0.521456	1.16601	2.90334	0.368725	1.16601
0.368725	1.37964	0.73745	1.88013	1.56437	0.73745
1.60723	0.63865	1.88013	0.73745	1.04291	1.88013
1.04291	1.22292	1.22292	2.15002	0.73745	1.22292
0.521456	1.56437	1.37964	0.521456	1.68971	1.37964
1.22292	1.4749	1.60723	1.16601	2.36099	1.60723
1.56437	1.42806	1.32946	2.41789	1.2773	1.32946
1.2773	1.56437	1.2773	0.368725	0.63865	1.2773
0.73745	0.521456	0.903188	0.903188	1.56437	0.903188
1.37964	1.56437	1.04291	0.63865	0.824494	1.04291
0.824494	0.824494	0.368725	0.368725	0.903188	0.368725
0.63865	2.63322	1.91595	2.30269	0.903188	1.91595
0.368725	1.91595	0.903188	0.73745	0.975554	0.903188
0.903188	1.37964	1.98564	2.38961	0.368725	1.98564
1.04291	1.32946	1.04291	1.4749	4.25234	1.04291
0.368725	2.38961	1.16601	0.521456	0.824494	1.16601
1.22292	1.2773	0.368725	0.903188	0.824494	0.368725
1.16601	0.975554	0.521456	0.368725	1.42806	0.521456
0.368725	2.01959	0.73745	0.73745	0.73745	0.73745
1.04291	1.56437	0.824494	0.368725	0.521456	0.824494
0.824494	1.4749	2.05297	2.18141	1.22292	2.05297
0.975554	1.52029	1.2773	0.73745	0.521456	1.2773
0.903188	2.01959	1.10617	0.824494	1.10617	1.10617
0.975554	1.88013	1.95111	2.38961	2.36099	1.95111
1.04291	2.15002	1.98564	0.368725	0.368725	1.98564
1.16601	2.18141	0.73745	1.10617	0.521456	0.73745
1.2773	1.56437	0.73745	1.04291	1.88013	0.73745
0.824494	1.68971	1.22292	1.10617	2.21235	1.22292
0.368725	1.52029	1.88013	0.63865	0.903188	1.88013
1.2773	1.76834	4.08936	0.903188	1.16601	4.08936
0.521456	1.72947	0.824494	1.32946	0.521456	0.824494
1.32946	5.13574	0.824494	1.22292	0.73745	0.824494
0.368725	1.2773	1.42806	1.10617	0.73745	1.42806
1.4749	0.975554	1.2773	1.22292	0.521456	1.2773
0.975554	1.64899	1.42806	1.32946	1.64899	1.42806
1.16601	1.22292	1.10617	0.521456	1.56437	1.10617
1.16601	1.80638	1.37964	2.83223	1.16601	1.37964
1.32946	1.32946	0.521456	1.4749	2.05297	0.521456
0.73745	1.68971	1.64899	1.68971	1.04291	1.64899
1.22292	0.63865	1.42806	2.11816	0.368725	1.42806
1.76834	2.11816	1.04291	0.903188	0.63865	1.04291
1.52029	1.16601	0.73745	2.85613	3.06286	0.73745
1.60723	1.72947	5.38136	0.521456	0.521456	5.38136
0.824494	1.2773	1.42806	1.2773	2.41789	1.42806
0.824494	1.2773	1.98564	0.975554	1.10617	1.98564
1.68971	1.37964	0.73745	2.41789	0.824494	0.73745
0.73745	2.05297	1.37964	1.60723	1.2773	1.37964
1.2773	2.21235	1.32946	0.73745	0.368725	1.32946
0.368725	1.32946	1.2773	2.11816	0.368725	1.2773
1.68971	0.368725	1.16601	0.368725	0.368725	1.16601
0.903188	1.32946	1.42806	0.903188	1.56437	1.42806
1.2773	0.63865	0.824494	1.52029	0.521456	0.824494
1.68971	1.2773	1.32946	1.16601	0.73745	1.32946
0.975554	1.4749	0.73745	0.368725	2.01959	0.73745
1.42806	5.59199	1.04291	0.521456	1.64899	1.04291
0.63865	0.903188	1.64899	0.975554	1.16601	1.64899
1.60723	1.60723	0.73745	0.975554	0.73745	0.73745
1.60723	0.975554	2.33202	0.368725	0.63865	2.33202
1.64899	1.10617	2.27297	1.2773	1.42806	2.27297
0.903188	1.10617	1.10617	0.63865	1.56437	1.10617
1.68971	1.42806	0.975554	32.9303	1.42806	0.975554
1.04291	1.22292	1.16601	1.72947	1.98564	1.16601
1.52029	2.41789	1.4749	0.975554	3.49803	1.4749
1.10617	1.68971	0.975554	0.63865	0.975554	0.975554
1.68971	1.22292	0.368725	2.15002	2.65891	0.368725
1.10617	1.56437	1.16601	0.63865	0.63865	1.16601
1.04291	1.37964	2.08582	1.04291	0.903188	2.08582
1.04291	1.22292	1.37964	1.37964	0.63865	1.37964
0.368725	1.10617	1.84362	0.368725	1.04291	1.84362
0.521456	0.73745	1.42806	0.903188	1.22292	1.42806
1.22292	1.32946	0.63865	0.63865	0.521456	0.63865
1.68971	1.42806	0.63865	1.68971	1.42806	0.63865
1.04291	1.37964	1.72947	0.368725	1.60723	1.72947
0.521456	1.32946	1.56437	0.63865	1.52029	1.56437
0.368725	1.88013	2.05297	0.368725	3.19325	2.05297
1.4749	1.22292	0.903188	1.37964	1.42806	0.903188
0.975554	1.42806	4.2683	1.16601	1.10617	4.2683
1.42806	0.903188	1.37964	2.33202	1.42806	1.37964
0.521456	1.64899	0.975554	2.08582	0.975554	0.975554
0.903188	1.98564	1.72947	1.37964	1.72947	1.72947
0.903188	1.72947	0.975554	1.56437	0.368725	0.975554
1.22292	1.72947	1.88013	0.73745	1.22292	1.88013
1.10617	1.4749	0.903188	0.824494	2.75928	0.903188
0.368725	1.37964	0.368725	0.368725	1.16601	0.368725
1.04291	1.32946	1.32946	0.368725	1.68971	1.32946
1.04291	1.22292	1.84362	2.47348	1.04291	1.84362
0.73745	2.83223	0.903188	0.824494	1.10617	0.903188
1.10617	7.14033	1.2773	0.368725	1.72947	1.2773
1.2773	1.60723	2.65891	1.56437	0.73745	2.65891
0.975554	1.32946	1.95111	1.10617	0.368725	1.95111
1.04291	1.37964	1.56437	3.15039	0.521456	1.56437
1.32946	2.11816	1.95111	1.10617	0.73745	1.95111
1.22292	3.21447	1.64899	1.10617	1.56437	1.64899
1.2773	1.60723	2.24287	0.368725	0.368725	2.24287
1.16601	1.22292	1.16601	1.37964	1.04291	1.16601
1.42806	1.64899	0.63865	2.63322	0.521456	0.63865
0.73745	1.68971	0.521456	0.73745	0.521456	0.521456
0.903188	2.5546	1.95111	1.04291	0.63865	1.95111
0.368725	1.22292	0.824494	0.368725	0.521456	0.824494
1.60723	2.01959	1.16601	1.60723	1.64899	1.16601
1.64899	0.975554	1.04291	0.368725	1.60723	1.04291
0.824494	1.64899	1.22292	1.52029	1.04291	1.22292
1.04291	1.64899	1.16601	1.04291	1.37964	1.16601
1.2773	1.2773	1.42806	0.368725	0.73745	1.42806
1.10617	1.60723	0.903188	1.04291	0.368725	0.903188
0.368725	1.37964	0.824494	1.04291	3.31852	0.824494
1.16601	1.37964	1.60723	0.521456	0.368725	1.60723
0.903188	1.60723	3.61275	0.975554	1.10617	3.61275
1.10617	2.41789	0.903188	1.16601	2.05297	0.903188
2.41789	1.04291	0.73745	0.975554	0.368725	0.73745
1.32946	1.42806	0.975554	2.11816	2.18141	0.975554
1.56437	1.37964	3.59389	0.824494	0.63865	3.59389
0.975554	1.72947	0.63865	2.92666	2.73454	0.63865
0.63865	1.2773	0.975554	1.4749	1.04291	0.975554
0.521456	1.2773	0.368725	1.60723	0.521456	0.368725
1.10617	1.76834	2.05297	0.521456	0.368725	2.05297
0.903188	1.16601	1.10617	1.04291	2.44584	1.10617
1.16601	8.92588	0.903188	0.368725	2.75928	0.903188
1.80638	1.10617	0.63865	1.37964	0.368725	0.63865
0.368725	1.42806	2.50081	0.368725	0.368725	2.50081
1.32946	1.10617	2.99553	1.16601	1.76834	2.99553
0.824494	1.52029	0.63865	0.368725	0.975554	0.63865
1.16601	2.01959	1.37964	0.368725	0.73745	1.37964
0.824494	0.903188	1.16601	0.368725	0.368725	1.16601
0.975554	1.64899	0.824494	0.368725	2.27297	0.824494
1.52029	0.73745	0.368725	0.73745	1.98564	0.368725
1.52029	1.32946	1.98564	0.824494	0.368725	1.98564
1.04291	1.52029	2.80812	4.20411	1.32946	2.80812
0.521456	1.52029	1.37964	1.37964	1.37964	1.37964
1.32946	1.16601	1.37964	0.521456	0.521456	1.37964
1.56437	1.60723	1.37964	0.521456	1.32946	1.37964
0.521456	2.75928	1.95111	0.824494	4.37836	1.95111
1.37964	0.368725	1.72947	1.4749	2.73454	1.72947
1.32946	1.52029	1.04291	2.01959	1.42806	1.04291
0.903188	1.42806	1.10617	0.368725	0.368725	1.10617
1.16601	0.521456	0.368725	2.15002	1.52029	0.368725
1.32946	1.42806	1.56437	0.368725	0.368725	1.56437
1.56437	1.37964	0.903188	0.368725	0.368725	0.903188
1.04291	1.16601	1.52029	3.57492	2.70956	1.52029
1.72947	1.10617	0.975554	1.04291	1.4749	0.975554
0.903188	1.4749	1.42806	0.368725	1.68971	1.42806
1.04291	2.05297	1.04291	1.37964	2.65891	1.04291
1.32946	1.52029	1.88013	0.368725	2.52785	1.88013
1.10617	1.95111	1.64899	1.56437	0.903188	1.64899
1.16601	0.368725	1.16601	2.21235	0.368725	1.16601
0.368725	1.72947	0.368725	1.10617	1.64899	0.368725
0.63865	0.368725	2.27297	1.91595	1.64899	2.27297
0.824494	3.2773	1.2773	0.63865	1.32946	1.2773
0.73745	1.10617	1.80638	1.88013	1.16601	1.80638
1.16601	0.521456	0.903188	1.32946	0.975554	0.903188
1.22292	1.16601	1.80638	0.73745	2.47348	1.80638
1.76834	1.10617	0.368725	0.368725	0.368725	0.368725
0.521456	2.21235	3.65019	0.903188	1.16601	3.65019
0.903188	1.32946	0.903188	0.368725	2.18141	0.903188
0.903188	1.64899	1.16601	1.22292	2.58107	1.16601
1.04291	1.37964	1.64899	1.95111	1.91595	1.64899
0.368725	0.521456	1.91595	0.521456	1.60723	1.91595
0.368725	2.27297	2.15002	2.99553	0.903188	2.15002
1.22292	1.10617	0.824494	0.368725	1.2773	0.824494
1.2773	0.975554	0.521456	0.521456	2.11816	0.521456
0.368725	1.37964	1.52029	1.91595	0.63865	1.52029
0.824494	1.37964	0.73745	0.368725	1.04291	0.73745
0.903188	1.37964	2.36099	0.368725	3.2773	2.36099
1.16601	0.368725	0.975554	0.824494	0.368725	0.975554
0.521456	1.37964	0.903188	0.521456	2.27297	0.903188
0.63865	1.56437	0.63865	2.68436	1.84362	0.63865
1.88013	1.22292	0.368725	1.64899	0.368725	0.368725
1.10617	1.32946	1.4749	0.521456	2.80812	1.4749
0.903188	1.42806	0.368725	1.04291	1.16601	0.368725
0.521456	2.80812	0.73745	0.975554	1.16601	0.73745
0.975554	1.84362	0.521456	0.63865	1.16601	0.521456
1.16601	1.84362	1.10617	1.76834	0.824494	1.10617
1.04291	0.521456	1.22292	0.368725	1.16601	1.22292
1.04291	0.975554	2.05297	1.60723	0.903188	2.05297
0.63865	0.368725	1.04291	0.73745	2.58107	1.04291
0.975554	1.60723	0.63865	1.10617	2.36099	0.63865
1.10617	1.68971	0.368725	0.63865	1.4749	0.368725
1.84362	1.32946	1.22292	0.903188	1.88013	1.22292
1.64899	1.37964	0.521456	1.2773	1.16601	0.521456
1.2773	1.98564	1.42806	1.37964	0.368725	1.42806
1.2773	3.47854	1.42806	1.52029	1.32946	1.42806
0.73745	0.368725	1.10617	1.32946	1.98564	1.10617
1.2773	1.91595	0.63865	0.521456	3.12873	0.63865
0.824494	0.521456	1.37964	0.521456	0.63865	1.37964
0.368725	0.368725	1.22292	0.73745	1.22292	1.22292
0.975554	0.368725	0.903188	0.975554	1.16601	0.903188
0.73745	2.08582	1.56437	1.4749	1.16601	1.56437
0.368725	1.52029	1.80638	0.73745	1.16601	1.80638
1.22292	1.22292	1.32946	0.903188	0.975554	1.32946
0.975554	1.16601	1.95111	0.368725	2.65891	1.95111
0.521456	1.16601	1.22292	0.368725	1.2773	1.22292
1.60723	2.05297	0.521456	1.32946	0.73745	0.521456
0.63865	1.52029	0.903188	1.32946	1.91595	0.903188
0.368725	1.91595	0.903188	0.521456	1.37964	0.903188
0.903188	0.975554	1.16601	3.04058	2.87983	1.16601
0.521456	1.68971	0.521456	0.975554	0.368725	0.521456
1.22292	2.05297	1.37964	0.903188	3.63152	1.37964
1.16601	0.73745	1.60723	0.521456	0.903188	1.60723
0.63865	2.11816	1.42806	1.56437	0.368725	1.42806
1.2773	1.04291	1.4749	1.68971	0.368725	1.4749
1.04291	1.4749	0.975554	1.52029	0.368725	0.975554
1.16601	0.903188	3.01814	1.16601	1.52029	3.01814
1.22292	1.10617	1.2773	3.21447	0.63865	1.2773
0.73745	2.41789	1.2773	2.08582	0.73745	1.2773
1.42806	1.95111	1.32946	0.368725	0.63865	1.32946
1.16601	2.15002	0.521456	0.824494	2.38961	0.521456
1.16601	1.64899	1.22292	1.88013	0.73745	1.22292
1.37964	1.37964	1.42806	0.63865	1.76834	1.42806
1.60723	1.22292	0.73745	0.73745	1.42806	0.73745
0.368725	1.52029	0.521456	1.04291	1.76834	0.521456
0.975554	0.73745	3.90222	1.10617	1.32946	3.90222
1.10617	1.64899	0.73745	2.05297	0.975554	0.73745
1.10617	1.37964	1.52029	1.32946	0.521456	1.52029
0.368725	0.73745	1.4749	0.521456	0.368725	1.4749
1.52029	0.521456	2.38961	0.73745	0.903188	2.38961
0.975554	1.37964	1.60723	0.73745	1.22292	1.60723
1.04291	0.975554	1.52029	1.80638	3.31852	1.52029
0.368725	1.88013	1.64899	0.368725	1.32946	1.64899
1.10617	1.04291	0.903188	1.76834	0.368725	0.903188
0.73745	1.2773	0.824494	0.63865	0.63865	0.824494
1.95111	1.04291	1.22292	2.65891	2.65891	1.22292
0.368725	2.27297	1.32946	0.521456	2.24287	1.32946
1.52029	1.32946	0.824494	0.73745	1.4749	0.824494
1.60723	1.95111	1.52029	0.63865	0.368725	1.52029
1.10617	0.903188	0.824494	0.368725	2.85613	0.824494
1.22292	2.38961	1.84362	1.2773	2.24287	1.84362
0.521456	0.73745	1.2773	1.10617	0.368725	1.2773
0.824494	2.38961	1.32946	2.30269	0.368725	1.32946
0.824494	1.64899	1.68971	0.63865	1.2773	1.68971
1.2773	1.16601	1.64899	2.21235	1.22292	1.64899
1.2773	1.4749	1.76834	0.521456	1.68971	1.76834
1.16601	1.37964	1.10617	3.23555	0.824494	1.10617
1.32946	1.60723	0.903188	0.63865	0.368725	0.903188
1.4749	1.42806	1.16601	0.63865	1.22292	1.16601
0.368725	1.10617	0.824494	1.22292	0.73745	0.824494
0.975554	1.60723	1.04291	0.73745	0.824494	1.04291
1.37964	1.56437	1.37964	1.32946	0.975554	1.37964
1.10617	1.52029	0.73745	3.79625	1.4749	0.73745
0.63865	0.824494	1.16601	0.63865	0.368725	1.16601
0.73745	1.2773	1.10617	0.73745	1.64899	1.10617
1.04291	1.68971	0.521456	2.50081	0.73745	0.521456
1.32946	1.42806	1.56437	0.368725	1.42806	1.56437
1.2773	1.98564	1.95111	1.56437	0.824494	1.95111
0.368725	1.52029	1.4749	1.2773	1.37964	1.4749
1.04291	2.01959	0.63865	1.22292	0.73745	0.63865
1.42806	1.32946	0.824494	0.368725	1.22292	0.824494
0.63865	2.24287	2.18141	1.04291	0.521456	2.18141
0.903188	1.80638	0.903188	0.521456	0.521456	0.903188
4.08936	1.60723	1.88013	0.368725	0.368725	1.88013
1.2773	1.04291	1.60723	0.975554	0.368725	1.60723
1.16601	1.52029	0.824494	2.33202	0.368725	0.824494
1.4749	1.37964	1.04291	1.2773	0.824494	1.04291
0.368725	0.368725	0.521456	1.37964	1.88013	0.521456
0.63865	0.73745	1.2773	0.368725	1.72947	1.2773
0.521456	1.42806	0.903188	1.22292	1.10617	0.903188
1.16601	2.5546	1.22292	0.368725	1.37964	1.22292
1.32946	1.60723	0.975554	1.84362	0.368725	0.975554
1.04291	1.52029	1.2773	0.521456	1.56437	1.2773
1.42806	1.22292	0.903188	0.368725	1.04291	0.903188
1.37964	1.72947	1.95111	0.521456	1.4749	1.95111
1.16601	1.68971	1.95111	1.16601	0.975554	1.95111
0.824494	1.37964	0.903188	1.10617	3.39947	0.903188
0.521456	1.56437	0.63865	0.73745	0.63865	0.63865
1.32946	1.88013	1.04291	0.368725	0.903188	1.04291
0.521456	0.975554	1.2773	1.04291	1.10617	1.2773
1.10617	1.16601	0.368725	2.01959	2.08582	0.368725
1.37964	1.22292	2.15002	1.22292	1.37964	2.15002
1.04291	1.22292	1.2773	1.16601	1.04291	1.2773
0.903188	2.27297	1.04291	1.16601	0.73745	1.04291
0.63865	1.72947	0.368725	3.04058	0.975554	0.368725
0.521456	0.368725	1.32946	1.04291	0.824494	1.32946
1.76834	1.84362	1.22292	1.04291	0.521456	1.22292
1.42806	1.22292	1.52029	1.4749	0.368725	1.52029
2.01959	1.52029	1.04291	0.368725	0.824494	1.04291
0.903188	1.64899	1.76834	0.63865	1.4749	1.76834
1.32946	1.10617	1.2773	0.63865	1.32946	1.2773
0.73745	1.60723	1.37964	1.4749	1.60723	1.37964
1.68971	2.27297	0.368725	1.91595	2.83223	0.368725
1.56437	1.84362	0.368725	1.4749	0.368725	0.368725
1.37964	2.99553	1.80638	0.368725	1.32946	1.80638
0.903188	2.58107	0.824494	0.368725	2.36099	0.824494
0.73745	1.52029	1.72947	1.42806	0.824494	1.72947
0.63865	1.16601	2.99553	1.04291	1.10617	2.99553
0.73745	1.22292	1.2773	0.73745	0.824494	1.2773
1.32946	1.56437	1.32946	1.32946	0.521456	1.32946
0.63865	1.2773	0.368725	1.2773	2.11816	0.368725
0.521456	0.63865	1.04291	0.824494	0.73745	1.04291
0.975554	1.68971	0.521456	2.68436	1.2773	0.521456
1.10617	1.42806	1.64899	1.4749	0.903188	1.64899
0.521456	1.52029	0.368725	0.63865	2.30269	0.368725
0.63865	1.56437	2.08582	1.52029	1.32946	2.08582
0.63865	0.521456	0.63865	1.32946	0.824494	0.63865
0.521456	1.68971	0.903188	1.04291	0.63865	0.903188
1.16601	3.08497	1.76834	1.68971	0.521456	1.76834
1.16601	1.16601	0.975554	0.824494	1.68971	0.975554
0.903188	1.32946	1.2773	2.11816	2.30269	1.2773
1.42806	1.10617	0.521456	0.73745	0.63865	0.521456
0.521456	1.2773	1.88013	0.824494	0.521456	1.88013
0.975554	2.27297	1.64899	0.975554	0.368725	1.64899
0.73745	1.68971	1.42806	0.368725	0.73745	1.42806
1.2773	2.08582	1.60723	1.91595	1.80638	1.60723
0.63865	1.2773	3.35924	2.11816	0.368725	3.35924
0.73745	1.56437	0.63865	0.903188	0.975554	0.63865
0.73745	1.88013	0.368725	0.824494	0.368725	0.368725
1.2773	2.78381	2.92666	1.60723	1.56437	2.92666
0.368725	0.73745	1.16601	1.2773	0.824494	1.16601
0.824494	1.68971	0.903188	1.91595	1.56437	0.903188
1.2773	2.01959	0.903188	1.10617	1.32946	0.903188
0.521456	1.32946	2.05297	0.368725	0.368725	2.05297
0.63865	1.72947	1.04291	0.521456	0.73745	1.04291
1.10617	1.04291	1.52029	0.63865	0.63865	1.52029
1.04291	1.22292	0.73745	0.975554	0.368725	0.73745
0.824494	1.56437	0.63865	0.73745	2.18141	0.63865
1.04291	1.91595	1.4749	1.22292	1.52029	1.4749
1.10617	1.42806	3.57492	0.521456	0.63865	3.57492
1.32946	0.521456	1.04291	3.25649	1.2773	1.04291
1.32946	1.95111	0.903188	1.56437	0.63865	0.903188
0.521456	1.64899	1.04291	2.5546	0.368725	1.04291
0.903188	0.903188	0.903188	0.368725	1.2773	0.903188
0.73745	1.56437	0.368725	0.368725	2.27297	0.368725
0.521456	1.16601	0.903188	1.37964	0.63865	0.903188
1.91595	1.16601	1.10617	0.521456	0.73745	1.10617
1.32946	1.52029	1.04291	0.63865	1.32946	1.04291
1.2773	2.38961	1.84362	0.368725	1.16601	1.84362
1.64899	1.16601	0.73745	0.824494	3.39947	0.73745
1.2773	0.368725	1.4749	1.91595	0.368725	1.4749
1.32946	1.2773	1.56437	0.368725	1.56437	1.56437
0.521456	2.21235	1.16601	1.42806	1.42806	1.16601
1.2773	1.56437	1.64899	1.37964	1.16601	1.64899
1.52029	2.41789	1.4749	1.64899	0.368725	1.4749
1.16601	0.975554	0.903188	0.521456	1.64899	0.903188
0.903188	1.80638	0.521456	0.368725	1.76834	0.521456
1.22292	1.4749	0.368725	2.21235	0.368725	0.368725
1.60723	2.05297	0.824494	0.368725	1.16601	0.824494
1.60723	2.01959	0.63865	1.32946	2.5546	0.63865
1.22292	2.52785	1.04291	0.521456	1.72947	1.04291
1.32946	0.903188	1.10617	0.63865	1.95111	1.10617
0.73745	1.04291	1.04291	1.60723	1.56437	1.04291
0.824494	1.64899	1.22292	1.42806	1.32946	1.22292
1.22292	1.52029	0.521456	0.63865	0.73745	0.521456
0.903188	2.08582	1.37964	1.32946	1.22292	1.37964
0.824494	2.24287	0.73745	0.824494	1.91595	0.73745
0.521456	1.16601	0.368725	1.4749	1.04291	0.368725
0.63865	1.88013	3.59389	0.975554	3.12873	3.59389
0.368725	1.2773	1.52029	0.975554	1.32946	1.52029
0.368725	1.37964	1.22292	0.368725	0.903188	1.22292
0.368725	0.73745	0.975554	0.903188	0.975554	0.975554
12.257	2.5546	1.22292	2.30269	0.368725	1.22292
0.368725	1.42806	1.10617	0.63865	1.32946	1.10617
1.10617	1.32946	1.04291	1.64899	1.16601	1.04291
0.824494	2.52785	1.4749	2.30269	0.903188	1.4749
0.63865	1.10617	1.22292	1.04291	0.824494	1.22292
0.975554	1.60723	0.73745	2.01959	1.04291	0.73745
1.04291	1.88013	1.10617	1.76834	0.975554	1.10617
1.56437	0.63865	1.56437	0.521456	0.368725	1.56437
0.368725	1.37964	1.04291	1.98564	1.32946	1.04291
0.521456	1.16601	1.22292	1.84362	0.521456	1.22292
0.368725	0.975554	2.08582	1.37964	2.24287	2.08582
2.24287	1.16601	0.63865	1.76834	3.04058	0.63865
1.10617	0.975554	1.76834	0.368725	1.10617	1.76834
1.2773	1.16601	1.16601	0.521456	0.368725	1.16601
1.16601	1.37964	2.05297	0.903188	0.368725	2.05297
1.32946	1.64899	1.56437	0.63865	0.903188	1.56437
0.903188	1.64899	1.68971	1.56437	1.10617	1.68971
1.76834	0.521456	0.975554	1.16601	0.824494	0.975554
1.2773	1.16601	0.73745	0.521456	1.42806	0.73745
0.903188	1.68971	0.73745	0.521456	1.4749	0.73745
1.2773	1.42806	2.21235	0.368725	1.4749	2.21235
0.903188	1.42806	1.4749	1.37964	0.368725	1.4749
0.824494	1.68971	1.2773	0.521456	0.521456	1.2773
0.975554	1.10617	1.64899	1.68971	1.2773	1.64899
0.368725	1.98564	1.04291	0.903188	1.60723	1.04291
1.37964	0.73745	0.73745	1.22292	0.824494	0.73745
1.04291	0.824494	2.80812	0.824494	1.32946	2.80812
1.10617	26.1976	0.63865	0.368725	1.42806	0.63865
1.37964	2.41789	0.368725	2.83223	0.975554	0.368725
1.80638	1.37964	1.04291	1.88013	1.4749	1.04291
0.975554	0.521456	1.10617	2.21235	1.10617	1.10617
1.04291	1.32946	1.10617	1.04291	1.16601	1.10617
0.521456	1.52029	0.368725	1.88013	0.903188	0.368725
1.56437	2.18141	1.10617	0.73745	0.824494	1.10617
0.903188	0.521456	1.64899	1.37964	1.4749	1.64899
1.32946	1.32946	2.18141	0.975554	1.10617	2.18141
0.975554	1.60723	1.60723	0.521456	3.23555	1.60723
1.72947	0.73745	1.76834	1.37964	2.18141	1.76834
1.04291	1.42806	0.903188	1.52029	0.368725	0.903188
1.22292	0.903188	1.52029	1.32946	1.10617	1.52029
0.521456	1.37964	0.975554	0.63865	1.88013	0.975554
0.824494	1.95111	1.04291	0.368725	1.16601	1.04291
1.72947	1.56437	0.521456	0.521456	0.903188	0.521456
0.521456	1.2773	1.68971	1.98564	1.80638	1.68971
1.4749	1.42806	0.903188	0.903188	3.59389	0.903188
0.903188	4.15532	1.32946	0.368725	1.22292	1.32946
1.10617	1.80638	0.975554	0.73745	1.95111	0.975554
1.37964	0.521456	2.01959	0.368725	0.975554	2.01959
0.903188	1.56437	4.03918	0.63865	0.521456	4.03918
0.975554	1.68971	1.37964	1.04291	1.32946	1.37964
1.22292	3.10693	0.368725	1.64899	1.60723	0.368725
1.22292	1.2773	0.521456	0.521456	1.2773	0.521456
0.521456	1.76834	0.975554	0.824494	1.42806	0.975554
0.63865	0.368725	1.91595	0.368725	1.32946	1.91595
1.37964	1.4749	1.52029	3.45895	1.04291	1.52029
0.521456	0.975554	0.368725	0.824494	0.73745	0.368725
1.04291	1.72947	0.368725	1.10617	1.52029	0.368725
1.10617	0.73745	0.521456	0.368725	1.72947	0.521456
0.368725	1.10617	1.76834	0.73745	1.42806	1.76834
1.42806	2.21235	1.60723	2.15002	3.15039	1.60723
0.521456	1.16601	0.824494	0.73745	1.22292	0.824494
1.2773	1.72947	1.10617	1.72947	1.10617	1.10617
1.37964	1.91595	0.63865	2.18141	2.08582	0.63865
1.04291	0.73745	0.521456	2.73454	1.4749	0.521456
1.16601	1.16601	1.37964	0.368725	2.24287	1.37964
1.22292	1.52029	2.01959	0.975554	1.42806	2.01959
1.42806	0.63865	1.04291	0.975554	0.903188	1.04291
0.521456	1.72947	2.44584	0.368725	1.32946	2.44584
0.368725	1.16601	1.37964	0.368725	0.521456	1.37964
0.73745	1.60723	1.04291	0.368725	1.37964	1.04291
0.824494	1.2773	1.56437	0.824494	1.37964	1.56437
1.60723	1.76834	1.37964	0.368725	1.56437	1.37964
0.63865	1.04291	0.73745	0.63865	1.32946	0.73745
0.73745	1.84362	0.824494	1.2773	0.73745	0.824494
1.16601	2.05297	1.37964	1.10617	2.73454	1.37964
0.521456	0.903188	1.88013	2.68436	0.521456	1.88013
1.37964	1.32946	1.32946	0.63865	0.368725	1.32946
0.368725	1.60723	1.52029	2.36099	0.73745	1.52029
0.824494	1.22292	1.2773	1.68971	0.521456	1.2773
0.824494	0.73745	0.824494	1.10617	1.32946	0.824494
0.368725	1.16601	1.04291	2.41789	2.05297	1.04291
1.68971	1.04291	2.01959	0.824494	1.2773	2.01959
0.63865	1.37964	1.04291	2.30269	1.52029	1.04291
0.368725	1.4749	1.4749	1.04291	1.22292	1.4749
1.32946	1.10617	1.52029	0.521456	1.16601	1.52029
1.16601	0.903188	1.68971	1.22292	2.11816	1.68971
1.16601	3.77831	0.824494	2.01959	1.64899	0.824494
1.16601	3.08497	1.16601	1.04291	0.521456	1.16601
1.37964	0.368725	0.73745	0.368725	1.4749	0.73745
1.10617	0.824494	1.04291	1.10617	1.4749	1.04291
1.2773	1.98564	1.04291	1.56437	1.04291	1.04291
1.10617	1.37964	1.91595	1.32946	1.72947	1.91595
0.73745	0.903188	0.73745	1.80638	1.37964	0.73745
1.37964	1.64899	0.521456	0.903188	1.4749	0.521456
1.10617	1.4749	1.37964	0.368725	1.04291	1.37964
1.60723	1.2773	1.32946	1.88013	1.32946	1.32946
1.04291	1.4749	0.73745	0.73745	1.95111	0.73745
0.521456	1.37964	0.63865	1.37964	1.52029	0.63865
0.824494	1.2773	0.903188	1.72947	1.32946	0.903188
0.824494	1.42806	1.52029	1.04291	1.22292	1.52029
0.824494	1.22292	1.32946	0.824494	0.73745	1.32946
0.73745	2.01959	1.56437	2.99553	1.56437	1.56437
1.22292	1.42806	0.73745	0.521456	0.521456	0.73745
0.63865	2.92666	2.41789	1.64899	0.73745	2.41789
0.824494	0.521456	1.22292	0.975554	0.521456	1.22292
1.22292	2.15002	1.04291	0.63865	1.37964	1.04291
1.04291	0.975554	1.52029	0.63865	0.63865	1.52029
0.368725	1.68971	0.368725	0.903188	0.73745	0.368725
1.56437	1.98564	0.73745	0.903188	1.80638	0.73745
0.975554	1.72947	0.368725	2.15002	1.2773	0.368725
0.368725	1.16601	1.72947	0.63865	0.903188	1.72947
0.824494	1.37964	2.05297	2.27297	1.42806	2.05297
2.01959	2.05297	1.42806	2.41789	3.49803	1.42806
1.37964	1.52029	2.38961	0.73745	2.01959	2.38961
1.37964	1.32946	0.63865	2.21235	1.42806	0.63865
0.73745	1.56437	0.368725	0.903188	1.60723	0.368725
0.368725	0.368725	2.11816	1.04291	0.63865	2.11816
1.37964	1.4749	0.903188	1.52029	0.903188	0.903188
0.903188	1.10617	1.4749	1.56437	1.60723	1.4749
0.63865	1.60723	0.73745	1.80638	1.4749	0.73745
1.37964	1.16601	1.04291	0.368725	1.2773	1.04291
0.975554	0.903188	0.824494	0.368725	0.63865	0.824494
0.975554	1.16601	0.73745	3.57492	1.10617	0.73745
1.22292	1.4749	0.73745	2.38961	1.72947	0.73745
1.22292	1.88013	2.05297	0.63865	1.68971	2.05297
0.521456	1.32946	3.61275	0.73745	1.22292	3.61275
0.368725	2.80812	1.16601	0.824494	0.521456	1.16601
1.32946	1.84362	0.73745	0.63865	1.37964	0.73745
0.63865	0.521456	1.37964	2.68436	0.824494	1.37964
0.368725	1.32946	2.18141	0.975554	1.84362	2.18141
0.975554	1.04291	1.32946	1.16601	1.37964	1.32946
1.2773	1.22292	0.975554	2.70956	1.10617	0.975554
0.63865	1.80638	1.37964	1.4749	1.60723	1.37964
1.2773	1.56437	0.903188	1.16601	2.27297	0.903188
1.60723	1.4749	0.368725	1.2773	0.903188	0.368725
0.975554	1.10617	0.975554	1.76834	1.84362	0.975554
1.52029	1.91595	1.37964	0.63865	2.41789	1.37964
1.10617	1.56437	1.52029	1.2773	2.24287	1.52029
0.73745	1.56437	1.37964	1.22292	1.52029	1.37964
0.521456	1.2773	1.37964	0.73745	0.63865	1.37964
0.73745	1.64899	0.824494	1.60723	1.37964	0.824494
0.975554	0.824494	0.975554	1.80638	1.22292	0.975554
0.73745	1.04291	0.903188	1.32946	0.903188	0.903188
1.68971	1.37964	0.521456	0.521456	1.04291	0.521456
1.22292	2.08582	0.368725	1.84362	1.16601	0.368725
0.975554	0.521456	0.63865	1.60723	1.52029	0.63865
1.2773	1.37964	0.521456	1.04291	0.368725	0.521456
1.16601	1.32946	1.56437	1.16601	1.60723	1.56437
1.32946	1.91595	0.368725	0.73745	1.42806	0.368725
0.73745	0.975554	2.90334	1.72947	2.58107	2.90334
1.16601	1.68971	1.91595	1.2773	1.84362	1.91595
1.4749	1.60723	1.37964	2.38961	1.10617	1.37964
2.36099	3.2773	0.824494	1.22292	1.2773	0.824494
0.903188	2.24287	1.2773	1.04291	0.73745	1.2773
1.16601	1.16601	1.22292	0.824494	1.16601	1.22292
1.16601	1.16601	1.04291	1.37964	1.37964	1.04291
0.903188	1.98564	0.975554	0.368725	1.22292	0.975554
0.521456	1.2773	0.521456	0.73745	0.975554	0.521456
1.98564	1.72947	1.10617	0.368725	1.56437	1.10617
1.16601	1.16601	0.63865	2.24287	1.64899	0.63865
0.73745	1.52029	0.63865	0.903188	0.975554	0.63865
1.52029	1.56437	0.73745	1.10617	0.975554	0.73745
1.32946	1.72947	0.73745	0.975554	0.521456	0.73745
1.04291	0.824494	1.10617	1.52029	0.903188	1.10617
1.52029	1.2773	2.18141	0.975554	1.37964	2.18141
1.10617	1.22292	1.60723	2.47348	1.16601	1.60723
1.10617	0.521456	0.368725	2.65891	1.4749	0.368725
0.903188	1.37964	1.32946	0.73745	0.975554	1.32946
0.824494	1.88013	0.368725	1.22292	0.903188	0.368725
[truncated: 1,545 more rows]
