# Supplementary material for: Proliferating coacervate droplets as the missing link between chemistry and biology in the origins of life
Source: Nat Commun. 2021 Sep 24;12:5487. doi: 10.1038/s41467-021-25530-6 (PMC8463549; doi:10.1038/s41467-021-25530-6)
Supplement: Supplementary file 7 — Source Data [file 41467_2021_25530_MOESM7_ESM.zip › Source Data/DATA_SI/DATA_SI/Supplementary Figure18.xlsx]

## Sheet: List of droplet number
	Trials
Generation	1	2	3	4	5
1	1327	1288	2157	1449	1388
2	1586	1880	2116	1826	1492
3	1994	2837	1873	1482	1788
