# Supplementary material for: Proliferating coacervate droplets as the missing link between chemistry and biology in the origins of life
Source: Nat Commun. 2021 Sep 24;12:5487. doi: 10.1038/s41467-021-25530-6 (PMC8463549; doi:10.1038/s41467-021-25530-6)
Supplement: Supplementary file 7 — Source Data [file 41467_2021_25530_MOESM7_ESM.zip › Source Data/DATA_SI/DATA_SI/Supplementary Figure19.xlsx]

## Sheet: growth_anal
Time/min	Diameter/nm	Conversion^1/3
10	57.2	1.01986
30	107.9	1.85141
65	131	2.78558
100	185.7	3.2055
135	206.2	3.51959
170	229.1	3.69797
205	269.7	3.75095
240	246.8	3.86784
275	267.2	3.93366
310	353	3.98625
345	295.6	3.99816
380	322.9	4.02643
415	357.4	4.04615
485	388	4.07407
520	383.7	4.06038
555	422.6	4.07554
590	388.5	4.07415
625	391.5	4.08183
660	479.4	4.06533
695	476.1	4.07097
730	434.7	4.06935
765	428.8	4.06461
835	521.2	4.06529
905	511.8	4.046
1010	467	4.03813
1080	567.4	4.01147
1115	563.2	4.01058
