# Supplementary material for: Proliferating coacervate droplets as the missing link between chemistry and biology in the origins of life
Source: Nat Commun. 2021 Sep 24;12:5487. doi: 10.1038/s41467-021-25530-6 (PMC8463549; doi:10.1038/s41467-021-25530-6)
Supplement: Supplementary file 7 — Source Data [file 41467_2021_25530_MOESM7_ESM.zip › Source Data/DATA_SI/DATA_SI/Supplementary Figure20c.xlsx]

## Sheet: sheet1
dispersion with added Mpre				filtered droplet dispersion 24 h after Mpre addition
Time /h	Average diameter	S.D.		Time /h	Average diameter	S.D.
0.166667	42	12.3		0.166667
6	153	43.8		6
24	258.2	71.4		24	137.7	37.9
48	246.1	71.3		48	127.1	38.9
72	247.3	71.2		72	176.4	47.5
96	247.6	72.4		96
120	243.8	66.8		120
