# Supplementary material for: Proliferating coacervate droplets as the missing link between chemistry and biology in the origins of life
Source: Nat Commun. 2021 Sep 24;12:5487. doi: 10.1038/s41467-021-25530-6 (PMC8463549; doi:10.1038/s41467-021-25530-6)
Supplement: Supplementary file 7 — Source Data [file 41467_2021_25530_MOESM7_ESM.zip › Source Data/DATA_SI/DATA_SI/Supplementary Figure22b.xlsx]

## Sheet: S22b
Central region																Peripheral region
1				2				3				4				1				2				3				4
Low wavenumber		High wavenumber		Low wavenumber		High wavenumber		Low wavenumber		High wavenumber		Low wavenumber		High wavenumber		Low wavenumber		High wavenumber		Low wavenumber		High wavenumber		Low wavenumber		High wavenumber		Low wavenumber		High wavenumber
Wavenumber	Intensity	Wavenumber	Intensity	Wavenumber	Intensity	Wavenumber	Intensity	Wavenumber	Intensity	Wavenumber	Intensity	Wavenumber	Intensity	Wavenumber	Intensity	Wavenumber	Intensity	Wavenumber	Intensity	Wavenumber	Intensity	Wavenumber	Intensity	Wavenumber	Intensity	Wavenumber	Intensity	Wavenumber	Intensity	Wavenumber	Intensity
715.858	2.32143	1643.15	3.41481	715.858	2.58824	1643.15	2.17007	715.858	2.27381	1643.15	2	715.858	2.51786	1643.15	2.35511	715.858	2.63194	1643.15	2.5989	715.858	2.85119	1643.15	2.40556	715.858	2.03333	1643.15	2.78571	715.858	2.21164	1643.15	2.1039
718.567	7.54365	1645.58	4.51852	718.567	7.91597	1645.58	4.30272	718.567	7.27976	1645.58	4.61765	718.567	8.11607	1645.58	5.11364	718.567	8.52083	1645.58	4.32418	718.567	8.18452	1645.58	5.92778	718.567	7.83333	1645.58	3.69048	718.567	8.28571	1645.58	4.78571
721.276	150.976	1648.01	72.1704	721.276	148.87	1648.01	69.7177	721.276	150.512	1648.01	70.6676	721.276	152.621	1648.01	73.1705	721.276	158.194	1648.01	71.5824	721.276	154.036	1648.01	72.2722	721.276	146.748	1648.01	68.2798	721.276	159.54	1648.01	71.1721
723.983	152.841	1650.45	73.6667	723.983	149.798	1650.45	72.3776	723.983	151.292	1650.45	70.7647	723.983	151.246	1650.45	73.6392	723.983	160.715	1650.45	73.3242	723.983	158.185	1650.45	73.4556	723.983	147.914	1650.45	68.4583	723.983	159.455	1650.45	71.5357
726.69	151.437	1652.87	72.2926	726.69	149.076	1652.87	70.0544	726.69	150.369	1652.87	70.9794	726.69	152.406	1652.87	72.8295	726.69	158.09	1652.87	72.4121	726.69	154.054	1652.87	73	726.69	146.995	1652.87	68.6964	726.69	159.783	1652.87	70.5455
729.396	151.401	1655.3	72.1852	729.396	149.668	1655.3	70.0986	729.396	150.881	1655.3	71.2676	729.396	153.884	1655.3	72.9148	729.396	158.347	1655.3	72.1044	729.396	155.399	1655.3	72.7556	729.396	147.276	1655.3	69.4167	729.396	159.751	1655.3	71.9643
732.101	153.353	1657.73	71.9556	732.101	149.181	1657.73	70.7313	732.101	150.476	1657.73	69.4765	732.101	152.429	1657.73	72.4261	732.101	158.549	1657.73	71.6044	732.101	154.935	1657.73	71.1889	732.101	147.129	1657.73	67.8988	732.101	162.72	1657.73	70.9513
734.805	153.127	1660.16	72.3444	734.805	149.063	1660.16	69.2415	734.805	153.726	1660.16	69.6941	734.805	152.33	1660.16	72.3409	734.805	160.41	1660.16	71.1593	734.805	154.595	1660.16	71.6833	734.805	149.167	1660.16	67.7798	734.805	160.476	1660.16	70.4513
737.508	153.226	1662.59	71.0222	737.508	150.588	1662.59	69.534	737.508	152.762	1662.59	69.7147	737.508	154.076	1662.59	71.6619	737.508	159.312	1662.59	69.6813	737.508	157.47	1662.59	70.35	737.508	147.052	1662.59	67.119	737.508	160.54	1662.59	69.2792
740.211	154.361	1665.01	71.5556	740.211	150.399	1665.01	70.1769	740.211	153.363	1665.01	68.95	740.211	153.384	1665.01	70.4176	740.211	159.625	1665.01	71.7363	740.211	156.982	1665.01	70.3167	740.211	149.552	1665.01	66.4643	740.211	160.894	1665.01	68.8831
742.912	156.028	1667.44	70.9667	742.912	151.592	1667.44	68.7381	742.912	154.369	1667.44	69.7206	742.912	155.17	1667.44	71.6278	742.912	161.118	1667.44	69.4396	742.912	157	1667.44	70.9333	742.912	150.162	1667.44	66.9583	742.912	162.175	1667.44	69.3409
745.613	155.071	1669.86	71.0407	745.613	152.508	1669.86	68.8537	745.613	153.518	1669.86	69.7676	745.613	155.022	1669.86	71.3438	745.613	162.25	1669.86	70.8352	745.613	157.304	1669.86	70.2167	745.613	150.848	1669.86	66.3155	745.613	162.714	1669.86	69.5195
748.313	155.869	1672.28	70.9444	748.313	152.735	1672.28	68.4218	748.313	154.97	1672.28	68.1735	748.313	156.902	1672.28	70.5398	748.313	162.062	1672.28	69.8846	748.313	157.845	1672.28	70.9111	748.313	151.7	1672.28	67.4762	748.313	161.646	1672.28	69.0162
751.012	155.806	1674.71	69.6333	751.012	153.08	1674.71	68.7585	751.012	156.012	1674.71	68.4088	751.012	156.098	1674.71	71.1193	751.012	162.333	1674.71	70.3736	751.012	157.19	1674.71	69.7944	751.012	151.3	1674.71	66.4167	751.012	163.947	1674.71	69.0649
753.711	156.679	1677.13	70.3333	753.711	153.744	1677.13	68.1156	753.711	155.107	1677.13	67.4794	753.711	156.719	1677.13	70.2699	753.711	162.292	1677.13	71.467	753.711	156.905	1677.13	71	753.711	151.943	1677.13	66.0357	753.711	164.831	1677.13	68.5519
756.408	156.754	1679.55	69.4704	756.408	153.626	1679.55	68.2891	756.408	154.958	1679.55	68.8176	756.408	156.857	1679.55	70.9517	756.408	163.424	1679.55	69.8901	756.408	158.994	1679.55	69.0611	756.408	151.819	1679.55	65.8036	756.408	163.677	1679.55	67.9675
759.105	158.313	1681.97	69.3593	759.105	154.878	1681.97	67.4456	759.105	155.095	1681.97	67.3794	759.105	158.089	1681.97	69.9858	759.105	163.069	1681.97	69.967	759.105	159.649	1681.97	70.1833	759.105	152.048	1681.97	65.2202	759.105	164.714	1681.97	67.8896
761.8	156.437	1684.39	68.8407	761.8	154.013	1684.39	68.5136	761.8	157.065	1684.39	68.2941	761.8	158.371	1684.39	70.1392	761.8	163.042	1684.39	69.3297	761.8	159.53	1684.39	68.7111	761.8	152.914	1684.39	65.9821	761.8	164.735	1684.39	68.0325
764.495	156.976	1686.81	67.8963	764.495	153.693	1686.81	65.9116	764.495	154.667	1686.81	66.7941	764.495	156.652	1686.81	70.0455	764.495	161.91	1686.81	68.3297	764.495	158.905	1686.81	68.1444	764.495	152.19	1686.81	65.3214	764.495	163.577	1686.81	67.5617
767.189	156.694	1689.23	68.7259	767.189	154.651	1689.23	66.551	767.189	154.542	1689.23	67.05	767.189	156.455	1689.23	68.2699	767.189	163.306	1689.23	68.4396	767.189	158.155	1689.23	69.6	767.189	151.633	1689.23	64.7143	767.189	162.958	1689.23	67.5844
769.883	155.778	1691.65	68.3185	769.883	152.95	1691.65	66.2585	769.883	154.381	1691.65	66.3676	769.883	156.045	1691.65	68.6648	769.883	162.701	1691.65	67.956	769.883	156.25	1691.65	68.9389	769.883	148.843	1691.65	65.1488	769.883	161.751	1691.65	66.9091
772.575	155.532	1694.07	68.6333	772.575	152.151	1694.07	65.1327	772.575	154.065	1694.07	67.2529	772.575	155.638	1694.07	68.8324	772.575	160.618	1694.07	68.4725	772.575	157.19	1694.07	67.6722	772.575	151.043	1694.07	64.1667	772.575	160.884	1694.07	66.6916
775.267	156.48	1696.48	67.0593	775.267	152.399	1696.48	65.6156	775.267	153.792	1696.48	65.1176	775.267	155.116	1696.48	67.8665	775.267	160.639	1696.48	66.6868	775.267	156.976	1696.48	67.5611	775.267	150.281	1696.48	64.4881	775.267	161.979	1696.48	66.1331
777.957	154.405	1698.9	68.0259	777.957	150.912	1698.9	65.5544	777.957	152.881	1698.9	65.8294	777.957	154.634	1698.9	67.3494	777.957	161.111	1698.9	69.1593	777.957	155.905	1698.9	67.1167	777.957	149.562	1698.9	63.7738	777.957	160.444	1698.9	66.2013
780.647	154.262	1701.31	66.9519	780.647	150.794	1701.31	65.8571	780.647	152.03	1701.31	65.45	780.647	154.036	1701.31	67.3693	780.647	158.861	1701.31	67.0495	780.647	156.869	1701.31	67.3778	780.647	148.829	1701.31	62.9345	780.647	160.222	1701.31	65.6169
783.336	154.349	1703.73	66.2815	783.336	150.613	1703.73	64.4762	783.336	154.708	1703.73	64.7088	783.336	153.79	1703.73	68.054	783.336	160.562	1703.73	66.3022	783.336	155.875	1703.73	68.4111	783.336	149.257	1703.73	62.6964	783.336	160.947	1703.73	66.2305
786.025	155.091	1706.14	66.7148	786.025	151.462	1706.14	65.9898	786.025	152.685	1706.14	65.2824	786.025	154.442	1706.14	66.6023	786.025	161.139	1706.14	66.6429	786.025	157.083	1706.14	65.85	786.025	148.476	1706.14	61.9762	786.025	160.392	1706.14	65.7597
788.712	155.139	1708.55	65.9889	788.712	152.966	1708.55	65.1293	788.712	151.887	1708.55	64.6147	788.712	154.692	1708.55	66.0256	788.712	160.354	1708.55	66.0989	788.712	156.143	1708.55	66.2944	788.712	149.286	1708.55	61.744	788.712	160.407	1708.55	65.289
791.398	154.94	1710.97	65.0815	791.398	150.979	1710.97	63.5068	791.398	154.946	1710.97	64.2441	791.398	154.92	1710.97	65.9517	791.398	160.396	1710.97	65.2527	791.398	156.762	1710.97	66.5111	791.398	150.148	1710.97	62.5536	791.398	160.783	1710.97	64.7143
794.084	153.944	1713.38	66.7148	794.084	151.029	1713.38	63.9592	794.084	151.911	1713.38	64.0382	794.084	155.585	1713.38	65.5398	794.084	161.236	1713.38	65.6099	794.084	156.81	1713.38	65.1056	794.084	150.114	1713.38	62.6429	794.084	162.079	1713.38	64.7532
796.769	155.484	1715.79	65.8481	796.769	151.828	1715.79	63.7653	796.769	152.28	1715.79	63.3382	796.769	157.388	1715.79	65.1562	796.769	160.549	1715.79	65.8681	796.769	156.565	1715.79	65.15	796.769	148.5	1715.79	61.9881	796.769	160.963	1715.79	64.4968
799.453	155.452	1718.2	65.4444	799.453	152.517	1718.2	64.0034	799.453	152.119	1718.2	63.4676	799.453	154.5	1718.2	65.3949	799.453	160.361	1718.2	64.8132	799.453	156.077	1718.2	65.8	799.453	149.286	1718.2	60.8452	799.453	161.275	1718.2	63.5974
802.136	155.345	1720.61	65.6741	802.136	150.945	1720.61	63.2823	802.136	151.768	1720.61	62.5471	802.136	154.973	1720.61	64.7642	802.136	160	1720.61	65.456	802.136	155.25	1720.61	65.8889	802.136	147.024	1720.61	61.5833	802.136	160.026	1720.61	63.8799
804.819	154.448	1723.02	64.1	804.819	151.462	1723.02	63.2143	804.819	152.345	1723.02	63.2	804.819	154.438	1723.02	65.8438	804.819	159.986	1723.02	65.1374	804.819	156.119	1723.02	66.0944	804.819	147.505	1723.02	60.3571	804.819	160.339	1723.02	64.5292
807.5	154.468	1725.43	64.4037	807.5	151.328	1725.43	63.2347	807.5	152.488	1725.43	62.8382	807.5	153.348	1725.43	64.7131	807.5	159.16	1725.43	65.3297	807.5	154.554	1725.43	65.1444	807.5	146.505	1725.43	59.875	807.5	159.831	1725.43	63.0747
810.181	152.825	1727.83	64.6593	810.181	150.088	1727.83	63.5034	810.181	151.946	1727.83	63.2059	810.181	152.804	1727.83	65.8722	810.181	157.639	1727.83	64.6593	810.181	153.47	1727.83	65.5	810.181	146.224	1727.83	61.006	810.181	158.788	1727.83	62.5844
812.861	151.921	1730.24	63.9926	812.861	148.727	1730.24	61.9116	812.861	148.81	1730.24	62.2029	812.861	150.705	1730.24	64.2528	812.861	156.646	1730.24	63.3736	812.861	152.726	1730.24	63.9111	812.861	145.829	1730.24	60.131	812.861	158.519	1730.24	62.8474
815.54	151.167	1732.65	64.3778	815.54	148.088	1732.65	63.3673	815.54	149.667	1732.65	62.6912	815.54	152.076	1732.65	64.054	815.54	156.056	1732.65	62.9066	815.54	151.857	1732.65	65.1889	815.54	144.986	1732.65	60.0595	815.54	156.672	1732.65	62.9643
818.218	151.155	1735.05	63.137	818.218	148.374	1735.05	61.8401	818.218	149.411	1735.05	62.2765	818.218	150.875	1735.05	64.5625	818.218	156.861	1735.05	63.6758	818.218	151.714	1735.05	64.8111	818.218	143.762	1735.05	60.1429	818.218	156.598	1735.05	62.5325
820.895	149.702	1737.46	64.8259	820.895	147.029	1737.46	62.1973	820.895	148.363	1737.46	62.2647	820.895	149.812	1737.46	64.1364	820.895	154.486	1737.46	63.3901	820.895	151.244	1737.46	64.9944	820.895	143.581	1737.46	60.7381	820.895	156.143	1737.46	62.4351
823.572	149.464	1739.86	64.7519	823.572	145.718	1739.86	62.5442	823.572	147.881	1739.86	62.3559	823.572	149.812	1739.86	63.5455	823.572	153.986	1739.86	63.8846	823.572	150.571	1739.86	64.9778	823.572	142.705	1739.86	60.6964	823.572	153.825	1739.86	62.1526
826.247	147.29	1742.26	63.5481	826.247	145.307	1742.26	62.6088	826.247	145.827	1742.26	61.8147	826.247	147.08	1742.26	64.4773	826.247	152.896	1742.26	63.967	826.247	149.435	1742.26	63.8667	826.247	143.162	1742.26	59.9881	826.247	152.259	1742.26	62.7338
828.922	145.663	1744.66	63.5	828.922	143.218	1744.66	61.2347	828.922	144.304	1744.66	61.6735	828.922	146.196	1744.66	63.2699	828.922	150.444	1744.66	62.5714	828.922	146.446	1744.66	64.9389	828.922	141.567	1744.66	60.2381	828.922	152.487	1744.66	62.6948
831.596	144.952	1747.07	64.2963	831.596	141.857	1747.07	62.017	831.596	143.774	1747.07	61.8559	831.596	146.326	1747.07	63.5767	831.596	151.153	1747.07	63.5769	831.596	148.125	1747.07	62.7056	831.596	140.981	1747.07	60.4048	831.596	151.619	1747.07	62.4513
834.269	143.333	1749.47	63.463	834.269	141.63	1749.47	61.3061	834.269	142.78	1749.47	62.1765	834.269	144.964	1749.47	63.5795	834.269	151.167	1749.47	63.3297	834.269	146.607	1749.47	63.3944	834.269	141.6	1749.47	58.8929	834.269	151.19	1749.47	62.9188
836.942	145.802	1751.87	63.0704	836.942	141.261	1751.87	61.5714	836.942	142.28	1751.87	62.3029	836.942	144.772	1751.87	64.6648	836.942	151.271	1751.87	61.7527	836.942	146.339	1751.87	64.0222	836.942	140.11	1751.87	59.2976	836.942	152	1751.87	61.8182
839.613	144.722	1754.27	63.8185	839.613	140.849	1754.27	61.6565	839.613	142.643	1754.27	61.1559	839.613	143.379	1754.27	63.0682	839.613	149.354	1754.27	63.522	839.613	148.399	1754.27	63.7944	839.613	140.61	1754.27	59.6905	839.613	149.884	1754.27	61.3961
842.284	144.488	1756.67	63.9519	842.284	140.723	1756.67	61.6259	842.284	142.173	1756.67	62.1382	842.284	145.022	1756.67	64.054	842.284	150.243	1756.67	63.522	842.284	147.036	1756.67	64.5833	842.284	139.595	1756.67	59.0714	842.284	149.899	1756.67	61.5519
844.954	144.262	1759.06	63.037	844.954	140.634	1759.06	61.3946	844.954	143.286	1759.06	61.5912	844.954	143.741	1759.06	62.8068	844.954	149.729	1759.06	62.9286	844.954	145.179	1759.06	63.9333	844.954	138.833	1759.06	58.9881	844.954	151.127	1759.06	62.0065
847.623	144.5	1761.46	63.5778	847.623	141.954	1761.46	62.0816	847.623	142.583	1761.46	61.0529	847.623	145.116	1761.46	62.5369	847.623	149.521	1761.46	62.6868	847.623	147.018	1761.46	63.25	847.623	139.248	1761.46	59.6667	847.623	150.201	1761.46	63.25
850.291	143.274	1763.86	61.3704	850.291	141.349	1763.86	60.8537	850.291	142.518	1763.86	61.4324	850.291	145.076	1763.86	63.1847	850.291	147.965	1763.86	62.7912	850.291	146.214	1763.86	62.6	850.291	139.838	1763.86	59.1905	850.291	150.529	1763.86	60.487
852.959	142.921	1766.25	62.0704	852.959	140.361	1766.25	61.6463	852.959	141.744	1766.25	61.5588	852.959	142.027	1766.25	63.2557	852.959	149.569	1766.25	61.0495	852.959	147.155	1766.25	62.6611	852.959	138.49	1766.25	58.6488	852.959	150.651	1766.25	60.6753
855.625	143.254	1768.65	60.9926	855.625	141.307	1768.65	59.8844	855.625	141.637	1768.65	60.2	855.625	142.763	1768.65	62.7415	855.625	149.042	1768.65	61.4725	855.625	145.226	1768.65	62.1833	855.625	139.162	1768.65	57.5893	855.625	149.201	1768.65	60.1494
858.291	144.123	1771.04	61.2	858.291	140.34	1771.04	58.9388	858.291	141.881	1771.04	60.2912	858.291	143.174	1771.04	61.7045	858.291	150.062	1771.04	61.5165	858.291	146.256	1771.04	62.4778	858.291	140.333	1771.04	58.7321	858.291	149.778	1771.04	60.6721
860.956	142.075	1773.44	61.2296	860.956	139.588	1773.44	59.017	860.956	141.72	1773.44	59.4353	860.956	143.728	1773.44	61.2756	860.956	149.438	1773.44	60.978	860.956	145.143	1773.44	61.05	860.956	138.243	1773.44	56.3512	860.956	149.915	1773.44	59.5227
863.62	142.81	1775.83	60.8222	863.62	140.782	1775.83	58.8367	863.62	141.929	1775.83	59.9029	863.62	143.625	1775.83	61.7074	863.62	150.59	1775.83	60.2363	863.62	146.768	1775.83	61.8389	863.62	140.052	1775.83	56.6131	863.62	150.561	1775.83	59.2565
866.283	142.663	1778.22	60.7185	866.283	139.097	1778.22	58.4966	866.283	141.387	1778.22	58.0441	866.283	143.442	1778.22	60.7557	866.283	149.583	1778.22	59.7033	866.283	144.821	1778.22	60.2222	866.283	139.2	1778.22	56.5774	866.283	149.455	1778.22	59.0097
868.946	142.937	1780.61	60.6	868.946	141.971	1780.61	58.7211	868.946	142.208	1780.61	59.5706	868.946	142.772	1780.61	61.1875	868.946	149.111	1780.61	61.022	868.946	147.399	1780.61	61.2222	868.946	139.21	1780.61	56.7917	868.946	150.825	1780.61	58.8377
871.607	143.417	1783.01	60.6333	871.607	140.105	1783.01	58.9626	871.607	141.631	1783.01	59.8853	871.607	143.545	1783.01	60.3097	871.607	149.549	1783.01	60.1868	871.607	144.131	1783.01	60.7889	871.607	140.89	1783.01	55.875	871.607	150.487	1783.01	59.7695
874.268	143.127	1785.4	59.9519	874.268	140.718	1785.4	59.5612	874.268	141.738	1785.4	59.4647	874.268	144.585	1785.4	60.2301	874.268	149.764	1785.4	59.1099	874.268	146.268	1785.4	62.0944	874.268	140.381	1785.4	57.4048	874.268	150.619	1785.4	59.6818
876.928	144.214	1787.79	60.3926	876.928	140.748	1787.79	58.3469	876.928	142.958	1787.79	59.0118	876.928	144.821	1787.79	58.6761	876.928	149.729	1787.79	60.3571	876.928	147.494	1787.79	60.6556	876.928	139.786	1787.79	57.7619	876.928	150.746	1787.79	59.1396
879.587	144.508	1790.17	59.8	879.587	141.559	1790.17	59.2041	879.587	141.69	1790.17	58.4235	879.587	143.96	1790.17	60.358	879.587	148.799	1790.17	59.9286	879.587	147.298	1790.17	59.6	879.587	140.948	1790.17	55.1488	879.587	152.995	1790.17	58.7175
882.245	144.103	1792.56	58.737	882.245	141.794	1792.56	58.0442	882.245	143.464	1792.56	58.8	882.245	144.299	1792.56	59.679	882.245	151.208	1792.56	59.0165	882.245	147.494	1792.56	60.8111	882.245	140.581	1792.56	56.9762	882.245	151.275	1792.56	59.2565
884.903	145.306	1794.95	59.8148	884.903	142.718	1794.95	58.6939	884.903	142.125	1794.95	58.1353	884.903	145.451	1794.95	60.4375	884.903	150.993	1794.95	59.5495	884.903	147.673	1794.95	60.3833	884.903	141.281	1794.95	56.2619	884.903	152.344	1794.95	58.5
887.559	145.238	1797.34	59.063	887.559	141.941	1797.34	57.8367	887.559	143.571	1797.34	59.0618	887.559	145.808	1797.34	60.6619	887.559	151.812	1797.34	60.0055	887.559	147.976	1797.34	60.3667	887.559	141.629	1797.34	57.1845	887.559	151.873	1797.34	57.6688
890.215	146.123	1799.72	59.2815	890.215	142.887	1799.72	58.5272	890.215	143.952	1799.72	58.5882	890.215	146.674	1799.72	59.7131	890.215	151	1799.72	59.3626	890.215	148.435	1799.72	60.2722	890.215	141.571	1799.72	56.4286	890.215	152.36	1799.72	58.5617
892.87	145.833	1802.11	59.1593	892.87	143.328	1802.11	58.1259	892.87	143.607	1802.11	58.1794	892.87	147.054	1802.11	59.9034	892.87	152.229	1802.11	59.7033	892.87	148.089	1802.11	60.3611	892.87	141.657	1802.11	55.9643	892.87	153.556	1802.11	57.724
895.524	146.683	1804.49	58.7778	895.524	143.517	1804.49	57.2279	895.524	144.917	1804.49	57.65	895.524	148.094	1804.49	59.1534	895.524	151.826	1804.49	59.6209	895.524	148.554	1804.49	59.3389	895.524	143.614	1804.49	56.0476	895.524	152.122	1804.49	59.1364
898.178	146.595	1806.88	59.1778	898.178	143.803	1806.88	57.017	898.178	144.845	1806.88	58.2206	898.178	146.652	1806.88	59.929	898.178	153.826	1806.88	59.0824	898.178	150.315	1806.88	60.0556	898.178	142.048	1806.88	55.7262	898.178	153.032	1806.88	57.6883
900.83	147.472	1809.26	59.2852	900.83	144.739	1809.26	57.9524	900.83	144.982	1809.26	57.8971	900.83	146.719	1809.26	59.2756	900.83	152.757	1809.26	59.511	900.83	150.208	1809.26	58.9	900.83	143.129	1809.26	55.0595	900.83	154	1809.26	58.7825
903.482	147.635	1811.64	58.0111	903.482	145.05	1811.64	57.381	903.482	144.94	1811.64	57.7882	903.482	148.857	1811.64	58.8892	903.482	152.75	1811.64	59.2143	903.482	149.435	1811.64	59.4444	903.482	141.962	1811.64	55.7619	903.482	154.18	1811.64	57.461
906.133	148.361	1814.02	58.5556	906.133	144.824	1814.02	56.9218	906.133	146.488	1814.02	57.2882	906.133	147.915	1814.02	58.8409	906.133	152.389	1814.02	59.022	906.133	149.946	1814.02	58.8222	906.133	143.519	1814.02	56.3869	906.133	155.556	1814.02	58.2662
908.783	147.016	1816.41	59.2	908.783	145.193	1816.41	57.1395	908.783	146.065	1816.41	57.5588	908.783	147.232	1816.41	58.7358	908.783	154.139	1816.41	59.2967	908.783	149.196	1816.41	58.6556	908.783	143.876	1816.41	55.2738	908.783	153.571	1816.41	57.4513
911.432	149.27	1818.79	59.2444	911.432	147.252	1818.79	57.7959	911.432	146.214	1818.79	57.1471	911.432	148.25	1818.79	58.608	911.432	153.785	1818.79	58.5385	911.432	149.97	1818.79	59.8389	911.432	143.176	1818.79	55.2381	911.432	155.439	1818.79	57.6266
914.081	149.131	1821.17	58.6222	914.081	144.416	1821.17	57.7177	914.081	146.482	1821.17	57.5382	914.081	147.978	1821.17	59.1392	914.081	153.986	1821.17	58.7473	914.081	149.685	1821.17	60.3722	914.081	144.214	1821.17	55.2143	914.081	154.286	1821.17	57.3961
916.728	148.016	1823.54	58.3815	916.728	145.706	1823.54	56.4864	916.728	147.25	1823.54	57.0088	916.728	148.018	1823.54	58.1222	916.728	153.722	1823.54	59.3462	916.728	150.53	1823.54	57.8778	916.728	144.09	1823.54	55.7738	916.728	155.074	1823.54	57.3409
919.375	149.313	1825.92	59.3778	919.375	146.542	1825.92	57.2687	919.375	147.101	1825.92	56.5588	919.375	148.795	1825.92	58.3665	919.375	154.438	1825.92	56.6758	919.375	151.506	1825.92	58.4167	919.375	143.552	1825.92	53.6607	919.375	154.254	1825.92	56.9221
922.021	148.187	1828.3	57.6481	922.021	145.122	1828.3	56.8639	922.021	147.232	1828.3	56.9559	922.021	150.772	1828.3	58.733	922.021	153.861	1828.3	58.7198	922.021	151.345	1828.3	58.2778	922.021	145.776	1828.3	55.1607	922.021	153.524	1828.3	56.8084
924.666	148.151	1830.68	59.4111	924.666	146.025	1830.68	57.4218	924.666	145.738	1830.68	56.5529	924.666	148.446	1830.68	57.9858	924.666	153.243	1830.68	58.7198	924.666	149.69	1830.68	57.8444	924.666	143.862	1830.68	55.2262	924.666	152.159	1830.68	56.1396
927.311	146.671	1833.05	57.2481	927.311	144.958	1833.05	55.8912	927.311	146.173	1833.05	56.8324	927.311	147.504	1833.05	58.6023	927.311	153.021	1833.05	57.5659	927.311	151.673	1833.05	57.9	927.311	143.229	1833.05	53.8571	927.311	154.228	1833.05	57.3182
929.954	147.369	1835.43	59.2852	929.954	143.408	1835.43	57.1259	929.954	145.554	1835.43	56.9206	929.954	147.379	1835.43	58.3892	929.954	151.931	1835.43	59.8407	929.954	149.357	1835.43	59.0111	929.954	142.376	1835.43	53.1786	929.954	152.032	1835.43	57.8766
932.597	147.806	1837.8	58.0185	932.597	144.134	1837.8	57.4014	932.597	144.726	1837.8	56.9029	932.597	147.259	1837.8	59.4716	932.597	150.868	1837.8	57.8681	932.597	146.804	1837.8	57.7389	932.597	141.676	1837.8	54.2679	932.597	153.508	1837.8	57.1526
935.239	145.96	1840.18	57.6704	935.239	142.626	1840.18	55.8367	935.239	143.143	1840.18	57.0971	935.239	145.996	1840.18	58.4233	935.239	152.069	1840.18	57.3956	935.239	147.798	1840.18	58.6667	935.239	141.762	1840.18	54.4167	935.239	151.101	1840.18	55.4903
937.88	143.952	1842.55	57.7	937.88	140.945	1842.55	56.5068	937.88	142.464	1842.55	57.0529	937.88	145.455	1842.55	58.125	937.88	151.188	1842.55	56.3681	937.88	146.899	1842.55	58.1056	937.88	140.457	1842.55	53.5714	937.88	150.799	1842.55	57.0942
940.52	143.659	1844.92	56.9926	940.52	140.353	1844.92	56.1463	940.52	141.256	1844.92	56.9647	940.52	144.46	1844.92	57.8295	940.52	148.326	1844.92	57.1099	940.52	146.482	1844.92	57.9556	940.52	138.662	1844.92	52.7857	940.52	149.434	1844.92	56.7143
943.16	143.738	1847.3	58.2667	943.16	139.403	1847.3	56.3776	943.16	141.923	1847.3	56.6618	943.16	143.589	1847.3	57.8011	943.16	148.639	1847.3	57.3462	943.16	145.994	1847.3	58.5389	943.16	138.952	1847.3	54.4583	943.16	149.471	1847.3	56.9968
945.798	142.528	1849.67	57	945.798	138.962	1849.67	55.9762	945.798	139.375	1849.67	56.1441	945.798	141.616	1849.67	58.0767	945.798	147.646	1849.67	57.1758	945.798	144.488	1849.67	58.7333	945.798	136.686	1849.67	53.9464	945.798	147.963	1849.67	56.9481
948.436	142.202	1852.04	57.3222	948.436	139.731	1852.04	56.3673	948.436	139.411	1852.04	57.0471	948.436	141.308	1852.04	57.1392	948.436	146.993	1852.04	56.1044	948.436	144.935	1852.04	57.8833	948.436	137.671	1852.04	54.5298	948.436	148.667	1852.04	56
951.073	139.821	1854.41	57.1704	951.073	137.853	1854.41	56.2789	951.073	137.923	1854.41	55.7412	951.073	141.504	1854.41	57.3352	951.073	145.944	1854.41	57.2363	951.073	142.899	1854.41	57.5667	951.073	135.048	1854.41	53.8631	951.073	146.852	1854.41	55.6526
953.709	141.099	1856.78	57.4852	953.709	137.866	1856.78	55.915	953.709	139.625	1856.78	56.1765	953.709	140.875	1856.78	58.071	953.709	146.875	1856.78	57.1538	953.709	143.411	1856.78	56.7667	953.709	136.562	1856.78	53.8155	953.709	144.831	1856.78	56.1721
956.345	139.96	1859.15	56.737	956.345	137.273	1859.15	55.5952	956.345	139.167	1859.15	55.6794	956.345	140.741	1859.15	58.1108	956.345	144.84	1859.15	56.033	956.345	142.185	1859.15	57.8556	956.345	135.748	1859.15	54.0119	956.345	145.804	1859.15	56.7435
958.979	139.544	1861.51	57.2815	958.979	136.324	1861.51	55.6259	958.979	137.19	1861.51	55.0529	958.979	140.348	1861.51	57.8011	958.979	144.465	1861.51	56.3571	958.979	141.631	1861.51	57.6833	958.979	133.943	1861.51	54.0298	958.979	146.079	1861.51	55.8117
961.613	139.115	1863.88	58.0889	961.613	137.231	1863.88	56.0816	961.613	136.518	1863.88	55.9676	961.613	140.156	1863.88	57.6648	961.613	144.715	1863.88	58.7637	961.613	141.607	1863.88	57.1556	961.613	134.2	1863.88	53.5179	961.613	145.529	1863.88	56.1883
964.246	139.214	1866.25	57.4556	964.246	136.151	1866.25	56.3776	964.246	138.756	1866.25	56.1353	964.246	140.509	1866.25	57.9205	964.246	144.007	1866.25	57.2363	964.246	139.506	1866.25	57.1722	964.246	133.143	1866.25	54.2679	964.246	143.799	1866.25	55.9156
966.878	138.333	1868.61	56.9889	966.878	135.126	1868.61	55.7925	966.878	136.071	1868.61	56.8676	966.878	138	1868.61	57.4602	966.878	143.611	1868.61	57.4231	966.878	139.833	1868.61	57.3111	966.878	133.576	1868.61	52.9583	966.878	143.55	1868.61	56.4416
969.509	138.417	1870.98	57.4481	969.509	135.261	1870.98	55.2823	969.509	135.935	1870.98	55.7676	969.509	138.545	1870.98	57.9375	969.509	144.132	1870.98	58.033	969.509	141.119	1870.98	56.0222	969.509	132.438	1870.98	54.5833	969.509	144.497	1870.98	56.1818
972.14	138.317	1873.34	56.2556	972.14	134.185	1873.34	55.6156	972.14	136.018	1873.34	54.9265	972.14	137.433	1873.34	57.2415	972.14	143.243	1873.34	56.0879	972.14	138.19	1873.34	57.3667	972.14	132.39	1873.34	54.4048	972.14	145.55	1873.34	55.8214
974.769	138.016	1875.71	57.0296	974.769	134.735	1875.71	55.8946	974.769	135.554	1875.71	55.5882	974.769	137.143	1875.71	57.5881	974.769	143.729	1875.71	57.1813	974.769	140.244	1875.71	58.1333	974.769	132.405	1875.71	53.8571	974.769	143.296	1875.71	56.0714
977.398	136.401	1878.07	56.737	977.398	134.466	1878.07	55.1735	977.398	135.333	1878.07	54.6059	977.398	137.464	1878.07	56.9375	977.398	142.819	1878.07	56.5879	977.398	136.976	1878.07	58.2333	977.398	131.281	1878.07	55.0476	977.398	144.471	1878.07	55.2532
980.026	136.56	1880.43	56.3296	980.026	134.366	1880.43	54.8844	980.026	134.012	1880.43	56.4412	980.026	136.362	1880.43	56.8466	980.026	140.84	1880.43	55.1374	980.026	138.417	1880.43	56.9333	980.026	132.371	1880.43	53.0714	980.026	141.884	1880.43	56.7597
982.653	136.754	1882.79	55.8519	982.653	133.223	1882.79	53.5816	982.653	133.994	1882.79	56.4353	982.653	136.92	1882.79	57.7926	982.653	143	1882.79	55.0714	982.653	137.976	1882.79	55.1444	982.653	129.81	1882.79	51.9167	982.653	140.265	1882.79	54.9481
985.28	135.31	1885.16	56.7741	985.28	132.676	1885.16	55.3333	985.28	134.345	1885.16	55.0324	985.28	136.121	1885.16	57.0483	985.28	140.042	1885.16	57.478	985.28	135.827	1885.16	56.4833	985.28	130.11	1885.16	52.2024	985.28	140.884	1885.16	55.8149
987.905	135.365	1887.52	56.5519	987.905	130.945	1887.52	54.4524	987.905	133.018	1887.52	55.0324	987.905	135.205	1887.52	57.7017	987.905	140.521	1887.52	56.0549	987.905	136.125	1887.52	57.5889	987.905	129.219	1887.52	54.0595	987.905	140.519	1887.52	55.5357
990.53	135.671	1889.88	56.2593	990.53	131.479	1889.88	55.0748	990.53	133.786	1889.88	55.6765	990.53	134.933	1889.88	56.9915	990.53	139.993	1889.88	55.3571	990.53	138.25	1889.88	56.9667	990.53	129.538	1889.88	53.1429	990.53	140.164	1889.88	55.7857
993.154	136.266	1892.23	56.7037	993.154	132.445	1892.23	55.2075	993.154	134.625	1892.23	55.2382	993.154	137.5	1892.23	56.858	993.154	141.118	1892.23	56.1319	993.154	136.512	1892.23	56.2	993.154	129.062	1892.23	53.619	993.154	141.471	1892.23	54.5877
995.777	135.821	1894.59	56.2815	995.777	132.374	1894.59	53.9694	995.777	133.506	1894.59	55.1559	995.777	135.656	1894.59	56.8693	995.777	139.951	1894.59	55.9945	995.777	136.851	1894.59	57.0833	995.777	128.752	1894.59	53.9167	995.777	141.688	1894.59	54.776
998.4	136.377	1896.95	56.1148	998.4	132.929	1896.95	54.8946	998.4	132.923	1896.95	55.4588	998.4	136.29	1896.95	56.75	998.4	141.076	1896.95	55.9011	998.4	136.19	1896.95	56.5889	998.4	129.105	1896.95	53.4524	998.4	140.788	1896.95	55.3247
1001.02	141.04	1899.31	56.1222	1001.02	135.971	1899.31	55.4048	1001.02	138.887	1899.31	55.3559	1001.02	141.746	1899.31	57.0284	1001.02	144.014	1899.31	57.4121	1001.02	140.708	1899.31	57.2556	1001.02	131.048	1899.31	52.4464	1001.02	143.778	1899.31	55.8084
1003.64	170.746	1901.66	56.2259	1003.64	163.261	1901.66	54.051	1003.64	162.435	1901.66	55.1	1003.64	172.036	1901.66	55.7188	1003.64	166.25	1901.66	55.2418	1003.64	161.065	1901.66	56.4333	1003.64	142.419	1901.66	52.5238	1003.64	163.185	1901.66	55.3539
1006.26	196.087	1904.02	56.6556	1006.26	185.475	1904.02	54.8027	1006.26	187.333	1904.02	55.1706	1006.26	202.451	1904.02	56.3097	1006.26	185.556	1904.02	55.5769	1006.26	178.387	1904.02	56.1056	1006.26	152.929	1904.02	51.8631	1006.26	181.799	1904.02	54.8377
1008.88	169.575	1906.37	55.9519	1008.88	162.513	1906.37	54.5476	1008.88	166.119	1906.37	55.1382	1008.88	173.634	1906.37	56.7926	1008.88	167.139	1906.37	56.4066	1008.88	160.988	1906.37	56.4833	1008.88	142.69	1906.37	53.7321	1008.88	162.778	1906.37	54.7955
1011.5	139.099	1908.73	55.7704	1011.5	136.071	1908.73	54.8333	1011.5	136.44	1908.73	55.4559	1011.5	140.165	1908.73	56.892	1011.5	143.59	1908.73	53.7143	1011.5	139.631	1908.73	55.1833	1011.5	128.924	1908.73	51.6964	1011.5	141.481	1908.73	54.7987
1014.12	133.611	1911.08	55.7296	1014.12	128.714	1911.08	54.5816	1014.12	130.595	1911.08	53.6441	1014.12	133.821	1911.08	55.5682	1014.12	139.84	1911.08	56.2747	1014.12	134.708	1911.08	54.3056	1014.12	127.186	1911.08	51.9702	1014.12	137.238	1911.08	54.5974
1016.73	132.103	1913.43	55.3111	1016.73	129.345	1913.43	54.2347	1016.73	130	1913.43	54.1441	1016.73	132.884	1913.43	56.9034	1016.73	137.944	1913.43	55.5934	1016.73	133.946	1913.43	56.0889	1016.73	126.238	1913.43	53	1016.73	137.862	1913.43	54.1169
1019.35	130.544	1915.79	55.1148	1019.35	128.912	1915.79	54.6735	1019.35	129.476	1915.79	54.9294	1019.35	131.348	1915.79	56.4176	1019.35	137.264	1915.79	54.3736	1019.35	134.702	1915.79	55.2111	1019.35	125.605	1915.79	52.3512	1019.35	136.032	1915.79	53.9578
1021.96	132.595	1918.14	56.1778	1021.96	127.887	1918.14	54.0272	1021.96	129.607	1918.14	54.9559	1021.96	132.183	1918.14	56.3295	1021.96	134.965	1918.14	55.544	1021.96	133.054	1918.14	55.8667	1021.96	126.052	1918.14	52.506	1021.96	134.804	1918.14	54.5812
1024.58	130.187	1920.49	54.7815	1024.58	128.496	1920.49	53.7993	1024.58	130.613	1920.49	54.1912	1024.58	132.022	1920.49	55.5909	1024.58	136.847	1920.49	54.7802	1024.58	132.619	1920.49	55.7944	1024.58	125.648	1920.49	51.5595	1024.58	135.884	1920.49	53.9156
1027.19	133.131	1922.84	55.1778	1027.19	128.655	1922.84	53.9388	1027.19	131.589	1922.84	53.3441	1027.19	132.746	1922.84	55.3892	1027.19	138.806	1922.84	54.2418	1027.19	133.185	1922.84	55.5333	1027.19	126.695	1922.84	53.1369	1027.19	137.735	1922.84	54.526
1029.81	135.448	1925.19	55.1037	1029.81	130.769	1925.19	53.7925	1029.81	133.119	1925.19	53.4147	1029.81	136.585	1925.19	54.7614	1029.81	138.618	1925.19	54.6648	1029.81	134.28	1925.19	55.8944	1029.81	126.405	1925.19	51.2381	1029.81	139.54	1925.19	53.3474
1032.42	139.147	1927.53	55.6259	1032.42	135.332	1927.53	54.6327	1032.42	136.571	1927.53	53.8706	1032.42	141.371	1927.53	55.3807	1032.42	142.562	1927.53	55.3956	1032.42	139	1927.53	54.9944	1032.42	128.805	1927.53	50.3393	1032.42	140.915	1927.53	54.2468
1035.03	141.544	1929.88	54.9037	1035.03	136.294	1929.88	54.2551	1035.03	136.75	1929.88	53.9794	1035.03	142.92	1929.88	55.7358	1035.03	144.306	1929.88	54.0549	1035.03	139.024	1929.88	54.7167	1035.03	128.21	1929.88	51.0238	1035.03	142.402	1929.88	54.1006
1037.64	136.865	1932.23	55.4407	1037.64	133.366	1932.23	53.8605	1037.64	135.667	1932.23	53.6676	1037.64	138.205	1932.23	55.3778	1037.64	142.201	1932.23	55.8571	1037.64	136.387	1932.23	55.0278	1037.64	129.452	1932.23	51.875	1037.64	141.27	1932.23	53.4026
1040.25	133.028	1934.58	55.3741	1040.25	130.202	1934.58	53.2347	1040.25	131.565	1934.58	52.6088	1040.25	133.786	1934.58	54.821	1040.25	138.694	1934.58	54.9176	1040.25	133.095	1934.58	55.85	1040.25	126.99	1934.58	51.0238	1040.25	135.995	1934.58	54.0714
1042.86	132.286	1936.92	54.637	1042.86	128.987	1936.92	53.415	1042.86	129.458	1936.92	53.6588	1042.86	132.214	1936.92	56.554	1042.86	137.674	1936.92	54.8516	1042.86	131.298	1936.92	55.9444	1042.86	126.548	1936.92	51.5833	1042.86	136.45	1936.92	53.2305
1045.46	130.901	1939.27	54.3	1045.46	128.58	1939.27	53.6599	1045.46	128.518	1939.27	53.7853	1045.46	130.031	1939.27	55.4091	1045.46	136.854	1939.27	54.8516	1045.46	132.649	1939.27	54.7722	1045.46	125.686	1939.27	51.2083	1045.46	134.91	1939.27	53.1591
1048.07	130.369	1941.61	54.2704	1048.07	128.542	1941.61	53.017	1048.07	128.571	1941.61	53.3088	1048.07	131.089	1941.61	55.2926	1048.07	137.667	1941.61	55.1703	1048.07	131.238	1941.61	55.6722	1048.07	126.886	1941.61	51.0357	1048.07	135.921	1941.61	53.9253
1050.68	131.385	1943.96	54.3259	1050.68	127.571	1943.96	53.1871	1050.68	127.714	1943.96	53.1206	1050.68	130.696	1943.96	54.2955	1050.68	135.861	1943.96	54.978	1050.68	132.351	1943.96	55.1611	1050.68	126.543	1943.96	50.4345	1050.68	135.45	1943.96	53.9026
1053.28	131.389	1946.3	55.1222	1053.28	128.021	1946.3	53.034	1053.28	128.952	1946.3	52.2353	1053.28	132.223	1946.3	55.0597	1053.28	136.715	1946.3	54.3077	1053.28	132.679	1946.3	54.0833	1053.28	126.39	1946.3	50.5357	1053.28	136.407	1946.3	52.9156
1055.89	130.802	1948.64	53.7259	1055.89	128.63	1948.64	52.6735	1055.89	126.827	1948.64	53.1824	1055.89	130.21	1948.64	54.3636	1055.89	136.354	1948.64	53.0659	1055.89	130.536	1948.64	54.4556	1055.89	125.49	1948.64	51.3393	1055.89	135.222	1948.64	52.9773
1058.49	131.107	1950.98	54.7556	1058.49	129.017	1950.98	53.2279	1058.49	129.137	1950.98	53.1206	1058.49	131.174	1950.98	54.0511	1058.49	136.312	1950.98	54.3352	1058.49	133.113	1950.98	53.3944	1058.49	126.214	1950.98	51.0536	1058.49	135.196	1950.98	53.8669
1061.1	131.361	1953.32	53.8074	1061.1	128.5	1953.32	53.0374	1061.1	128.935	1953.32	52.9765	1061.1	131.821	1953.32	54.6761	1061.1	136.514	1953.32	55.1868	1061.1	131.655	1953.32	54.9056	1061.1	126.4	1953.32	49.6726	1061.1	134.656	1953.32	52.1526
1063.7	130.794	1955.66	54.3667	1063.7	127.983	1955.66	53.0918	1063.7	129.982	1955.66	53.1088	1063.7	131.018	1955.66	55.0284	1063.7	137.674	1955.66	54.6319	1063.7	131.429	1955.66	54.7778	1063.7	127.381	1955.66	51.7262	1063.7	136.831	1955.66	53.776
1066.3	130.659	1958	54.4333	1066.3	128.895	1958	52.1429	1066.3	130.03	1958	52.1559	1066.3	132.009	1958	54.5312	1066.3	136.972	1958	54.8626	1066.3	132.905	1958	56.1278	1066.3	126.048	1958	50.5238	1066.3	135.413	1958	52.6591
1068.9	130.69	1960.34	53.7704	1068.9	128.613	1960.34	53.7687	1068.9	128.435	1960.34	53.8029	1068.9	131.464	1960.34	54.9744	1068.9	136.701	1960.34	53.7692	1068.9	131.875	1960.34	53.7722	1068.9	126.895	1960.34	51.1905	1068.9	135.291	1960.34	52.7403
1071.5	130.242	1962.68	54.0111	1071.5	126.651	1962.68	52.8061	1071.5	129.696	1962.68	52.5588	1071.5	130.228	1962.68	55.1477	1071.5	135.66	1962.68	53.1813	1071.5	131.054	1962.68	54.6222	1071.5	126.352	1962.68	50.4524	1071.5	134.741	1962.68	52.2208
1074.1	129.194	1965.02	54.3148	1074.1	126.693	1965.02	52.466	1074.1	127.571	1965.02	52.0882	1074.1	129.674	1965.02	55.4006	1074.1	135.951	1965.02	54.9615	1074.1	130.655	1965.02	53.4667	1074.1	124.91	1965.02	50.1607	1074.1	134.434	1965.02	52.2792
1076.7	128.079	1967.35	54.4407	1076.7	125.71	1967.35	52.5748	1076.7	127.393	1967.35	52.7176	1076.7	128.688	1967.35	54.5682	1076.7	133.875	1967.35	53.4725	1076.7	129.363	1967.35	53.8167	1076.7	125.4	1967.35	49.2083	1076.7	134.037	1967.35	53.2208
1079.29	128.198	1969.69	54.2296	1079.29	124.853	1969.69	52.7075	1079.29	127.393	1969.69	52.0735	1079.29	126.951	1969.69	55.0795	1079.29	134.667	1969.69	52.5934	1079.29	129.601	1969.69	53.1778	1079.29	123.843	1969.69	50.506	1079.29	132.339	1969.69	51.7338
1081.89	127.567	1972.03	53.9963	1081.89	125.118	1972.03	53.2245	1081.89	123.935	1972.03	52.7029	1081.89	127.317	1972.03	53.8835	1081.89	132.354	1972.03	53.8187	1081.89	128.821	1972.03	54.1389	1081.89	122.5	1972.03	50.3333	1081.89	133.561	1972.03	52.0974
1084.49	126.726	1974.36	54.4593	1084.49	124.836	1974.36	52.932	1084.49	124.577	1974.36	53.3559	1084.49	126.353	1974.36	54.7216	1084.49	131.569	1974.36	53.8077	1084.49	128.774	1974.36	54.5167	1084.49	123.386	1974.36	50.9643	1084.49	132.275	1974.36	52.6461
1087.08	125.179	1976.7	53.8296	1087.08	122.252	1976.7	53.102	1087.08	124.863	1976.7	52.2206	1087.08	126.219	1976.7	53.0142	1087.08	130.722	1976.7	53.2473	1087.08	128.012	1976.7	53.6111	1087.08	121.067	1976.7	50.3214	1087.08	130.058	1976.7	51.9675
1089.68	125.099	1979.03	53.0333	1089.68	122.592	1979.03	51.9388	1089.68	122.06	1979.03	53.0088	1089.68	125.487	1979.03	54.108	1089.68	130.486	1979.03	54.456	1089.68	126.577	1979.03	53.7	1089.68	121.11	1979.03	48.9583	1089.68	129.72	1979.03	53.2175
1092.27	123.567	1981.36	53.3667	1092.27	121.563	1981.36	52.0952	1092.27	124.304	1981.36	51.6559	1092.27	124.312	1981.36	54.0511	1092.27	128.292	1981.36	53.2363	1092.27	127.22	1981.36	53.15	1092.27	119.976	1981.36	50.8452	1092.27	130.82	1981.36	51.9318
1094.86	123.21	1983.69	54.3852	1094.86	122.286	1983.69	52.915	1094.86	121.714	1983.69	53.0029	1094.86	122.808	1983.69	54.8949	1094.86	128.007	1983.69	53.3187	1094.86	125.607	1983.69	53.6	1094.86	119.695	1983.69	49.1071	1094.86	128.307	1983.69	52.3994
1097.45	122.865	1986.03	54.1926	1097.45	120.08	1986.03	51.5884	1097.45	121.226	1986.03	51.8559	1097.45	121.665	1986.03	54.5682	1097.45	128.549	1986.03	53.989	1097.45	123.679	1986.03	53.5389	1097.45	119.652	1986.03	50.8988	1097.45	128.016	1986.03	51.8799
1100.05	122.234	1988.36	53.5481	1100.05	119.807	1988.36	52.585	1100.05	120.625	1988.36	52.2853	1100.05	122.353	1988.36	54.625	1100.05	128.812	1988.36	52.7967	1100.05	123.333	1988.36	54.1833	1100.05	119.919	1988.36	50.0536	1100.05	127.037	1988.36	51.6104
1102.64	122.313	1990.69	53.3333	1102.64	119.13	1990.69	52.6088	1102.64	119.631	1990.69	52.2324	1102.64	122.022	1990.69	54.1648	1102.64	126.549	1990.69	52.8571	1102.64	123.143	1990.69	52.4389	1102.64	116.7	1990.69	50.2976	1102.64	126.979	1990.69	51.513
1105.23	122.262	1993.02	53.6222	1105.23	119.349	1993.02	51.8061	1105.23	120.107	1993.02	53.2647	1105.23	121.692	1993.02	54.1278	1105.23	126.535	1993.02	53.522	1105.23	122.321	1993.02	54.0056	1105.23	117.667	1993.02	49.7321	1105.23	126.899	1993.02	52.6753
1107.81	121.206	1995.34	53.4963	1107.81	117.592	1995.34	52	1107.81	118.774	1995.34	52.9059	1107.81	120.348	1995.34	54.8324	1107.81	126.271	1995.34	52.3022	1107.81	122.375	1995.34	53.8056	1107.81	117.286	1995.34	50.2202	1107.81	126.238	1995.34	50.6104
1110.4	119.869	1997.67	53.6296	1110.4	117.328	1997.67	52.1463	1110.4	118.649	1997.67	52.5294	1110.4	120.339	1997.67	54.3324	1110.4	124.938	1997.67	54.1703	1110.4	121.911	1997.67	53.5111	1110.4	116.552	1997.67	49.8095	1110.4	126.111	1997.67	51.9675
1112.99	119.623	2000	52.9481	1112.99	117.37	2000	51.8571	1112.99	118.208	2000	51.9647	1112.99	120.692	2000	54.0909	1112.99	125.486	2000	52.4451	1112.99	120.72	2000	52.8	1112.99	116.052	2000	48.625	1112.99	124.042	2000	52.2987
1115.58	118.409	2002.33	53.2889	1115.58	117.664	2002.33	52.0272	1115.58	118.869	2002.33	51.8588	1115.58	118.759	2002.33	53.8324	1115.58	124.792	2002.33	52.7473	1115.58	120.179	2002.33	53.7722	1115.58	115.833	2002.33	49.6726	1115.58	125.746	2002.33	51.9805
1118.16	119.266	2004.65	53.7926	1118.16	115.983	2004.65	50.898	1118.16	118.702	2004.65	52.0765	1118.16	118.978	2004.65	54.3409	1118.16	124.347	2004.65	51.7088	1118.16	119.226	2004.65	53.15	1118.16	114.205	2004.65	51.3036	1118.16	125.053	2004.65	52.6234
1120.75	118.567	2006.98	52.9889	1120.75	116.483	2006.98	51.6463	1120.75	117.077	2006.98	51.7794	1120.75	117.152	2006.98	53.3381	1120.75	124.111	2006.98	52.5879	1120.75	120.726	2006.98	53.2278	1120.75	115.19	2006.98	49.5298	1120.75	124.238	2006.98	51.263
1123.33	117.333	2009.3	53.037	1123.33	116.63	2009.3	51.0136	1123.33	115.5	2009.3	52.5324	1123.33	117.42	2009.3	53.7926	1123.33	122.097	2009.3	51.5989	1123.33	119.238	2009.3	54.0444	1123.33	114.414	2009.3	49.1131	1123.33	122.794	2009.3	51.7532
1125.91	117.623	2011.63	52.7815	1125.91	114.651	2011.63	51.5646	1125.91	115.994	2011.63	51.9176	1125.91	117.674	2011.63	54.1847	1125.91	122.833	2011.63	53.5714	1125.91	119.44	2011.63	53.2333	1125.91	113.995	2011.63	49.3274	1125.91	122.286	2011.63	51.8117
1128.5	117.187	2013.95	53.1741	1128.5	114.479	2013.95	52.1088	1128.5	116.036	2013.95	51.9676	1128.5	116.393	2013.95	53.6477	1128.5	122.389	2013.95	52.4945	1128.5	118.31	2013.95	53.9667	1128.5	112.867	2013.95	50.3452	1128.5	121.857	2013.95	52.6786
1131.08	117.702	2016.27	52.9259	1131.08	114.084	2016.27	51.5102	1131.08	115.411	2016.27	51.8147	1131.08	116.879	2016.27	53.2188	1131.08	122.556	2016.27	51.511	1131.08	117.173	2016.27	53.6778	1131.08	112.881	2016.27	48.9107	1131.08	122.354	2016.27	51.4545
1133.66	115.425	2018.59	52.8519	1133.66	112.996	2018.59	51.1395	1133.66	113.929	2018.59	51.8235	1133.66	115.112	2018.59	52.9716	1133.66	120.889	2018.59	52.5275	1133.66	116.774	2018.59	52.3778	1133.66	111.414	2018.59	49.3929	1133.66	119.989	2018.59	52.0974
1136.24	115.349	2020.92	53.0222	1136.24	113.689	2020.92	51.4728	1136.24	114.446	2020.92	52.0676	1136.24	117.299	2020.92	54.0597	1136.24	121.458	2020.92	52.1154	1136.24	117.429	2020.92	53.4778	1136.24	112.248	2020.92	48.9524	1136.24	121.503	2020.92	51.8442
1138.82	115.401	2023.24	53.5407	1138.82	112.571	2023.24	51.6905	1138.82	113.851	2023.24	51.4765	1138.82	114.17	2023.24	53.2756	1138.82	120.389	2023.24	52.8516	1138.82	117.798	2023.24	53.8056	1138.82	110.338	2023.24	49.4464	1138.82	120.735	2023.24	50.1786
1141.4	114.476	2025.56	54.1889	1141.4	110.962	2025.56	51.3333	1141.4	113.923	2025.56	51.9647	1141.4	114.897	2025.56	53.5938	1141.4	120.618	2025.56	52.033	1141.4	115.768	2025.56	52.8278	1141.4	111.662	2025.56	50.0536	1141.4	118.058	2025.56	51.1299
1143.97	114.46	2027.88	53.6407	1143.97	112.269	2027.88	51.7483	1143.97	112.613	2027.88	51.0294	1143.97	114.692	2027.88	53.2216	1143.97	119.09	2027.88	51.9396	1143.97	114.625	2027.88	53.1278	1143.97	110.295	2027.88	49.3274	1143.97	118.243	2027.88	51.1169
1146.55	114.48	2030.19	52.4481	1146.55	110.849	2030.19	51.7687	1146.55	111.262	2030.19	51.5735	1146.55	114.228	2030.19	53.5426	1146.55	118.924	2030.19	53.3407	1146.55	115.095	2030.19	53.2556	1146.55	110.438	2030.19	50.744	1146.55	117.439	2030.19	52.039
1149.13	113.21	2032.51	53.2444	1149.13	111.357	2032.51	52	1149.13	112.673	2032.51	51.7794	1149.13	113.991	2032.51	53.7955	1149.13	118.181	2032.51	52.2692	1149.13	113.524	2032.51	52.5222	1149.13	108.6	2032.51	49.3631	1149.13	117.439	2032.51	50.9318
1151.7	112.841	2034.83	53.0926	1151.7	111.42	2034.83	52.8571	1151.7	110.851	2034.83	51.5941	1151.7	112.732	2034.83	53.3807	1151.7	118.792	2034.83	52.0714	1151.7	114.571	2034.83	53.7056	1151.7	108.876	2034.83	50.4345	1151.7	118.344	2034.83	51.3929
1154.28	113.44	2037.15	52.7593	1154.28	111.122	2037.15	51.2721	1154.28	111.565	2037.15	51.8412	1154.28	113.661	2037.15	53.0142	1154.28	119	2037.15	53.6429	1154.28	114.607	2037.15	53.1778	1154.28	109.643	2037.15	49.2679	1154.28	116.053	2037.15	52.0065
1156.85	114.437	2039.46	53.0667	1156.85	112.416	2039.46	52.6735	1156.85	112.399	2039.46	51.7206	1156.85	115.125	2039.46	53.3324	1156.85	118.569	2039.46	53.3022	1156.85	114.298	2039.46	52.8889	1156.85	109.567	2039.46	50.5238	1156.85	117.466	2039.46	52.1623
1159.42	114.19	2041.78	51.6111	1159.42	112.059	2041.78	51.3435	1159.42	112.446	2041.78	51.9912	1159.42	115.062	2041.78	53.5767	1159.42	119.66	2041.78	53.1758	1159.42	114.75	2041.78	54.1056	1159.42	108.69	2041.78	48.625	1159.42	118.54	2041.78	51.026
1161.99	114.155	2044.09	53.0074	1161.99	110.571	2044.09	51.0918	1161.99	112.089	2044.09	51.4176	1161.99	115.223	2044.09	54.0028	1161.99	118.347	2044.09	53.7802	1161.99	113.94	2044.09	52.2167	1161.99	109.433	2044.09	48.5774	1161.99	118.37	2044.09	50.763
1164.57	113.365	2046.4	51.5852	1164.57	111.592	2046.4	51.4864	1164.57	111.845	2046.4	51.8471	1164.57	115.321	2046.4	52.8466	1164.57	117.625	2046.4	52.2473	1164.57	113.018	2046.4	52.0556	1164.57	107.652	2046.4	49.0179	1164.57	117.545	2046.4	51.3052
1167.14	113.052	2048.72	53.5815	1167.14	111.336	2048.72	50.7925	1167.14	111.339	2048.72	52.3206	1167.14	114.062	2048.72	53.6676	1167.14	116.854	2048.72	52.0989	1167.14	113.958	2048.72	53.5333	1167.14	108.319	2048.72	49.3274	1167.14	115.799	2048.72	50.513
1169.71	111.786	2051.03	53.2519	1169.71	109.265	2051.03	51.0918	1169.71	111.238	2051.03	50.0706	1169.71	112.29	2051.03	52.5341	1169.71	117.382	2051.03	53.1813	1169.71	112.917	2051.03	52.2556	1169.71	106.838	2051.03	48.9643	1169.71	114.64	2051.03	50.8344
1172.28	111.948	2053.34	52.7852	1172.28	109.21	2053.34	52.3741	1172.28	109.167	2053.34	51.9353	1172.28	111.96	2053.34	53.4915	1172.28	115.042	2053.34	51.489	1172.28	112.804	2053.34	52.1167	1172.28	105.881	2053.34	49.1667	1172.28	115.132	2053.34	50.6299
1174.84	111.889	2055.65	52.6963	1174.84	108.941	2055.65	50.8707	1174.84	110.905	2055.65	51.1529	1174.84	111.491	2055.65	52.8551	1174.84	116.458	2055.65	51.8516	1174.84	112.607	2055.65	52.7056	1174.84	107.171	2055.65	49.5119	1174.84	114.693	2055.65	51
1177.41	110.742	2057.96	53.4148	1177.41	108.576	2057.96	51.9218	1177.41	109.673	2057.96	51.2206	1177.41	112.987	2057.96	53.4886	1177.41	115.333	2057.96	52.3571	1177.41	111.524	2057.96	52.9889	1177.41	106.105	2057.96	48.2857	1177.41	114.868	2057.96	51.0065
1179.98	111.119	2060.27	51.8556	1179.98	108.878	2060.27	50.9898	1179.98	109.304	2060.27	49.8647	1179.98	111.464	2060.27	53.1108	1179.98	114.104	2060.27	53.4341	1179.98	112.024	2060.27	52.7389	1179.98	107.557	2060.27	49.0595	1179.98	114.899	2060.27	50.8247
1182.54	110.865	2062.58	53.063	1182.54	108.399	2062.58	51.5544	1182.54	109.673	2062.58	51.8206	1182.54	111.991	2062.58	53.9858	1182.54	114.264	2062.58	52.2088	1182.54	111.726	2062.58	52.2	1182.54	106.229	2062.58	48.5536	1182.54	114.466	2062.58	51.6948
1185.11	111.452	2064.89	53.0852	1185.11	108.298	2064.89	50.602	1185.11	109.571	2064.89	51.2441	1185.11	111.379	2064.89	53.3722	1185.11	116.09	2064.89	53.2308	1185.11	110.619	2064.89	53.8778	1185.11	105.052	2064.89	49	1185.11	114.831	2064.89	50.7045
1187.67	110.27	2067.2	53.2111	1187.67	107.992	2067.2	50.6803	1187.67	108.714	2067.2	50.1882	1187.67	110.388	2067.2	52.9716	1187.67	114.75	2067.2	52.0824	1187.67	111.744	2067.2	52.3167	1187.67	105.143	2067.2	50.2083	1187.67	115.72	2067.2	50.5714
1190.24	109.643	2069.51	51.7074	1190.24	106.874	2069.51	51.0238	1190.24	108.845	2069.51	50.8882	1190.24	110.464	2069.51	52.7358	1190.24	114.736	2069.51	52.544	1190.24	110.768	2069.51	52.2056	1190.24	104.162	2069.51	49.875	1190.24	114.471	2069.51	50.4675
1192.8	110.365	2071.81	52.9222	1192.8	107.756	2071.81	51.0034	1192.8	108.929	2071.81	50.4853	1192.8	110.442	2071.81	52.5227	1192.8	114.569	2071.81	53.1429	1192.8	111.53	2071.81	52.2389	1192.8	104.476	2071.81	48.8631	1192.8	113.376	2071.81	50.3214
1195.36	108.917	2074.12	51.4963	1195.36	107.307	2074.12	50.2313	1195.36	107.69	2074.12	50.4441	1195.36	111.071	2074.12	52.0284	1195.36	115.028	2074.12	50.2473	1195.36	109.119	2074.12	52.3833	1195.36	104.957	2074.12	48.0238	1195.36	112.73	2074.12	50.289
1197.92	111.131	2076.42	52.0889	1197.92	107.853	2076.42	50.8844	1197.92	108.839	2076.42	50.5765	1197.92	112.464	2076.42	52.6364	1197.92	114.84	2076.42	52.5604	1197.92	110.863	2076.42	52.7111	1197.92	105.386	2076.42	49.1488	1197.92	114.481	2076.42	49.8734
1200.48	112.655	2078.73	52.8667	1200.48	109.618	2078.73	50.2415	1200.48	110.506	2078.73	50.4088	1200.48	113.906	2078.73	52.6733	1200.48	114.674	2078.73	51.5934	1200.48	112.161	2078.73	51.2278	1200.48	105.319	2078.73	49.4524	1200.48	112.989	2078.73	50.1364
1203.04	115.869	2081.03	52.6481	1203.04	111.361	2081.03	50.0986	1203.04	112.637	2081.03	50.3412	1203.04	115.786	2081.03	52.2727	1203.04	118.708	2081.03	51.022	1203.04	112.22	2081.03	52.1333	1203.04	106.529	2081.03	48.8929	1203.04	116.037	2081.03	49.9805
1205.6	118.698	2083.33	51.7259	1205.6	113.878	2083.33	51.0034	1205.6	113.738	2083.33	50.0824	1205.6	118.781	2083.33	51.7983	1205.6	118.569	2083.33	51.3407	1205.6	114.5	2083.33	51.6667	1205.6	105.81	2083.33	49.1548	1205.6	116.995	2083.33	50.3766
1208.16	116.163	2085.64	52.5074	1208.16	112.475	2085.64	50.1701	1208.16	113.173	2085.64	50.8353	1208.16	117.036	2085.64	52.8381	1208.16	118.215	2085.64	52.6484	1208.16	113.315	2085.64	51.4833	1208.16	105.967	2085.64	48.5119	1208.16	116.101	2085.64	49.9838
1210.72	111.302	2087.94	51.737	1210.72	107.929	2087.94	50.5068	1210.72	108.774	2087.94	50.9529	1210.72	112.062	2087.94	51.2955	1210.72	114.181	2087.94	51.5769	1210.72	110.518	2087.94	52.3056	1210.72	104.129	2087.94	48.2381	1210.72	114.238	2087.94	50.513
1213.27	108.127	2090.24	52.5185	1213.27	105.588	2090.24	50.068	1213.27	106.179	2090.24	51.5029	1213.27	108.366	2090.24	52.375	1213.27	111.875	2090.24	51.3297	1213.27	107.911	2090.24	51.45	1213.27	101.586	2090.24	49.0476	1213.27	111.058	2090.24	49.8377
1215.83	105.841	2092.54	51.8926	1215.83	102.723	2092.54	50.9796	1215.83	103.976	2092.54	50.2941	1215.83	106.009	2092.54	51.2812	1215.83	110.562	2092.54	52.7198	1215.83	106.208	2092.54	51.65	1215.83	100.943	2092.54	48.3333	1215.83	109.566	2092.54	48.9675
1218.38	105.976	2094.84	51.0926	1218.38	101.651	2094.84	49.6463	1218.38	103.899	2094.84	50.0588	1218.38	105.946	2094.84	52.1307	1218.38	109.208	2094.84	50.7802	1218.38	106.976	2094.84	51.4278	1218.38	101.214	2094.84	48.3274	1218.38	108.762	2094.84	50.6396
1220.94	104.405	2097.14	51.4111	1220.94	101.769	2097.14	49.0782	1220.94	103.47	2097.14	50.9853	1220.94	105.272	2097.14	52.1733	1220.94	108.653	2097.14	51.533	1220.94	105.125	2097.14	51.8056	1220.94	99.0476	2097.14	47.7381	1220.94	108.656	2097.14	50.2792
1223.49	104.536	2099.44	51.3741	1223.49	101.748	2099.44	50.4864	1223.49	103.625	2099.44	50.2412	1223.49	104.402	2099.44	51.8125	1223.49	108.646	2099.44	50.489	1223.49	104.72	2099.44	50.3	1223.49	99.9952	2099.44	48.244	1223.49	107.481	2099.44	50.0519
1226.04	103.976	2101.74	51.8556	1226.04	101.113	2101.74	49.398	1226.04	102.482	2101.74	48.9147	1226.04	104.125	2101.74	51.9034	1226.04	107.444	2101.74	51.9286	1226.04	104.19	2101.74	51.0722	1226.04	99.619	2101.74	47.8869	1226.04	106.772	2101.74	48.4026
1228.59	103.183	2104.03	51.5519	1228.59	101.668	2104.03	50.2891	1228.59	102.077	2104.03	49.3324	1228.59	104.268	2104.03	51.1818	1228.59	107.069	2104.03	51.3846	1228.59	104.083	2104.03	50.6333	1228.59	99.2095	2104.03	47.5298	1228.59	107.005	2104.03	49.1104
1231.15	103.706	2106.33	50.4556	1231.15	100.735	2106.33	49.7993	1231.15	102.589	2106.33	49.4882	1231.15	103.924	2106.33	51.7301	1231.15	105.903	2106.33	50.6429	1231.15	104.143	2106.33	50.9444	1231.15	99.2095	2106.33	48.5417	1231.15	106.28	2106.33	48.5844
1233.7	104.206	2108.62	50.7963	1233.7	101.727	2108.62	49.7517	1233.7	102.095	2108.62	49.8059	1233.7	104.482	2108.62	51.7216	1233.7	106.91	2108.62	50.3846	1233.7	105.095	2108.62	50.4778	1233.7	98.2143	2108.62	49.744	1233.7	106.899	2108.62	49.513
1236.25	103.063	2110.92	51.8556	1236.25	101.643	2110.92	49.6054	1236.25	101.774	2110.92	50.2529	1236.25	104.978	2110.92	51.8239	1236.25	107.312	2110.92	49.1538	1236.25	103.857	2110.92	50.6111	1236.25	99.2667	2110.92	47.25	1236.25	107.492	2110.92	49.763
1238.79	103.702	2113.21	51.6519	1238.79	101.555	2113.21	49.3265	1238.79	101.673	2113.21	49.4441	1238.79	104.554	2113.21	51.3722	1238.79	107.042	2113.21	50.5989	1238.79	103.619	2113.21	52.2611	1238.79	98.5333	2113.21	47.25	1238.79	106.751	2113.21	48.8831
1241.34	104.187	2115.51	50.8519	1241.34	102.647	2115.51	48.9218	1241.34	103.185	2115.51	49.9941	1241.34	105.031	2115.51	50.6875	1241.34	108.444	2115.51	49.6264	1241.34	104.702	2115.51	50.7889	1241.34	99.2905	2115.51	47.75	1241.34	106.831	2115.51	48.9545
1243.89	105.706	2117.8	51.2889	1243.89	101.828	2117.8	49.2585	1243.89	102.649	2117.8	49.5529	1243.89	106.531	2117.8	50.8182	1243.89	107.951	2117.8	50.7692	1243.89	105.381	2117.8	50.7556	1243.89	98.281	2117.8	46.9464	1243.89	107.492	2117.8	49.1851
1246.44	105.004	2120.09	50.4074	1246.44	102.282	2120.09	48.7585	1246.44	104.262	2120.09	48.5765	1246.44	105.379	2120.09	51.2131	1246.44	107.799	2120.09	49.3626	1246.44	104.899	2120.09	50.7889	1246.44	98.6286	2120.09	48.3155	1246.44	107.725	2120.09	49.4286
1248.98	107.714	2122.39	50.7481	1248.98	104.218	2122.39	48.8605	1248.98	104.988	2122.39	50.7029	1248.98	107.79	2122.39	51.0369	1248.98	110.056	2122.39	49.533	1248.98	105.857	2122.39	51.0444	1248.98	99.6667	2122.39	47.4643	1248.98	108.799	2122.39	48.0942
1251.53	109.29	2124.68	50.6148	1251.53	104.807	2124.68	48.7007	1251.53	105.06	2124.68	48.4176	1251.53	109.987	2124.68	50.5	1251.53	110.91	2124.68	50.9615	1251.53	107.78	2124.68	49.4889	1251.53	98.7619	2124.68	47.7798	1251.53	110.053	2124.68	47.8279
1254.07	109.615	2126.97	51.3852	1254.07	107.055	2126.97	49.0136	1254.07	106.804	2126.97	49.6265	1254.07	110.205	2126.97	52.0653	1254.07	111.576	2126.97	48.3187	1254.07	108.363	2126.97	51.0333	1254.07	101.076	2126.97	46.9405	1254.07	111.418	2126.97	48.7175
1256.61	111.591	2129.26	49.9556	1256.61	107.151	2129.26	48.932	1256.61	107.5	2129.26	48.7265	1256.61	111.621	2129.26	50.8949	1256.61	111.382	2129.26	49.456	1256.61	108.351	2129.26	50.1722	1256.61	99.6714	2129.26	47.8631	1256.61	110.566	2129.26	48.1494
1259.16	110.313	2131.55	51.2	1259.16	106.655	2131.55	48.7857	1259.16	107.589	2131.55	49.0824	1259.16	110.839	2131.55	49.9545	1259.16	112.451	2131.55	50.6703	1259.16	108.042	2131.55	48.9778	1259.16	100.705	2131.55	47.2857	1259.16	109.921	2131.55	48.3831
1261.7	106.984	2133.83	50.3444	1261.7	104.592	2133.83	48.7211	1261.7	102.661	2133.83	48.65	1261.7	107.344	2133.83	50.0994	1261.7	108.986	2133.83	49.9176	1261.7	105.839	2133.83	50.3389	1261.7	98.2095	2133.83	45.9286	1261.7	108.619	2133.83	48.9123
1264.24	104.595	2136.12	50.2407	1264.24	100.966	2136.12	48.7857	1264.24	101.845	2136.12	49.5588	1264.24	104.987	2136.12	50.8153	1264.24	106.653	2136.12	50.8352	1264.24	104.036	2136.12	50.6944	1264.24	97.2	2136.12	46.1667	1264.24	105.37	2136.12	48.6461
1266.78	101.833	2138.41	50.3074	1266.78	99.5462	2138.41	48.4558	1266.78	100.333	2138.41	49.4265	1266.78	102.438	2138.41	49.7415	1266.78	104.514	2138.41	49.6154	1266.78	100.881	2138.41	48.9056	1266.78	95.5667	2138.41	47.0357	1266.78	104.106	2138.41	48.6429
1269.32	101.349	2140.7	50.3481	1269.32	98.3697	2140.7	48.6122	1269.32	98.9762	2140.7	49.1147	1269.32	100.723	2140.7	49.892	1269.32	102.618	2140.7	49.5	1269.32	102.256	2140.7	49.6889	1269.32	95.0524	2140.7	47	1269.32	104.989	2140.7	48.3701
1271.86	100.397	2142.98	49.9037	1271.86	96.6681	2142.98	49.0272	1271.86	97.5417	2142.98	48.3912	1271.86	99.0982	2142.98	50.071	1271.86	103.514	2142.98	48.8187	1271.86	99.7024	2142.98	48.5333	1271.86	94.7571	2142.98	46.6726	1271.86	103.471	2142.98	47.3084
1274.39	98.9008	2145.27	50.0519	1274.39	97.3109	2145.27	48.6905	1274.39	98.6429	2145.27	48.35	1274.39	99.6161	2145.27	49.6222	1274.39	100.764	2145.27	49.2692	1274.39	100.268	2145.27	49.9833	1274.39	93.3429	2145.27	47.0536	1274.39	102.836	2145.27	48.0162
1276.93	98.8095	2147.55	48.8963	1276.93	95.7143	2147.55	47.7619	1276.93	97.7202	2147.55	47.9618	1276.93	99.5	2147.55	49.8551	1276.93	103.042	2147.55	49.4121	1276.93	99.0952	2147.55	48.8722	1276.93	94.9095	2147.55	46.3631	1276.93	101.455	2147.55	47.4123
1279.47	98.9921	2149.83	50.8481	1279.47	94.6429	2149.83	47.4184	1279.47	96.0714	2149.83	48.5971	1279.47	98.433	2149.83	49.9886	1279.47	102.375	2149.83	49.9121	1279.47	98.2381	2149.83	49.8667	1279.47	93.6143	2149.83	46.1131	1279.47	100.73	2149.83	47.8701
1282	97.381	2152.12	49.4963	1282	95.1303	2152.12	48.1259	1282	95.7321	2152.12	48.7559	1282	97.2455	2152.12	50.2472	1282	102.611	2152.12	48.6868	1282	99.1488	2152.12	50.2167	1282	93.8238	2152.12	45.7202	1282	100.529	2152.12	47.2143
1284.54	97.8175	2154.4	48.6852	1284.54	95.1303	2154.4	48.0204	1284.54	95.2143	2154.4	48.6294	1284.54	97.8348	2154.4	49.7784	1284.54	101.576	2154.4	47.4121	1284.54	98.3631	2154.4	48.6778	1284.54	93.1571	2154.4	46.3452	1284.54	100.497	2154.4	47.1526
1287.07	97.3611	2156.68	48.737	1287.07	94.2479	2156.68	48.5476	1287.07	95.1548	2156.68	47.3235	1287.07	97.4509	2156.68	48.9347	1287.07	101.41	2156.68	49.5495	1287.07	98.2083	2156.68	47.2333	1287.07	92.581	2156.68	46.0774	1287.07	99.7725	2156.68	47.7338
1289.61	96.3889	2158.96	48.3556	1289.61	95.6849	2158.96	48.2585	1289.61	94.6607	2158.96	48.0176	1289.61	97.4464	2158.96	49.3523	1289.61	101.132	2158.96	48.9176	1289.61	97.5298	2158.96	47.9	1289.61	93.3667	2158.96	45.1905	1289.61	100.905	2158.96	47.4383
1292.14	96.5913	2161.24	48.837	1292.14	94.3739	2161.24	48.2007	1292.14	95.0357	2161.24	48.2029	1292.14	97.7812	2161.24	47.946	1292.14	101.59	2161.24	48.011	1292.14	95.6071	2161.24	49.0222	1292.14	92.3476	2161.24	45.6964	1292.14	100.212	2161.24	47.0747
1294.67	96.5119	2163.52	49.8333	1294.67	93.8824	2163.52	48.1837	1294.67	95.6548	2163.52	47.8324	1294.67	97.4598	2163.52	48.6335	1294.67	100.597	2163.52	48.6923	1294.67	99.0833	2163.52	48.0167	1294.67	92.8952	2163.52	46.0595	1294.67	99.455	2163.52	46.6883
1297.2	96.5833	2165.8	48.6296	1297.2	93.8319	2165.8	48.8061	1297.2	94.1369	2165.8	47.3176	1297.2	97.317	2165.8	47.8665	1297.2	100.049	2165.8	48.7143	1297.2	97.7381	2165.8	49.3611	1297.2	92.7714	2165.8	46.5476	1297.2	99.6085	2165.8	46.9513
1299.73	96.5357	2168.08	48.7963	1299.73	93.9286	2168.08	48.3095	1299.73	94.9702	2168.08	47.7853	1299.73	95.8259	2168.08	49.6051	1299.73	99.5	2168.08	49.1538	1299.73	96.4107	2168.08	49.4833	1299.73	91.7667	2168.08	46.494	1299.73	100.122	2168.08	46.9838
1302.26	95.4167	2170.36	48.7852	1302.26	93.5924	2170.36	47.381	1302.26	94.3274	2170.36	48.1971	1302.26	95.5223	2170.36	49.7244	1302.26	100.361	2170.36	48.4341	1302.26	96.6488	2170.36	48.9278	1302.26	90.2	2170.36	46	1302.26	99.2646	2170.36	46.6461
1304.79	94.7698	2172.64	49.963	1304.79	92.7815	2172.64	48.3197	1304.79	93.8571	2172.64	47.8412	1304.79	97	2172.64	48.4716	1304.79	100.028	2172.64	47.2033	1304.79	95.7143	2172.64	50.4056	1304.79	92.1048	2172.64	45.5893	1304.79	98.6455	2172.64	46.9643
1307.32	95.0794	2174.91	48.4407	1307.32	93.1176	2174.91	47.1565	1307.32	93.75	2174.91	47.6206	1307.32	97.1205	2174.91	49.7557	1307.32	99.3472	2174.91	47.456	1307.32	94.9702	2174.91	48.7278	1307.32	92.4762	2174.91	46.1607	1307.32	98.0794	2174.91	46.0097
1309.84	95.0437	2177.19	49.6185	1309.84	92.7269	2177.19	47.7211	1309.84	95.5	2177.19	47.7941	1309.84	96.6652	2177.19	49.6477	1309.84	100.319	2177.19	48.4396	1309.84	96.2262	2177.19	48.25	1309.84	90.8619	2177.19	44.7143	1309.84	98.7937	2177.19	46.974
1312.37	95.631	2179.46	48.537	1312.37	91.6008	2179.46	46.7381	1312.37	92.4107	2179.46	47.2853	1312.37	95.3839	2179.46	48.7188	1312.37	97.8819	2179.46	47.6593	1312.37	94.5357	2179.46	49.15	1312.37	90.7143	2179.46	44.4464	1312.37	99.1429	2179.46	47.0292
1314.89	96.004	2181.74	48.8778	1314.89	92.1765	2181.74	47.3707	1314.89	94.6667	2181.74	47.3441	1314.89	96.1205	2181.74	48.625	1314.89	99.6111	2181.74	47.5604	1314.89	97.0179	2181.74	49.4	1314.89	92.0667	2181.74	45.4048	1314.89	98.5503	2181.74	47.1688
1317.42	95.6905	2184.01	47.8593	1317.42	92.5378	2184.01	47.3673	1317.42	93.8274	2184.01	46.9912	1317.42	95.9688	2184.01	48.8807	1317.42	100.188	2184.01	49.0275	1317.42	96.256	2184.01	48.2278	1317.42	90.7429	2184.01	45.3333	1317.42	98.3069	2184.01	46.8117
1319.94	96.6389	2186.29	49.7741	1319.94	92.4202	2186.29	46.8639	1319.94	94.2321	2186.29	46.8	1319.94	97.317	2186.29	48.8097	1319.94	99	2186.29	48.3132	1319.94	96.8155	2186.29	48.2222	1319.94	91.4571	2186.29	45.25	1319.94	98.836	2186.29	46.763
1322.47	94.6706	2188.56	48.3815	1322.47	93.3109	2188.56	47.0748	1322.47	95.2857	2188.56	46.8118	1322.47	95.7991	2188.56	48.8239	1322.47	100.215	2188.56	47.7637	1322.47	96.3929	2188.56	48.7111	1322.47	90.9429	2188.56	44.125	1322.47	98.6455	2188.56	46.5325
1324.99	96.1468	2190.83	47.6185	1324.99	92.2437	2190.83	46.8129	1324.99	94.006	2190.83	46.8	1324.99	95.5446	2190.83	48.4915	1324.99	99.1736	2190.83	46.8901	1324.99	96.5714	2190.83	47.5611	1324.99	92.3095	2190.83	44.9702	1324.99	99.8624	2190.83	46.8896
1327.51	95.9127	2193.1	48.6704	1327.51	93.1765	2193.1	47.7755	1327.51	95.0595	2193.1	47.1765	1327.51	95.4018	2193.1	48.2756	1327.51	98.0347	2193.1	48.1923	1327.51	95.2679	2193.1	47.7167	1327.51	91.0571	2193.1	45.0952	1327.51	97.1905	2193.1	45.9416
1330.03	95.1706	2195.37	48.9593	1330.03	94.1765	2195.37	47.2925	1330.03	94.131	2195.37	46.7941	1330.03	95.2455	2195.37	48.75	1330.03	98.3889	2195.37	48.2802	1330.03	94.8869	2195.37	48.2556	1330.03	91.1524	2195.37	44.9702	1330.03	99.4921	2195.37	45.9903
1332.55	95.7857	2197.64	47.2333	1332.55	92.1008	2197.64	47.2415	1332.55	92.506	2197.64	47.4676	1332.55	95.3616	2197.64	47.8807	1332.55	98.0972	2197.64	48.2747	1332.55	95.3333	2197.64	47.4222	1332.55	90.4619	2197.64	44.6488	1332.55	97.6402	2197.64	46.6201
1335.07	94.873	2199.91	48.4185	1335.07	92.5252	2199.91	46.3299	1335.07	94.2917	2199.91	47.1647	1335.07	94.9955	2199.91	48.9347	1335.07	99.5764	2199.91	47.4176	1335.07	95.4702	2199.91	47.3278	1335.07	91.681	2199.91	44.9762	1335.07	98.0053	2199.91	46.1299
1337.59	95.3016	2202.18	48.1148	1337.59	93.6134	2202.18	47.2483	1337.59	93.25	2202.18	46.7382	1337.59	93.9107	2202.18	47.7699	1337.59	98.25	2202.18	48.6044	1337.59	95.1369	2202.18	47.6833	1337.59	90.2048	2202.18	45.9345	1337.59	98.4603	2202.18	46.25
1340.11	94.4921	2204.45	47.1407	1340.11	92.1849	2204.45	46.2755	1340.11	93.8869	2204.45	47.0235	1340.11	95.3348	2204.45	48.2216	1340.11	98.9444	2204.45	47.1538	1340.11	94.9762	2204.45	48.3111	1340.11	91.5048	2204.45	44.2798	1340.11	98.5132	2204.45	45.7435
1342.63	94.2183	2206.72	47.2185	1342.63	92.4118	2206.72	46.2415	1342.63	92.3571	2206.72	46.4059	1342.63	94.5	2206.72	48.0114	1342.63	99.2083	2206.72	46.5989	1342.63	94.631	2206.72	47.0111	1342.63	90.8762	2206.72	45.7857	1342.63	96.6614	2206.72	46.1753
1345.14	93.3968	2208.98	46.8259	1345.14	91.7815	2208.98	46.4728	1345.14	92.9048	2208.98	46.5676	1345.14	94.5893	2208.98	48.0767	1345.14	98.625	2208.98	47.8352	1345.14	95.1786	2208.98	47.0222	1345.14	91.7	2208.98	44.5417	1345.14	96.9947	2208.98	46.3604
1347.66	93.9722	2211.25	46.6963	1347.66	91.1218	2211.25	45.7687	1347.66	92.7917	2211.25	46.3794	1347.66	93.7723	2211.25	47.8949	1347.66	98.5625	2211.25	47.6758	1347.66	93	2211.25	47.6222	1347.66	90.5429	2211.25	44.7024	1347.66	96.9735	2211.25	44.7662
1350.17	93.7579	2213.51	47.6519	1350.17	90.2605	2213.51	46.4796	1350.17	93.119	2213.51	46.0882	1350.17	94.4107	2213.51	48.1818	1350.17	96.1389	2213.51	46.8846	1350.17	93.7798	2213.51	47.1889	1350.17	89.5048	2213.51	44.0774	1350.17	97.127	2213.51	46.5325
1352.69	93.7421	2215.78	47.5074	1352.69	91.4706	2215.78	45.7789	1352.69	91.1607	2215.78	45.4412	1352.69	93.875	2215.78	47.6364	1352.69	97.9375	2215.78	47.4835	1352.69	93.6786	2215.78	47.1889	1352.69	88.8857	2215.78	44.4881	1352.69	96.5079	2215.78	45.4448
1355.2	94.1389	2218.04	47.3111	1355.2	90.8445	2218.04	45.8776	1355.2	91.75	2218.04	46.3029	1355.2	93.3661	2218.04	47.5085	1355.2	98.7292	2218.04	46.1648	1355.2	92.7024	2218.04	47.3556	1355.2	89.281	2218.04	44.3393	1355.2	96.328	2218.04	45.4156
1357.71	93.0357	2220.31	47.1296	1357.71	90.2647	2220.31	46.7959	1357.71	91.1071	2220.31	46.9382	1357.71	95.1696	2220.31	48.2415	1357.71	97.6181	2220.31	46.6868	1357.71	94.5655	2220.31	47.4611	1357.71	89.7667	2220.31	43.7083	1357.71	96.4656	2220.31	45.3669
1360.22	93.0833	2222.57	47.0259	1360.22	91.3445	2222.57	45.7211	1360.22	90.8214	2222.57	46.8324	1360.22	93.4196	2222.57	48.6335	1360.22	98.9653	2222.57	47.1209	1360.22	93.5238	2222.57	46.65	1360.22	88.219	2222.57	43.6607	1360.22	95.9524	2222.57	46.2143
1362.73	92.0476	2224.83	47.163	1362.73	89.6765	2224.83	46.432	1362.73	90.4107	2224.83	45.7324	1362.73	92.9911	2224.83	47.0824	1362.73	97.2153	2224.83	46.5	1362.73	94.5476	2224.83	47.6611	1362.73	88.1286	2224.83	43.8452	1362.73	95.4974	2224.83	45.3214
1365.24	91.5437	2227.09	47.6852	1365.24	89.9286	2227.09	46.4422	1365.24	92.244	2227.09	47.2265	1365.24	93.7366	2227.09	48.0142	1365.24	97.3333	2227.09	46.7473	1365.24	93.3214	2227.09	47.2889	1365.24	87.3619	2227.09	43.8214	1365.24	95.5344	2227.09	45.2403
1367.75	91.5675	2229.35	46.9704	1367.75	89.2563	2229.35	45.398	1367.75	91.2024	2229.35	46.2206	1367.75	91.1786	2229.35	47.3438	1367.75	96.625	2229.35	47.6923	1367.75	92.9762	2229.35	47.0944	1367.75	88.319	2229.35	43.6607	1367.75	95.1852	2229.35	45.8312
1370.26	93.1746	2231.61	47.4519	1370.26	90.8235	2231.61	46.1463	1370.26	91.7976	2231.61	45.7235	1370.26	94.067	2231.61	47.6278	1370.26	96.7569	2231.61	46.9066	1370.26	92.6429	2231.61	47.2278	1370.26	89.0952	2231.61	44.4762	1370.26	95.9683	2231.61	44.8734
1372.77	93.2183	2233.87	47.6593	1372.77	89.1639	2233.87	45.5102	1372.77	89.8333	2233.87	46.9324	1372.77	92.5446	2233.87	47.1705	1372.77	95.7361	2233.87	47.1429	1372.77	93.3988	2233.87	46.4222	1372.77	88.119	2233.87	44.4702	1372.77	95.4974	2233.87	45.2208
1375.28	91.3413	2236.13	47.4	1375.28	88.5378	2236.13	45.9422	1375.28	90.881	2236.13	46.3206	1375.28	92.4643	2236.13	47.7898	1375.28	96.5486	2236.13	46.0769	1375.28	92.2381	2236.13	46.9222	1375.28	88.1714	2236.13	42.9405	1375.28	95.3915	2236.13	44.7078
1377.78	92.5159	2238.39	47.2481	1377.78	90.042	2238.39	45.7211	1377.78	90.6131	2238.39	45.3912	1377.78	92.5759	2238.39	46.7898	1377.78	95.5486	2238.39	44.9835	1377.78	91.7857	2238.39	45.7778	1377.78	87.4333	2238.39	43.4524	1377.78	94.8413	2238.39	45.3864
1380.29	91.3532	2240.65	46.5926	1380.29	89.6303	2240.65	45.534	1380.29	89.8869	2240.65	45.1706	1380.29	92.7188	2240.65	47.3494	1380.29	95.8819	2240.65	46.7912	1380.29	93.0714	2240.65	47.4444	1380.29	87.281	2240.65	42.5893	1380.29	93.9788	2240.65	46.1039
1382.8	92.4087	2242.91	46.837	1382.8	89.7353	2242.91	46.6667	1382.8	90.4226	2242.91	45.9824	1382.8	92.7723	2242.91	46.75	1382.8	94.7083	2242.91	46.2857	1382.8	92.9881	2242.91	46.4556	1382.8	87.8333	2242.91	44.1369	1382.8	94.4868	2242.91	44.8442
1385.3	91.4127	2245.16	46.2111	1385.3	89.7059	2245.16	45.0306	1385.3	90.0774	2245.16	45.5412	1385.3	92.3884	2245.16	47.267	1385.3	97.5625	2245.16	45.478	1385.3	92.8512	2245.16	46.2833	1385.3	87.8524	2245.16	42.1369	1385.3	93.5344	2245.16	45.2338
1387.8	92.2421	2247.42	46.4704	1387.8	89.0588	2247.42	45.8061	1387.8	90.4702	2247.42	45.0618	1387.8	91.6786	2247.42	47.3665	1387.8	96.0556	2247.42	45.9451	1387.8	92.0238	2247.42	46.2056	1387.8	88.1381	2247.42	43.2262	1387.8	93.1587	2247.42	44.8604
1390.31	91.8175	2249.67	46.4037	1390.31	89.084	2249.67	46.3673	1390.31	90.5893	2249.67	44.7529	1390.31	91.817	2249.67	46.2301	1390.31	95.9583	2249.67	46.8462	1390.31	92.8274	2249.67	46.8611	1390.31	87.1381	2249.67	43.3512	1390.31	93.672	2249.67	45.0682
1392.81	91.6627	2251.93	45.5963	1392.81	88.4118	2251.93	43.9354	1392.81	89.3333	2251.93	44.5882	1392.81	91.8839	2251.93	47.1818	1392.81	96.2847	2251.93	44.8352	1392.81	91.6845	2251.93	46.0833	1392.81	87.4095	2251.93	42.25	1392.81	94.2011	2251.93	44.9545
1395.31	91.8016	2254.18	46.8259	1395.31	88.5252	2254.18	45.0816	1395.31	90.3274	2254.18	45.3059	1395.31	91.7054	2254.18	47.3352	1395.31	95.4167	2254.18	47.1209	1395.31	92.3333	2254.18	47.3056	1395.31	86.6	2254.18	42.875	1395.31	93.5185	2254.18	45.6948
1397.81	91.004	2256.43	46.2852	1397.81	89.0882	2256.43	44.8946	1397.81	88.5476	2256.43	45.2294	1397.81	91.183	2256.43	46.392	1397.81	95.2361	2256.43	46.9231	1397.81	89.4524	2256.43	46.2889	1397.81	87.5524	2256.43	42.9762	1397.81	92.5503	2256.43	44.4773
1400.31	91.631	2258.69	46.2407	1400.31	87.4202	2258.69	45.3095	1400.31	88.75	2258.69	44.9294	1400.31	91.8705	2258.69	46.5909	1400.31	95.4306	2258.69	46.456	1400.31	91.494	2258.69	45.4833	1400.31	87.7095	2258.69	42.9702	1400.31	92.6878	2258.69	44.6136
1402.81	91.0516	2260.94	46.6741	1402.81	88.0798	2260.94	45.0918	1402.81	89.881	2260.94	45.1794	1402.81	92.25	2260.94	45.6648	1402.81	95.8819	2260.94	47.2143	1402.81	90.756	2260.94	45.0722	1402.81	86.7571	2260.94	42.8452	1402.81	93.164	2260.94	44.9675
1405.31	90.5278	2263.19	45.7444	1405.31	88.7815	2263.19	45.4252	1405.31	89.6726	2263.19	44.3618	1405.31	90.5446	2263.19	47.2244	1405.31	94.7222	2263.19	46.5714	1405.31	91.6786	2263.19	45.5333	1405.31	87.0857	2263.19	43.0536	1405.31	93.8042	2263.19	43.5714
1407.8	90.7738	2265.44	46.9556	1407.8	87.4874	2265.44	45.4082	1407.8	89.2738	2265.44	44.8029	1407.8	90.4196	2265.44	45.8778	1407.8	95.4514	2265.44	46.0879	1407.8	90.3988	2265.44	45.7444	1407.8	86.6	2265.44	43.3631	1407.8	93.418	2265.44	44.7857
1410.3	90.6468	2267.69	47.0778	1410.3	88.6597	2267.69	45.1224	1410.3	90.2321	2267.69	45.8824	1410.3	92.0536	2267.69	46.8693	1410.3	96.3403	2267.69	46.022	1410.3	90.8214	2267.69	45.2889	1410.3	86.4048	2267.69	42.5179	1410.3	93.5026	2267.69	43.8182
1412.8	91.0913	2269.94	45.4704	1412.8	88.7059	2269.94	44.5918	1412.8	88.5952	2269.94	44.8853	1412.8	91.1071	2269.94	46.4318	1412.8	93.5625	2269.94	45.044	1412.8	91.5119	2269.94	45.0556	1412.8	87.3714	2269.94	43.5179	1412.8	93.4656	2269.94	44.3117
1415.29	91.3571	2272.19	46.2333	1415.29	88.6513	2272.19	45.6088	1415.29	90.3036	2272.19	45.5912	1415.29	91.4732	2272.19	46.6051	1415.29	95.2917	2272.19	46.4945	1415.29	92.5833	2272.19	45.3444	1415.29	86.6095	2272.19	42.75	1415.29	94.2646	2272.19	43.1786
1417.79	91.0397	2274.43	46.2185	1417.79	88.1134	2274.43	45.5612	1417.79	88.2857	2274.43	45.0794	1417.79	92.1964	2274.43	46.4943	1417.79	96.5486	2274.43	46.5165	1417.79	90.4643	2274.43	46.6278	1417.79	88.1286	2274.43	42.3631	1417.79	92.7037	2274.43	44.013
1420.28	91.2262	2276.68	46.0074	1420.28	88.8235	2276.68	45.381	1420.28	90.0774	2276.68	45.1824	1420.28	91.75	2276.68	46.375	1420.28	95.9931	2276.68	44.9341	1420.28	90.8274	2276.68	45.5389	1420.28	87.4381	2276.68	42.0417	1420.28	93.9947	2276.68	43.3636
1422.77	91.6984	2278.93	46	1422.77	88.563	2278.93	43.8333	1422.77	90.0536	2278.93	43.7147	1422.77	92.0938	2278.93	46.4006	1422.77	98.0833	2278.93	46.2637	1422.77	93.2679	2278.93	44.5056	1422.77	86.419	2278.93	43.7262	1422.77	94.0582	2278.93	43.5325
1425.26	91.7341	2281.17	46.6667	1425.26	89.9748	2281.17	44.932	1425.26	88.8393	2281.17	44.5676	1425.26	93.9286	2281.17	46.7699	1425.26	96.8194	2281.17	46.956	1425.26	90.8155	2281.17	45.3167	1425.26	87.5286	2281.17	43.119	1425.26	93.1852	2281.17	43.4091
1427.76	92.2381	2283.42	45.9333	1427.76	89.5588	2283.42	44.2449	1427.76	90.5536	2283.42	44.3765	1427.76	92.25	2283.42	45.571	1427.76	95.7153	2283.42	45.6923	1427.76	91.2679	2283.42	45.6778	1427.76	87.5857	2283.42	41.2321	1427.76	94.6772	2283.42	43.3442
1430.25	92.3175	2285.66	45.9222	1430.25	88.1597	2285.66	43.9728	1430.25	90.0833	2285.66	44.5647	1430.25	92.2009	2285.66	46.3011	1430.25	95.2014	2285.66	46.9066	1430.25	91.2738	2285.66	45.0889	1430.25	87.5857	2285.66	43.1964	1430.25	91.291	2285.66	43.8539
1432.74	91.1667	2287.91	45.5741	1432.74	89.2017	2287.91	44.1293	1432.74	88.9167	2287.91	43.9647	1432.74	91.4196	2287.91	45.1307	1432.74	94.7917	2287.91	45.2747	1432.74	90.3393	2287.91	45.6389	1432.74	87.4714	2287.91	41.3571	1432.74	93.6614	2287.91	41.461
1435.22	91.877	2290.15	45.0519	1435.22	87.4832	2290.15	43.6156	1435.22	89.506	2290.15	43.8676	1435.22	90.6562	2290.15	46.2472	1435.22	95.1667	2290.15	46.522	1435.22	90.7857	2290.15	45.6	1435.22	85.5905	2290.15	43.369	1435.22	92.9524	2290.15	43.8442
1437.71	91.1071	2292.39	45.1963	1437.71	88.1134	2292.39	44.6054	1437.71	88.3631	2292.39	44.6147	1437.71	90.9688	2292.39	46.2273	1437.71	93.7569	2292.39	45.522	1437.71	90.375	2292.39	44.7333	1437.71	85.5857	2292.39	42.2143	1437.71	92.8783	2292.39	43.4545
1440.2	90.754	2294.64	45.7704	1440.2	87.3571	2294.64	43.6293	1440.2	87.756	2294.64	43.8735	1440.2	89.9286	2294.64	45.7812	1440.2	93.1597	2294.64	46.5385	1440.2	89.8571	2294.64	45.2556	1440.2	85.0429	2294.64	41.9405	1440.2	92.1852	2294.64	42.5974
1442.69	88.4802	2296.88	44.9519	1442.69	85.9538	2296.88	44.2959	1442.69	85.3631	2296.88	44.4147	1442.69	88.4821	2296.88	45.554	1442.69	91.7292	2296.88	43.3901	1442.69	88.9048	2296.88	44.4556	1442.69	84.7048	2296.88	41.5655	1442.69	91.0688	2296.88	43.2565
1445.17	87.6627	2299.12	45.9259	1445.17	85.5126	2299.12	44.1429	1445.17	88.4286	2299.12	44.1529	1445.17	89.0134	2299.12	45.7216	1445.17	92.1597	2299.12	45.7967	1445.17	87.8631	2299.12	45.9222	1445.17	83.6238	2299.12	42.2917	1445.17	90.4603	2299.12	43.4058
1447.66	88.4881	2301.36	46.1	1447.66	84.5798	2301.36	43.1701	1447.66	85.7381	2301.36	44.0118	1447.66	86.933	2301.36	44.8892	1447.66	90.3681	2301.36	44.6319	1447.66	88.244	2301.36	45.1611	1447.66	82.2714	2301.36	42.0119	1447.66	90.6243	2301.36	43.4221
1450.14	86.6111	2303.6	45.8333	1450.14	84.6849	2303.6	43.6939	1450.14	85.1012	2303.6	44.6029	1450.14	87.0446	2303.6	44.9006	1450.14	90.9375	2303.6	44.9011	1450.14	87.1905	2303.6	45.4722	1450.14	82.7952	2303.6	40.8571	1450.14	89.4233	2303.6	43.2013
1452.63	86.7183	2305.84	45.3926	1452.63	84.5168	2305.84	44.5442	1452.63	86.0833	2305.84	44.1941	1452.63	87.4643	2305.84	45.679	1452.63	91.1181	2305.84	44.3242	1452.63	87.1905	2305.84	44.5167	1452.63	83.1	2305.84	42.0774	1452.63	89.2275	2305.84	43.5487
1455.11	86.7698	2308.07	45.4296	1455.11	84.7983	2308.07	44.2143	1455.11	84.7738	2308.07	44.2912	1455.11	87.4018	2308.07	45.429	1455.11	89.9931	2308.07	44.5714	1455.11	86.8036	2308.07	45.6278	1455.11	82.0905	2308.07	42.9464	1455.11	88.5767	2308.07	43.0649
1457.59	86.4484	2310.31	44.837	1457.59	83.7101	2310.31	44.2993	1457.59	85.0595	2310.31	43.9441	1457.59	86.4107	2310.31	46.2955	1457.59	90.1319	2310.31	44.7637	1457.59	84.8631	2310.31	44	1457.59	82.1095	2310.31	41.1964	1457.59	88.5026	2310.31	42.9448
1460.07	86.5476	2312.55	46.8148	1460.07	83.1513	2312.55	43.7313	1460.07	84.8036	2312.55	43.4235	1460.07	87.7679	2312.55	46.0284	1460.07	89.1319	2312.55	45.8571	1460.07	85.869	2312.55	45.0278	1460.07	82.2143	2312.55	41.2381	1460.07	87.6667	2312.55	43.8409
1462.56	86.0238	2314.79	45.0074	1462.56	83.3277	2314.79	43.2177	1462.56	83.5595	2314.79	43.8618	1462.56	85.5938	2314.79	45.4432	1462.56	89.1111	2314.79	43.7637	1462.56	84.2857	2314.79	44.7778	1462.56	82.2905	2314.79	41.6012	1462.56	87.3175	2314.79	42.9935
1465.04	85.2421	2317.02	45.163	1465.04	83.3277	2317.02	44.3401	1465.04	83.8036	2317.02	43.6941	1465.04	86.6161	2317.02	45.892	1465.04	88.9028	2317.02	46.0824	1465.04	85.5833	2317.02	45.2944	1465.04	79.981	2317.02	41.7976	1465.04	87.0794	2317.02	43.4448
1467.51	84.6508	2319.26	45.5926	1467.51	82.042	2319.26	43.7211	1467.51	84.256	2319.26	43.3324	1467.51	85.8304	2319.26	45.4545	1467.51	88.8125	2319.26	45.5604	1467.51	84.8988	2319.26	44.4	1467.51	80.5238	2319.26	41.5238	1467.51	87.3862	2319.26	42.5584
1469.99	84.0952	2321.49	44.0296	1469.99	82.8445	2321.49	43.9694	1469.99	84.0238	2321.49	43.8882	1469.99	85.7455	2321.49	45.3239	1469.99	89.125	2321.49	44.0604	1469.99	85.4048	2321.49	44.8333	1469.99	81.119	2321.49	41.1607	1469.99	88.9365	2321.49	42.6494
1472.47	83.25	2323.72	44.5593	1472.47	82.1345	2323.72	43.7483	1472.47	81.7024	2323.72	43.3588	1472.47	84.7277	2323.72	45.9034	1472.47	89.4444	2323.72	45.478	1472.47	83.4583	2323.72	44.7556	1472.47	79.8	2323.72	42.4167	1472.47	85.5873	2323.72	43.0844
1474.95	84.6944	2325.96	45.9185	1474.95	82.0546	2325.96	44.5612	1474.95	83.1905	2325.96	44.2235	1474.95	85.1027	2325.96	45.0426	1474.95	89.3056	2325.96	45.3516	1474.95	83.8393	2325.96	44.2778	1474.95	80.1476	2325.96	41.631	1474.95	86.6296	2325.96	43.2792
1477.42	84.2262	2328.19	45.7667	1477.42	82.0126	2328.19	44.1667	1477.42	84.2679	2328.19	44.2206	1477.42	84.3705	2328.19	47.0597	1477.42	88.1181	2328.19	44.7418	1477.42	84.3571	2328.19	46.3611	1477.42	80.0571	2328.19	42.7321	1477.42	85.1693	2328.19	44.3929
1479.9	83.9286	2330.42	47.8	1479.9	81.8151	2330.42	47.4286	1479.9	83.2798	2330.42	45.7971	1479.9	84.5714	2330.42	48.5824	1479.9	86.3403	2330.42	48.1538	1479.9	83.6726	2330.42	47.6778	1479.9	80.8095	2330.42	43.7738	1479.9	85.4762	2330.42	45.1364
1482.37	83.5754	2332.65	50.1259	1482.37	81.416	2332.65	48.9354	1482.37	82.5	2332.65	49.3441	1482.37	83.6786	2332.65	50.5	1482.37	88.3819	2332.65	50.0385	1482.37	84.0298	2332.65	49.5444	1482.37	80.1857	2332.65	46.25	1482.37	86.9788	2332.65	47.3734
1484.85	85.5278	2334.88	49.8667	1484.85	82.4118	2334.88	46.9694	1484.85	81.3036	2334.88	47.2412	1484.85	84.1652	2334.88	49.4631	1484.85	89.0069	2334.88	48.3681	1484.85	82.1548	2334.88	48.7889	1484.85	79.6619	2334.88	46.1369	1484.85	86.9365	2334.88	46.8896
1487.32	83.381	2337.11	45.6185	1487.32	81.395	2337.11	43.4354	1487.32	82.0179	2337.11	43.8118	1487.32	83.4509	2337.11	45.4744	1487.32	87.4861	2337.11	45.3077	1487.32	83.6071	2337.11	44.55	1487.32	79.9095	2337.11	41.4048	1487.32	85.4974	2337.11	42.0617
1489.8	83.8849	2339.34	44.8037	1489.8	81.6639	2339.34	42.5646	1489.8	82.5238	2339.34	43.7	1489.8	85.0804	2339.34	45.2528	1489.8	87.4444	2339.34	43.6978	1489.8	83.6964	2339.34	44.2278	1489.8	79.3095	2339.34	40.9821	1489.8	85.7513	2339.34	42.3344
1492.27	83.2937	2341.57	44.3333	1492.27	81.9538	2341.57	43.2177	1492.27	81.7262	2341.57	42.4735	1492.27	83.2768	2341.57	44.5994	1492.27	87.2778	2341.57	44.8407	1492.27	82.9702	2341.57	44.5611	1492.27	79.3429	2341.57	41.0595	1492.27	84.9788	2341.57	42.0519
1494.74	84.0556	2343.8	45.1815	1494.74	81.895	2343.8	43.8061	1494.74	82.506	2343.8	43.3824	1494.74	84.0536	2343.8	45.8182	1494.74	88.1806	2343.8	45.2418	1494.74	83.1012	2343.8	44.0944	1494.74	79.5381	2343.8	41.1488	1494.74	85.9524	2343.8	42.8571
1497.21	82.4365	2346.03	44.1519	1497.21	80.2647	2346.03	43.7381	1497.21	82.9226	2346.03	43.9559	1497.21	83.1741	2346.03	44.7415	1497.21	87.5764	2346.03	44.5879	1497.21	82.4048	2346.03	43.9	1497.21	78.9286	2346.03	42.1548	1497.21	85.2116	2346.03	43.0747
1499.68	82.0238	2348.25	45.3593	1499.68	81.0126	2348.25	42.381	1499.68	82.7262	2348.25	43.4147	1499.68	82.6518	2348.25	44.946	1499.68	88.4514	2348.25	43.4396	1499.68	84.375	2348.25	44.8833	1499.68	79.5952	2348.25	40.3512	1499.68	84.6243	2348.25	42.5617
1502.15	82.8889	2350.48	45.0519	1502.15	79.4832	2350.48	43.3367	1502.15	82.7857	2350.48	42.6	1502.15	83.317	2350.48	44.0142	1502.15	86.25	2350.48	45.3791	1502.15	82.5893	2350.48	44.4611	1502.15	78.8571	2350.48	41.3036	1502.15	84.8042	2350.48	42.7662
1504.62	83.0754	2352.7	44.5185	1504.62	79.9664	2352.7	43.3265	1504.62	80.5119	2352.7	43.4853	1504.62	83.0982	2352.7	45.3068	1504.62	86.2222	2352.7	44.1319	1504.62	82.8214	2352.7	44.8944	1504.62	79.5857	2352.7	41.5179	1504.62	84.7884	2352.7	42.6396
1507.08	82.3175	2354.93	44.4259	1507.08	79.9454	2354.93	42.9048	1507.08	81.1607	2354.93	42.8647	1507.08	82.683	2354.93	45.1335	1507.08	86.0069	2354.93	43.533	1507.08	83.7381	2354.93	43.0111	1507.08	79.1667	2354.93	42.0476	1507.08	85.7566	2354.93	41.7532
1509.55	82.75	2357.15	45.0926	1509.55	79.9202	2357.15	43.4286	1509.55	82.7202	2357.15	42.5735	1509.55	83.3393	2357.15	44.9432	1509.55	86.3681	2357.15	45.033	1509.55	84	2357.15	45.0444	1509.55	79.1952	2357.15	41.8095	1509.55	84.3862	2357.15	43.1104
1512.02	81.9484	2359.38	43.9556	1512.02	80.6261	2359.38	43.034	1512.02	80.6726	2359.38	43.5441	1512.02	81.8973	2359.38	44.0597	1512.02	85.2569	2359.38	43.3681	1512.02	81.8393	2359.38	43.8722	1512.02	78.581	2359.38	40.9048	1512.02	83.6984	2359.38	40.9351
1514.48	81.373	2361.6	44.4407	1514.48	79.7563	2361.6	43.5408	1514.48	81.4345	2361.6	43.0706	1514.48	82.1607	2361.6	43.8466	1514.48	85.4931	2361.6	44.6593	1514.48	82.7738	2361.6	43.8	1514.48	79.2619	2361.6	41.9167	1514.48	83.9365	2361.6	42.2468
1516.95	81.7024	2363.82	44.2111	1516.95	79.958	2363.82	42.9048	1516.95	81.7679	2363.82	42.7441	1516.95	82.058	2363.82	44.8352	1516.95	86.2222	2363.82	44.6429	1516.95	79.9107	2363.82	42.8944	1516.95	77.7476	2363.82	40.3571	1516.95	84.6614	2363.82	42.1916
1519.41	82.2857	2366.04	44.4778	1519.41	79.958	2366.04	42.9286	1519.41	81.0655	2366.04	43.3676	1519.41	83.0804	2366.04	44.2812	1519.41	85.3889	2366.04	43.9286	1519.41	83.6369	2366.04	42.9944	1519.41	77.6714	2366.04	41.4405	1519.41	84.2328	2366.04	43.1071
1521.87	81.5317	2368.26	43.9778	1521.87	79.2563	2368.26	42.5884	1521.87	79.4226	2368.26	43.4588	1521.87	81.3393	2368.26	43.9489	1521.87	85.2847	2368.26	44.5495	1521.87	83.1071	2368.26	43.7722	1521.87	79.2952	2368.26	40.9702	1521.87	83.545	2368.26	43.3182
1524.33	81.6389	2370.48	45.1259	1524.33	80.4412	2370.48	43.7075	1524.33	80.3036	2370.48	43.3706	1524.33	82.058	2370.48	43.8409	1524.33	85.25	2370.48	45.1538	1524.33	82.131	2370.48	43.9611	1524.33	78.7429	2370.48	41.0417	1524.33	83.9524	2370.48	41.6461
1526.8	80.8889	2372.7	44.6407	1526.8	79.3992	2372.7	43.1122	1526.8	80.631	2372.7	42.9029	1526.8	81.1607	2372.7	44.3324	1526.8	85.6458	2372.7	43.3022	1526.8	82.7798	2372.7	43.9944	1526.8	76.9714	2372.7	41.4107	1526.8	83.254	2372.7	42.6688
1529.26	81.2778	2374.92	44.4185	1529.26	78.7815	2374.92	43.2313	1529.26	79.494	2374.92	43.2265	1529.26	82.0982	2374.92	43.9744	1529.26	86.2847	2374.92	43.8242	1529.26	81.0179	2374.92	43.7889	1529.26	77.5571	2374.92	42.2083	1529.26	83.0476	2374.92	42.4188
1531.72	80.9524	2377.14	44.1	1531.72	79.895	2377.14	43.4762	1531.72	80.0476	2377.14	43.0618	1531.72	81.6295	2377.14	44.5	1531.72	84.3681	2377.14	44.3022	1531.72	80.7798	2377.14	43.7167	1531.72	78.3238	2377.14	42.0417	1531.72	83.7619	2377.14	42.8409
1534.18	81.4206	2379.36	44.6815	1534.18	79.1555	2379.36	42.9252	1534.18	79.7202	2379.36	42.8382	1534.18	81.6875	2379.36	44.5511	1534.18	84.9236	2379.36	43.7473	1534.18	81.1488	2379.36	43.8667	1534.18	79.0048	2379.36	42.1071	1534.18	83.8889	2379.36	42.3831
1536.63	81.5516	2381.58	44.3963	1536.63	78.1555	2381.58	42.3401	1536.63	80.6786	2381.58	42.6441	1536.63	82.0893	2381.58	44.6705	1536.63	83.0486	2381.58	43.2967	1536.63	81.2738	2381.58	43.4222	1536.63	77.9333	2381.58	41.5774	1536.63	82.8836	2381.58	42.4383
1539.09	81.373	2383.79	45.037	1539.09	79.5546	2383.79	42.5918	1539.09	79.3274	2383.79	43.3794	1539.09	80.9688	2383.79	45.7528	1539.09	84.3681	2383.79	42.8681	1539.09	81.0119	2383.79	43.5889	1539.09	77.2333	2383.79	41.8155	1539.09	83.0529	2383.79	42.0747
1541.55	80.4048	2386.01	44.6407	1541.55	78.7101	2386.01	43.1871	1541.55	79.3095	2386.01	43.1735	1541.55	82.5	2386.01	44.6193	1541.55	84.6944	2386.01	43.489	1541.55	80.6488	2386.01	43.0944	1541.55	77.6619	2386.01	41.0833	1541.55	82.0212	2386.01	42.2273
1544.01	80.3452	2388.22	45.0074	1544.01	79.3571	2388.22	42.5136	1544.01	80.5119	2388.22	43.8147	1544.01	82.1071	2388.22	44.4176	1544.01	83.9861	2388.22	44.3736	1544.01	81.0119	2388.22	43.9667	1544.01	77.2	2388.22	41.3512	1544.01	83.0688	2388.22	42.5844
1546.46	81.627	2390.44	44.0519	1546.46	79.4244	2390.44	42.9864	1546.46	79.3333	2390.44	43.2059	1546.46	81.0402	2390.44	44.5483	1546.46	84.6528	2390.44	43.3242	1546.46	81.1131	2390.44	43.55	1546.46	75.4857	2390.44	40.9226	1546.46	81.7619	2390.44	42.3571
1548.92	81.7183	2392.65	45.3963	1548.92	78.3529	2392.65	43.5612	1548.92	79.2381	2392.65	43.5265	1548.92	81.5312	2392.65	44.9886	1548.92	83.7639	2392.65	43.1978	1548.92	81.2024	2392.65	43.7611	1548.92	77.3429	2392.65	41.2262	1548.92	82.1005	2392.65	42.4156
1551.37	80.4286	2394.86	44.1	1551.37	78.2395	2394.86	43.7177	1551.37	78.6369	2394.86	42.6853	1551.37	80.7009	2394.86	44.9545	1551.37	83.7917	2394.86	45.4396	1551.37	81.0119	2394.86	43.0944	1551.37	76.8952	2394.86	40.9405	1551.37	82.6614	2394.86	42.461
1553.82	81.0437	2397.08	44.4074	1553.82	79.1303	2397.08	43.5442	1553.82	80.119	2397.08	43.7618	1553.82	80.6205	2397.08	44.3977	1553.82	84.7639	2397.08	43.6154	1553.82	81.25	2397.08	44.1222	1553.82	76.6857	2397.08	41.1012	1553.82	82.3386	2397.08	42.3019
1556.28	82.4127	2399.29	44.2926	1556.28	79.6303	2399.29	44.0204	1556.28	79.7679	2399.29	43.3382	1556.28	81.8125	2399.29	44.5511	1556.28	85.2222	2399.29	43.5824	1556.28	81.1071	2399.29	44.6111	1556.28	78.9	2399.29	41.0833	1556.28	83.127	2399.29	42.1396
1558.73	83.1429	2401.5	44.5	1558.73	80.0756	2401.5	43.0782	1558.73	81.2083	2401.5	43.0265	1558.73	83.5357	2401.5	44.358	1558.73	86.1667	2401.5	44.0989	1558.73	82.5714	2401.5	44.5611	1558.73	78.0905	2401.5	41.1964	1558.73	83.9788	2401.5	42.0812
1561.18	81.4167	2403.71	45.1519	1561.18	78.7521	2403.71	43.2381	1561.18	80.2679	2403.71	43.1059	1561.18	82.5536	2403.71	44.0568	1561.18	85.4514	2403.71	42.489	1561.18	81.6369	2403.71	44.5389	1561.18	78.1524	2403.71	40.369	1561.18	82.9841	2403.71	41.3409
1563.63	80.9603	2405.92	45.3556	1563.63	78.3782	2405.92	43.5034	1563.63	78.9107	2405.92	42.4971	1563.63	80.3571	2405.92	44.1449	1563.63	83.6806	2405.92	43.6209	1563.63	80.7024	2405.92	44.5444	1563.63	76.5476	2405.92	41.1369	1563.63	82.1534	2405.92	42.3766
1566.08	81.5476	2408.13	45.1778	1566.08	78.0084	2408.13	42.3912	1566.08	79.0536	2408.13	42.9353	1566.08	81.4598	2408.13	43.2017	1566.08	82.6736	2408.13	43.8462	1566.08	80.756	2408.13	42.3167	1566.08	75.8286	2408.13	40.9107	1566.08	81.2169	2408.13	41.7922
1568.53	79.623	2410.34	43.5556	1568.53	78.6261	2410.34	43.6905	1568.53	78.5357	2410.34	43.7324	1568.53	81.4643	2410.34	44.6364	1568.53	81.8194	2410.34	43.2637	1568.53	80.3393	2410.34	45.0833	1568.53	77.8571	2410.34	40.494	1568.53	82.6667	2410.34	42.4253
1570.98	79.623	2412.55	43.4593	1570.98	78.3529	2412.55	42.5714	1570.98	78.6964	2412.55	42.5676	1570.98	80.6116	2412.55	44.2727	1570.98	83.2569	2412.55	43.7582	1570.98	79.3452	2412.55	42.4778	1570.98	76.0762	2412.55	41.4167	1570.98	81	2412.55	41.1558
1573.42	80.5198	2414.76	44.5	1573.42	78.3235	2414.76	42.5884	1573.42	78.9524	2414.76	43.0441	1573.42	81.1562	2414.76	43.6534	1573.42	83.5764	2414.76	43.9945	1573.42	81.4107	2414.76	42.9944	1573.42	76.7048	2414.76	40.0536	1573.42	81.6243	2414.76	41.1364
1575.87	81.1508	2416.96	43.4963	1575.87	77.9034	2416.96	42.6837	1575.87	80.2083	2416.96	42.8265	1575.87	81.1562	2416.96	44.3125	1575.87	84.7083	2416.96	42.8571	1575.87	80.7976	2416.96	43.9944	1575.87	77.0762	2416.96	41.0238	1575.87	81.6561	2416.96	42.513
1578.32	80.8492	2419.17	43.7	1578.32	80.0084	2419.17	43.034	1578.32	79.6548	2419.17	43.05	1578.32	81.8929	2419.17	45.4176	1578.32	82.9514	2419.17	42.0824	1578.32	80.5893	2419.17	42.4333	1578.32	76.4571	2419.17	40.3631	1578.32	81.5873	2419.17	42.3864
1580.76	80.8571	2421.38	43.5333	1580.76	77.7857	2421.38	42.551	1580.76	79.3155	2421.38	42.7882	1580.76	81.7411	2421.38	44.2926	1580.76	84.2014	2421.38	43.2143	1580.76	80.869	2421.38	42.3333	1580.76	77.0762	2421.38	40.2619	1580.76	81.4815	2421.38	41.9513
1583.21	81.0635	2423.58	44.0778	1583.21	79.0546	2423.58	42.5102	1583.21	81.4345	2423.58	44.1059	1583.21	82.308	2423.58	44.858	1583.21	83.3889	2423.58	42.8571	1583.21	81.0536	2423.58	43.6944	1583.21	77.4286	2423.58	40.2679	1583.21	81.3175	2423.58	42.3799
1585.65	82.7937	2425.78	43.6704	1585.65	80.1387	2425.78	42.7551	1585.65	80.2083	2425.78	42.3294	1585.65	82.6071	2425.78	43.4091	1585.65	85.0903	2425.78	42.4725	1585.65	82.3512	2425.78	43.9944	1585.65	77.4286	2425.78	39.5238	1585.65	83.3915	2425.78	41.4026
1588.09	83.131	2427.99	42.9222	1588.09	80.7983	2427.99	43.1361	1588.09	81.4464	2427.99	43.6735	1588.09	83.8571	2427.99	44.6165	1588.09	86.4653	2427.99	43.8791	1588.09	81.7083	2427.99	42.4944	1588.09	78.1524	2427.99	41.0774	1588.09	83.6349	2427.99	42.0779
1590.54	82.8333	2430.19	43.4185	1590.54	80.1387	2430.19	43.0918	1590.54	81.2679	2430.19	42.8735	1590.54	84.4062	2430.19	43.7415	1590.54	85.0903	2430.19	42.4121	1590.54	80.494	2430.19	43.2	1590.54	78.2286	2430.19	40.5774	1590.54	83.619	2430.19	40.4416
1592.98	82.8413	2432.39	43.7667	1592.98	79.937	2432.39	42.8605	1592.98	80.869	2432.39	43.2471	1592.98	82.8571	2432.39	43.6534	1592.98	85.4583	2432.39	44.5549	1592.98	83.0774	2432.39	44.9389	1592.98	77.7333	2432.39	40.7143	1592.98	83.5873	2432.39	41.6136
1595.42	82.5397	2434.6	43.3667	1595.42	79.5336	2434.6	42.4524	1595.42	81.6607	2434.6	42.0471	1595.42	82.9464	2434.6	44.1023	1595.42	84.8681	2434.6	43.5769	1595.42	82.5119	2434.6	41.8	1595.42	78.3381	2434.6	39.7202	1595.42	84.7725	2434.6	41.0714
1597.86	83.6548	2436.8	43.1222	1597.86	81.9958	2436.8	42.5714	1597.86	82.1131	2436.8	42.1441	1597.86	84.0134	2436.8	43.9545	1597.86	87.2014	2436.8	43.6319	1597.86	82.9762	2436.8	43.3	1597.86	78.5571	2436.8	40.4643	1597.86	84.5767	2436.8	41.539
1600.3	87.254	2439	44.0556	1600.3	83.5	2439	44.2245	1600.3	83.5774	2439	42.8676	1600.3	86.2946	2439	43.625	1600.3	87.2986	2439	44.2637	1600.3	84.3274	2439	42.6944	1600.3	78.5667	2439	40.2202	1600.3	85.6561	2439	41.6656
1602.74	91.3889	2441.2	43.6889	1602.74	87.0882	2441.2	42.8605	1602.74	88.3631	2441.2	42.1941	1602.74	91.9464	2441.2	44.0568	1602.74	92.3403	2441.2	44.1648	1602.74	87.4881	2441.2	42.9167	1602.74	81.2476	2441.2	40.5119	1602.74	88.7619	2441.2	40.7662
1605.18	92.996	2443.4	43.4074	1605.18	90.0294	2443.4	42.466	1605.18	90.2917	2443.4	42.5676	1605.18	94.1562	2443.4	44.0938	1605.18	94.2569	2443.4	43.5385	1605.18	89.5357	2443.4	42.9556	1605.18	82.3619	2443.4	40.8036	1605.18	90.963	2443.4	42.0227
1607.61	92.6468	2445.6	43.937	1607.61	88.458	2445.6	42.6837	1607.61	89.5774	2445.6	42.5647	1607.61	93.1652	2445.6	43.7784	1607.61	91.7431	2445.6	44.1319	1607.61	87.6012	2445.6	43.6167	1607.61	80.8143	2445.6	41.381	1607.61	89.4444	2445.6	42.289
1610.05	87.7738	2447.8	43.8296	1610.05	84.5294	2447.8	42.2925	1610.05	84.5714	2447.8	43.6	1610.05	88.4821	2447.8	43.9915	1610.05	88.3681	2447.8	43.3516	1610.05	85.256	2447.8	44.7611	1610.05	79.8476	2447.8	39.9583	1610.05	86.8201	2447.8	41.3442
1612.48	84.1071	2449.99	43.6444	1612.48	81.8739	2449.99	42.8605	1612.48	83.125	2449.99	41.7176	1612.48	85.0536	2449.99	43.517	1612.48	87.1806	2449.99	43.4286	1612.48	82.8393	2449.99	43.0333	1612.48	78.5333	2449.99	39.6905	1612.48	84.963	2449.99	42.8019
1614.92	82.7857	2452.19	43.9296	1614.92	79.1849	2452.19	41.8197	1614.92	80.6012	2452.19	42.4294	1614.92	82.8393	2452.19	43.7102	1614.92	85.5347	2452.19	43.6648	1614.92	80.994	2452.19	42.0333	1614.92	77.6476	2452.19	40.3571	1614.92	83.2646	2452.19	42.0812
1617.35	82.4365	2454.39	43.2037	1617.35	79.6639	2454.39	42.5918	1617.35	79.7381	2454.39	42.8441	1617.35	82.2411	2454.39	43.7472	1617.35	85.2778	2454.39	43.5714	1617.35	82.0595	2454.39	43.5111	1617.35	77.0286	2454.39	40.4345	1617.35	83.8571	2454.39	42.2727
1619.79	81.623	2456.58	43.2926	1619.79	78.8109	2456.58	42.8639	1619.79	80.2619	2456.58	41.9765	1619.79	81.4955	2456.58	43.8835	1619.79	84.7014	2456.58	43.2198	1619.79	80.6786	2456.58	42.4778	1619.79	78.1762	2456.58	40.4524	1619.79	82.8095	2456.58	41.2727
1622.22	80.6032	2458.78	43.2926	1622.22	78.5	2458.78	42.8299	1622.22	80.2798	2458.78	42.1971	1622.22	81.7634	2458.78	43.1222	1622.22	84.7708	2458.78	43.8022	1622.22	79.9167	2458.78	41.9222	1622.22	78.0619	2458.78	40.2619	1622.22	82.1481	2458.78	41.9416
1624.65	81.5754	2460.97	42.7259	1624.65	80.4454	2460.97	42.0748	1624.65	79.4167	2460.97	42.45	1624.65	81.7188	2460.97	44.4403	1624.65	85.2708	2460.97	43.0714	1624.65	80.2381	2460.97	42.8667	1624.65	77.1619	2460.97	40.9702	1624.65	82.3175	2460.97	41.5909
1627.08	82.8254	2463.16	42.7296	1627.08	79.437	2463.16	42.7823	1627.08	79.3155	2463.16	42.2735	1627.08	82.9241	2463.16	43.2841	1627.08	84.6389	2463.16	42.9396	1627.08	82.619	2463.16	43.4722	1627.08	76.8095	2463.16	39.3929	1627.08	82.2275	2463.16	41.1104
1629.52	80.5675	2465.36	43.2296	1629.52	76.7815	2465.36	42.2177	1629.52	78.9524	2465.36	42.1118	1629.52	81.2812	2465.36	42.9631	1629.52	84.6736	2465.36	42.5769	1629.52	80.2321	2465.36	42.1556	1629.52	76.8952	2465.36	40.1488	1629.52	80.6984	2465.36	41.1981
1631.95	80.4603	2467.55	43.1778	1631.95	78.7227	2467.55	42.9082	1631.95	79.619	2467.55	42.8029	1631.95	81.4554	2467.55	43.3438	1631.95	82.9375	2467.55	42.5879	1631.95	81.3333	2467.55	42.8333	1631.95	76.1571	2467.55	40.7202	1631.95	80.7513	2467.55	41.5292
1634.37	79.4762	2469.74	42.9333	1634.37	78.1681	2469.74	43.017	1634.37	78.3929	2469.74	41.9235	1634.37	81.3259	2469.74	43.358	1634.37	84.2917	2469.74	42.2308	1634.37	80.4048	2469.74	42.6278	1634.37	76.4905	2469.74	39	1634.37	81.9524	2469.74	41.3506
1636.8	81.3373	2471.93	43.3259	1636.8	78.2647	2471.93	42.7177	1636.8	80.2738	2471.93	42.9118	1636.8	80.5179	2471.93	43.1818	1636.8	83.6736	2471.93	42.8132	1636.8	80.6726	2471.93	42.2667	1636.8	76.281	2471.93	40.0417	1636.8	80.6349	2471.93	41.711
1639.23	81.1429	2474.12	43.2889	1639.23	78.7101	2474.12	42.4218	1639.23	78.4405	2474.12	41.7735	1639.23	80.8705	2474.12	42.3722	1639.23	83.7083	2474.12	42.5659	1639.23	80.756	2474.12	43.2	1639.23	76.2952	2474.12	40.2976	1639.23	81.3492	2474.12	41.2305
1641.66	80.3452	2476.31	44.0111	1641.66	77.1471	2476.31	43.2279	1641.66	78.619	2476.31	42.5529	1641.66	81.2232	2476.31	43.4716	1641.66	83.8264	2476.31	43.9066	1641.66	81.119	2476.31	43.4444	1641.66	75.7952	2476.31	41.1548	1641.66	80.8836	2476.31	41.7208
1644.08	80.8333	2478.5	42.8926	1644.08	78.0084	2478.5	43.4286	1644.08	79.1905	2478.5	41.9412	1644.08	80.308	2478.5	44.2244	1644.08	82.7639	2478.5	42.989	1644.08	78.4702	2478.5	42.4611	1644.08	76.9238	2478.5	39.1845	1644.08	80.7354	2478.5	41.0844
1646.51	80.0714	2480.69	43.4148	1646.51	77.0084	2480.69	41.9592	1646.51	78.1548	2480.69	43.0206	1646.51	80.0268	2480.69	44.4716	1646.51	83.8542	2480.69	41.7033	1646.51	79.9286	2480.69	42.9278	1646.51	76.4333	2480.69	39.4643	1646.51	80.9788	2480.69	41.2403
1648.93	79.6746	2482.88	43.7667	1648.93	76.6891	2482.88	41.9456	1648.93	77.1131	2482.88	42.3971	1648.93	80.4509	2482.88	43.2386	1648.93	82.5556	2482.88	42.8901	1648.93	79.9583	2482.88	43.0222	1648.93	75.5381	2482.88	40.3214	1648.93	80.1111	2482.88	40.9058
1651.36	79.3135	2485.07	42.4852	1651.36	77.3697	2485.07	42.4422	1651.36	78.1845	2485.07	42.3618	1651.36	79.9509	2485.07	43.017	1651.36	82.7292	2485.07	42.5165	1651.36	78.6964	2485.07	44.3	1651.36	75.6333	2485.07	39.9524	1651.36	80.6085	2485.07	40.4481
1653.78	79.6786	2487.26	43.1333	1653.78	76.7689	2487.26	41.8095	1653.78	77.1488	2487.26	41.4206	1653.78	79.1429	2487.26	43.767	1653.78	82.2083	2487.26	42.0549	1653.78	78.7798	2487.26	43.1611	1653.78	74.8857	2487.26	40.2857	1653.78	80.3704	2487.26	41.6818
1656.21	78.9405	2489.44	44.1222	1656.21	76.5924	2489.44	43.1939	1656.21	76.7262	2489.44	42.4941	1656.21	79.7946	2489.44	43.7869	1656.21	81.9583	2489.44	43.0275	1656.21	77.4048	2489.44	41.2056	1656.21	75.0524	2489.44	39.9464	1656.21	80.4868	2489.44	41.4968
1658.63	78.9841	2491.63	42.8074	1658.63	76.4622	2491.63	42.3605	1658.63	76.9643	2491.63	42.1471	1658.63	79.5446	2491.63	43.3125	1658.63	81.7153	2491.63	41.7198	1658.63	77.1131	2491.63	43.4611	1658.63	74.4238	2491.63	39.8571	1658.63	80.1429	2491.63	41.1039
1661.05	80.0079	2493.81	43.1074	1661.05	76.0084	2493.81	43.517	1661.05	77.0595	2493.81	42.0206	1661.05	79.0982	2493.81	42.9403	1661.05	81.7847	2493.81	42.0385	1661.05	77.1726	2493.81	42.2611	1661.05	75.5048	2493.81	39.3512	1661.05	80.0159	2493.81	41.4643
1663.47	77.7341	2496	43.6185	1663.47	75.7857	2496	42.8265	1663.47	75.5655	2496	42.55	1663.47	79.4955	2496	42.9886	1663.47	81.9375	2496	42.6923	1663.47	77.5476	2496	41.9222	1663.47	73.519	2496	38.5179	1663.47	79.582	2496	40.7175
1665.89	79.3532	2498.18	43.5407	1665.89	75.4076	2498.18	42.1122	1665.89	76.7024	2498.18	41.5265	1665.89	78.2277	2498.18	42.5824	1665.89	81.3125	2498.18	42.2418	1665.89	79.0179	2498.18	42.6833	1665.89	74.5429	2498.18	40.3095	1665.89	79.9683	2498.18	41.6818
1668.31	78.1349	2500.36	43.6963	1668.31	75.4454	2500.36	42.5204	1668.31	75.9048	2500.36	41.3559	1668.31	78.4688	2500.36	43.071	1668.31	80.9931	2500.36	42.6319	1668.31	76.994	2500.36	42.0278	1668.31	74.0667	2500.36	39.0417	1668.31	79.1323	2500.36	40.6461
1670.73	77.9802	2502.55	43.6741	1670.73	76.2521	2502.55	42.619	1670.73	75.6071	2502.55	41.8265	1670.73	78.5312	2502.55	43.5341	1670.73	79.9583	2502.55	42.6044	1670.73	76.0536	2502.55	43.5056	1670.73	73.881	2502.55	40.6071	1670.73	78.8307	2502.55	41.9968
1673.14	77.6905	2504.73	43.4556	1673.14	74.7605	2504.73	42.7721	1673.14	75.3571	2504.73	41.8941	1673.14	77.4286	2504.73	43.2443	1673.14	80.125	2504.73	40.7527	1673.14	76.9881	2504.73	41.7778	1673.14	74.2714	2504.73	39.9286	1673.14	78.0952	2504.73	40.6753
1675.56	77.5357	2506.91	43.2185	1675.56	74.9622	2506.91	42.034	1675.56	74.9643	2506.91	42.7206	1675.56	78.1741	2506.91	44.3295	1675.56	80.6736	2506.91	42.8077	1675.56	78.0774	2506.91	42.6222	1675.56	74.6286	2506.91	41.3036	1675.56	78.3016	2506.91	41.3279
1677.98	76.1944	2509.09	43.7926	1677.98	74.1975	2509.09	42.2245	1677.98	74.2976	2509.09	42.7382	1677.98	76.9196	2509.09	43.5653	1677.98	79.7917	2509.09	42.3077	1677.98	76.9702	2509.09	41.9333	1677.98	72.8429	2509.09	40.5595	1677.98	77.4127	2509.09	40.526
1680.39	77.2817	2511.27	43.7111	1680.39	74.2437	2511.27	42.2279	1680.39	75.5179	2511.27	41.7882	1680.39	76.9375	2511.27	43.2386	1680.39	79.5972	2511.27	43.3297	1680.39	75.875	2511.27	43.2111	1680.39	72.5952	2511.27	40.875	1680.39	77.8519	2511.27	41.1201
1682.81	76.4127	2513.45	44.1148	1682.81	73.9832	2513.45	42.6224	1682.81	73.9107	2513.45	42.2441	1682.81	77.1429	2513.45	43.2443	1682.81	78.9097	2513.45	41.9615	1682.81	75.244	2513.45	42.4222	1682.81	74.0762	2513.45	41.0179	1682.81	76.4233	2513.45	40.6818
1685.22	76.1746	2515.63	43.9259	1685.22	73.7017	2515.63	43.3707	1685.22	75.619	2515.63	42.7618	1685.22	77.3214	2515.63	42.9858	1685.22	78.3194	2515.63	43.4615	1685.22	74.0476	2515.63	42.6722	1685.22	71.5048	2515.63	40.5714	1685.22	77.3122	2515.63	41.4123
1687.64	76.4444	2517.81	42.8407	1687.64	74.5588	2517.81	41.534	1687.64	74.1548	2517.81	42.5	1687.64	75.942	2517.81	43.2869	1687.64	78.0069	2517.81	42.5989	1687.64	76.4583	2517.81	44.5444	1687.64	72.419	2517.81	40.6845	1687.64	76.3704	2517.81	41.5
1690.05	75.0952	2519.99	44.2037	1690.05	73.9706	2519.99	42.7755	1690.05	73.6369	2519.99	42.1029	1690.05	76.683	2519.99	43.6335	1690.05	78.4167	2519.99	42.7857	1690.05	75.9643	2519.99	42.3167	1690.05	70.8714	2519.99	39.7321	1690.05	77.2963	2519.99	41.5714
1692.46	74.5833	2522.16	43.4222	1692.46	72.5504	2522.16	42.6429	1692.46	72.9226	2522.16	42.5706	1692.46	76.2455	2522.16	44.0682	1692.46	77.5278	2522.16	44.7143	1692.46	76.0774	2522.16	43.1444	1692.46	71.1429	2522.16	39.8631	1692.46	75.9101	2522.16	41.6104
1694.87	76.4206	2524.34	44.2296	1694.87	73.6429	2524.34	43.3673	1694.87	73.7917	2524.34	42.8971	1694.87	76.625	2524.34	43.9517	1694.87	77.8542	2524.34	42.8736	1694.87	74.6845	2524.34	42.1667	1694.87	72.0333	2524.34	38.9762	1694.87	76.7831	2524.34	41.6266
1697.28	74.7421	2526.51	43.3	1697.28	71.479	2526.51	43.5884	1697.28	72.3214	2526.51	41.6529	1697.28	75.4911	2526.51	44.0966	1697.28	77.9167	2526.51	43.6758	1697.28	73.8512	2526.51	42.7167	1697.28	70.8143	2526.51	40.9643	1697.28	75.4921	2526.51	41.6494
1699.69	75.2262	2528.69	44.2407	1699.69	71.9748	2528.69	42.7755	1699.69	71.756	2528.69	43.0147	1699.69	75.817	2528.69	43.7159	1699.69	76.4028	2528.69	43.4011	1699.69	74.3155	2528.69	42.8944	1699.69	70.9857	2528.69	40.7083	1699.69	74.5767	2528.69	40.9156
1702.1	74.2817	2530.86	43.7963	1702.1	71.7017	2530.86	43.1463	1702.1	72.0476	2530.86	42.9971	1702.1	75.2991	2530.86	43.4091	1702.1	76.4653	2530.86	42.5165	1702.1	73.244	2530.86	44.0944	1702.1	70.6429	2530.86	40	1702.1	75.7937	2530.86	41.7338
1704.51	73.5833	2533.04	44.6815	1704.51	72.0252	2533.04	43.4082	1704.51	71.3869	2533.04	42.3529	1704.51	74.9732	2533.04	44.125	1704.51	77.5347	2533.04	43.7857	1704.51	73.1429	2533.04	42.5722	1704.51	70.7905	2533.04	40.0476	1704.51	74.8783	2533.04	41.4286
1706.92	74.0079	2535.21	43.9148	1706.92	71.2689	2535.21	42.7177	1706.92	71.9583	2535.21	42.9088	1706.92	74.0804	2535.21	44.9602	1706.92	76.6875	2535.21	43.8352	1706.92	73.1548	2535.21	42.9778	1706.92	69.5667	2535.21	40.4881	1706.92	72.5767	2535.21	41.8344
1709.32	73.6865	2537.38	44.663	1709.32	70.5252	2537.38	43.2245	1709.32	71.6607	2537.38	43.0853	1709.32	73.6518	2537.38	44.8977	1709.32	75.0278	2537.38	43.7363	1709.32	73.4226	2537.38	42.5111	1709.32	69.3143	2537.38	41.3988	1709.32	74.7566	2537.38	41.6818
1711.73	72.5794	2539.56	45.7148	1711.73	69.9412	2539.56	43.2517	1711.73	71.3036	2539.56	43.2912	1711.73	73.4018	2539.56	44.679	1711.73	75.3264	2539.56	43.8901	1711.73	71.8274	2539.56	43.7389	1711.73	68.9905	2539.56	40.0774	1711.73	74.0476	2539.56	41.1851
1714.13	73.4563	2541.73	45.6074	1714.13	70.3361	2541.73	43.2075	1714.13	71.0298	2541.73	43.3735	1714.13	72.3304	2541.73	45.0795	1714.13	76.0486	2541.73	44.478	1714.13	72.3571	2541.73	42.1778	1714.13	68.5905	2541.73	40.6488	1714.13	74.5503	2541.73	42.6494
1716.54	72.8095	2543.9	44.9593	1716.54	71.5126	2543.9	44.2789	1716.54	69.3571	2543.9	44.0647	1716.54	72.8616	2543.9	46.3693	1716.54	75.2014	2543.9	43.5604	1716.54	71.5476	2543.9	43.8278	1716.54	67.7619	2543.9	40.119	1716.54	73.127	2543.9	42.2857
1718.94	72.9206	2546.07	46.063	1718.94	70.2563	2546.07	44.1395	1718.94	70.7679	2546.07	44.4765	1718.94	73.5357	2546.07	46.5881	1718.94	75.7431	2546.07	45.0659	1718.94	71.7976	2546.07	43.5556	1718.94	69.3	2546.07	41.4524	1718.94	74.2646	2546.07	43.2825
1721.35	73.4881	2548.24	45.8481	1721.35	70.2353	2548.24	46.0442	1721.35	70.4702	2548.24	44.2824	1721.35	72.2857	2548.24	46.6875	1721.35	73.5208	2548.24	45.2912	1721.35	70.756	2548.24	45.8444	1721.35	68.081	2548.24	41.631	1721.35	73.0794	2548.24	44.539
1723.75	71.8016	2550.41	46.0222	1723.75	70.3655	2550.41	45.0918	1723.75	70.2917	2550.41	44.4235	1723.75	71.5268	2550.41	47.2869	1723.75	73.8889	2550.41	45.0604	1723.75	71.2679	2550.41	45.8	1723.75	67.0333	2550.41	41.9881	1723.75	72.4868	2550.41	42.7987
1726.15	72.127	2552.58	47.9111	1726.15	69.5378	2552.58	45.4898	1726.15	70.0952	2552.58	45.3382	1726.15	72.75	2552.58	47.6733	1726.15	75.3472	2552.58	46.5055	1726.15	71.5238	2552.58	45.3889	1726.15	66.9524	2552.58	42.0774	1726.15	72.6032	2552.58	43.8506
1728.55	71.3611	2554.74	47.6481	1728.55	69.5546	2554.74	47.4184	1728.55	69.8512	2554.74	45.8588	1728.55	71.9196	2554.74	48.5341	1728.55	75.2917	2554.74	44.3242	1728.55	71.0476	2554.74	45.9222	1728.55	67.5667	2554.74	43.131	1728.55	71.3915	2554.74	44.6136
1730.95	70.7698	2556.91	48.3074	1730.95	68.6008	2556.91	46.6054	1730.95	67.8095	2556.91	46.8412	1730.95	70.7679	2556.91	49.233	1730.95	73.3403	2556.91	46.0714	1730.95	70.9286	2556.91	47.0056	1730.95	67.9524	2556.91	41.8393	1730.95	72.2698	2556.91	43.8701
1733.35	72.0437	2559.08	49.3444	1733.35	69.1134	2559.08	48.4422	1733.35	70.1905	2559.08	46.8559	1733.35	71.5982	2559.08	49.8239	1733.35	74.6597	2559.08	48.1099	1733.35	69.3095	2559.08	47.7611	1733.35	66.919	2559.08	43.0655	1733.35	71.4709	2559.08	45.8604
1735.75	70.7778	2561.24	50.9519	1735.75	67.6891	2561.24	48.432	1735.75	68.5774	2561.24	48.4265	1735.75	71.3839	2561.24	52.1477	1735.75	74.2569	2561.24	48.1648	1735.75	70.4048	2561.24	48.6944	1735.75	67.0619	2561.24	43.9643	1735.75	72.0899	2561.24	45.7468
1738.15	71.7579	2563.41	51.5926	1738.15	68.3824	2563.41	50.9796	1738.15	67.881	2563.41	49.2647	1738.15	71.2946	2563.41	52.517	1738.15	72.6944	2563.41	49.1264	1738.15	69.0536	2563.41	48.6889	1738.15	67.1238	2563.41	44.5238	1738.15	70.2222	2563.41	47.3279
1740.55	69.2738	2565.57	54.1963	1740.55	68.1261	2565.57	51.1395	1740.55	69.5655	2565.57	50.3765	1740.55	70.5625	2565.57	53.6278	1740.55	73.6875	2565.57	51.0934	1740.55	69.9048	2565.57	50.5944	1740.55	66.119	2565.57	45.2143	1740.55	71.7672	2565.57	47.2468
1742.94	70.1706	2567.74	56.4444	1742.94	67.7857	2567.74	53.7041	1742.94	69.9821	2567.74	52.8971	1742.94	71.1786	2567.74	56.5	1742.94	73.5764	2567.74	52.6484	1742.94	70.9286	2567.74	52.2278	1742.94	66.8905	2567.74	46.5417	1742.94	70.8836	2567.74	49.8669
1745.34	70.0992	2569.9	57.3926	1745.34	67.7731	2569.9	55.5136	1745.34	69.6012	2569.9	54.1059	1745.34	70.4062	2569.9	57.9403	1745.34	73.3958	2569.9	53.2527	1745.34	70.0952	2569.9	53.3278	1745.34	66.1905	2569.9	47.006	1745.34	71.3492	2569.9	50.6916
1747.74	70.4325	2572.06	58.7815	1747.74	67.8908	2572.06	56.3163	1747.74	68.6905	2572.06	55.8353	1747.74	70.9241	2572.06	60.1364	1747.74	73.1389	2572.06	54.9341	1747.74	69.8333	2572.06	54.9111	1747.74	66.7476	2572.06	49.1012	1747.74	72.1323	2572.06	52.0292
1750.13	70.3135	2574.23	59.8074	1750.13	67.605	2574.23	58.3231	1750.13	68.4643	2574.23	56.3706	1750.13	71.4643	2574.23	61.6307	1750.13	73.2431	2574.23	55.4835	1750.13	70.2381	2574.23	55.9	1750.13	67.3048	2574.23	48.5833	1750.13	70.3439	2574.23	52.5812
1752.53	69.6032	2576.39	59.8889	1752.53	67.2521	2576.39	56.949	1752.53	69.6726	2576.39	56.7265	1752.53	70.6161	2576.39	61.4006	1752.53	72.6597	2576.39	57.8022	1752.53	69.9464	2576.39	56.1611	1752.53	65.7524	2576.39	49.9524	1752.53	71.6667	2576.39	54.539
1754.92	70.2937	2578.55	59.7481	1754.92	68.6345	2578.55	57.8503	1754.92	67.1667	2578.55	57.0735	1754.92	70.9821	2578.55	60.3494	1754.92	73.0069	2578.55	57.0495	1754.92	69.4048	2578.55	57.0444	1754.92	66.4381	2578.55	50.6905	1754.92	70.2328	2578.55	53.1851
1757.31	69.9603	2580.71	58.5926	1757.31	67.6471	2580.71	56.585	1757.31	68.8214	2580.71	56.25	1757.31	69.9643	2580.71	59.8352	1757.31	73.5833	2580.71	56.7198	1757.31	69.2381	2580.71	55.9167	1757.31	66.4429	2580.71	51.0714	1757.31	71.254	2580.71	53.2435
1759.7	69.5238	2582.87	58.3185	1759.7	67.4748	2582.87	55.9116	1759.7	68.8036	2582.87	55.3176	1759.7	70.1161	2582.87	57.3324	1759.7	72.0347	2582.87	56.6978	1759.7	69.8393	2582.87	55.3389	1759.7	65.7619	2582.87	52.5655	1759.7	70.4709	2582.87	53.1688
1762.09	69.6905	2585.03	57.6556	1762.09	67.458	2585.03	57.2449	1762.09	67.369	2585.03	55.8324	1762.09	70.0536	2585.03	58.4517	1762.09	73.4931	2585.03	56.3516	1762.09	68.625	2585.03	55.2056	1762.09	65.8667	2585.03	52.1667	1762.09	70.8942	2585.03	52.1688
1764.48	69.4246	2587.19	56.2556	1764.48	66.9958	2587.19	55.5204	1764.48	68.0952	2587.19	54.2147	1764.48	69.3839	2587.19	57.3636	1764.48	71.0347	2587.19	55.2088	1764.48	69.5833	2587.19	55.3056	1764.48	64.9333	2587.19	50.8631	1764.48	70.3333	2587.19	52.9058
1766.87	67.3373	2589.35	56.5185	1766.87	66.5042	2589.35	56.0544	1766.87	67.6012	2589.35	54.7206	1766.87	69.1518	2589.35	56.6534	1766.87	70.9583	2589.35	56.7747	1766.87	67.5119	2589.35	53.65	1766.87	65.3	2589.35	51.7381	1766.87	69.8836	2589.35	52.5065
1769.26	68.4405	2591.5	55.1444	1769.26	66.0714	2591.5	54.068	1769.26	66.3214	2591.5	52.4647	1769.26	69.1562	2591.5	55.3665	1769.26	71.125	2591.5	52.9615	1769.26	67.1012	2591.5	52.8889	1769.26	65.2048	2591.5	50.4821	1769.26	68.9894	2591.5	51.7273
1771.65	68.6389	2593.66	53.8667	1771.65	65.6555	2593.66	52.3401	1771.65	66.4524	2593.66	51.6265	1771.65	68.4107	2593.66	52.6733	1771.65	70.8472	2593.66	53.456	1771.65	68.5	2593.66	52.6444	1771.65	64.6667	2593.66	48.2738	1771.65	69.5926	2593.66	50.5357
1774.04	67.2659	2595.82	52.1815	1774.04	66.1807	2595.82	51	1774.04	66.4048	2595.82	49.8618	1774.04	68.8036	2595.82	51.4858	1774.04	70.6458	2595.82	50.2308	1774.04	67.1488	2595.82	50.0722	1774.04	63.4714	2595.82	47.5893	1774.04	68.5185	2595.82	48.1169
1776.43	65.7421	2597.97	50.0111	1776.43	65.3235	2597.97	48.1497	1776.43	66	2597.97	47.95	1776.43	67.0268	2597.97	50.1506	1776.43	70.8472	2597.97	48.489	1776.43	67.9702	2597.97	47.9056	1776.43	65.4571	2597.97	46.2857	1776.43	68.6296	2597.97	46.9643
1778.81	67.4087	2600.13	47.9481	1778.81	65.0714	2600.13	48.6054	1778.81	65.3631	2600.13	46.7471	1778.81	67.7768	2600.13	48.8068	1778.81	71.2014	2600.13	46.456	1778.81	64.7619	2600.13	46.8111	1778.81	63.2095	2600.13	44.625	1778.81	67.5238	2600.13	44.9188
1781.2	67.2857	2602.28	47.6889	1781.2	66.0126	2602.28	45.5986	1781.2	66.5714	2602.28	44.8647	1781.2	67.0312	2602.28	46.9403	1781.2	69.4444	2602.28	46.4615	1781.2	66.869	2602.28	45.5389	1781.2	63.7905	2602.28	43.5774	1781.2	68.2593	2602.28	43.7078
1783.58	66.131	2604.43	46.1778	1783.58	65.4454	2604.43	44.4456	1783.58	65.8571	2604.43	44.6882	1783.58	66.7634	2604.43	46.1875	1783.58	69.8264	2604.43	44.0879	1783.58	65.875	2604.43	45.2389	1783.58	63.8667	2604.43	41.7143	1783.58	67.6296	2604.43	43.9416
1785.97	66.1825	2606.59	45.7963	1785.97	65.0882	2606.59	44.3469	1785.97	66.8333	2606.59	43.0206	1785.97	66.875	2606.59	45.7955	1785.97	70.3194	2606.59	44.6813	1785.97	66.2679	2606.59	44.4111	1785.97	63.6048	2606.59	41.3631	1785.97	67.9471	2606.59	43.2987
1788.35	67.2222	2608.74	44.1704	1788.35	65.4664	2608.74	42.9082	1788.35	64.7143	2608.74	43.0735	1788.35	67.7946	2608.74	44.8381	1788.35	69.6944	2608.74	43.7967	1788.35	66.1488	2608.74	43.2056	1788.35	63.8714	2608.74	38.8929	1788.35	66.6032	2608.74	40.961
1790.73	67.3254	2610.89	45.0593	1790.73	64.7857	2610.89	43.3095	1790.73	65.0595	2610.89	42.6912	1790.73	67.0223	2610.89	45.0795	1790.73	69.0278	2610.89	42.033	1790.73	66.1369	2610.89	43.9667	1790.73	63.8857	2610.89	40.9762	1790.73	68.5132	2610.89	42.3929
1793.12	66.0635	2613.04	43.1778	1793.12	64.7437	2613.04	42.534	1793.12	63.9405	2613.04	41.9176	1793.12	66.6964	2613.04	44.5653	1793.12	68.5347	2613.04	42.3626	1793.12	65.3512	2613.04	43.1778	1793.12	62.9619	2613.04	39.7976	1793.12	67.2381	2613.04	40.5682
1795.5	65.5595	2615.19	43.0815	1795.5	64.6765	2615.19	41.2993	1795.5	65.2262	2615.19	41.2824	1795.5	65.4107	2615.19	43.7812	1795.5	69.7778	2615.19	43.6593	1795.5	65.4583	2615.19	43.0444	1795.5	63.1381	2615.19	39.6131	1795.5	67.6931	2615.19	40.6526
1797.88	65.1508	2617.34	43.6074	1797.88	63.7689	2617.34	41.7245	1797.88	64.5595	2617.34	41.7353	1797.88	65.7545	2617.34	42.5284	1797.88	67.0278	2617.34	42.022	1797.88	65.0119	2617.34	42.0056	1797.88	62.0095	2617.34	39.0357	1797.88	68.5503	2617.34	40.8344
1800.26	66.2421	2619.49	43.2741	1800.26	64.8403	2619.49	41.5578	1800.26	64.0298	2619.49	41.5706	1800.26	66.7143	2619.49	43.4915	1800.26	69.3819	2619.49	42.4451	1800.26	66.9464	2619.49	42.3556	1800.26	62.2429	2619.49	38.4167	1800.26	66.1534	2619.49	40.0032
1802.64	66.1349	2621.64	43.0407	1802.64	64.3992	2621.64	42.051	1802.64	65.4583	2621.64	40.4412	1802.64	65.9018	2621.64	42.1648	1802.64	69.6597	2621.64	42.3352	1802.64	66.2738	2621.64	40.8667	1802.64	62.2905	2621.64	39.244	1802.64	66.5714	2621.64	40.526
1805.02	66.1468	2623.79	42.8556	1805.02	63.7017	2623.79	41.5	1805.02	64.994	2623.79	41.2118	1805.02	66.8259	2623.79	43.1847	1805.02	68.9097	2623.79	41.4945	1805.02	65.5357	2623.79	41.6833	1805.02	62.2952	2623.79	39.2262	1805.02	66.5661	2623.79	40.0714
1807.39	66.4286	2625.94	42.3148	1807.39	63.105	2625.94	41.017	1807.39	63.4583	2625.94	40.3471	1807.39	65.4955	2625.94	42.0852	1807.39	67.8125	2625.94	43.1429	1807.39	65.3512	2625.94	42.1111	1807.39	61.981	2625.94	38.8155	1807.39	67.1376	2625.94	40.276
1809.77	66.0159	2628.08	42.0296	1809.77	63.395	2628.08	41.5034	1809.77	64.1548	2628.08	40.4529	1809.77	65.3839	2628.08	42.5938	1809.77	68	2628.08	42.9011	1809.77	65.4702	2628.08	40.95	1809.77	62.4286	2628.08	39.3393	1809.77	66.582	2628.08	39.9903
1812.15	65.7817	2630.23	40.9704	1812.15	63.7941	2630.23	40.2857	1812.15	64.4702	2630.23	40.6147	1812.15	64.9375	2630.23	41.6648	1812.15	67.1597	2630.23	41.5055	1812.15	65.3452	2630.23	40.1444	1812.15	61.4667	2630.23	38.494	1812.15	65.4603	2630.23	39.4286
1814.52	65.7937	2632.38	41.5222	1814.52	64.5252	2632.38	41.034	1814.52	63.5536	2632.38	40.6824	1814.52	65.0893	2632.38	41.9858	1814.52	68.7569	2632.38	42.7473	1814.52	64.9286	2632.38	41.5444	1814.52	61.8952	2632.38	38.9464	1814.52	65.8995	2632.38	39.8052
1816.9	64.3929	2634.52	42.463	1816.9	63.7815	2634.52	40.8844	1816.9	63.8214	2634.52	40.7765	1816.9	65.5938	2634.52	42.1165	1816.9	69.2986	2634.52	41.4011	1816.9	65.3988	2634.52	41.3222	1816.9	62.6571	2634.52	38.0238	1816.9	66.2593	2634.52	38.7175
1819.27	65.0913	2636.67	41.2519	1819.27	63.1933	2636.67	40.6088	1819.27	63.9107	2636.67	40.7559	1819.27	65.0312	2636.67	42.0341	1819.27	67.8125	2636.67	41.1923	1819.27	64.8869	2636.67	40.7944	1819.27	61.6238	2636.67	39.2083	1819.27	65.582	2636.67	39.4773
1821.64	64.2857	2638.81	42.4111	1821.64	62.4916	2638.81	40.5646	1821.64	63.75	2638.81	40.0176	1821.64	65.5223	2638.81	42.0398	1821.64	68.4861	2638.81	42.1044	1821.64	65.4286	2638.81	40.5278	1821.64	62.0095	2638.81	38.5417	1821.64	63.9365	2638.81	39.8604
1824.02	66.6468	2640.95	42.4259	1824.02	63.458	2640.95	40.5544	1824.02	63.9762	2640.95	39.9235	1824.02	64.067	2640.95	41.6705	1824.02	69.0833	2640.95	42.0495	1824.02	64.7202	2640.95	41.45	1824.02	62.1571	2640.95	38.2083	1824.02	64.9101	2640.95	39.4935
1826.39	65.2738	2643.1	41.2148	1826.39	64.2395	2643.1	39.9184	1826.39	64.0119	2643.1	39.75	1826.39	65.0268	2643.1	41.8097	1826.39	68.4931	2643.1	42.1374	1826.39	64.2976	2643.1	41.5778	1826.39	61.6619	2643.1	38.8274	1826.39	64.7937	2643.1	39.0974
1828.76	65.9405	2645.24	41.4852	1828.76	63.3361	2645.24	41.4218	1828.76	63.1488	2645.24	40.5618	1828.76	64.9375	2645.24	42.1392	1828.76	67.6042	2645.24	41.4835	1828.76	63.9226	2645.24	41.5722	1828.76	61.9952	2645.24	37.6667	1828.76	65.8095	2645.24	38.789
1831.13	64.8373	2647.38	42.0963	1831.13	63.1975	2647.38	41.0476	1831.13	62.6786	2647.38	39.8676	1831.13	64.8482	2647.38	41.3097	1831.13	67.4444	2647.38	41.978	1831.13	62.7679	2647.38	41.0944	1831.13	61.3429	2647.38	38.3036	1831.13	66.328	2647.38	39.3182
1833.5	65.0437	2649.52	41.8185	1833.5	62.5714	2649.52	39.8878	1833.5	63.3333	2649.52	40.8765	1833.5	65.2009	2649.52	41.8523	1833.5	67.8542	2649.52	41.6099	1833.5	63.7679	2649.52	40.5889	1833.5	60.6429	2649.52	38.0536	1833.5	65.9577	2649.52	38.7792
1835.87	63.7897	2651.66	41.7481	1835.87	61.2479	2651.66	40.4014	1835.87	63.3095	2651.66	39.65	1835.87	64.8036	2651.66	41.1648	1835.87	67.3403	2651.66	41.8077	1835.87	63.3214	2651.66	40.4	1835.87	60.9619	2651.66	38.506	1835.87	63.8254	2651.66	39.0227
1838.24	65.2183	2653.8	41.5815	1838.24	62.7605	2653.8	39.881	1838.24	62.9821	2653.8	40.7059	1838.24	64.4375	2653.8	41.892	1838.24	67.6319	2653.8	40.1978	1838.24	63.2202	2653.8	40.2722	1838.24	61.6095	2653.8	37.994	1838.24	65.381	2653.8	39.3279
1840.61	64.754	2655.94	40.8222	1840.61	62	2655.94	39.6735	1840.61	62.9405	2655.94	40.2235	1840.61	64.4821	2655.94	41.4261	1840.61	66.7778	2655.94	41.2198	1840.61	63.9405	2655.94	40.8278	1840.61	61.1524	2655.94	38.9048	1840.61	64.9259	2655.94	39.0877
1842.98	64.2659	2658.08	41.1815	1842.98	61.9958	2658.08	40.3095	1842.98	62.7619	2658.08	39.2971	1842.98	64.6384	2658.08	41.4574	1842.98	66.5556	2658.08	41.0055	1842.98	62.8333	2658.08	39.6778	1842.98	61.9429	2658.08	38.2619	1842.98	64.5238	2658.08	39.5227
1845.34	64.4802	2660.22	41.463	1845.34	62.7395	2660.22	39.5102	1845.34	63.1964	2660.22	40.1618	1845.34	64.0804	2660.22	42.3835	1845.34	66.875	2660.22	39.3516	1845.34	63.4464	2660.22	41.0222	1845.34	60.9905	2660.22	38.2083	1845.34	65.455	2660.22	38.1396
1847.71	64.2421	2662.35	41.7704	1847.71	63	2662.35	40.3197	1847.71	62.5536	2662.35	40.2	1847.71	64.2768	2662.35	41.7557	1847.71	67.1875	2662.35	39.8462	1847.71	64.119	2662.35	40.2333	1847.71	60.8	2662.35	37.9881	1847.71	65.5397	2662.35	39.013
1850.07	64.1111	2664.49	40.9333	1850.07	62.1176	2664.49	39.9898	1850.07	62.631	2664.49	39.8529	1850.07	64.1295	2664.49	41.2159	1850.07	66.1181	2664.49	41.6099	1850.07	64.494	2664.49	40.9667	1850.07	61.181	2664.49	38.4464	1850.07	64.3598	2664.49	38.0584
1852.44	64.4206	2666.63	40.3815	1852.44	62.4748	2666.63	39.2925	1852.44	63.619	2666.63	39.5529	1852.44	64.0179	2666.63	41.0284	1852.44	67.0208	2666.63	40.489	1852.44	63.7679	2666.63	40.3222	1852.44	60.0857	2666.63	38.0952	1852.44	65.0529	2666.63	38.9708
1854.8	63.996	2668.76	41.3963	1854.8	61.4034	2668.76	39.932	1854.8	61.7024	2668.76	39.65	1854.8	64.308	2668.76	41.4403	1854.8	66.3264	2668.76	40.456	1854.8	62.7202	2668.76	39.3944	1854.8	60.1571	2668.76	38.4286	1854.8	63.5661	2668.76	38.0227
1857.16	63.9087	2670.9	40.8259	1857.16	64.0336	2670.9	40.2381	1857.16	62.3214	2670.9	40.3559	1857.16	63.1116	2670.9	42.0199	1857.16	66.8472	2670.9	39.8407	1857.16	64.4107	2670.9	40.4778	1857.16	61.3952	2670.9	38.1905	1857.16	65.4339	2670.9	38.3766
1859.53	63.4206	2673.03	40.4037	1859.53	63.1092	2673.03	39.8469	1859.53	62.0774	2673.03	38.9824	1859.53	63.8616	2673.03	40.5398	1859.53	66.2083	2673.03	39.9615	1859.53	62.3988	2673.03	40.1611	1859.53	60.0762	2673.03	38.0893	1859.53	63.4339	2673.03	38.7695
1861.89	64.3294	2675.17	41.6296	1861.89	61.9328	2675.17	40.2075	1861.89	62.6071	2675.17	39.8324	1861.89	64.2857	2675.17	40.8097	1861.89	66.4236	2675.17	42.6813	1861.89	63.2798	2675.17	40.5333	1861.89	61.0905	2675.17	38.2321	1861.89	64.8413	2675.17	39.1266
1864.25	63.4365	2677.3	40.8926	1864.25	61.9034	2677.3	39.8401	1864.25	61.3869	2677.3	39.7118	1864.25	63.2634	2677.3	41.196	1864.25	65.8472	2677.3	39.9286	1864.25	63.3274	2677.3	40.3167	1864.25	60.5571	2677.3	37.6726	1864.25	64.6243	2677.3	39.1883
1866.61	63.2103	2679.43	41.0889	1866.61	62.1597	2679.43	39.3707	1866.61	60.5179	2679.43	39.25	1866.61	63.192	2679.43	40.9006	1866.61	66.75	2679.43	40.5604	1866.61	62.5536	2679.43	39.9111	1866.61	60.4762	2679.43	38.0417	1866.61	65.2804	2679.43	38.987
1868.97	62.496	2681.56	40.9889	1868.97	61.6513	2681.56	39.8095	1868.97	61.7321	2681.56	39.8235	1868.97	64.2991	2681.56	40.9972	1868.97	65.4306	2681.56	41.6374	1868.97	62.9643	2681.56	39.2944	1868.97	60.4857	2681.56	38.2381	1868.97	64.0688	2681.56	38.9351
1871.33	63.9246	2683.69	40.2444	1871.33	61.4412	2683.69	39.2653	1871.33	62.0476	2683.69	39.0265	1871.33	63.6295	2683.69	41.8892	1871.33	66.5139	2683.69	40.5604	1871.33	64.1845	2683.69	39.7167	1871.33	59.4048	2683.69	37.8929	1871.33	64.9683	2683.69	38.0162
1873.69	63.996	2685.83	40.5815	1873.69	61.8866	2685.83	39.2721	1873.69	62.5952	2685.83	39.8471	1873.69	63.433	2685.83	41.4716	1873.69	66.1806	2685.83	40.0989	1873.69	62.7857	2685.83	39.9833	1873.69	59.1857	2685.83	39.0655	1873.69	64.4392	2685.83	38.2825
1876.04	63.0833	2687.96	41.6444	1876.04	61.5168	2687.96	39.4728	1876.04	62.0298	2687.96	39.4147	1876.04	63.7054	2687.96	40.9517	1876.04	64.7014	2687.96	40.511	1876.04	61.8869	2687.96	39.7333	1876.04	59.6381	2687.96	37.2917	1876.04	63.3492	2687.96	38.5909
1878.4	64.4603	2690.09	41.1074	1878.4	62.6849	2690.09	39.1293	1878.4	61.6786	2690.09	39.5471	1878.4	62.5446	2690.09	40.554	1878.4	65.3681	2690.09	40.8626	1878.4	63.7798	2690.09	39.2111	1878.4	59.1095	2690.09	38.119	1878.4	63.5714	2690.09	38.4221
1880.76	63.2262	2692.21	40.863	1880.76	61.7017	2692.21	40.2143	1880.76	62.631	2692.21	39.6882	1880.76	63.75	2692.21	41.5767	1880.76	65.9653	2692.21	41.1978	1880.76	63.2262	2692.21	40.3889	1880.76	59.6476	2692.21	36.9643	1880.76	62.4127	2692.21	39.0552
1883.11	63.1548	2694.34	40.7259	1883.11	61.0042	2694.34	39.4184	1883.11	60.0238	2694.34	39.3618	1883.11	62.8438	2694.34	40.7358	1883.11	66.8264	2694.34	41.4396	1883.11	63.3988	2694.34	39.45	1883.11	59.5571	2694.34	37.7857	1883.11	63.4233	2694.34	38.3344
1885.47	61.6111	2696.47	40.3	1885.47	60.8571	2696.47	39.6667	1885.47	62.125	2696.47	40.2412	1885.47	63.9018	2696.47	40.9915	1885.47	67.2708	2696.47	40.4451	1885.47	62.3095	2696.47	40.2278	1885.47	59.519	2696.47	37.0357	1885.47	63.2751	2696.47	38.9156
1887.82	63.004	2698.6	40.8481	1887.82	60.9916	2698.6	39.8946	1887.82	62.0238	2698.6	39.4265	1887.82	63.2545	2698.6	41.4801	1887.82	66.4931	2698.6	40.6044	1887.82	61.3036	2698.6	39.1944	1887.82	59.4667	2698.6	37.1786	1887.82	63.6138	2698.6	37.9903
1890.17	64.131	2700.72	40.9481	1890.17	62.1933	2700.72	39.8333	1890.17	61.9464	2700.72	39.6618	1890.17	62.558	2700.72	41.5682	1890.17	65.3889	2700.72	40.0989	1890.17	63.3095	2700.72	40.3444	1890.17	59.9571	2700.72	38.9048	1890.17	63.2751	2700.72	38.8831
1892.53	62.3889	2702.85	41.0111	1892.53	61.2731	2702.85	39.9422	1892.53	61.75	2702.85	38.9882	1892.53	63.4821	2702.85	40.5341	1892.53	64.75	2702.85	38.8791	1892.53	62.4643	2702.85	40.7	1892.53	59.9	2702.85	38.119	1892.53	63.0317	2702.85	38.987
1894.88	63.0159	2704.98	41.1444	1894.88	60.937	2704.98	39.7653	1894.88	61.3929	2704.98	39.7912	1894.88	63	2704.98	41.0341	1894.88	64.8681	2704.98	40.5769	1894.88	62.0655	2704.98	40.6667	1894.88	60.3619	2704.98	38.0179	1894.88	62.582	2704.98	39.1234
1897.23	63.4286	2707.1	40.1444	1897.23	61.7521	2707.1	39.568	1897.23	60.619	2707.1	39.8412	1897.23	62.3214	2707.1	41.1108	1897.23	65.0972	2707.1	40.2582	1897.23	61.3214	2707.1	39.4167	1897.23	60.3952	2707.1	37.7024	1897.23	62.9894	2707.1	37.6299
1899.58	62.377	2709.22	40.8111	1899.58	60.5924	2709.22	39.2993	1899.58	62.1667	2709.22	39.7971	1899.58	63.3348	2709.22	41.0256	1899.58	63.5694	2709.22	39.2418	1899.58	61.7798	2709.22	41.1556	1899.58	58.7381	2709.22	37.7321	1899.58	64	2709.22	37.9383
1901.93	62.9246	2711.35	40.1926	1901.93	60.5924	2711.35	38.7517	1901.93	60.7857	2711.35	39.2735	1901.93	62.0714	2711.35	41.1222	1901.93	64.7431	2711.35	40.511	1901.93	61.6667	2711.35	39.8944	1901.93	59.7	2711.35	37.4286	1901.93	62.8254	2711.35	38.2922
1904.28	62.8333	2713.47	42.0667	1904.28	59.979	2713.47	39.8435	1904.28	60.2321	2713.47	40.0412	1904.28	63.1071	2713.47	40.642	1904.28	65.5625	2713.47	40.6648	1904.28	62.2262	2713.47	39.4722	1904.28	57.8905	2713.47	37.3452	1904.28	64.2116	2713.47	37.8604
1906.63	62.0238	2715.59	40.7519	1906.63	60.3908	2715.59	38.7211	1906.63	60.625	2715.59	39.7324	1906.63	62.1518	2715.59	39.9403	1906.63	65.1736	2715.59	39.7912	1906.63	61.3095	2715.59	40.2167	1906.63	60.0143	2715.59	37.6071	1906.63	62.5079	2715.59	38.8799
1908.97	62.8214	2717.71	40.5519	1908.97	60.8235	2717.71	38.2959	1908.97	62.4702	2717.71	40.3794	1908.97	63.0045	2717.71	41.2642	1908.97	63.5	2717.71	40.956	1908.97	62.375	2717.71	39.5333	1908.97	59.5571	2717.71	38.4167	1908.97	63.0423	2717.71	39.5325
1911.32	62.9048	2719.84	41.0148	1911.32	60.542	2719.84	39.5986	1911.32	60.4524	2719.84	39.8971	1911.32	61.9955	2719.84	40.1193	1911.32	63.7986	2719.84	38.4066	1911.32	61.7143	2719.84	40.1722	1911.32	59.6905	2719.84	37.2381	1911.32	61.8783	2719.84	39.5195
1913.67	61.627	2721.96	40.5519	1913.67	59.9916	2721.96	39.4592	1913.67	59.5238	2721.96	40.2	1913.67	62.8929	2721.96	41.5369	1913.67	64.9097	2721.96	39.6868	1913.67	61.744	2721.96	40.1778	1913.67	58.7524	2721.96	38.494	1913.67	61.4762	2721.96	38.8864
1916.01	62.9563	2724.08	41.2815	1916.01	59.3782	2724.08	39.5578	1916.01	60.7202	2724.08	39.2471	1916.01	61.8348	2724.08	40.3011	1916.01	64.6736	2724.08	40.4451	1916.01	61.1071	2724.08	39.8	1916.01	58.3238	2724.08	37.5476	1916.01	62.672	2724.08	37.4513
1918.36	62.504	2726.2	40.4741	1918.36	60.8151	2726.2	39.4184	1918.36	60.0893	2726.2	39.3941	1918.36	63.0089	2726.2	40.9148	1918.36	63.2153	2726.2	39.5495	1918.36	61.4286	2726.2	39.3833	1918.36	59.3095	2726.2	37.5952	1918.36	63.2751	2726.2	38.5422
1920.7	61.9683	2728.31	41.5889	1920.7	59.9454	2728.31	39.7007	1920.7	60.8452	2728.31	39.0088	1920.7	61.5446	2728.31	40.7955	1920.7	63.0278	2728.31	39.0769	1920.7	61.1548	2728.31	39.7833	1920.7	58.7333	2728.31	38.4464	1920.7	62.0476	2728.31	38.0617
1923.05	62.1984	2730.43	41.8704	1923.05	59.5378	2730.43	39.2245	1923.05	60.9167	2730.43	39.7088	1923.05	62.5491	2730.43	40.1847	1923.05	63.4861	2730.43	40.0934	1923.05	61.0655	2730.43	39.5278	1923.05	59.1381	2730.43	37.119	1923.05	61.6032	2730.43	38.1104
1925.39	61.8571	2732.55	40.5926	1925.39	59.8908	2732.55	39.2143	1925.39	60.7679	2732.55	38.8647	1925.39	61.1116	2732.55	41.0739	1925.39	63.2569	2732.55	40.0549	1925.39	61.4762	2732.55	39.7944	1925.39	58.5333	2732.55	36.7143	1925.39	61.9735	2732.55	37.4286
1927.73	61.1786	2734.67	40.963	1927.73	60.0798	2734.67	40.1293	1927.73	61.0833	2734.67	39.6324	1927.73	62.7634	2734.67	40.4602	1927.73	64.8611	2734.67	39.7363	1927.73	62	2734.67	39.5778	1927.73	58.519	2734.67	38.2381	1927.73	62.291	2734.67	38.0357
1930.07	61.2143	2736.78	41.537	1930.07	59.2773	2736.78	39.017	1930.07	61.1369	2736.78	39.9294	1930.07	62.9732	2736.78	40.8949	1930.07	62.9861	2736.78	40.0879	1930.07	60.9583	2736.78	40.0389	1930.07	58.4762	2736.78	36.5298	1930.07	62.1429	2736.78	37.6623
1932.41	60.996	2738.9	41.6519	1932.41	60.2353	2738.9	39.1871	1932.41	60.131	2738.9	40.0588	1932.41	61.3393	2738.9	40.821	1932.41	64.4514	2738.9	38.9505	1932.41	62.25	2738.9	40.0944	1932.41	57.7619	2738.9	37.5893	1932.41	62	2738.9	38.3636
1934.75	60.7341	2741.01	41.2148	1934.75	59.5462	2741.01	39.9728	1934.75	59.1429	2741.01	39.7794	1934.75	62.8304	2741.01	40.9972	1934.75	63.6736	2741.01	39.9341	1934.75	61.5655	2741.01	39.6833	1934.75	58.5905	2741.01	38.0119	1934.75	62.5026	2741.01	38.026
1937.09	62.0714	2743.13	41.4185	1937.09	59.2227	2743.13	39.5374	1937.09	59.6964	2743.13	39.8265	1937.09	62.3259	2743.13	41.0597	1937.09	63.0625	2743.13	40.7198	1937.09	60.9107	2743.13	39.1722	1937.09	57.719	2743.13	37.8988	1937.09	61.1481	2743.13	38.0325
1939.43	61.4841	2745.24	40.8593	1939.43	59.9874	2745.24	40.2415	1939.43	58.5714	2745.24	40.4647	1939.43	62.1384	2745.24	40.4375	1939.43	63.4931	2745.24	40.3242	1939.43	60.2857	2745.24	39.6722	1939.43	58.3	2745.24	37.0119	1939.43	62.3333	2745.24	39.0779
1941.77	61.0516	2747.36	40.7185	1941.77	59.2353	2747.36	39.6701	1941.77	59.4762	2747.36	39.3147	1941.77	61.567	2747.36	40.3835	1941.77	62.9722	2747.36	40.7473	1941.77	60.9643	2747.36	41.2111	1941.77	58.5048	2747.36	37.9643	1941.77	61.7249	2747.36	38.3896
1944.11	60.6706	2749.47	40.7593	1944.11	58.7437	2749.47	40.1905	1944.11	59.625	2749.47	39.0206	1944.11	62.3884	2749.47	40.5625	1944.11	62.6389	2749.47	40.3077	1944.11	61.6369	2749.47	39.75	1944.11	57.8571	2749.47	38.2024	1944.11	62.3651	2749.47	38.1266
1946.44	60.4444	2751.58	40.8926	1946.44	59.6429	2751.58	40.2347	1946.44	59.006	2751.58	39.7882	1946.44	62.1205	2751.58	41.6562	1946.44	63.8056	2751.58	39.7088	1946.44	60.7083	2751.58	40.0778	1946.44	57.6095	2751.58	38.8988	1946.44	62.4921	2751.58	38.3084
1948.78	59.9405	2753.69	40.6704	1948.78	59.4706	2753.69	39.3435	1948.78	59.4643	2753.69	41.0971	1948.78	61.4598	2753.69	41.733	1948.78	63.4236	2753.69	41.1484	1948.78	59.6071	2753.69	40.2556	1948.78	58.1571	2753.69	38.5774	1948.78	61.9312	2753.69	38.8701
1951.12	60.8175	2755.8	40.7926	1951.12	58.9832	2755.8	39.8844	1951.12	59.9286	2755.8	40.2235	1951.12	61.6295	2755.8	41.5767	1951.12	62.3542	2755.8	41.044	1951.12	59.1369	2755.8	39.7611	1951.12	56.9857	2755.8	37.0595	1951.12	61.2804	2755.8	37.3994
1953.45	60.5873	2757.91	41.0852	1953.45	58.8992	2757.91	39.8129	1953.45	59.8571	2757.91	39.5765	1953.45	61.1384	2757.91	40.1989	1953.45	62.3681	2757.91	39.4835	1953.45	60.6131	2757.91	40.1722	1953.45	56.9429	2757.91	38.1488	1953.45	59.7831	2757.91	39.1299
1955.78	60.3175	2760.02	41.0148	1955.78	58.2101	2760.02	39.1122	1955.78	59.4464	2760.02	40.0206	1955.78	62.4464	2760.02	41.5227	1955.78	62.8125	2760.02	40.2363	1955.78	60.7798	2760.02	39.5389	1955.78	57.881	2760.02	38.2262	1955.78	60.0212	2760.02	39.4221
1958.12	61.3294	2762.13	40.1222	1958.12	58.2185	2762.13	40.3741	1958.12	58.3214	2762.13	39.5676	1958.12	61.9196	2762.13	39.9233	1958.12	62.5	2762.13	39.3352	1958.12	59.2679	2762.13	38.7833	1958.12	57.6381	2762.13	39.1369	1958.12	60.7725	2762.13	37.9968
1960.45	61.6667	2764.24	41.2444	1960.45	59.063	2764.24	39.4558	1960.45	58.7798	2764.24	40.4176	1960.45	61.25	2764.24	41.7102	1960.45	62.9931	2764.24	39.7747	1960.45	60.5536	2764.24	39.7333	1960.45	57.4048	2764.24	37.2976	1960.45	60.6032	2764.24	38.9416
1962.78	61.5437	2766.35	41.2519	1962.78	56.4118	2766.35	39.7891	1962.78	58.5179	2766.35	39.6147	1962.78	60.9955	2766.35	41.4091	1962.78	62.5347	2766.35	41.8846	1962.78	60.619	2766.35	38.7389	1962.78	57.9381	2766.35	37.7619	1962.78	60.672	2766.35	38.5649
1965.11	61.3492	2768.46	41.2556	1965.11	59.0672	2768.46	40.1803	1965.11	59.7202	2768.46	40.2441	1965.11	61.692	2768.46	41.0682	1965.11	62.2778	2768.46	39.5055	1965.11	61.1667	2768.46	40.1167	1965.11	57.219	2768.46	39.5952	1965.11	61.0952	2768.46	38.6299
1967.44	60.4048	2770.57	39.9926	1967.44	58.0378	2770.57	39.2449	1967.44	58.6607	2770.57	39.6353	1967.44	61.7946	2770.57	41.0398	1967.44	62.6806	2770.57	39.4945	1967.44	59.756	2770.57	40.1889	1967.44	56.9571	2770.57	38.244	1967.44	60.4074	2770.57	38.3247
1969.77	61.1865	2772.67	41.1852	1969.77	59.3908	2772.67	40.1905	1969.77	59.8571	2772.67	40.0059	1969.77	60.1071	2772.67	41.1108	1969.77	62.1875	2772.67	41.4615	1969.77	59.7202	2772.67	39.9778	1969.77	56.3143	2772.67	38.6071	1969.77	59.7778	2772.67	39.0519
1972.1	61.2302	2774.78	40.7519	1972.1	58.9496	2774.78	39.1429	1972.1	58.0952	2774.78	40.0735	1972.1	60.5	2774.78	41.0227	1972.1	63.7083	2774.78	40.5165	1972.1	59.3452	2774.78	40.4833	1972.1	56.881	2774.78	37.9583	1972.1	59.8677	2774.78	39.0844
1974.43	60.5635	2776.88	41.5185	1974.43	58.9664	2776.88	40.2279	1974.43	58.4821	2776.88	39.3412	1974.43	60.375	2776.88	41.0312	1974.43	61.4306	2776.88	40.2802	1974.43	59.3929	2776.88	41.5	1974.43	56.2857	2776.88	37.6786	1974.43	61.7302	2776.88	38.7922
1976.76	59.7421	2778.99	40.9667	1976.76	57.6092	2778.99	39.8605	1976.76	59.3393	2778.99	40.2971	1976.76	60.7902	2778.99	41.608	1976.76	60.9792	2778.99	41.0714	1976.76	59.4821	2778.99	39.8833	1976.76	56.7048	2778.99	39.1012	1976.76	60.0212	2778.99	38.2727
1979.09	59.5317	2781.09	40.9519	1979.09	58.0714	2781.09	39.9728	1979.09	58.5952	2781.09	40.4	1979.09	60.9062	2781.09	42.3324	1979.09	63.125	2781.09	40.2582	1979.09	58.6607	2781.09	40.3278	1979.09	57.081	2781.09	38.4464	1979.09	60.1958	2781.09	38.4188
1981.41	59.9683	2783.19	41.5074	1981.41	57.3361	2783.19	40.6293	1981.41	59.2143	2783.19	40.0059	1981.41	59.7545	2783.19	41.3835	1981.41	60.1806	2783.19	41.1209	1981.41	58.7976	2783.19	40.3111	1981.41	57.2714	2783.19	37.8214	1981.41	60.3651	2783.19	38.9675
1983.74	61.6587	2785.3	40.9815	1983.74	58.8193	2785.3	40.6395	1983.74	57.9405	2785.3	40.1235	1983.74	60.6786	2785.3	42.4602	1983.74	61.7708	2785.3	40.9341	1983.74	58.6012	2785.3	40.6444	1983.74	57.4143	2785.3	38.0179	1983.74	60.5397	2785.3	38.8799
1986.06	59.4127	2787.4	40.6259	1986.06	57.479	2787.4	39.5442	1986.06	57.7917	2787.4	39.3588	1986.06	60.75	2787.4	41.1733	1986.06	63.1667	2787.4	40.1044	1986.06	59.131	2787.4	39.8	1986.06	57.0048	2787.4	40.0714	1986.06	60.5132	2787.4	39.0065
1988.39	60.7817	2789.5	41.1889	1988.39	57.895	2789.5	40.8537	1988.39	57.8214	2789.5	39.6941	1988.39	60.0848	2789.5	42.2273	1988.39	60.5556	2789.5	41.4066	1988.39	58.2738	2789.5	40.5667	1988.39	57.4333	2789.5	37.3274	1988.39	60.4762	2789.5	38.5812
1990.71	60.4365	2791.6	41.8667	1990.71	57.5882	2791.6	40.5238	1990.71	59.5238	2791.6	39.3324	1990.71	59.2098	2791.6	41.1364	1990.71	61.6111	2791.6	41.1484	1990.71	59.3333	2791.6	40.1556	1990.71	56.319	2791.6	38.6964	1990.71	61.1323	2791.6	38.9253
1993.04	59.6706	2793.7	41.3778	1993.04	57.3361	2793.7	41.2245	1993.04	58.7143	2793.7	40.15	1993.04	61.5625	2793.7	41.2045	1993.04	62.3611	2793.7	41.2527	1993.04	58.0833	2793.7	41.2333	1993.04	56.981	2793.7	38.8571	1993.04	59.6243	2793.7	39.2922
1995.36	59.2421	2795.8	41.2111	1995.36	57.1345	2795.8	40.8639	1995.36	57.0119	2795.8	41.2	1995.36	59.3125	2795.8	42.1307	1995.36	61.1181	2795.8	40.7582	1995.36	58.7083	2795.8	40.0722	1995.36	56.9429	2795.8	39.9643	1995.36	60.1429	2795.8	39.4968
1997.68	59.9286	2797.9	41.8704	1997.68	57.2647	2797.9	40.7517	1997.68	57.6429	2797.9	40.9853	1997.68	58.7991	2797.9	41.929	1997.68	61.9236	2797.9	40.7418	1997.68	58.9583	2797.9	40.3167	1997.68	56.5905	2797.9	39.1845	1997.68	58.6772	2797.9	39.6429
2000	60.9881	2800	42.7519	2000	57.7731	2800	40.6633	2000	58.4048	2800	40.3324	2000	61.2188	2800	42.125	2000	61.4514	2800	41.6484	2000	59.1369	2800	40.4667	2000	55.7286	2800	38.0595	2000	61.037	2800	39.4838
2002.32	58.25	2802.1	41.7296	2002.32	56.9874	2802.1	40.0986	2002.32	58.8452	2802.1	39.9882	2002.32	60.2054	2802.1	41.9091	2002.32	61.0556	2802.1	40.9835	2002.32	58.1905	2802.1	40.2222	2002.32	56.3333	2802.1	39.3155	2002.32	60.0317	2802.1	39.3442
2004.64	59.6548	2804.2	41.3444	2004.64	57.4748	2804.2	39.1565	2004.64	57.9881	2804.2	40.4588	2004.64	59.1964	2804.2	41.8352	2004.64	63.3542	2804.2	41.0769	2004.64	58.6131	2804.2	40.0111	2004.64	56.0667	2804.2	37.9821	2004.64	59.2857	2804.2	38.1688
2006.96	59.627	2806.29	41.6296	2006.96	56.1765	2806.29	41.119	2006.96	59.5357	2806.29	40.1882	2006.96	60.6518	2806.29	42.2528	2006.96	60.4583	2806.29	41.967	2006.96	59.8512	2806.29	40.8	2006.96	55.7714	2806.29	38.1488	2006.96	58.9206	2806.29	39.4253
2009.28	58.373	2808.39	42.4407	2009.28	56.084	2808.39	40.5612	2009.28	58.6667	2808.39	40.0529	2009.28	60.1429	2808.39	40.9119	2009.28	62.2639	2808.39	41.5165	2009.28	58.756	2808.39	39.05	2009.28	55.981	2808.39	38.1548	2009.28	59.6349	2808.39	38.5195
2011.59	60.5119	2810.48	41.3778	2011.59	57.3235	2810.48	41.8197	2011.59	58.2619	2810.48	41.2794	2011.59	59.2098	2810.48	42.4517	2011.59	63.2361	2810.48	41.4615	2011.59	59.4643	2810.48	40.2611	2011.59	55.6095	2810.48	39.7679	2011.59	60.4074	2810.48	40.039
2013.91	58.881	2812.58	41.263	2013.91	56.2899	2812.58	40.8163	2013.91	58.0595	2812.58	41.4	2013.91	60.0938	2812.58	41.7045	2013.91	61.7222	2812.58	41.1593	2013.91	57.3155	2812.58	41.1333	2013.91	55.8714	2812.58	38.006	2013.91	58.7937	2812.58	39.5032
2016.23	59.7857	2814.67	42.6556	2016.23	57.1807	2814.67	40.1973	2016.23	59.119	2814.67	40.8029	2016.23	59.5982	2814.67	41.6449	2016.23	61.5903	2814.67	42.1593	2016.23	57.881	2814.67	40.8722	2016.23	56.3286	2814.67	39.3155	2016.23	60.1799	2814.67	38.8182
2018.54	59.9365	2816.77	41.3926	2018.54	56.1765	2816.77	41.8946	2018.54	58.3274	2816.77	41.4647	2018.54	60.4598	2816.77	42.0028	2018.54	61.7361	2816.77	40.3681	2018.54	57.1786	2816.77	40.5778	2018.54	56.0048	2816.77	40.1667	2018.54	58.291	2816.77	39.8506
2020.86	59.1667	2818.86	41.7444	2020.86	58.0462	2818.86	40.9796	2020.86	58.244	2818.86	41.1029	2020.86	59.7455	2818.86	42.3693	2020.86	59.9306	2818.86	41.8297	2020.86	58.869	2818.86	40.8444	2020.86	55.8429	2818.86	39.6607	2020.86	59.3598	2818.86	39.3961
2023.17	60.3016	2820.95	42.7259	2023.17	57.6387	2820.95	41.6803	2023.17	57.5714	2820.95	40.8618	2023.17	59.5625	2820.95	42.1449	2023.17	61.4792	2820.95	42	2023.17	57.2679	2820.95	41.1722	2023.17	55.719	2820.95	40.2381	2023.17	59.6085	2820.95	40.1429
2025.49	59.6389	2823.05	42.3667	2025.49	57.4916	2823.05	40.9184	2025.49	57.5179	2823.05	41.8618	2025.49	60.3214	2823.05	42.4688	2025.49	61.5139	2823.05	41.1429	2025.49	58.5476	2823.05	40.6333	2025.49	55.881	2823.05	38.5893	2025.49	60.0847	2823.05	39.5877
2027.8	58.7341	2825.14	41.7741	2027.8	57.0126	2825.14	41.6565	2027.8	57.631	2825.14	41.3059	2027.8	58.2589	2825.14	43.2955	2027.8	62.3333	2825.14	40.9396	2027.8	58.8393	2825.14	41.4222	2027.8	54.6952	2825.14	40.1667	2027.8	59.1693	2825.14	39.9708
2030.11	59.9048	2827.23	43.0111	2030.11	57.7185	2827.23	41.0884	2030.11	58.1012	2827.23	41.8618	2030.11	59.1161	2827.23	43.5256	2030.11	62.0208	2827.23	42.1484	2030.11	58.1071	2827.23	41.6444	2030.11	55.419	2827.23	39.381	2030.11	60.0688	2827.23	39.5065
2032.42	59.004	2829.32	42.0296	2032.42	57.5336	2829.32	41.5	2032.42	58.1607	2829.32	40.2529	2032.42	60.067	2829.32	42.4403	2032.42	61.5972	2829.32	41.7033	2032.42	58.3571	2829.32	41.5778	2032.42	56.1905	2829.32	40.0476	2032.42	59.291	2829.32	40.7792
2034.73	59.2024	2831.41	42.8926	2034.73	58.2227	2831.41	42.0442	2034.73	57.4583	2831.41	41.6294	2034.73	59.8482	2831.41	43.9006	2034.73	62.1875	2831.41	42.7198	2034.73	58.5893	2831.41	41.8167	2034.73	55.3571	2831.41	39.875	2034.73	59.3862	2831.41	40.8019
2037.04	59.5675	2833.5	43.3407	2037.04	57.0714	2833.5	41.6803	2037.04	57.6131	2833.5	41.9412	2037.04	59.5804	2833.5	42.7642	2037.04	61.5694	2833.5	41.3956	2037.04	57.369	2833.5	41.7667	2037.04	56.5095	2833.5	39.2619	2037.04	58.3598	2833.5	40.6364
2039.35	59.373	2835.59	44.4222	2039.35	56.9412	2835.59	42.3027	2039.35	57.6726	2835.59	42.3265	2039.35	59.9375	2835.59	43.2472	2039.35	61.1528	2835.59	41.9341	2039.35	59.0536	2835.59	43.5167	2039.35	56.2667	2835.59	41.6905	2039.35	59.619	2835.59	41.1364
2041.66	59.3214	2837.68	43.0333	2041.66	56.4202	2837.68	41.8912	2041.66	57.7262	2837.68	41.7618	2041.66	59.4777	2837.68	43.571	2041.66	61.4514	2837.68	43.2033	2041.66	58.2381	2837.68	42.0611	2041.66	54.7667	2837.68	41.3393	2041.66	58.8042	2837.68	40.987
2043.97	59.1984	2839.76	43.5667	2043.97	57.6765	2839.76	42.3707	2043.97	58.1429	2839.76	42.4353	2043.97	58.75	2839.76	44.1051	2043.97	61.4583	2839.76	42.4725	2043.97	59.3512	2839.76	42.2056	2043.97	55.7619	2839.76	40.4048	2043.97	59.8519	2839.76	40.3961
2046.28	59.746	2841.85	43.4667	2046.28	57.2353	2841.85	43.5306	2046.28	56.2143	2841.85	42.7676	2046.28	59.3036	2841.85	43.7955	2046.28	63.5556	2841.85	42.3791	2046.28	59.3214	2841.85	43.5444	2046.28	55.0048	2841.85	40.8869	2046.28	58.8624	2841.85	41.1688
2048.58	60.1984	2843.94	45.3296	2048.58	56.5882	2843.94	44.5306	2048.58	57.7083	2843.94	43.1294	2048.58	60	2843.94	44.0767	2048.58	61.4722	2843.94	44.4396	2048.58	60.1786	2843.94	42.8556	2048.58	55.1048	2843.94	40.2143	2048.58	59.836	2843.94	42.3864
2050.89	59.2659	2846.02	43.3963	2050.89	56.3655	2846.02	43.4524	2050.89	58.2798	2846.02	43.8265	2050.89	60.4866	2846.02	44.5483	2050.89	62.3958	2846.02	43.6264	2050.89	57.7381	2846.02	42.0944	2050.89	55.0381	2846.02	41.5179	2050.89	58.2434	2846.02	41.7565
2053.2	59.2302	2848.11	44.7111	2053.2	56.9286	2848.11	42.9286	2053.2	59.0774	2848.11	42.5029	2053.2	59.8929	2848.11	43.8551	2053.2	63.0208	2848.11	43.4835	2053.2	59.2679	2848.11	43.6278	2053.2	55.4762	2848.11	40.631	2053.2	59.3968	2848.11	42.4286
2055.5	58.7143	2850.19	44.2593	2055.5	57.105	2850.19	43.7721	2055.5	58.2738	2850.19	43.3735	2055.5	59.1741	2850.19	44.2045	2055.5	60.6389	2850.19	45.3791	2055.5	58.1845	2850.19	42.3833	2055.5	56.0143	2850.19	40.5952	2055.5	58.7566	2850.19	42.0779
2057.8	59.1746	2852.28	45.4407	2057.8	57.7185	2852.28	44.3061	2057.8	57.9762	2852.28	43.7382	2057.8	59.1964	2852.28	44.9801	2057.8	60.1458	2852.28	43.0769	2057.8	58.4464	2852.28	43.5667	2057.8	54.9714	2852.28	41.7024	2057.8	58.3862	2852.28	41
2060.11	58.877	2854.36	44.3333	2060.11	57.9748	2854.36	43.1531	2060.11	56.125	2854.36	43.8471	2060.11	58.4911	2854.36	44.7955	2060.11	61.3125	2854.36	42.956	2060.11	58.6607	2854.36	43.6333	2060.11	55.381	2854.36	41.0179	2060.11	58.709	2854.36	41.4026
2062.41	59.0159	2856.44	44.6778	2062.41	57.042	2856.44	43.5034	2062.41	57.1131	2856.44	43.8853	2062.41	60.1607	2856.44	44.9972	2062.41	60.7083	2856.44	44.7143	2062.41	58.381	2856.44	42.4778	2062.41	55.1476	2856.44	40.6012	2062.41	59.0159	2856.44	41.5227
2064.71	59.1071	2858.52	45.1815	2064.71	56.8655	2858.52	43.1531	2064.71	57.3571	2858.52	42.7471	2064.71	58.5179	2858.52	44.6761	2064.71	61.1111	2858.52	43.4396	2064.71	58.1726	2858.52	42.8556	2064.71	55.3476	2858.52	40.6012	2064.71	58.9577	2858.52	41.1948
2067.01	58.5119	2860.61	44.1741	2067.01	57.5924	2860.61	43.4592	2067.01	57.0655	2860.61	43.0735	2067.01	59.3795	2860.61	43.9659	2067.01	61.4167	2860.61	42.978	2067.01	56.6548	2860.61	41.5056	2067.01	54.819	2860.61	40.5119	2067.01	58.4868	2860.61	41.0812
2069.31	59.2063	2862.69	44.7333	2069.31	56.5336	2862.69	43.3537	2069.31	57.5714	2862.69	43.4324	2069.31	59.5312	2862.69	44.5398	2069.31	60.5625	2862.69	44.3626	2069.31	56.8631	2862.69	42.0389	2069.31	55.0048	2862.69	41.2024	2069.31	58.5344	2862.69	41.5877
2071.61	58.4484	2864.77	44.8296	2071.61	57.3697	2864.77	43.085	2071.61	56.5179	2864.77	43.2265	2071.61	59.4196	2864.77	44.5227	2071.61	61.3056	2864.77	44.6319	2071.61	58.6429	2864.77	43.3944	2071.61	55.9095	2864.77	40.3571	2071.61	59.1958	2864.77	41.1364
2073.91	58.4008	2866.85	42.5407	2073.91	55.4076	2866.85	43.3469	2073.91	56.3631	2866.85	43.5029	2073.91	59.5804	2866.85	44.4176	2073.91	60.6806	2866.85	43.3846	2073.91	56.75	2866.85	42.9889	2073.91	54.8952	2866.85	41.2917	2073.91	58.8836	2866.85	41.6623
2076.21	59.0873	2868.93	44.7222	2076.21	56.4286	2868.93	43.5102	2076.21	58.0655	2868.93	43.3559	2076.21	58.6964	2868.93	44.696	2076.21	60.3264	2868.93	43.1923	2076.21	57.0536	2868.93	43.6556	2076.21	54.9714	2868.93	41.006	2076.21	58.5714	2868.93	42.026
2078.51	59.1587	2871.01	44.5667	2078.51	56.916	2871.01	43.3095	2078.51	56.0179	2871.01	43.7265	2078.51	58.6429	2871.01	44.9432	2078.51	60.2083	2871.01	42.6374	2078.51	56.8929	2871.01	42.8556	2078.51	55.3143	2871.01	39.6071	2078.51	58.1958	2871.01	42.7857
2080.81	59.7103	2873.08	44.5852	2080.81	56.4958	2873.08	44.2619	2080.81	56.6488	2873.08	42.8735	2080.81	58.5536	2873.08	44.5483	2080.81	61.5347	2873.08	43.5549	2080.81	58.5952	2873.08	43.7167	2080.81	54.3095	2873.08	40.7857	2080.81	57.5926	2873.08	42.1883
2083.1	58.5238	2875.16	45.063	2083.1	56.7521	2875.16	44.4558	2083.1	56.4583	2875.16	43.1441	2083.1	58.2991	2875.16	44.4119	2083.1	60.3819	2875.16	44.0934	2083.1	57.6905	2875.16	42.4944	2083.1	55.0762	2875.16	41.8095	2083.1	56.6085	2875.16	41.3052
2085.4	58.6865	2877.24	45.263	2085.4	57.8613	2877.24	43.585	2085.4	56.7857	2877.24	43.5412	2085.4	57.6384	2877.24	45.1619	2085.4	61.0972	2877.24	44.1978	2085.4	56.9762	2877.24	43.9833	2085.4	54.6286	2877.24	41.4405	2085.4	57.8624	2877.24	41.5455
2087.69	57.5992	2879.32	45.1	2087.69	55.7563	2879.32	44.381	2087.69	56.7976	2879.32	43.7853	2087.69	58.0357	2879.32	44.5426	2087.69	60.3056	2879.32	44.6813	2087.69	56.9464	2879.32	43.7333	2087.69	54.3762	2879.32	41.8036	2087.69	57.8995	2879.32	42.3734
2089.99	58.7738	2881.39	44.8704	2089.99	56.0336	2881.39	44.1497	2089.99	55.6964	2881.39	43.4441	2089.99	57.625	2881.39	45.7216	2089.99	60.3333	2881.39	44.7582	2089.99	57.631	2881.39	43.8722	2089.99	55.8381	2881.39	41.0298	2089.99	57.1534	2881.39	41.6039
2092.28	57.9921	2883.47	45.1963	2092.28	55.3445	2883.47	44.4966	2092.28	56.5952	2883.47	43.8676	2092.28	58.9375	2883.47	45.4261	2092.28	60.5347	2883.47	44.4121	2092.28	57.5893	2883.47	43.7556	2092.28	54.1476	2883.47	42.2083	2092.28	57.328	2883.47	42.4286
2094.58	57.3968	2885.54	46.5148	2094.58	55.9916	2885.54	44.7993	2094.58	55.8452	2885.54	44.0559	2094.58	58.9107	2885.54	46.3011	2094.58	60.4097	2885.54	46.3077	2094.58	56.369	2885.54	43.8611	2094.58	55.3286	2885.54	42.6071	2094.58	58.455	2885.54	42.0325
2096.87	57.9603	2887.62	45.9333	2096.87	56.8613	2887.62	44.381	2096.87	55.4762	2887.62	43.3559	2096.87	57.9018	2887.62	45.3324	2096.87	60.2778	2887.62	45.6538	2096.87	56.2321	2887.62	42.9889	2096.87	54.8048	2887.62	43.3095	2096.87	57.3968	2887.62	42.6234
2099.16	57.5833	2889.69	46.5667	2099.16	56.3487	2889.69	44.0544	2099.16	56.8155	2889.69	45.2059	2099.16	58.2455	2889.69	46.2188	2099.16	61.2569	2889.69	44.6813	2099.16	55.9167	2889.69	44.6167	2099.16	56.4048	2889.69	42.7798	2099.16	57.4868	2889.69	42.2792
2101.45	56.75	2891.76	46.737	2101.45	55.0462	2891.76	45.2007	2101.45	55.0655	2891.76	44.7176	2101.45	57.9643	2891.76	46.4972	2101.45	59.0972	2891.76	46.3352	2101.45	56.6607	2891.76	43.9889	2101.45	54.2143	2891.76	42.5952	2101.45	56.8307	2891.76	42.9708
2103.74	58.1548	2893.84	45.8481	2103.74	56.1891	2893.84	45.7721	2103.74	55.1667	2893.84	45.1059	2103.74	57.8438	2893.84	46.7159	2103.74	59.3264	2893.84	46.2747	2103.74	58.1012	2893.84	45.2667	2103.74	55.0667	2893.84	43.7321	2103.74	55.8042	2893.84	43.211
2106.03	57.0992	2895.91	46.8667	2106.03	55.1471	2895.91	45.1565	2106.03	55.8452	2895.91	45.0824	2106.03	58.3839	2895.91	47.5114	2106.03	58.5139	2895.91	45.6868	2106.03	55.9226	2895.91	46.3944	2106.03	53.3571	2895.91	43.8274	2106.03	57.4497	2895.91	44.1234
2108.32	57.6349	2897.98	48.2481	2108.32	55.8361	2897.98	46.7381	2108.32	56.244	2897.98	45.3353	2108.32	57.6339	2897.98	47.4375	2108.32	59.2708	2897.98	46.3352	2108.32	55.7381	2897.98	45.6389	2108.32	53.2524	2897.98	44.5774	2108.32	56.2857	2897.98	44.5584
2110.61	57.1071	2900.05	47.8889	2110.61	54.9244	2900.05	46.5102	2110.61	54.9226	2900.05	46.7294	2110.61	56.4911	2900.05	48.5938	2110.61	60.2639	2900.05	46.8516	2110.61	55.9107	2900.05	46.6944	2110.61	53.3238	2900.05	44.006	2110.61	56.9788	2900.05	44.1591
2112.9	57.6667	2902.12	48.337	2112.9	55.0798	2902.12	46.1667	2112.9	55.9762	2902.12	47.4088	2112.9	58.3571	2902.12	48.5369	2112.9	60.2847	2902.12	47.5	2112.9	56.8036	2902.12	45.8278	2112.9	53.7619	2902.12	45.0952	2112.9	57.9101	2902.12	44.8766
2115.19	56.004	2904.19	48.8741	2115.19	55.2605	2904.19	47.1463	2115.19	54.7202	2904.19	48.1147	2115.19	57.5223	2904.19	49.2131	2115.19	59.2917	2904.19	48.544	2115.19	55.9226	2904.19	46.5722	2115.19	52.7143	2904.19	45.3452	2115.19	57.3439	2904.19	45.4675
2117.47	56.5873	2906.26	49.3741	2117.47	55.063	2906.26	47.9728	2117.47	55.9107	2906.26	48.3559	2117.47	57.0357	2906.26	48.9205	2117.47	59.0486	2906.26	49.7527	2117.47	56.369	2906.26	46.7778	2117.47	54.5524	2906.26	45.1726	2117.47	57.1111	2906.26	45.6169
2119.76	57.1151	2908.33	50.2667	2119.76	55.0882	2908.33	49.2347	2119.76	55.7083	2908.33	47.5559	2119.76	56.9777	2908.33	49.7358	2119.76	58.5347	2908.33	48.4011	2119.76	55.7976	2908.33	46.35	2119.76	53.3619	2908.33	45.8869	2119.76	56.3492	2908.33	46.2273
2122.04	56.8889	2910.39	51.2185	2122.04	55.7269	2910.39	49.3061	2122.04	55.2738	2910.39	49.4029	2122.04	57.5223	2910.39	50.7472	2122.04	59.4722	2910.39	50.3297	2122.04	57.5298	2910.39	47.8611	2122.04	53.6524	2910.39	47.619	2122.04	56.4339	2910.39	47.3701
2124.33	56.5714	2912.46	51.5889	2124.33	54.5966	2912.46	50.1122	2124.33	54.9464	2912.46	49.6941	2124.33	57.1429	2912.46	51.9517	2124.33	57.4722	2912.46	50.1538	2124.33	56.8214	2912.46	50.1389	2124.33	53.9667	2912.46	47.8631	2124.33	56.6296	2912.46	47.6266
2126.61	57.2778	2914.53	53.3259	2126.61	54.4412	2914.53	51.0646	2126.61	56.3095	2914.53	50.7588	2126.61	56.8036	2914.53	53.5256	2126.61	58.7083	2914.53	50.5879	2126.61	56.4286	2914.53	51.9889	2126.61	53.5667	2914.53	47.756	2126.61	57.4392	2914.53	49.5455
2128.9	55.9841	2916.59	54.2296	2128.9	55.542	2916.59	53.3333	2128.9	55.6012	2916.59	52.4647	2128.9	56.0938	2916.59	54.7926	2128.9	58.1875	2916.59	53.0659	2128.9	55.8274	2916.59	51.9889	2128.9	52.8619	2916.59	48.5536	2128.9	55.9577	2916.59	49.9286
2131.18	56.369	2918.66	55.6259	2131.18	55.4958	2918.66	53.619	2131.18	54.506	2918.66	53.1647	2131.18	56.7902	2918.66	56.2301	2131.18	57.8542	2918.66	51.8956	2131.18	57.0536	2918.66	53.3667	2131.18	54.0762	2918.66	49.3988	2131.18	56.873	2918.66	49.987
2133.46	56.4127	2920.72	55.963	2133.46	54.2521	2920.72	56.102	2133.46	56.0357	2920.72	54.4324	2133.46	56.433	2920.72	56.9318	2133.46	58.2986	2920.72	55.456	2133.46	55.3631	2920.72	55.3611	2133.46	53.2476	2920.72	50.3214	2133.46	54.6561	2920.72	52.1721
2135.74	56.8889	2922.79	58.7074	2135.74	54.6639	2922.79	56.6395	2135.74	56.131	2922.79	57.0147	2135.74	55.8839	2922.79	58.983	2135.74	58.9028	2922.79	56.5604	2135.74	55.625	2922.79	54.3056	2135.74	53.2048	2922.79	51.1786	2135.74	56.2646	2922.79	53.7208
2138.02	55.9206	2924.85	59.0778	2138.02	54.6639	2924.85	57.7687	2138.02	54.5774	2924.85	57.2382	2138.02	56.25	2924.85	60.3892	2138.02	58.6389	2924.85	56.4286	2138.02	54.9583	2924.85	57.0833	2138.02	53.2	2924.85	53.3155	2138.02	56.1481	2924.85	53.5649
2140.3	56.1548	2926.92	61.5185	2140.3	55.105	2926.92	59.5272	2140.3	55.8631	2926.92	58.5647	2140.3	57.0893	2926.92	62.5824	2140.3	58.6458	2926.92	59.0824	2140.3	54.7679	2926.92	58.5444	2140.3	52.8571	2926.92	53.5536	2140.3	55.254	2926.92	55.4708
2142.58	56.6786	2928.98	62.7556	2142.58	54.4538	2928.98	60.898	2142.58	54.5655	2928.98	59.5441	2142.58	56.75	2928.98	61.8977	2142.58	57.9097	2928.98	60.544	2142.58	55.3036	2928.98	57.7833	2142.58	53.5095	2928.98	55.0714	2142.58	54.8889	2928.98	56.3019
2144.86	55.623	2931.04	63.0667	2144.86	54.3025	2931.04	62.534	2144.86	54.8036	2931.04	61.0706	2144.86	55.8348	2931.04	64.5369	2144.86	58.5972	2931.04	60.011	2144.86	54.125	2931.04	59.8389	2144.86	53.7381	2931.04	55.8393	2144.86	55.4233	2931.04	58.8149
2147.14	55.5714	2933.1	64.8037	2147.14	55.7521	2933.1	62.3401	2147.14	54.3631	2933.1	60.8265	2147.14	55.0938	2933.1	64.6364	2147.14	57.75	2933.1	61.6209	2147.14	54.4702	2933.1	61.7444	2147.14	53.0762	2933.1	56.5833	2147.14	55.7407	2933.1	57.2013
2149.42	55.754	2935.16	65.9444	2149.42	53.7647	2935.16	62.8844	2149.42	54.4345	2935.16	62.0529	2149.42	55.1205	2935.16	65.9176	2149.42	58.0347	2935.16	62.544	2149.42	55.875	2935.16	62.4556	2149.42	52.3143	2935.16	57.4167	2149.42	54.7037	2935.16	60.2662
2151.69	55.5476	2937.22	65.6148	2151.69	53.6345	2937.22	64.3776	2151.69	54.4762	2937.22	62.7235	2151.69	55.8705	2937.22	66.2898	2151.69	56.25	2937.22	62.5824	2151.69	54.2619	2937.22	63.0778	2151.69	52.5381	2937.22	58.7738	2151.69	55.3598	2937.22	60.2143
2153.97	55.5873	2939.28	67.0704	2153.97	53.5714	2939.28	65.0884	2153.97	55.1786	2939.28	63.7324	2153.97	55.5179	2939.28	66.4517	2153.97	56.9861	2939.28	65.467	2153.97	54.494	2939.28	63.4167	2153.97	52.3714	2939.28	59.8393	2153.97	54.3598	2939.28	60.6786
2156.24	55.5119	2941.34	67.0296	2156.24	53.2479	2941.34	66.3741	2156.24	55.494	2941.34	64.2765	2156.24	55.6518	2941.34	67.3239	2156.24	56.8264	2941.34	64.544	2156.24	54.6071	2941.34	62.9556	2156.24	52.9238	2941.34	60.6012	2156.24	55.2116	2941.34	61.4058
2158.52	55.3095	2943.4	66.6333	2158.52	54.3487	2943.4	65.2483	2158.52	54.744	2943.4	64.4412	2158.52	55.625	2943.4	67.4375	2158.52	58.4375	2943.4	65.4066	2158.52	55.2202	2943.4	63.8722	2158.52	51.9857	2943.4	61.1845	2158.52	54.7143	2943.4	62.2922
2160.79	54.8333	2945.46	67.2556	2160.79	54.2731	2945.46	66.2347	2160.79	54.3036	2945.46	65.1794	2160.79	55.6786	2945.46	67.6932	2160.79	57.9375	2945.46	66.478	2160.79	53.4702	2945.46	64.8778	2160.79	50.8619	2945.46	61.5119	2160.79	54.8148	2945.46	61.9643
2163.07	53.9087	2947.52	68.4704	2163.07	52.3151	2947.52	66.8435	2163.07	53	2947.52	65.2088	2163.07	55.9643	2947.52	68.1818	2163.07	56.9375	2947.52	67.6374	2163.07	53.7262	2947.52	66.1056	2163.07	52.181	2947.52	63.7619	2163.07	56.254	2947.52	63.5195
2165.34	55.1944	2949.57	68.3778	2165.34	53.5924	2949.57	66.619	2165.34	54.0476	2949.57	66.5118	2165.34	55.8973	2949.57	68.821	2165.34	58.1111	2949.57	67.1813	2165.34	54.8095	2949.57	64.7111	2165.34	50.919	2949.57	62.4702	2165.34	53.9788	2949.57	63.5649
2167.61	54.4206	2951.63	67.3741	2167.61	52.3655	2951.63	66.7279	2167.61	54.6964	2951.63	65.8147	2167.61	54.9732	2951.63	68.5256	2167.61	57.5347	2951.63	67.6813	2167.61	54.0536	2951.63	64.1722	2167.61	51.2095	2951.63	63.1845	2167.61	55.0053	2951.63	63.6753
2169.88	55.0238	2953.69	67.4407	2169.88	53.6891	2953.69	65.4456	2169.88	54.4286	2953.69	65.2824	2169.88	54.4598	2953.69	67.9318	2169.88	56.7292	2953.69	67.6813	2169.88	53.756	2953.69	65.2556	2169.88	51.119	2953.69	64.0476	2169.88	54.3915	2953.69	63.4221
2172.15	53.9881	2955.74	66.1481	2172.15	52.8193	2955.74	65.8333	2172.15	53.7024	2955.74	65.4029	2172.15	55.6652	2955.74	68.2159	2172.15	55.9653	2955.74	65.9121	2172.15	54.0417	2955.74	64.1444	2172.15	51.881	2955.74	62.375	2172.15	54.3492	2955.74	62.7922
2174.42	55.6349	2957.8	66.1074	2174.42	52.6807	2957.8	64.0544	2174.42	53.0417	2957.8	64.1765	2174.42	54.817	2957.8	66.7244	2174.42	57.2986	2957.8	65.8187	2174.42	53.6012	2957.8	63.3	2174.42	52.1619	2957.8	62.3274	2174.42	53.9153	2957.8	61.6948
2176.69	54.6508	2959.85	64.1148	2176.69	53.9874	2959.85	63.6973	2176.69	54.3333	2959.85	62.5941	2176.69	55.4821	2959.85	65.3011	2176.69	57.1181	2959.85	63.9176	2176.69	54.7381	2959.85	61.8944	2176.69	52.2952	2959.85	60.4167	2176.69	54.037	2959.85	60.4091
2178.96	55.0635	2961.9	63.1222	2178.96	52.3571	2961.9	62.7415	2178.96	52.3988	2961.9	61.5471	2178.96	54.6652	2961.9	64.0483	2178.96	57.7708	2961.9	62.8571	2178.96	53.6726	2961.9	61.1556	2178.96	51.9333	2961.9	61.2083	2178.96	53.9048	2961.9	59.7045
2181.23	54.877	2963.96	63.2185	2181.23	53.0378	2963.96	62.2075	2181.23	52.744	2963.96	60.6324	2181.23	54.7768	2963.96	62.1648	2181.23	56.1944	2963.96	62.456	2181.23	53.9107	2963.96	60.7167	2181.23	52.5524	2963.96	58.6012	2181.23	53.9788	2963.96	58.7792
2183.5	54.5397	2966.01	61.3556	2183.5	53.1807	2966.01	60.2075	2183.5	53.9286	2966.01	60.1324	2183.5	54.317	2966.01	62.3977	2183.5	56.0139	2966.01	60.0714	2183.5	54.8571	2966.01	59.3889	2183.5	50.9	2966.01	57.4881	2183.5	55.1005	2966.01	57.6753
2185.76	55.5079	2968.06	61.7741	2185.76	53.5588	2968.06	60.1088	2185.76	53.8512	2968.06	59.1912	2185.76	54.7054	2968.06	61.1506	2185.76	57.0347	2968.06	60.6923	2185.76	53.0655	2968.06	58.5444	2185.76	52.0476	2968.06	57.7202	2185.76	54.5238	2968.06	56.461
2188.03	54.5794	2970.11	60.5963	2188.03	53.021	2970.11	59.6701	2188.03	53.5179	2970.11	57.2824	2188.03	53.5179	2970.11	59.8835	2188.03	56.875	2970.11	60.3571	2188.03	53.3571	2970.11	57.2556	2188.03	51.5286	2970.11	55.3393	2188.03	52.8466	2970.11	55.4156
2190.29	54.4802	2972.16	59.9593	2190.29	53.084	2972.16	58.068	2190.29	52.881	2972.16	57.8912	2190.29	54.2991	2972.16	59.8949	2190.29	55.6597	2972.16	58.3352	2190.29	53.9583	2972.16	56.8944	2190.29	52.6905	2972.16	57.2083	2190.29	53.0159	2972.16	56.1656
2192.56	54.7183	2974.21	59.1037	2192.56	52.3992	2974.21	58.2925	2192.56	53.5655	2974.21	57.6971	2192.56	56.183	2974.21	60.3722	2192.56	56.6944	2974.21	59.3242	2192.56	51.7798	2974.21	57.5111	2192.56	51.5667	2974.21	55.744	2192.56	52.8624	2974.21	54.9123
2194.82	54.6905	2976.26	59.8185	2194.82	52.7983	2976.26	58.1973	2194.82	52.744	2976.26	57.2882	2194.82	53.8214	2976.26	59.9034	2194.82	56.5278	2976.26	58.2088	2194.82	54.8929	2976.26	56.2556	2194.82	52.1857	2976.26	54.8571	2194.82	53.672	2976.26	55.8571
2197.09	55.0476	2978.31	59.7148	2197.09	51.6471	2978.31	58.6054	2197.09	52.6548	2978.31	57.7794	2197.09	53.2098	2978.31	59.125	2197.09	55.4236	2978.31	58.1923	2197.09	53.2202	2978.31	56.0333	2197.09	50.1762	2978.31	54.7143	2197.09	53.1429	2978.31	55.4708
2199.35	55.2024	2980.36	59.9556	2199.35	51.8109	2980.36	58.6871	2199.35	52.875	2980.36	57.9382	2199.35	54.558	2980.36	59.5653	2199.35	54.7431	2980.36	59.3956	2199.35	53.3036	2980.36	57.1667	2199.35	51.6381	2980.36	55.619	2199.35	54.0794	2980.36	55.5455
2201.61	54.8452	2982.41	61.4037	2201.61	53	2982.41	59.1769	2201.61	52.9107	2982.41	57.5706	2201.61	54.2321	2982.41	60.125	2201.61	55.1111	2982.41	59.7747	2201.61	53.2321	2982.41	57.6889	2201.61	50.5381	2982.41	54.5357	2201.61	53.1746	2982.41	55.6883
2203.87	54.8333	2984.45	59.7444	2203.87	52.5588	2984.45	59.3197	2203.87	52.1429	2984.45	58.2853	2203.87	54.0268	2984.45	59.6818	2203.87	55.5694	2984.45	59.2033	2203.87	52.0655	2984.45	58.5833	2203.87	51.2857	2984.45	55.369	2203.87	53.0053	2984.45	56.1201
2206.13	53.5	2986.5	59.5889	2206.13	51.8866	2986.5	57.7653	2206.13	51.7024	2986.5	57.5765	2206.13	53.625	2986.5	59.9574	2206.13	54.2569	2986.5	59.489	2206.13	52.2143	2986.5	57.8444	2206.13	50.8429	2986.5	55.4702	2206.13	53.037	2986.5	57.2987
2208.39	54.0317	2988.55	60.1852	2208.39	53.1345	2988.55	58.3061	2208.39	51.2738	2988.55	57.55	2208.39	54.7857	2988.55	60.1903	2208.39	56.4653	2988.55	60.6154	2208.39	52.9643	2988.55	57.4333	2208.39	51.1333	2988.55	56.2798	2208.39	53.5344	2988.55	55.8377
2210.65	54.5119	2990.59	60.2259	2210.65	52.6218	2990.59	58.0578	2210.65	52.7381	2990.59	58.0147	2210.65	54.5402	2990.59	59.9432	2210.65	55.9306	2990.59	58.0879	2210.65	52.7381	2990.59	58.2611	2210.65	51.7667	2990.59	57.2679	2210.65	54.0265	2990.59	55.6883
2212.91	54.1587	2992.64	60.0778	2212.91	51.8319	2992.64	58.6463	2212.91	52.3155	2992.64	58.4559	2212.91	53.125	2992.64	60.1392	2212.91	55.5	2992.64	59.8846	2212.91	52.0238	2992.64	59.0667	2212.91	51.1905	2992.64	55.75	2212.91	52.3016	2992.64	56.1461
2215.17	53.6349	2994.68	59.9074	2215.17	52.2395	2994.68	58.051	2215.17	52.9107	2994.68	57.7147	2215.17	53.9062	2994.68	59.821	2215.17	55.5833	2994.68	58.522	2215.17	52.2798	2994.68	58.5389	2215.17	50.4667	2994.68	56.4821	2215.17	52.3968	2994.68	55.8117
2217.43	53.6032	2996.73	59.5704	2217.43	52.1639	2996.73	58.6735	2217.43	52.7202	2996.73	57.5559	2217.43	54.9107	2996.73	59.5455	2217.43	56.5139	2996.73	59.0604	2217.43	53.5774	2996.73	56.7667	2217.43	50.8905	2996.73	55.8214	2217.43	53.4815	2996.73	55.2045
2219.68	53.3333	2998.77	60.3407	2219.68	51.3445	2998.77	57.466	2219.68	51.9762	2998.77	57.5588	2219.68	54.4107	2998.77	59.4318	2219.68	54.5278	2998.77	58.5714	2219.68	51.6131	2998.77	57.0167	2219.68	50.6667	2998.77	55.2738	2219.68	53.2751	2998.77	55.5974
2221.94	53.6468	3000.81	60.5037	2221.94	51.5546	3000.81	58.3197	2221.94	51.2202	3000.81	58.1412	2221.94	54.3973	3000.81	59.4688	2221.94	55.7708	3000.81	57.8901	2221.94	51.7143	3000.81	57.9389	2221.94	50.1238	3000.81	56.244	2221.94	53.455	3000.81	56.6006
2224.2	53.381	3002.85	59.6296	2224.2	50.8866	3002.85	57.9252	2224.2	51.7024	3002.85	57.6559	2224.2	52.0938	3002.85	60.2756	2224.2	55.2917	3002.85	58.3681	2224.2	51.6429	3002.85	56.7333	2224.2	50.0714	3002.85	55.756	2224.2	52.9259	3002.85	54.3669
2226.45	54.0595	3004.9	60.363	2226.45	51.9454	3004.9	59.1803	2226.45	51.6548	3004.9	58.0735	2226.45	53.2232	3004.9	60.6761	2226.45	54.6667	3004.9	60.0549	2226.45	53.6667	3004.9	57.5222	2226.45	49.7714	3004.9	55.9107	2226.45	52.9788	3004.9	56.1234
2228.7	53.0317	3006.94	59.5148	2228.7	51.8067	3006.94	58.8129	2228.7	51.6905	3006.94	58.3529	2228.7	53.0223	3006.94	60.2784	2228.7	55.6458	3006.94	57.9231	2228.7	51.6845	3006.94	57.1278	2228.7	50.3333	3006.94	55.3452	2228.7	52.4656	3006.94	55.5617
2230.96	52.9881	3008.98	60.3407	2230.96	51.0462	3008.98	58	2230.96	52.2321	3008.98	57.7441	2230.96	52.8616	3008.98	60.1676	2230.96	54.0625	3008.98	58.7418	2230.96	52.5119	3008.98	56.8611	2230.96	51.4476	3008.98	55.8512	2230.96	52.9259	3008.98	55.0325
2233.21	53.496	3011.02	59.1333	2233.21	51.7857	3011.02	58.2891	2233.21	51.4821	3011.02	57.3059	2233.21	53.7143	3011.02	58.9318	2233.21	55.6736	3011.02	58.3901	2233.21	53.6726	3011.02	56.3556	2233.21	50.7238	3011.02	54.3929	2233.21	51.6402	3011.02	55.1753
2235.46	53.5	3013.06	58.9519	2235.46	51.0252	3013.06	58.1565	2235.46	51.2917	3013.06	57.4294	2235.46	54.3571	3013.06	59.0625	2235.46	54.9514	3013.06	57.7143	2235.46	53.6726	3013.06	56.1778	2235.46	49.8714	3013.06	55.8274	2235.46	52.3175	3013.06	54.3247
2237.72	51.8214	3015.1	57.2926	2237.72	51.3193	3015.1	57.6599	2237.72	52.1667	3015.1	56.4471	2237.72	54.0982	3015.1	58.7216	2237.72	55.2778	3015.1	57.7363	2237.72	52.6429	3015.1	57.2444	2237.72	49.7286	3015.1	54.1012	2237.72	52.8677	3015.1	55.3247
2239.97	52.9921	3017.13	57.9926	2239.97	51.2059	3017.13	57.6497	2239.97	51.7262	3017.13	56.2	2239.97	53.2723	3017.13	58.7273	2239.97	54.0556	3017.13	58.8901	2239.97	52.2679	3017.13	56.0389	2239.97	50.2524	3017.13	55.0774	2239.97	52.4127	3017.13	54.1396
2242.22	51.9167	3019.17	57.7667	2242.22	50.8529	3019.17	57.3197	2242.22	51.6726	3019.17	57.4029	2242.22	53.558	3019.17	59.2131	2242.22	54.9236	3019.17	58.2527	2242.22	51.6012	3019.17	56.5333	2242.22	49.8762	3019.17	54.6488	2242.22	51.9683	3019.17	55.5909
2244.47	52.3532	3021.21	59.7185	2244.47	50.9076	3021.21	57.9116	2244.47	51.5833	3021.21	57.0676	2244.47	53.1741	3021.21	58.6676	2244.47	54.5	3021.21	58.2308	2244.47	52.494	3021.21	57.0111	2244.47	50.3429	3021.21	55	2244.47	52.0688	3021.21	55.1039
2246.72	52.4365	3023.24	59.1778	2246.72	51.0126	3023.24	58.1769	2246.72	52.8155	3023.24	57.1	2246.72	52.6607	3023.24	59.2045	2246.72	54.7083	3023.24	58.2033	2246.72	52.3571	3023.24	57.1	2246.72	48.619	3023.24	55.5298	2246.72	51.291	3023.24	55.461
2248.96	53.0595	3025.28	59.7444	2248.96	50.1471	3025.28	58.8333	2248.96	51.756	3025.28	58.3853	2248.96	53.6205	3025.28	60.2841	2248.96	55.0208	3025.28	58.9121	2248.96	51.5536	3025.28	58.2	2248.96	50.219	3025.28	55.8274	2248.96	51.8571	3025.28	55.5
2251.21	52.6429	3027.32	60.8889	2251.21	50.1597	3027.32	58.2211	2251.21	50.1726	3027.32	58.7735	2251.21	52.683	3027.32	60.446	2251.21	54.1944	3027.32	59.5495	2251.21	51.6667	3027.32	58.05	2251.21	49.8524	3027.32	56.119	2251.21	51.8783	3027.32	56.6526
2253.46	52.7024	3029.35	61.4519	2253.46	49.2773	3029.35	60.2177	2253.46	51.3869	3029.35	60.2441	2253.46	52.8527	3029.35	61.4631	2253.46	55.2361	3029.35	60.2143	2253.46	51.6429	3029.35	58.7333	2253.46	50.1048	3029.35	55.9107	2253.46	51.4762	3029.35	57.5942
2255.7	52.881	3031.39	61.8148	2255.7	50.1345	3031.39	60.3197	2255.7	50.9405	3031.39	60.5382	2255.7	52.7009	3031.39	62.6506	2255.7	53.0903	3031.39	60.6538	2255.7	51.8452	3031.39	58.9667	2255.7	50.0762	3031.39	56.756	2255.7	52.164	3031.39	58.0747
2257.95	53.2659	3033.42	62.7296	2257.95	50.4202	3033.42	61.3435	2257.95	52.125	3033.42	60.8294	2257.95	52.3839	3033.42	63.8324	2257.95	54.2639	3033.42	62.5275	2257.95	52.3988	3033.42	59.8889	2257.95	51.4571	3033.42	57.2202	2257.95	52.1746	3033.42	59.3571
2260.2	52.4484	3035.45	63.8074	2260.2	49.8319	3035.45	61.6088	2260.2	51.625	3035.45	61.7735	2260.2	52.5893	3035.45	64.3352	2260.2	54.4236	3035.45	61.9396	2260.2	51.8988	3035.45	60.9278	2260.2	49.4857	3035.45	57.3929	2260.2	52.4974	3035.45	58.7565
2262.44	52.0595	3037.48	63.8333	2262.44	50.6387	3037.48	62.2483	2262.44	51.6905	3037.48	61.9676	2262.44	52.7857	3037.48	64.1818	2262.44	52.3889	3037.48	63.1264	2262.44	51.381	3037.48	61.4111	2262.44	49.281	3037.48	58.4048	2262.44	51.2434	3037.48	60.263
2264.68	52.4683	3039.52	65.7519	2264.68	49.563	3039.52	64.0272	2264.68	49.5595	3039.52	62.7853	2264.68	52.3393	3039.52	65.3295	2264.68	54.5556	3039.52	64.9725	2264.68	51.0536	3039.52	63.1056	2264.68	49.9286	3039.52	58.8214	2264.68	51.6138	3039.52	60.0422
2266.93	52.373	3041.55	66.1407	2266.93	51.2605	3041.55	64.1497	2266.93	50.8929	3041.55	64.3794	2266.93	53.3259	3041.55	67.0028	2266.93	53.2986	3041.55	63.1099	2266.93	51.3333	3041.55	63.9889	2266.93	50.8952	3041.55	60.619	2266.93	51.5608	3041.55	61.6494
2269.17	52.3095	3043.58	67.6704	2269.17	49.8067	3043.58	65.6122	2269.17	50.5893	3043.58	64.5353	2269.17	52.5312	3043.58	67.8949	2269.17	54.2708	3043.58	64.9341	2269.17	51.1607	3043.58	63.7389	2269.17	49.2238	3043.58	59.7381	2269.17	52.2381	3043.58	61.4708
2271.41	52.2937	3045.61	68.7741	2271.41	49.7479	3045.61	66.6599	2271.41	51.1845	3045.61	65.8882	2271.41	52.7768	3045.61	68.1051	2271.41	53.5069	3045.61	67.4615	2271.41	52.4405	3045.61	65.1389	2271.41	49.8381	3045.61	60.8036	2271.41	51.3651	3045.61	62.1656
2273.65	52.5635	3047.64	68.963	2273.65	50.2521	3047.64	66.9694	2273.65	51.0417	3047.64	66.4647	2273.65	52.8214	3047.64	69.0398	2273.65	53.9792	3047.64	66.8571	2273.65	51.7143	3047.64	64.4667	2273.65	49.1571	3047.64	60.4345	2273.65	52.1323	3047.64	63.1558
2275.89	51.9563	3049.67	70.1037	2275.89	50.1975	3049.67	69.0748	2275.89	49.9345	3049.67	68.2147	2275.89	53.375	3049.67	71.8778	2275.89	54.4722	3049.67	67.2692	2275.89	50.7143	3049.67	66.3056	2275.89	50.5333	3049.67	62.7976	2275.89	51.9312	3049.67	64.6429
2278.13	52.0357	3051.7	72.7296	2278.13	49.4832	3051.7	71.1429	2278.13	50.7143	3051.7	70.2441	2278.13	52.4643	3051.7	73.1193	2278.13	52.9375	3051.7	68.7692	2278.13	52	3051.7	67.7056	2278.13	48.6333	3051.7	63.1369	2278.13	50.455	3051.7	66.4773
2280.37	52.25	3053.73	77.3667	2280.37	51.7479	3053.73	74.2993	2280.37	50.3512	3053.73	72.2765	2280.37	52.5223	3053.73	76.9972	2280.37	53.9653	3053.73	72.2143	2280.37	51.6131	3053.73	70.9111	2280.37	48.5714	3053.73	64.0179	2280.37	51.3175	3053.73	68.1623
2282.61	52.7262	3055.75	78.5778	2282.61	49.3613	3055.75	77.2347	2282.61	49.5298	3055.75	75.1235	2282.61	51.5134	3055.75	81.0142	2282.61	52.6736	3055.75	74.4725	2282.61	50.7798	3055.75	72.6889	2282.61	49.781	3055.75	64.9762	2282.61	51.6614	3055.75	71.3506
2284.85	52.877	3057.78	81.5963	2284.85	50.105	3057.78	78.085	2284.85	51.3095	3057.78	76.9206	2284.85	53.2321	3057.78	82.9915	2284.85	53.0903	3057.78	75.467	2284.85	52.3869	3057.78	74.4611	2284.85	48.3286	3057.78	66.494	2284.85	51.0794	3057.78	71.7078
2287.09	51.754	3059.81	80.6037	2287.09	49.9916	3059.81	78.2891	2287.09	50.1429	3059.81	77.0147	2287.09	52.5759	3059.81	81.9858	2287.09	54.2083	3059.81	75.0604	2287.09	51.3214	3059.81	76.0222	2287.09	47.8476	3059.81	68.2917	2287.09	51.8519	3059.81	71.8636
2289.32	53.1825	3061.83	80.8593	2289.32	49.9496	3061.83	78.4932	2289.32	50.5774	3061.83	76.1794	2289.32	51.4509	3061.83	81.3551	2289.32	52.9236	3061.83	75.956	2289.32	51.7083	3061.83	73.3722	2289.32	48.5857	3061.83	66.6964	2289.32	51.4339	3061.83	71.0065
2291.56	52.6111	3063.86	79.2222	2291.56	50.2983	3063.86	77.8946	2291.56	49.6905	3063.86	75.7647	2291.56	52.0446	3063.86	80.8352	2291.56	52.8611	3063.86	75.3736	2291.56	50.8095	3063.86	74.6167	2291.56	48.3095	3063.86	68.2202	2291.56	50.5185	3063.86	71.1039
2293.79	52.2579	3065.88	79.6444	2293.79	50.3739	3065.88	78.7823	2293.79	50.2619	3065.88	77.1029	2293.79	52.6696	3065.88	81.2216	2293.79	53.2083	3065.88	75.9725	2293.79	50.1964	3065.88	74.4722	2293.79	48.8714	3065.88	68.9048	2293.79	51.1164	3065.88	71.1591
2296.03	50.869	3067.91	80.637	2296.03	48.5546	3067.91	76.983	2296.03	50.9762	3067.91	77.0265	2296.03	51.2545	3067.91	80.3239	2296.03	53.3056	3067.91	77.456	2296.03	50.5774	3067.91	75.8278	2296.03	48.2619	3067.91	68.869	2296.03	50.5397	3067.91	71.9481
2298.26	52.1389	3069.93	79.6741	2298.26	49.9496	3069.93	77.3231	2298.26	49.5952	3069.93	76.4794	2298.26	52.3795	3069.93	80.1023	2298.26	53.2361	3069.93	76.022	2298.26	51.4345	3069.93	75.1333	2298.26	48.4619	3069.93	69.881	2298.26	50.1534	3069.93	71.974
2300.5	51.3294	3071.95	77.3889	2300.5	49.9076	3071.95	75.7007	2300.5	50.0893	3071.95	76.1971	2300.5	51.8705	3071.95	78.4943	2300.5	53.4514	3071.95	74.978	2300.5	49.875	3071.95	72.8833	2300.5	49.2238	3071.95	68.5595	2300.5	50.4815	3071.95	70.6851
2302.73	51.0238	3073.98	77.1222	2302.73	48.9832	3073.98	75.5204	2302.73	49.4345	3073.98	74.4324	2302.73	51.9375	3073.98	76.6534	2302.73	52.5208	3073.98	76.033	2302.73	50.8214	3073.98	73.2167	2302.73	48.1857	3073.98	70.1012	2302.73	50.9894	3073.98	71.4351
2304.96	51.873	3076	75.3556	2304.96	50.1176	3076	75.4354	2304.96	49.1726	3076	73.8206	2304.96	52.6473	3076	76.125	2304.96	53.2917	3076	73.6758	2304.96	50.3095	3076	72.8333	2304.96	48.2286	3076	69.5536	2304.96	49.7937	3076	71.0065
2307.19	52.996	3078.02	75.9481	2307.19	50.3067	3078.02	75.1905	2307.19	49.9821	3078.02	73.4882	2307.19	51.683	3078.02	76.1989	2307.19	53.1181	3078.02	74.989	2307.19	50.369	3078.02	71.8389	2307.19	48.9905	3078.02	71.744	2307.19	50.5608	3078.02	70.8117
2309.42	52.0714	3080.04	75.8037	2309.42	49.9118	3080.04	74.898	2309.42	50.3631	3080.04	73.6088	2309.42	51.7188	3080.04	75.9858	2309.42	52.5208	3080.04	75.8462	2309.42	50.869	3080.04	72.9556	2309.42	47.8667	3080.04	72.7262	2309.42	50.6402	3080.04	70.3571
2311.65	51.619	3082.06	76.0111	2311.65	50.3193	3082.06	75.3095	2311.65	49.7917	3082.06	75.1676	2311.65	51.7902	3082.06	76.3722	2311.65	52.2361	3082.06	73.8242	2311.65	49.1369	3082.06	72.8333	2311.65	49.1619	3082.06	71.8333	2311.65	51.2804	3082.06	70.9091
2313.88	51.9325	3084.08	76.563	2313.88	48.8824	3084.08	75.432	2313.88	50.0714	3084.08	75.0882	2313.88	52.1116	3084.08	76.2812	2313.88	52.8889	3084.08	75.022	2313.88	50.5476	3084.08	74.2833	2313.88	47.9429	3084.08	72.4643	2313.88	51.1217	3084.08	72.7662
2316.11	50.9484	3086.1	76.9815	2316.11	48.8277	3086.1	76.1565	2316.11	49.5595	3086.1	75.3235	2316.11	52.683	3086.1	77.4631	2316.11	53.0278	3086.1	76.0659	2316.11	49.6488	3086.1	72.4333	2316.11	48.2429	3086.1	73.3274	2316.11	50.582	3086.1	71.6201
2318.34	51.4603	3088.12	77.0148	2318.34	49.2101	3088.12	76.9218	2318.34	50.4762	3088.12	75.6735	2318.34	51.2455	3088.12	77.7528	2318.34	53.4167	3088.12	74.978	2318.34	49.7917	3088.12	74.8667	2318.34	47.3905	3088.12	75.506	2318.34	49.9153	3088.12	72.9286
2320.57	51.0833	3090.14	77.2333	2320.57	48.542	3090.14	78.0204	2320.57	50.256	3090.14	76.3559	2320.57	51.9955	3090.14	77.9403	2320.57	52.9375	3090.14	76.6264	2320.57	50.7917	3090.14	77.2056	2320.57	47.6476	3090.14	74.3393	2320.57	50.1058	3090.14	73.7435
2322.8	51.6071	3092.15	78.4037	2322.8	49.6176	3092.15	77.2959	2322.8	49.5238	3092.15	77.0382	2322.8	50.942	3092.15	77.7585	2322.8	53.5903	3092.15	77.8297	2322.8	50.8274	3092.15	74.2833	2322.8	47.1857	3092.15	74.8036	2322.8	48.963	3092.15	73.7857
2325.02	51.5595	3094.17	78.7	2325.02	49.2899	3094.17	78.5952	2325.02	49.9345	3094.17	78.0618	2325.02	52.4152	3094.17	79.9261	2325.02	52.1806	3094.17	77.3352	2325.02	49.6845	3094.17	76.3889	2325.02	48.1238	3094.17	78.0417	2325.02	50.8677	3094.17	75.3766
2327.25	51.8016	3096.19	78.6815	2327.25	48.6765	3096.19	80.1395	2327.25	50.4762	3096.19	78.2324	2327.25	52.3616	3096.19	80.5284	2327.25	53.3542	3096.19	79.0604	2327.25	49.8631	3096.19	77.1	2327.25	47.8762	3096.19	77.6726	2327.25	51.3545	3096.19	75.5942
2329.47	53.5992	3098.2	80.9037	2329.47	52.7311	3098.2	80.3878	2329.47	51.5	3098.2	79.3824	2329.47	54.9286	3098.2	80.5966	2329.47	56.5694	3098.2	80.456	2329.47	51.994	3098.2	78.2	2329.47	49.5762	3098.2	79.5833	2329.47	54.2328	3098.2	77.7175
2331.7	56.1667	3100.22	81.8222	2331.7	54.0798	3100.22	81.7619	2331.7	54.1905	3100.22	80.0912	2331.7	57.2232	3100.22	81.0085	2331.7	56.8611	3100.22	79.6703	2331.7	54.3036	3100.22	79.35	2331.7	53.2762	3100.22	79.7024	2331.7	55.4392	3100.22	77.2175
2333.92	55.7698	3102.23	82.8741	2333.92	53.7479	3102.23	82.1156	2333.92	54.1726	3102.23	81.3059	2333.92	56.0759	3102.23	82.9972	2333.92	57.3403	3102.23	81.4451	2333.92	54.0119	3102.23	79.9389	2333.92	52	3102.23	79.7024	2333.92	54.7513	3102.23	78.1753
2336.14	51.4246	3104.25	83.9333	2336.14	49.5252	3104.25	84.0204	2336.14	50.3512	3104.25	82.25	2336.14	52.5357	3104.25	84.0909	2336.14	53.4514	3104.25	84.7802	2336.14	50.8571	3104.25	81.5389	2336.14	48.2667	3104.25	81.8333	2336.14	50.8466	3104.25	78.6688
2338.37	50.4683	3106.26	83.9185	2338.37	48.5882	3106.26	83.9286	2338.37	49.6667	3106.26	83.3382	2338.37	52.0179	3106.26	84.8665	2338.37	52.5278	3106.26	84.1868	2338.37	49.3095	3106.26	82.3722	2338.37	47.8381	3106.26	83.625	2338.37	49.5714	3106.26	80.2305
2340.59	50.5794	3108.27	86.4259	2340.59	48.8067	3108.27	85.0204	2340.59	49.1369	3108.27	84.55	2340.59	51.6964	3108.27	85.5653	2340.59	51.9583	3108.27	86.7308	2340.59	49.9048	3108.27	82.9667	2340.59	46.7143	3108.27	83.4524	2340.59	49.8095	3108.27	81.0162
2342.81	51.9563	3110.28	86.5037	2342.81	49.1345	3110.28	85.4694	2342.81	48.9405	3110.28	85.4618	2342.81	52.2188	3110.28	86.5852	2342.81	53.9792	3110.28	86.5385	2342.81	49.744	3110.28	84.6	2342.81	48.9095	3110.28	84.0476	2342.81	49.5291	3110.28	81.1201
2345.03	49.7024	3112.3	87.3074	2345.03	47.6723	3112.3	86.9286	2345.03	49.8095	3112.3	85.8559	2345.03	51.5804	3112.3	87.2528	2345.03	51.9167	3112.3	86.5604	2345.03	49.1607	3112.3	84.9667	2345.03	46.9476	3112.3	85.4286	2345.03	50.2751	3112.3	83.0942
2347.25	51.0595	3114.31	88.6778	2347.25	49.5798	3114.31	89.7789	2347.25	48.7798	3114.31	86.9882	2347.25	51.4554	3114.31	88.4403	2347.25	52.6944	3114.31	90.4121	2347.25	50.25	3114.31	85.4222	2347.25	46.9476	3114.31	87.3214	2347.25	49.418	3114.31	83.3377
2349.47	51.4881	3116.32	88.6704	2349.47	48.2647	3116.32	88.4864	2349.47	49.5417	3116.32	88.2471	2349.47	50.817	3116.32	89.4205	2349.47	51.4861	3116.32	90.456	2349.47	50.4464	3116.32	87.35	2349.47	47.3524	3116.32	87.8155	2349.47	49.9048	3116.32	85.7597
2351.69	50.4802	3118.33	90.2741	2351.69	48.7605	3118.33	91.0884	2351.69	48.881	3118.33	89.2824	2351.69	51.0536	3118.33	90.321	2351.69	52.5903	3118.33	89.478	2351.69	48.2381	3118.33	86.8889	2351.69	47.0857	3118.33	89.2679	2351.69	48.873	3118.33	86.1299
2353.91	51.5794	3120.34	91.1852	2353.91	49.5966	3120.34	92.2721	2353.91	48.6667	3120.34	90.8206	2353.91	50.5982	3120.34	91.6903	2353.91	52.5972	3120.34	92.1264	2353.91	49.9286	3120.34	89.0833	2353.91	47.6333	3120.34	91.5893	2353.91	49.7196	3120.34	86.7175
2356.12	51.3492	3122.35	93.0407	2356.12	47.7899	3122.35	92.7279	2356.12	49.1905	3122.35	91.5941	2356.12	51.2366	3122.35	93.1761	2356.12	52.5903	3122.35	92.5879	2356.12	49.5179	3122.35	89.4611	2356.12	46.9333	3122.35	91.8393	2356.12	51.3598	3122.35	88.8539
2358.34	50.7341	3124.36	94.0148	2358.34	49.1975	3124.36	93.9354	2358.34	48.7024	3124.36	91.9647	2358.34	50.5045	3124.36	95.2188	2358.34	52.6458	3124.36	93.0549	2358.34	48.8393	3124.36	91.4611	2358.34	46.0762	3124.36	93.4524	2358.34	50.5079	3124.36	90.039
2360.56	49.881	3126.36	96.3889	2360.56	48.5714	3126.36	95.2415	2360.56	48.7798	3126.36	93.95	2360.56	52.317	3126.36	95.0341	2360.56	51.2153	3126.36	95.3242	2360.56	48.6667	3126.36	91.9444	2360.56	48.281	3126.36	93.8393	2360.56	50.381	3126.36	91.6753
2362.77	50.5754	3128.37	96.4333	2362.77	48.6092	3128.37	96.0238	2362.77	48.4405	3128.37	95.6676	2362.77	51.2545	3128.37	96.7557	2362.77	53.0208	3128.37	95.3681	2362.77	48.9048	3128.37	94.1	2362.77	46.7952	3128.37	95.2143	2362.77	49.7566	3128.37	90.6071
2364.99	50.7341	3130.38	98.0852	2364.99	49.6933	3130.38	97.8707	2364.99	48.7976	3130.38	96.7529	2364.99	49.8795	3130.38	97.1222	2364.99	52.6944	3130.38	98.2418	2364.99	49.369	3130.38	96.2778	2364.99	47.6143	3130.38	96.9762	2364.99	48.9312	3130.38	93.1006
2367.2	49.3492	3132.39	98.637	2367.2	48.8487	3132.39	98.517	2367.2	47.7024	3132.39	98.2147	2367.2	49.317	3132.39	98.8324	2367.2	51.9653	3132.39	98.8352	2367.2	47.6667	3132.39	94.6833	2367.2	46.2095	3132.39	97.875	2367.2	49.7566	3132.39	94.7857
2369.42	51.8373	3134.39	100.178	2369.42	49.584	3134.39	100.395	2369.42	49.0119	3134.39	98.0765	2369.42	51.0714	3134.39	99.7045	2369.42	52	3134.39	100.544	2369.42	48.8155	3134.39	98.1167	2369.42	46.9143	3134.39	99.6488	2369.42	48.9947	3134.39	95.9318
2371.63	50.6667	3136.4	102.452	2371.63	48.8824	3136.4	101	2371.63	48.9762	3136.4	100.4	2371.63	50.192	3136.4	101.645	2371.63	51.8819	3136.4	100.934	2371.63	49.8631	3136.4	98.0611	2371.63	47.7286	3136.4	99.5417	2371.63	49.3175	3136.4	95.8247
2373.84	50.4802	3138.4	102.644	2373.84	49.3697	3138.4	103.272	2373.84	48.2619	3138.4	100.944	2373.84	50.9554	3138.4	103.062	2373.84	52.2847	3138.4	104.264	2373.84	49.4107	3138.4	99.0889	2373.84	47.1524	3138.4	101.887	2373.84	49.7725	3138.4	97.8539
2376.05	51.3968	3140.41	103.844	2376.05	48.9286	3140.41	103.561	2376.05	49.9643	3140.41	102.953	2376.05	51.7589	3140.41	104.159	2376.05	50.875	3140.41	105.302	2376.05	49.9524	3140.41	102.378	2376.05	47.5238	3140.41	103.345	2376.05	48.7302	3140.41	99.0292
2378.26	50.504	3142.41	105.711	2378.26	49.0588	3142.41	104.969	2378.26	49.4345	3142.41	103.012	2378.26	50.5848	3142.41	104.653	2378.26	50.2083	3142.41	105.912	2378.26	49.6369	3142.41	103.028	2378.26	46.9095	3142.41	104.119	2378.26	50.4233	3142.41	101.049
2380.47	49.9484	3144.41	106.315	2380.47	47.0924	3144.41	106.912	2380.47	48.9345	3144.41	104.65	2380.47	51.1339	3144.41	105.835	2380.47	51.2569	3144.41	107.181	2380.47	49.0536	3144.41	103.633	2380.47	46.3857	3144.41	106.625	2380.47	48.6614	3144.41	101.75
2382.68	50.6468	3146.41	107.844	2382.68	48.5756	3146.41	108.391	2382.68	48.8512	3146.41	107.421	2382.68	49.6696	3146.41	108.048	2382.68	51.0833	3146.41	108.808	2382.68	49.006	3146.41	104.328	2382.68	46.3619	3146.41	106.298	2382.68	49.1005	3146.41	102.422
2384.89	51.2619	3148.42	110.219	2384.89	48.1723	3148.42	109.469	2384.89	49.619	3148.42	108.371	2384.89	51.0804	3148.42	109.148	2384.89	51.6875	3148.42	109.863	2384.89	48.7798	3148.42	106.322	2384.89	47.2476	3148.42	109.232	2384.89	49.8571	3148.42	105.153
2387.1	51.4841	3150.42	110.73	2387.1	48.6008	3150.42	111.245	2387.1	49.1429	3150.42	110.038	2387.1	49.6071	3150.42	110.878	2387.1	51.3819	3150.42	111.659	2387.1	49.744	3150.42	107.828	2387.1	47.6095	3150.42	109.238	2387.1	50.4762	3150.42	106.091
2389.31	50.6032	3152.42	111.056	2389.31	49.5084	3152.42	111.65	2389.31	49.3631	3152.42	111.456	2389.31	50.5179	3152.42	111.884	2389.31	51.9931	3152.42	111.753	2389.31	49.6726	3152.42	109.011	2389.31	45.7286	3152.42	111.363	2389.31	49.5238	3152.42	107.062
2391.52	50.8929	3154.42	115.067	2391.52	48.0084	3154.42	113.558	2391.52	49.7083	3154.42	111.685	2391.52	50.5893	3154.42	113.429	2391.52	51.2292	3154.42	114.637	2391.52	49.1488	3154.42	110.317	2391.52	46.6476	3154.42	113.601	2391.52	49.1111	3154.42	108.01
2393.72	49.5556	3156.42	115.741	2393.72	48.9958	3156.42	114.524	2393.72	49.3988	3156.42	113.197	2393.72	50.5536	3156.42	114.892	2393.72	52.2708	3156.42	116.148	2393.72	48.4702	3156.42	110.45	2393.72	47.1952	3156.42	115.048	2393.72	50	3156.42	108.925
2395.93	50.5397	3158.42	116.911	2395.93	48.3193	3158.42	116.639	2395.93	48.4405	3158.42	115.559	2395.93	50.5491	3158.42	117.281	2395.93	51.8889	3158.42	116.11	2395.93	48.8929	3158.42	114.094	2395.93	46.4048	3158.42	116.708	2395.93	48.3968	3158.42	111.263
2398.13	50.7063	3160.42	118.204	2398.13	47.4706	3160.42	118.374	2398.13	47.9524	3160.42	116.444	2398.13	51.317	3160.42	117.994	2398.13	53.1458	3160.42	118.407	2398.13	48.0119	3160.42	114.056	2398.13	46.9952	3160.42	117.262	2398.13	48.9365	3160.42	111.263
2400.34	50.7421	3162.42	120.133	2400.34	48.7647	3162.42	118.973	2400.34	48.4345	3162.42	118.135	2400.34	50.6116	3162.42	119.261	2400.34	51.2431	3162.42	119.269	2400.34	48.7321	3162.42	115.461	2400.34	47.4476	3162.42	119.381	2400.34	50.2804	3162.42	113.224
2402.54	50.9405	3164.41	120.33	2402.54	48.1513	3164.41	121.854	2402.54	48.1369	3164.41	119.821	2402.54	50.058	3164.41	121.196	2402.54	52.0625	3164.41	118.714	2402.54	49.1905	3164.41	117.172	2402.54	47.8	3164.41	119.56	2402.54	50.0635	3164.41	115.276
2404.75	50.496	3166.41	122.807	2404.75	48.7647	3166.41	123.095	2404.75	48.9702	3166.41	120.9	2404.75	50.3973	3166.41	121.938	2404.75	52.0833	3166.41	123.176	2404.75	48.8333	3166.41	118.883	2404.75	47.3048	3166.41	121.083	2404.75	49.1852	3166.41	116.753
2406.95	49.9722	3168.41	122.789	2406.95	49.2647	3168.41	124.52	2406.95	49.0714	3168.41	122.882	2406.95	49.8393	3168.41	124.724	2406.95	52.0278	3168.41	122.879	2406.95	48.6488	3168.41	121.256	2406.95	46.8905	3168.41	123.887	2406.95	48.8624	3168.41	117.403
2409.15	51.0317	3170.4	125.889	2409.15	47.9034	3170.4	125.241	2409.15	48.2917	3170.4	124.25	2409.15	50.317	3170.4	125.526	2409.15	52.4306	3170.4	125.566	2409.15	47.9048	3170.4	122.039	2409.15	44.9286	3170.4	125.244	2409.15	49.2646	3170.4	119.062
2411.35	49.8254	3172.4	126.985	2411.35	48.1134	3172.4	126.575	2411.35	49.0119	3172.4	124.6	2411.35	49.8348	3172.4	126.395	2411.35	51.0347	3172.4	126.692	2411.35	48.9167	3172.4	121.911	2411.35	47.1286	3172.4	126.423	2411.35	49.4074	3172.4	120.766
2413.55	49.0675	3174.39	127.493	2413.55	47.5378	3174.39	127.136	2413.55	48.875	3174.39	127.394	2413.55	49.5804	3174.39	128.409	2413.55	51.9444	3174.39	128.703	2413.55	48.619	3174.39	124.133	2413.55	46.5857	3174.39	128.28	2413.55	48.1481	3174.39	122.864
2415.75	49.7659	3176.39	128.356	2415.75	47.5882	3176.39	128.969	2415.75	48.119	3176.39	127.668	2415.75	49.9732	3176.39	129.352	2415.75	50.1875	3176.39	129.978	2415.75	49.0536	3176.39	124.506	2415.75	46.1571	3176.39	127.214	2415.75	49	3176.39	123.708
2417.95	50.6746	3178.38	130.019	2417.95	48.9958	3178.38	130.881	2417.95	47.5238	3178.38	129.165	2417.95	49.9955	3178.38	129.926	2417.95	51.5139	3178.38	130.791	2417.95	49.3095	3178.38	124.556	2417.95	47.0095	3178.38	129.125	2417.95	48.7037	3178.38	124.101
2420.15	50.0357	3180.37	130.556	2420.15	48.4916	3180.37	130.415	2420.15	47.9643	3180.37	130.379	2420.15	49.5268	3180.37	131.227	2420.15	52.8333	3180.37	132.066	2420.15	49.0476	3180.37	128.65	2420.15	46.9476	3180.37	131.071	2420.15	48.5979	3180.37	125.935
2422.35	49.123	3182.37	132.011	2422.35	47.7479	3182.37	133.806	2422.35	47.5119	3182.37	131.747	2422.35	49.3839	3182.37	133.088	2422.35	51.625	3182.37	133.467	2422.35	49.1964	3182.37	129.083	2422.35	47.0429	3182.37	131.863	2422.35	48.5926	3182.37	127.331
2424.55	50.2778	3184.36	134.141	2424.55	48.3655	3184.36	134.507	2424.55	48.4881	3184.36	132.141	2424.55	50.4018	3184.36	134.273	2424.55	50.6944	3184.36	135.11	2424.55	48.3571	3184.36	130.083	2424.55	45.881	3184.36	134.071	2424.55	48.2698	3184.36	128.321
2426.75	48.996	3186.35	135.807	2426.75	48.1975	3186.35	136.048	2426.75	49.4881	3186.35	134.076	2426.75	51.2277	3186.35	134.952	2426.75	51.4236	3186.35	134.291	2426.75	47.5655	3186.35	132.922	2426.75	47.0286	3186.35	135.28	2426.75	49.8466	3186.35	129.977
2428.94	49.7778	3188.34	136.211	2428.94	47.9244	3188.34	137.466	2428.94	47.4464	3188.34	134.435	2428.94	49.4509	3188.34	137.585	2428.94	50.9097	3188.34	136.841	2428.94	47.3214	3188.34	133.55	2428.94	47.2095	3188.34	137.226	2428.94	49.0741	3188.34	129.922
2431.14	50.9802	3190.33	138.404	2431.14	47.7017	3190.33	138.503	2431.14	47.6667	3190.33	136.724	2431.14	50.4152	3190.33	138.06	2431.14	51.6319	3190.33	139.412	2431.14	47.8631	3190.33	133.639	2431.14	47.4476	3190.33	138.75	2431.14	48.7143	3190.33	131.968
2433.33	48.9405	3192.32	139.919	2433.33	47.1933	3192.32	139.361	2433.33	49.1369	3192.32	136.835	2433.33	49.5268	3192.32	139.634	2433.33	51.0139	3192.32	139.467	2433.33	48.7321	3192.32	136.661	2433.33	46.219	3192.32	139.911	2433.33	49.1481	3192.32	133.383
2435.53	49.8373	3194.31	140.759	2435.53	48.0378	3194.31	140.929	2435.53	48.8393	3194.31	138.597	2435.53	51.0402	3194.31	140.724	2435.53	50.6389	3194.31	141.912	2435.53	48.5655	3194.31	136.322	2435.53	45.2476	3194.31	141.601	2435.53	47.6667	3194.31	134.916
2437.72	48.9921	3196.3	139.448	2437.72	46.9328	3196.3	143.276	2437.72	47.1012	3196.3	140.603	2437.72	49.5938	3196.3	142.199	2437.72	51.1042	3196.3	143.077	2437.72	49.0357	3196.3	138.106	2437.72	46.1286	3196.3	142.363	2437.72	47.3122	3196.3	135.656
2439.91	50.5357	3198.29	143.696	2439.91	47.9454	3198.29	143.156	2439.91	48.869	3198.29	142.074	2439.91	50.1518	3198.29	143.429	2439.91	51.8125	3198.29	143.962	2439.91	48.0119	3198.29	139.817	2439.91	46.9571	3198.29	144.256	2439.91	49.0265	3198.29	137.36
2442.11	49.6071	3200.28	143.967	2442.11	49.1303	3200.28	145.068	2442.11	47.6667	3200.28	142.394	2442.11	49.442	3200.28	143.855	2442.11	50.7639	3200.28	144.758	2442.11	48.8393	3200.28	140.139	2442.11	46.2762	3200.28	144.863	2442.11	46.836	3200.28	138.429
2444.3	49.2381	3202.26	145.552	2444.3	48.2563	3202.26	146.707	2444.3	49.1726	3202.26	143.621	2444.3	49.7098	3202.26	145.798	2444.3	51.1389	3202.26	147.099	2444.3	47.6548	3202.26	141.339	2444.3	46.7286	3202.26	147.006	2444.3	49.0265	3202.26	138.906
2446.49	49.3056	3204.25	145.959	2446.49	46.5798	3204.25	146.667	2446.49	47.1905	3204.25	144.288	2446.49	50.1205	3204.25	146.509	2446.49	51.0278	3204.25	147.923	2446.49	48.1071	3204.25	143.467	2446.49	46.4571	3204.25	146.815	2446.49	47.6296	3204.25	140.734
2448.68	48.6111	3206.24	147.87	2448.68	47.7437	3206.24	146.344	2448.68	47.5476	3206.24	145.032	2448.68	49.1429	3206.24	148.077	2448.68	51.0903	3206.24	149.846	2448.68	48.6548	3206.24	144.267	2448.68	45.6619	3206.24	146.387	2448.68	49.4021	3206.24	140.805
2450.87	50.1706	3208.22	147.433	2450.87	47.8193	3208.22	147.099	2450.87	48.3393	3208.22	146.368	2450.87	50.433	3208.22	148.08	2450.87	51.0694	3208.22	150.033	2450.87	47.3869	3208.22	144.728	2450.87	46.4	3208.22	149.56	2450.87	48.5132	3208.22	141.63
2453.06	50.2659	3210.21	148.881	2453.06	47.9118	3210.21	150.16	2453.06	49.244	3210.21	146.659	2453.06	50.1473	3210.21	149.082	2453.06	51.3542	3210.21	150.555	2453.06	47.8155	3210.21	144.461	2453.06	46.0286	3210.21	149.536	2453.06	48.037	3210.21	141.724
2455.25	49.3651	3212.19	151.081	2455.25	47.7395	3212.19	150.293	2455.25	49.0536	3212.19	147.991	2455.25	49.7679	3212.19	150.026	2455.25	50.8194	3212.19	151.06	2455.25	48.1786	3212.19	144.844	2455.25	46.5857	3212.19	151.214	2455.25	48.5185	3212.19	142.987
2457.44	50.2778	3214.17	149.889	2457.44	47.6429	3214.17	152.037	2457.44	49.6131	3214.17	149.135	2457.44	51.1607	3214.17	150.085	2457.44	51.4722	3214.17	151.165	2457.44	47.4167	3214.17	146.194	2457.44	47.1143	3214.17	151.81	2457.44	47.3545	3214.17	144.945
2459.63	49.5675	3216.16	151.53	2459.63	48.1261	3216.16	151.374	2459.63	48.4583	3216.16	149.118	2459.63	48.9107	3216.16	151.315	2459.63	51.4444	3216.16	152.703	2459.63	47.9405	3216.16	146.811	2459.63	46.0143	3216.16	151.286	2459.63	47.4974	3216.16	143.899
2461.81	49.0873	3218.14	152.804	2461.81	48.2899	3218.14	153.333	2461.81	49.1369	3218.14	151.282	2461.81	50.4241	3218.14	152.926	2461.81	50.8264	3218.14	153.632	2461.81	47.6131	3218.14	148.633	2461.81	45.1048	3218.14	153.048	2461.81	48.5556	3218.14	144.932
2464	48.873	3220.12	153.385	2464	47.2857	3220.12	152.636	2464	47.3333	3220.12	151.376	2464	49.9777	3220.12	153.656	2464	50.5069	3220.12	153.852	2464	47.0833	3220.12	150.639	2464	47.0095	3220.12	152.5	2464	48.0741	3220.12	146.477
2466.19	49.9603	3222.11	153.678	2466.19	49.1933	3222.11	154.048	2466.19	48.1845	3222.11	152.035	2466.19	49.375	3222.11	152.699	2466.19	50.7917	3222.11	154.434	2466.19	48.8988	3222.11	150.483	2466.19	45.8619	3222.11	156.095	2466.19	48.3598	3222.11	145.916
2468.37	49.5714	3224.09	154.067	2468.37	48.3109	3224.09	154.282	2468.37	47.4107	3224.09	153.303	2468.37	49.1071	3224.09	154.412	2468.37	50.9653	3224.09	155.846	2468.37	46.6012	3224.09	150.794	2468.37	46.7762	3224.09	155.375	2468.37	48.5291	3224.09	146.799
2470.55	49.8175	3226.07	154.311	2470.55	48.1429	3226.07	154.133	2470.55	47.7798	3226.07	153.503	2470.55	48.7366	3226.07	154.759	2470.55	50.0139	3226.07	155.071	2470.55	49.0417	3226.07	150.461	2470.55	45.9714	3226.07	156.006	2470.55	49.0582	3226.07	147.601
2472.74	48.7183	3228.05	155.656	2472.74	48.5336	3228.05	154.037	2472.74	47.2976	3228.05	154.179	2472.74	50.2857	3228.05	155.869	2472.74	50.9931	3228.05	155.94	2472.74	48.5952	3228.05	151.556	2472.74	46.4667	3228.05	156.53	2472.74	47.8095	3228.05	148.818
2474.92	49.6389	3230.03	156.419	2474.92	47.0504	3230.03	155.769	2474.92	47.8274	3230.03	154.968	2474.92	50.558	3230.03	156.293	2474.92	51.3056	3230.03	158.632	2474.92	46.9226	3230.03	152.694	2474.92	47.1619	3230.03	156.738	2474.92	48.2963	3230.03	148.838
2477.1	49.9286	3232.01	155.648	2477.1	47.5546	3232.01	157.493	2477.1	48.619	3232.01	154.606	2477.1	48.8438	3232.01	155.474	2477.1	50.4722	3232.01	158.137	2477.1	47.3274	3232.01	152.05	2477.1	45.6143	3232.01	158.381	2477.1	47.8783	3232.01	149.497
2479.29	49.5952	3233.98	157.178	2479.29	47.0672	3233.98	157.221	2479.29	48.2262	3233.98	155.3	2479.29	50.0179	3233.98	156.682	2479.29	51.1111	3233.98	159.066	2479.29	48.375	3233.98	152.733	2479.29	46.4333	3233.98	156.923	2479.29	48.0317	3233.98	150.36
2481.47	48.4246	3235.96	156.607	2481.47	47.4706	3235.96	158.408	2481.47	47.5595	3235.96	155.618	2481.47	49.2411	3235.96	157.46	2481.47	50.5208	3235.96	158.824	2481.47	47.7738	3235.96	150.933	2481.47	46.1667	3235.96	158.315	2481.47	47.9947	3235.96	151.74
2483.65	48.369	3237.94	158.889	2483.65	47.8613	3237.94	159.065	2483.65	48.9702	3237.94	156.221	2483.65	49.2232	3237.94	157.75	2483.65	52.2847	3237.94	160.115	2483.65	48.0595	3237.94	154.417	2483.65	46.5429	3237.94	159.101	2483.65	46.6508	3237.94	151.916
2485.83	48.8056	3239.92	157.681	2485.83	46.8277	3239.92	158.588	2485.83	47.5417	3239.92	156.688	2485.83	49.3839	3239.92	158.352	2485.83	49.9861	3239.92	160.357	2485.83	47.4048	3239.92	153.861	2485.83	45.6333	3239.92	159.417	2485.83	47.3757	3239.92	151.357
2488.01	48.8254	3241.89	157.985	2488.01	48.0252	3241.89	160.092	2488.01	48.0476	3241.89	156.621	2488.01	48.7455	3241.89	160.011	2488.01	50.6181	3241.89	161.203	2488.01	47.6845	3241.89	155.011	2488.01	46.819	3241.89	159.964	2488.01	48.3439	3241.89	151.477
2490.19	49.1032	3243.87	158.741	2490.19	46.6891	3243.87	158.204	2490.19	47.4048	3243.87	158.144	2490.19	49.2589	3243.87	159.142	2490.19	51.0417	3243.87	159.396	2490.19	47.8869	3243.87	155.028	2490.19	45.581	3243.87	161.208	2490.19	47.5767	3243.87	152.812
2492.37	49.7381	3245.84	159.593	2492.37	47.3739	3245.84	160.69	2492.37	48.8274	3245.84	158.241	2492.37	48.6429	3245.84	160.577	2492.37	50.6736	3245.84	160.467	2492.37	47.6964	3245.84	154.1	2492.37	45.9714	3245.84	159.655	2492.37	48.2063	3245.84	153.218
2494.54	49.5119	3247.82	159.93	2494.54	47.6807	3247.82	159.126	2494.54	47.375	3247.82	158.418	2494.54	49.1295	3247.82	159.562	2494.54	50.5278	3247.82	161.192	2494.54	47.7381	3247.82	155.556	2494.54	45.9524	3247.82	159.72	2494.54	48.1481	3247.82	153.386
2496.72	49.5357	3249.79	159.763	2496.72	47.6092	3249.79	160.238	2496.72	47.5119	3249.79	158.238	2496.72	49.2054	3249.79	159.818	2496.72	49.4931	3249.79	160.566	2496.72	48.0714	3249.79	156.161	2496.72	45.9238	3249.79	161.911	2496.72	47.6931	3249.79	153.558
2498.9	48.6548	3251.77	160.793	2498.9	46.4706	3251.77	160.429	2498.9	48.3988	3251.77	158.188	2498.9	49.1295	3251.77	159.571	2498.9	50.6528	3251.77	161.401	2498.9	48.3095	3251.77	155.867	2498.9	46.3143	3251.77	162.012	2498.9	47.7513	3251.77	152.841
2501.07	49.4405	3253.74	161.07	2501.07	47.5714	3253.74	159.66	2501.07	47.2976	3253.74	158.782	2501.07	49.7188	3253.74	160.062	2501.07	50.4167	3253.74	161.769	2501.07	48.1726	3253.74	155.8	2501.07	45.8	3253.74	161.321	2501.07	46.9312	3253.74	154.549
2503.25	49.0317	3255.71	160.074	2503.25	47.6471	3255.71	161.017	2503.25	48.2083	3255.71	159.021	2503.25	49.2946	3255.71	160.588	2503.25	50.6806	3255.71	161.769	2503.25	47.256	3255.71	155.811	2503.25	45.8095	3255.71	161.22	2503.25	48.2487	3255.71	153.25
2505.42	48.9683	3257.68	160.23	2505.42	47.3992	3257.68	159.878	2505.42	49.5357	3257.68	159.474	2505.42	50.7009	3257.68	160.273	2505.42	50.2292	3257.68	161.835	2505.42	46.9345	3257.68	156.75	2505.42	45.8048	3257.68	161.333	2505.42	48.1164	3257.68	153.675
2507.6	49.7579	3259.66	161.807	2507.6	48.2899	3259.66	161.163	2507.6	46.7143	3259.66	158.909	2507.6	49.8929	3259.66	161.136	2507.6	49.8958	3259.66	161.582	2507.6	48.2976	3259.66	156.494	2507.6	47.2905	3259.66	162.298	2507.6	49.1376	3259.66	153.591
2509.77	49.9563	3261.63	160.83	2509.77	48.3361	3261.63	162.286	2509.77	48.3155	3261.63	160.024	2509.77	49.7946	3261.63	160.673	2509.77	50.1181	3261.63	161.33	2509.77	47.4405	3261.63	157.161	2509.77	45.7143	3261.63	163.321	2509.77	47.8995	3261.63	154.958
2511.94	48.4048	3263.6	162.426	2511.94	47.6891	3263.6	161.49	2511.94	47.4286	3263.6	159.203	2511.94	49.183	3263.6	161.974	2511.94	51.3125	3263.6	162.044	2511.94	47.7619	3263.6	157.272	2511.94	46.519	3263.6	162.804	2511.94	47.9947	3263.6	154.5
2514.11	49.496	3265.57	162.315	2514.11	47.458	3265.57	161.65	2514.11	46.6905	3265.57	161.053	2514.11	49.5045	3265.57	162.727	2514.11	51.3194	3265.57	162.626	2514.11	47.5595	3265.57	157.294	2514.11	46.7048	3265.57	163.69	2514.11	47.7884	3265.57	154.562
2516.29	49.1468	3267.54	161.993	2516.29	47.4874	3267.54	162.337	2516.29	48.3929	3267.54	160.218	2516.29	48.6518	3267.54	160.935	2516.29	50.1181	3267.54	162.495	2516.29	47.5714	3267.54	157.878	2516.29	46.1381	3267.54	162.548	2516.29	48.3968	3267.54	154.357
2518.46	49.9246	3269.5	162.563	2518.46	48.4538	3269.5	161.456	2518.46	48.3095	3269.5	160.75	2518.46	50.4911	3269.5	162.631	2518.46	52.375	3269.5	163.599	2518.46	48.4464	3269.5	157.767	2518.46	47.581	3269.5	162.381	2518.46	48.5397	3269.5	155.24
2520.63	49.5317	3271.47	160.889	2520.63	47.1092	3271.47	161.442	2520.63	46.631	3271.47	161.479	2520.63	49.2232	3271.47	161.523	2520.63	49.3819	3271.47	162.214	2520.63	47.7083	3271.47	157.544	2520.63	46.0667	3271.47	163.643	2520.63	46.8942	3271.47	155.292
2522.8	50.2897	3273.44	161.752	2522.8	47.6218	3273.44	161.235	2522.8	48.0119	3273.44	160.435	2522.8	49.3884	3273.44	162.111	2522.8	49.8958	3273.44	163.137	2522.8	48.0655	3273.44	157.861	2522.8	45.981	3273.44	162.155	2522.8	48.455	3273.44	155.013
2524.97	49.7698	3275.41	161.9	2524.97	47.8487	3275.41	163.044	2524.97	47.6369	3275.41	160.024	2524.97	49.4062	3275.41	162.545	2524.97	49.9653	3275.41	161.484	2524.97	49.006	3275.41	156.411	2524.97	46.2286	3275.41	164.536	2524.97	48.7196	3275.41	155.831
2527.13	49.7738	3277.37	162.307	2527.13	47.9958	3277.37	163.395	2527.13	48.4762	3277.37	161.606	2527.13	50.442	3277.37	163.023	2527.13	51.3403	3277.37	164.231	2527.13	47.3393	3277.37	158.239	2527.13	45.9857	3277.37	163.262	2527.13	48.8783	3277.37	155.623
2529.3	50.3532	3279.34	162.274	2529.3	47.3025	3279.34	163.626	2529.3	47.0357	3279.34	160.806	2529.3	50.8661	3279.34	162.125	2529.3	50.3403	3279.34	164.709	2529.3	48.9643	3279.34	157.644	2529.3	45.9571	3279.34	164.202	2529.3	47.5979	3279.34	155.812
2531.47	50.1071	3281.31	162.796	2531.47	48.1933	3281.31	163.139	2531.47	48.4524	3281.31	160.924	2531.47	50.2098	3281.31	162.744	2531.47	51.2778	3281.31	164.401	2531.47	49.4167	3281.31	157.939	2531.47	47.0286	3281.31	165.083	2531.47	48.3862	3281.31	156.536
2533.63	50.5159	3283.27	163.152	2533.63	48.2101	3283.27	163.724	2533.63	49.2976	3283.27	161.226	2533.63	50.7634	3283.27	163.631	2533.63	51.0833	3283.27	164.06	2533.63	49.3512	3283.27	160.728	2533.63	46.9048	3283.27	164.833	2533.63	48.8995	3283.27	156.464
2535.8	50.1508	3285.24	164.041	2535.8	49.0714	3285.24	163.782	2535.8	49.756	3285.24	162.156	2535.8	51.1339	3285.24	162.614	2535.8	52.1667	3285.24	164.802	2535.8	49.25	3285.24	158.961	2535.8	46.0762	3285.24	165.708	2535.8	48.4286	3285.24	156.948
2537.97	51.246	3287.2	162.378	2537.97	48.5462	3287.2	163.653	2537.97	49.5536	3287.2	161.229	2537.97	51.5938	3287.2	162.52	2537.97	52.1181	3287.2	164.797	2537.97	48.9881	3287.2	160.211	2537.97	47.5667	3287.2	164.113	2537.97	48.7989	3287.2	156.529
2540.13	51.9921	3289.16	163.57	2540.13	48.6261	3289.16	163.83	2540.13	49.6726	3289.16	162.568	2540.13	51.9241	3289.16	163.355	2540.13	52.7431	3289.16	165.231	2540.13	48.2262	3289.16	159.678	2540.13	47.2905	3289.16	165.923	2540.13	48.9788	3289.16	157.302
2542.29	51.6111	3291.13	164.496	2542.29	49.9874	3291.13	164.806	2542.29	49.875	3291.13	161.4	2542.29	52.8393	3291.13	163.588	2542.29	51.3542	3291.13	164.434	2542.29	49.5655	3291.13	159.633	2542.29	46.5905	3291.13	166.321	2542.29	48.0688	3291.13	157.227
2544.46	51.8413	3293.09	162.874	2544.46	48.9748	3293.09	164.561	2544.46	50.7202	3293.09	163.662	2544.46	53.1205	3293.09	164.463	2544.46	52.3403	3293.09	165.396	2544.46	49.6905	3293.09	158.922	2544.46	48.3619	3293.09	165.565	2544.46	49.5926	3293.09	157.597
2546.62	51.9802	3295.05	163.178	2546.62	50.1807	3295.05	164.803	2546.62	51.0595	3295.05	161.553	2546.62	53.067	3295.05	163.509	2546.62	53.1667	3295.05	163.995	2546.62	49.369	3295.05	160.05	2546.62	48.0714	3295.05	165.452	2546.62	49.164	3295.05	156.445
2548.78	52.2063	3297.01	164.115	2548.78	51.1387	3297.01	163.704	2548.78	51.5655	3297.01	161.676	2548.78	52.2411	3297.01	164.142	2548.78	53.7153	3297.01	167.56	2548.78	51.1845	3297.01	160.356	2548.78	48.7667	3297.01	165.53	2548.78	51.2063	3297.01	158.354
2550.94	53.3333	3298.97	164.381	2550.94	50.9286	3298.97	164.061	2550.94	52.2619	3298.97	163.285	2550.94	53.6205	3298.97	163.744	2550.94	53.8333	3298.97	165.841	2550.94	49.9464	3298.97	159.322	2550.94	48.6571	3298.97	164.482	2550.94	50.7725	3298.97	158.37
2553.11	54.5357	3300.93	165.233	2553.11	52.3529	3300.93	165.214	2553.11	51.5417	3300.93	162.571	2553.11	54.5804	3300.93	164.114	2553.11	53.6319	3300.93	167.165	2553.11	50.6012	3300.93	159.383	2553.11	49.1048	3300.93	166.786	2553.11	51.8148	3300.93	157.058
2555.27	54.6508	3302.89	165.004	2555.27	52.1807	3302.89	164.929	2555.27	53.1667	3302.89	163.088	2555.27	55.9554	3302.89	163.676	2555.27	54.5694	3302.89	166.44	2555.27	51.7262	3302.89	159.989	2555.27	49.719	3302.89	166.643	2555.27	52.4497	3302.89	157.156
2557.43	55.9246	3304.85	165.374	2557.43	52.9496	3304.85	166.156	2557.43	53.9524	3304.85	164.421	2557.43	57.0357	3304.85	166.082	2557.43	56.5347	3304.85	166.374	2557.43	51.8631	3304.85	162.15	2557.43	49.519	3304.85	167.042	2557.43	52.1852	3304.85	159.312
2559.58	56.4921	3306.81	164.778	2559.58	54.3487	3306.81	167.105	2559.58	53.8869	3306.81	164.15	2559.58	57.4554	3306.81	165.455	2559.58	55.6736	3306.81	166.742	2559.58	54.75	3306.81	161.828	2559.58	51.5524	3306.81	166.625	2559.58	54.4868	3306.81	158.75
2561.74	58.1111	3308.77	165.626	2561.74	54.8487	3308.77	166.881	2561.74	55.6726	3308.77	164.75	2561.74	59.9821	3308.77	166.412	2561.74	57.0417	3308.77	167.132	2561.74	55.0536	3308.77	161.506	2561.74	51.4857	3308.77	167.667	2561.74	53.9735	3308.77	159.231
2563.9	59.746	3310.73	165.381	2563.9	56.7143	3310.73	167.252	2563.9	57.9702	3310.73	164.606	2563.9	61.1652	3310.73	166.264	2563.9	60.0278	3310.73	165.599	2563.9	57.5476	3310.73	162.028	2563.9	52	3310.73	167.964	2563.9	56.1693	3310.73	160.727
2566.06	62.7222	3312.68	166.77	2566.06	59.2101	3312.68	167.027	2566.06	60.2321	3312.68	164.509	2566.06	63.7946	3312.68	167.318	2566.06	61.8958	3312.68	168.22	2566.06	59.4286	3312.68	161.039	2566.06	53.0048	3312.68	167.131	2566.06	58.9524	3312.68	160.747
2568.21	64.6627	3314.64	166.448	2568.21	60.8445	3314.64	167.228	2568.21	62.3512	3314.64	163.994	2568.21	65.4375	3314.64	166.236	2568.21	62.1875	3314.64	167.56	2568.21	59.8452	3314.64	160.583	2568.21	55.1905	3314.64	168.506	2568.21	58.0212	3314.64	159.789
2570.37	67.1508	3316.6	167.007	2570.37	62.5	3316.6	166.622	2570.37	63.1071	3316.6	166.524	2570.37	67.3616	3316.6	167.645	2570.37	65.5833	3316.6	167.692	2570.37	60.7798	3316.6	163.15	2570.37	56.2952	3316.6	169.512	2570.37	60.873	3316.6	160.123
2572.53	68.246	3318.55	167.044	2572.53	64.3193	3318.55	167.054	2572.53	63.131	3318.55	165.579	2572.53	69.5759	3318.55	167.625	2572.53	65.0833	3318.55	167.687	2572.53	62.8155	3318.55	163.35	2572.53	56.5238	3318.55	167.423	2572.53	61.328	3318.55	160.568
2574.68	69.0119	3320.51	166.822	2574.68	62.5756	3320.51	168.17	2574.68	65.9821	3320.51	166.85	2574.68	68.8661	3320.51	167.807	2574.68	65.8056	3320.51	170.681	2574.68	63.5774	3320.51	163.033	2574.68	58.8095	3320.51	168.131	2574.68	61.6455	3320.51	161.279
2576.83	67.6429	3322.46	167.7	2576.83	64.063	3322.46	167.881	2576.83	64.631	3322.46	166.741	2576.83	69.875	3322.46	169.702	2576.83	65.0972	3322.46	167.94	2576.83	63.0774	3322.46	163.094	2576.83	57.6762	3322.46	168.863	2576.83	62.4233	3322.46	160.808
2578.99	67.1984	3324.41	168.233	2578.99	63.1723	3324.41	167.69	2578.99	65.256	3324.41	166.903	2578.99	66.0804	3324.41	168.287	2578.99	65.3889	3324.41	170.797	2578.99	63.5595	3324.41	164.794	2578.99	58.1429	3324.41	170.607	2578.99	61.0053	3324.41	161.815
2581.14	65.2262	3326.37	169.03	2581.14	62.5924	3326.37	169.653	2581.14	62.9583	3326.37	168.497	2581.14	66.7366	3326.37	168.509	2581.14	65.5139	3326.37	170.659	2581.14	61.4702	3326.37	164.894	2581.14	59.3619	3326.37	171.256	2581.14	61.6243	3326.37	162.412
2583.29	64.7659	3328.32	169.1	2583.29	61.9832	3328.32	169.061	2583.29	61.5357	3328.32	167.515	2583.29	64.9018	3328.32	169.494	2583.29	65	3328.32	170.863	2583.29	61.2143	3328.32	164.156	2583.29	58.0381	3328.32	171.714	2583.29	60.8571	3328.32	162.737
2585.45	64.6349	3330.27	170.181	2585.45	60.437	3330.27	169.442	2585.45	60.9286	3330.27	168.209	2585.45	65.2188	3330.27	170.097	2585.45	63.3958	3330.27	171.352	2585.45	60.2857	3330.27	163.767	2585.45	58.3048	3330.27	172.113	2585.45	60.0106	3330.27	163.552
2587.6	62.5357	3332.22	169.885	2587.6	60.1176	3332.22	171.32	2587.6	61.3393	3332.22	169.062	2587.6	64.5134	3332.22	170.335	2587.6	64.75	3332.22	171.775	2587.6	61.8214	3332.22	166.267	2587.6	58.5524	3332.22	173.024	2587.6	61.1905	3332.22	163.396
2589.75	61.0357	3334.17	170.967	2589.75	60.2605	3334.17	172.071	2589.75	59.7976	3334.17	169.324	2589.75	62.8661	3334.17	170.449	2589.75	62.6528	3334.17	171.269	2589.75	59.7262	3334.17	166.128	2589.75	58.3381	3334.17	172.06	2589.75	58.0847	3334.17	164.422
2591.9	61.0992	3336.13	170.619	2591.9	57.2059	3336.13	172.173	2591.9	59	3336.13	170.724	2591.9	60.8527	3336.13	171.739	2591.9	60.6667	3336.13	173.879	2591.9	58.506	3336.13	166.761	2591.9	56.4286	3336.13	172.982	2591.9	57.381	3336.13	164.666
2594.05	59.1825	3338.08	170.407	2594.05	57.0336	3338.08	170.864	2594.05	57.006	3338.08	169.726	2594.05	60.6384	3338.08	171.037	2594.05	59.9792	3338.08	171.637	2594.05	55.5298	3338.08	166.733	2594.05	55.319	3338.08	174.012	2594.05	56.7778	3338.08	164.831
2596.19	57.1349	3340.03	171.904	2596.19	54.1134	3340.03	173.19	2596.19	55.4702	3340.03	171.485	2596.19	56.2723	3340.03	171.966	2596.19	57.8542	3340.03	174.011	2596.19	55.9821	3340.03	166.394	2596.19	53.9857	3340.03	173.536	2596.19	55.0476	3340.03	164.555
2598.34	55.7103	3341.97	172.311	2598.34	53.021	3341.97	172.16	2598.34	52.6667	3341.97	171.626	2598.34	55.8125	3341.97	173.162	2598.34	56.0764	3341.97	174.225	2598.34	53.0417	3341.97	167.494	2598.34	52.881	3341.97	173.875	2598.34	53.582	3341.97	166.045
2600.49	53.9008	3343.92	172.807	2600.49	52.7521	3343.92	173.218	2600.49	51.8333	3343.92	171.747	2600.49	53.3973	3343.92	173.435	2600.49	54.0903	3343.92	174.082	2600.49	51.2798	3343.92	168.117	2600.49	51.3048	3343.92	175.381	2600.49	51.3545	3343.92	166.451
2602.64	52.3135	3345.87	172.881	2602.64	50.4958	3345.87	174.31	2602.64	49.4821	3345.87	172.203	2602.64	52.567	3345.87	173.33	2602.64	54.1319	3345.87	174.863	2602.64	51.2202	3345.87	169.75	2602.64	49.5	3345.87	174.595	2602.64	50.709	3345.87	166.393
2604.78	51.1111	3347.82	174.019	2604.78	49.7227	3347.82	175.568	2604.78	49.8214	3347.82	172.571	2604.78	51.25	3347.82	173.651	2604.78	52.5903	3347.82	176.5	2604.78	50.3095	3347.82	170.117	2604.78	48.6857	3347.82	176.435	2604.78	49.2222	3347.82	166.841
2606.93	49.8929	3349.77	174.189	2606.93	49.0588	3349.77	175.102	2606.93	49.006	3349.77	173.094	2606.93	51.0759	3349.77	174.091	2606.93	51.9931	3349.77	177.363	2606.93	48.8274	3349.77	170.733	2606.93	46.5	3349.77	177.667	2606.93	48.9471	3349.77	167.377
2609.07	51.5476	3351.71	175.448	2609.07	47.8529	3351.71	175.711	2609.07	49.1607	3351.71	173.921	2609.07	50.433	3351.71	175.466	2609.07	52.2569	3351.71	176.549	2609.07	48.6488	3351.71	169.711	2609.07	46.9381	3351.71	178.506	2609.07	49.4127	3351.71	169.471
2611.22	49.8889	3353.66	175.73	2611.22	47.5714	3353.66	176.269	2611.22	48.5476	3353.66	174.471	2611.22	50.5312	3353.66	174.841	2611.22	49.3819	3353.66	177.599	2611.22	48.6667	3353.66	170.994	2611.22	46.2143	3353.66	177.012	2611.22	48.164	3353.66	169.201
2613.36	49.9603	3355.6	175.811	2613.36	48.0672	3355.6	177.935	2613.36	48.2679	3355.6	174.985	2613.36	49.5893	3355.6	176.685	2613.36	50.7639	3355.6	177.582	2613.36	48.4167	3355.6	172.139	2613.36	46.1048	3355.6	178.935	2613.36	47.2698	3355.6	170.51
2615.51	49.0635	3357.55	176.944	2615.51	48.7017	3357.55	177.112	2615.51	46.9821	3357.55	175.235	2615.51	48.8616	3357.55	176.594	2615.51	50.5694	3357.55	179.121	2615.51	48.4464	3357.55	171.561	2615.51	45.8762	3357.55	179.268	2615.51	46.2169	3357.55	169.974
2617.65	50.3175	3359.49	178.281	2617.65	47.6429	3359.49	177.803	2617.65	47.0476	3359.49	176.347	2617.65	50.0759	3359.49	177.557	2617.65	50.1528	3359.49	180.527	2617.65	48.3393	3359.49	173.783	2617.65	45.1762	3359.49	179.607	2617.65	46.7143	3359.49	170.594
2619.79	48.7579	3361.44	178.104	2619.79	46.895	3361.44	179.599	2619.79	48.1845	3361.44	176.4	2619.79	49.0134	3361.44	176.801	2619.79	49.8958	3361.44	179.451	2619.79	47.6071	3361.44	173.361	2619.79	46.8667	3361.44	182.411	2619.79	47.3545	3361.44	171.536
2621.93	48.496	3363.38	180.181	2621.93	46.4706	3363.38	178.412	2621.93	47.2381	3363.38	177.832	2621.93	49.4732	3363.38	179.44	2621.93	49.0347	3363.38	180.418	2621.93	47.9524	3363.38	173.633	2621.93	46.7619	3363.38	180.631	2621.93	47.1429	3363.38	170.146
2624.07	49.7143	3365.32	178.144	2624.07	47.5462	3365.32	180.602	2624.07	47.6548	3365.32	177.524	2624.07	48.8616	3365.32	177.682	2624.07	49.5069	3365.32	182.599	2624.07	47.75	3365.32	174.572	2624.07	43.9143	3365.32	181.375	2624.07	46.3228	3365.32	171.604
2626.21	48.0437	3367.26	180.133	2626.21	45.958	3367.26	180.619	2626.21	47.6548	3367.26	177.968	2626.21	48.4464	3367.26	179.844	2626.21	50.3125	3367.26	180.088	2626.21	46.5714	3367.26	173.878	2626.21	45.4905	3367.26	180.315	2626.21	47.8095	3367.26	172.968
2628.35	48.4722	3369.21	180.722	2628.35	45.458	3369.21	180.5	2628.35	46.7143	3369.21	178.485	2628.35	48.5714	3369.21	179.131	2628.35	48.7708	3369.21	182.841	2628.35	47.2262	3369.21	175.906	2628.35	44.3381	3369.21	181.804	2628.35	47.0794	3369.21	173.831
2630.49	49.3452	3371.15	180.978	2630.49	47.0924	3371.15	183.037	2630.49	47.2857	3371.15	179.038	2630.49	48.7188	3371.15	180.543	2630.49	49.8681	3371.15	184.764	2630.49	46.125	3371.15	176.156	2630.49	45.619	3371.15	182.893	2630.49	45.8836	3371.15	173.815
2632.63	48.4048	3373.09	180.759	2632.63	46.0798	3373.09	181.786	2632.63	46.25	3373.09	180.526	2632.63	48.4688	3373.09	180.864	2632.63	49.4722	3373.09	180.901	2632.63	46.4286	3373.09	176.606	2632.63	44.5905	3373.09	181.869	2632.63	46.2593	3373.09	175.627
2634.77	48.3532	3375.03	181.863	2634.77	47.3067	3375.03	182.922	2634.77	47.369	3375.03	180.712	2634.77	49.6384	3375.03	181.134	2634.77	50.1319	3375.03	184.159	2634.77	46.2619	3375.03	177.828	2634.77	44.6143	3375.03	183.28	2634.77	45.8095	3375.03	175.036
2636.9	48.6548	3376.97	181.5	2636.9	46.5924	3376.97	183.384	2636.9	46.3452	3376.97	182.25	2636.9	48.3527	3376.97	183.565	2636.9	48.2778	3376.97	182.33	2636.9	46.375	3376.97	178.294	2636.9	44.8571	3376.97	183.56	2636.9	45.1905	3376.97	174.166
2639.04	48.3452	3378.91	183.778	2639.04	46.0336	3378.91	183.741	2639.04	47.1905	3378.91	181.321	2639.04	48.8393	3378.91	183.253	2639.04	48.8542	3378.91	183.901	2639.04	46.8869	3378.91	177.933	2639.04	44.3333	3378.91	185.089	2639.04	46.6455	3378.91	177.071
2641.18	47.9722	3380.84	184.556	2641.18	47.1387	3380.84	184.653	2641.18	46.8333	3380.84	181.497	2641.18	48.9062	3380.84	183.449	2641.18	48.8542	3380.84	186.341	2641.18	46.869	3380.84	179.872	2641.18	44.0333	3380.84	186.042	2641.18	46.1587	3380.84	176.127
2643.31	48.0198	3382.78	184.719	2643.31	45.5084	3382.78	185.425	2643.31	46.5655	3382.78	182.962	2643.31	47.5982	3382.78	183.841	2643.31	48.4861	3382.78	185.093	2643.31	46.8452	3382.78	179.461	2643.31	44.2857	3382.78	186.744	2643.31	46.1534	3382.78	177.662
2645.45	48.4405	3384.72	184.211	2645.45	46.2689	3384.72	186.241	2645.45	47.6369	3384.72	182.241	2645.45	47.6384	3384.72	184.688	2645.45	48.1736	3384.72	186.808	2645.45	44.8393	3384.72	179.533	2645.45	44.1714	3384.72	185.5	2645.45	45.545	3384.72	177.182
2647.58	47.4206	3386.66	185.956	2647.58	46.1765	3386.66	186.65	2647.58	45.2143	3386.66	183.297	2647.58	48.0804	3386.66	184.977	2647.58	49.2847	3386.66	187.896	2647.58	47.0833	3386.66	180.711	2647.58	43.981	3386.66	187.577	2647.58	46.5132	3386.66	177.503
2649.71	48.2738	3388.59	185.174	2649.71	44.1134	3388.59	186.156	2649.71	45.4524	3388.59	185.168	2649.71	47.7054	3388.59	184.588	2649.71	47.8611	3388.59	186.753	2649.71	45.7798	3388.59	180.361	2649.71	44.3381	3388.59	187.06	2649.71	45.291	3388.59	178.185
2651.85	47.8611	3390.53	186.274	2651.85	45.5882	3390.53	186.803	2651.85	46.1607	3390.53	184.147	2651.85	49.1161	3390.53	186.477	2651.85	49.2708	3390.53	188.17	2651.85	47.4643	3390.53	181.694	2651.85	43.9476	3390.53	189.935	2651.85	46.7143	3390.53	177.282
2653.98	47.004	3392.46	185.678	2653.98	45.6807	3392.46	187.687	2653.98	45.2202	3392.46	185.156	2653.98	47.5312	3392.46	186.153	2653.98	49.6528	3392.46	188.016	2653.98	45.8036	3392.46	179.839	2653.98	43.8714	3392.46	186.827	2653.98	45.8624	3392.46	178.425
2656.11	47.4603	3394.4	186.437	2656.11	46.2143	3394.4	187.184	2656.11	46.25	3394.4	184.935	2656.11	47.4464	3394.4	187.165	2656.11	48.8542	3394.4	187.225	2656.11	46.119	3394.4	182.583	2656.11	43.7524	3394.4	189.917	2656.11	47.1852	3394.4	179.682
2658.24	47.0913	3396.33	186.148	2658.24	45.4916	3396.33	188.466	2658.24	45.256	3396.33	185.221	2658.24	47.9062	3396.33	186.122	2658.24	49.2917	3396.33	187.681	2658.24	46.1548	3396.33	181.294	2658.24	43.8	3396.33	188.708	2658.24	45.2116	3396.33	179.818
2660.37	48.3214	3398.27	187.844	2660.37	44.8908	3398.27	189.932	2660.37	45.5357	3398.27	186.082	2660.37	48.8438	3398.27	187.134	2660.37	47.8333	3398.27	190.423	2660.37	46.4405	3398.27	181.628	2660.37	42.8429	3398.27	189.143	2660.37	46.2857	3398.27	179.948
2662.5	47.127	3400.2	186.97	2662.5	45.6681	3400.2	188.738	2662.5	46.0893	3400.2	185.371	2662.5	46.2366	3400.2	187.281	2662.5	48.625	3400.2	188.577	2662.5	45.9583	3400.2	182.578	2662.5	44.919	3400.2	190.708	2662.5	46.7143	3400.2	181.088
2664.63	47.8452	3402.13	188.696	2664.63	45.0882	3402.13	189.119	2664.63	44.369	3402.13	186.312	2664.63	47.5	3402.13	187.543	2664.63	49.5764	3402.13	190.33	2664.63	46.256	3402.13	184	2664.63	44.1286	3402.13	190.494	2664.63	43.9735	3402.13	181.497
2666.76	46.8413	3404.06	187.704	2666.76	45.042	3404.06	189.401	2666.76	44.869	3404.06	186.806	2666.76	47.0491	3404.06	187.69	2666.76	47.6042	3404.06	191.104	2666.76	44.9107	3404.06	182.911	2666.76	43.7095	3404.06	190.607	2666.76	45.6138	3404.06	181.11
2668.89	48.3135	3406	187.044	2668.89	46.3361	3406	189.68	2668.89	45.5	3406	187.232	2668.89	48.183	3406	188.793	2668.89	48.9097	3406	189.582	2668.89	46.4167	3406	183.567	2668.89	44.419	3406	191.393	2668.89	45.1746	3406	181.646
2671.01	46.6746	3407.93	189.448	2671.01	45.7647	3407.93	188.527	2671.01	45.506	3407.93	186.647	2671.01	46.4955	3407.93	189.028	2671.01	48.5833	3407.93	189.088	2671.01	45.2321	3407.93	185.111	2671.01	44.3524	3407.93	190.619	2671.01	45.4815	3407.93	181.315
2673.14	47.0675	3409.86	189.315	2673.14	45.2017	3409.86	189.966	2673.14	46.006	3409.86	187.509	2673.14	47.5268	3409.86	188.273	2673.14	48.1528	3409.86	191.137	2673.14	45.256	3409.86	182.622	2673.14	43.1286	3409.86	190.619	2673.14	45.5926	3409.86	182.117
2675.27	46.5516	3411.79	189.015	2675.27	45.0504	3411.79	189.272	2675.27	43.744	3411.79	187.847	2675.27	48.3482	3411.79	188.918	2675.27	47.6806	3411.79	189.989	2675.27	43.9524	3411.79	183.289	2675.27	43.7	3411.79	191.512	2675.27	46.3228	3411.79	181.971
2677.39	46.9643	3413.72	191.885	2677.39	44.6218	3413.72	188.963	2677.39	44.619	3413.72	187.762	2677.39	46.933	3413.72	189.122	2677.39	49.0278	3413.72	191.516	2677.39	46.0357	3413.72	184.239	2677.39	43.3286	3413.72	191.387	2677.39	45.3175	3413.72	182.162
2679.52	46.4405	3415.65	188.756	2679.52	45.0042	3415.65	190.537	2679.52	44.4881	3415.65	188.271	2679.52	48.7143	3415.65	189.27	2679.52	47.5486	3415.65	191.231	2679.52	45.8631	3415.65	184.061	2679.52	42.8333	3415.65	190.423	2679.52	45.4392	3415.65	181.305
2681.64	46.3611	3417.58	190.281	2681.64	45.6597	3417.58	190.347	2681.64	44.9107	3417.58	187.709	2681.64	46.683	3417.58	189.517	2681.64	47.2153	3417.58	190.621	2681.64	45.6845	3417.58	184.667	2681.64	43.7952	3417.58	192.637	2681.64	45.5873	3417.58	181.377
2683.77	46.9802	3419.5	189.244	2683.77	44.3782	3419.5	189.827	2683.77	43.9405	3419.5	187.603	2683.77	48.3482	3419.5	189.665	2683.77	48.3403	3419.5	189.527	2683.77	45.9583	3419.5	184.694	2683.77	44.1905	3419.5	192.673	2683.77	44.6138	3419.5	182.023
2685.89	48.2778	3421.43	189.47	2685.89	45.4664	3421.43	190.537	2685.89	45.0238	3421.43	187.712	2685.89	47.6518	3421.43	189.122	2685.89	47.9236	3421.43	190.747	2685.89	43.744	3421.43	183.967	2685.89	44.2952	3421.43	190.952	2685.89	45.0053	3421.43	182.945
2688.01	47.0556	3423.36	188.215	2688.01	45.9286	3423.36	190.167	2688.01	44.5833	3423.36	186.809	2688.01	46.5625	3423.36	189.151	2688.01	47.2639	3423.36	190.901	2688.01	46.869	3423.36	185.144	2688.01	43.6952	3423.36	190.649	2688.01	45.545	3423.36	182.886
2690.13	46.1706	3425.28	189.833	2690.13	44.0798	3425.28	189.238	2690.13	45.4345	3425.28	187.335	2690.13	48.0312	3425.28	190.011	2690.13	48.4861	3425.28	191.912	2690.13	45.5298	3425.28	183.15	2690.13	43.9524	3425.28	191.667	2690.13	45.8836	3425.28	180.857
2692.25	46.8294	3427.21	188.6	2692.25	44.6723	3427.21	188.929	2692.25	44.9107	3427.21	188.597	2692.25	46.0402	3427.21	189.81	2692.25	48.9167	3427.21	189.313	2692.25	45.5893	3427.21	183.928	2692.25	44.5476	3427.21	190.756	2692.25	44.8254	3427.21	181.828
2694.38	46.5794	3429.14	188.148	2694.38	44.8235	3429.14	188.228	2694.38	46.2798	3429.14	187.129	2694.38	47.8795	3429.14	188.489	2694.38	47.8403	3429.14	191.121	2694.38	45.2083	3429.14	184.067	2694.38	43.3381	3429.14	190.619	2694.38	45.582	3429.14	181.195
2696.5	47.0913	3431.06	188.481	2696.5	44.9244	3431.06	189.364	2696.5	45.75	3431.06	185.812	2696.5	47.1027	3431.06	188.642	2696.5	47.7778	3431.06	191.203	2696.5	46.631	3431.06	184.306	2696.5	43.8143	3431.06	191.393	2696.5	45.2434	3431.06	181.104
2698.62	46.4841	3432.98	189.011	2698.62	44.9664	3432.98	188.442	2698.62	44.625	3432.98	186.659	2698.62	47.1964	3432.98	187.795	2698.62	48.8958	3432.98	190.121	2698.62	45.1845	3432.98	182.717	2698.62	43.2619	3432.98	189.97	2698.62	45.6085	3432.98	180.968
2700.73	46.127	3434.91	187.863	2700.73	44.4412	3434.91	187.85	2700.73	44.6667	3434.91	186.426	2700.73	47.5	3434.91	188.469	2700.73	47.5417	3434.91	190.94	2700.73	45.9643	3434.91	182.233	2700.73	43.5524	3434.91	190.292	2700.73	44.5238	3434.91	180.75
2702.85	47.2579	3436.83	187.441	2702.85	45.4874	3436.83	188.33	2702.85	45.7679	3436.83	186.538	2702.85	46.817	3436.83	188.128	2702.85	48.8194	3436.83	190.275	2702.85	44.9524	3436.83	182.944	2702.85	43.5381	3436.83	189.452	2702.85	44.418	3436.83	180.834
2704.97	47.2302	3438.75	187.874	2704.97	44.8025	3438.75	188.639	2704.97	45.2381	3438.75	184.659	2704.97	46.4464	3438.75	187.233	2704.97	44.9375	3438.75	189.209	2704.97	45.7083	3438.75	182.761	2704.97	45.0476	3438.75	188.994	2704.97	44.8254	3438.75	180.029
2707.09	47.2024	3440.68	186.944	2707.09	44.8487	3440.68	186.643	2707.09	45.1786	3440.68	184.491	2707.09	46.692	3440.68	186.622	2707.09	49.7847	3440.68	187.621	2707.09	44.9821	3440.68	181.856	2707.09	43.5095	3440.68	189.464	2707.09	45.1217	3440.68	180.068
2709.2	46.2222	3442.6	186.644	2709.2	45.437	3442.6	187.724	2709.2	44.7083	3442.6	184.968	2709.2	46.4554	3442.6	187.523	2709.2	48.5764	3442.6	187.94	2709.2	45.4821	3442.6	182.017	2709.2	43.0524	3442.6	189.512	2709.2	45.4286	3442.6	180.107
2711.32	46.6468	3444.52	187.004	2711.32	45.0756	3444.52	188.935	2711.32	46.2679	3444.52	184.3	2711.32	46.7545	3444.52	185.886	2711.32	49.0764	3444.52	186.687	2711.32	46.2917	3444.52	181.528	2711.32	43.8762	3444.52	188.25	2711.32	45.9841	3444.52	179.763
2713.44	46.4325	3446.44	186.052	2713.44	44.4076	3446.44	186.898	2713.44	45.6548	3446.44	185.153	2713.44	46.7991	3446.44	186.599	2713.44	49.2014	3446.44	187.659	2713.44	45.2976	3446.44	180.472	2713.44	42.581	3446.44	188.006	2713.44	45.2116	3446.44	178.506
2715.55	46.6429	3448.36	184.885	2715.55	44.6261	3448.36	184.636	2715.55	45.9702	3448.36	184.082	2715.55	46.6473	3448.36	185.56	2715.55	47.2569	3448.36	187.275	2715.55	45.7917	3448.36	180.694	2715.55	43.5333	3448.36	187.619	2715.55	45.2698	3448.36	177.386
2717.66	47.0556	3450.28	183.915	2717.66	44.2941	3450.28	184.32	2717.66	45.4821	3450.28	183.106	2717.66	46.9777	3450.28	184.753	2717.66	49.125	3450.28	186.484	2717.66	45.3452	3450.28	177.1	2717.66	43.7381	3450.28	185.601	2717.66	45.6772	3450.28	176.909
2719.78	46.2857	3452.2	185.559	2719.78	44.2983	3452.2	184.344	2719.78	44.1726	3452.2	182.388	2719.78	47.6429	3452.2	183.364	2719.78	48.7778	3452.2	185.934	2719.78	44.7262	3452.2	179.661	2719.78	44.0571	3452.2	186.119	2719.78	45.3069	3452.2	176.929
2721.89	47.9643	3454.12	184.204	2721.89	44.9748	3454.12	183.646	2721.89	45.0774	3454.12	181.656	2721.89	46.9286	3454.12	183.923	2721.89	47.5972	3454.12	185.478	2721.89	45.6845	3454.12	177.844	2721.89	44.2333	3454.12	183.881	2721.89	45.381	3454.12	176.205
2724	47.2857	3456.04	182.593	2724	44.8277	3456.04	183.153	2724	44.7262	3456.04	182.606	2724	47.2054	3456.04	184.912	2724	48.6111	3456.04	183.857	2724	45.9107	3456.04	178.161	2724	44.3429	3456.04	184.292	2724	45.6931	3456.04	176.435
2726.12	46.6389	3457.95	183.37	2726.12	44.8109	3457.95	184.048	2726.12	45.4226	3457.95	179.885	2726.12	46.5223	3457.95	182.349	2726.12	49.3472	3457.95	184.747	2726.12	44.8869	3457.95	178.594	2726.12	43.9857	3457.95	183.107	2726.12	43.8677	3457.95	175.438
2728.23	47.4048	3459.87	182.159	2728.23	45.5546	3459.87	181.554	2728.23	45.4345	3459.87	179.5	2728.23	47.7232	3459.87	182.295	2728.23	49.2847	3459.87	182.451	2728.23	45.1667	3459.87	177.594	2728.23	44.5286	3459.87	182.357	2728.23	44.5714	3459.87	175.039
2730.34	46.5397	3461.79	181.556	2730.34	44.6513	3461.79	181.514	2730.34	44.9881	3461.79	178.182	2730.34	46.1741	3461.79	180.364	2730.34	49.7153	3461.79	182.582	2730.34	45.6429	3461.79	176.633	2730.34	43.2905	3461.79	183.012	2730.34	43.9788	3461.79	173.88
2732.45	46.7143	3463.7	180.707	2732.45	46.5924	3463.7	181.636	2732.45	45.1488	3463.7	178.324	2732.45	47.0045	3463.7	180.037	2732.45	48.7569	3463.7	182.187	2732.45	44.8988	3463.7	175.133	2732.45	43.4952	3463.7	181.024	2732.45	44.3545	3463.7	173.045
2734.56	46.3095	3465.62	178.563	2734.56	44.2731	3465.62	178.898	2734.56	44.756	3465.62	176.615	2734.56	47.5804	3465.62	179.56	2734.56	47.8264	3465.62	180.901	2734.56	44.5833	3465.62	174.244	2734.56	42.7	3465.62	180.274	2734.56	44.5979	3465.62	172.068
2736.67	45.5873	3467.53	180.07	2736.67	44.7269	3467.53	177.929	2736.67	44.1607	3467.53	176.771	2736.67	46.7232	3467.53	178.003	2736.67	48.0903	3467.53	181.659	2736.67	45.5893	3467.53	173.483	2736.67	44.181	3467.53	180.958	2736.67	44.4709	3467.53	171.718
2738.77	47.1151	3469.45	178.141	2738.77	45.7983	3469.45	177.687	2738.77	44.2679	3469.45	176.276	2738.77	46.4598	3469.45	178.841	2738.77	48.0833	3469.45	180.725	2738.77	45.756	3469.45	172.511	2738.77	43.1667	3469.45	179.125	2738.77	44.4233	3469.45	170.334
2740.88	46.2817	3471.36	176.652	2740.88	44.3571	3471.36	177.656	2740.88	46.2381	3471.36	176.318	2740.88	47.4643	3471.36	177.764	2740.88	47.8542	3471.36	178.769	2740.88	45.0595	3471.36	172.444	2740.88	43.6476	3471.36	179.28	2740.88	45.6402	3471.36	170.153
2742.99	46.3175	3473.28	175.904	2742.99	45.2479	3473.28	177.299	2742.99	45.7798	3473.28	173.562	2742.99	46.0536	3473.28	175.676	2742.99	49.4722	3473.28	176.555	2742.99	43.9643	3473.28	170.55	2742.99	43.2571	3473.28	177.696	2742.99	44.4444	3473.28	168.36
2745.09	46.8175	3475.19	175.726	2745.09	44.7143	3475.19	176.214	2745.09	45.4821	3475.19	173.15	2745.09	47.1339	3475.19	175.011	2745.09	49.0139	3475.19	176.005	2745.09	44.6131	3475.19	170.278	2745.09	43.5143	3475.19	175.917	2745.09	45.3862	3475.19	168.104
2747.2	46.9206	3477.1	174.819	2747.2	44.7941	3477.1	174.507	2747.2	45.4286	3477.1	172.847	2747.2	46.942	3477.1	174.682	2747.2	47.5139	3477.1	174.929	2747.2	45.7381	3477.1	169.106	2747.2	43.9	3477.1	175.351	2747.2	45.6931	3477.1	166.341
2749.31	47.5714	3479.01	173.574	2749.31	44.9622	3479.01	172.84	2749.31	45.1488	3479.01	170.947	2749.31	47.0402	3479.01	173.193	2749.31	47.4514	3479.01	174.011	2749.31	46.3333	3479.01	169.422	2749.31	44.2143	3479.01	174.732	2749.31	44.9365	3479.01	166.935
2751.41	45.9603	3480.92	172.715	2751.41	44.1933	3480.92	172.146	2751.41	45.8036	3480.92	170.432	2751.41	45.8705	3480.92	171.838	2751.41	48.4306	3480.92	174.005	2751.41	45.1786	3480.92	165.494	2751.41	44.3381	3480.92	172.25	2751.41	44.3968	3480.92	166.26
2753.51	47.6944	3482.83	172.007	2753.51	45.4874	3482.83	171.959	2753.51	44.1667	3482.83	169.397	2753.51	47.3929	3482.83	171.355	2753.51	47.6667	3482.83	173.264	2753.51	46.1548	3482.83	166.544	2753.51	43.8381	3482.83	172.375	2753.51	44.1746	3482.83	164.039
2755.62	47.5198	3484.74	171.326	2755.62	45.7563	3484.74	170.946	2755.62	45.0952	3484.74	168.747	2755.62	46.5312	3484.74	169.773	2755.62	46.625	3484.74	172.973	2755.62	45.6845	3484.74	165.1	2755.62	43.181	3484.74	173.196	2755.62	44.8201	3484.74	163.292
2757.72	46.8849	3486.65	168.985	2757.72	44.7269	3486.65	170.507	2757.72	45.3036	3486.65	167.156	2757.72	45.7812	3486.65	170.23	2757.72	48.3889	3486.65	170.412	2757.72	45.2798	3486.65	164.75	2757.72	43.7857	3486.65	171.173	2757.72	44.873	3486.65	161.782
2759.82	48.0754	3488.56	168.267	2759.82	44.7605	3488.56	169.068	2759.82	45.1429	3488.56	166.803	2759.82	46.9286	3488.56	168.301	2759.82	47.9861	3488.56	168.841	2759.82	44.631	3488.56	163.739	2759.82	45.3905	3488.56	170.696	2759.82	45.2434	3488.56	161.227
2761.92	47.1111	3490.47	167.885	2761.92	45.605	3490.47	167.537	2761.92	44.8929	3490.47	165.515	2761.92	46.8973	3490.47	166.611	2761.92	47.9722	3490.47	170.522	2761.92	46.0714	3490.47	162.506	2761.92	43.5095	3490.47	169.446	2761.92	45.9524	3490.47	160.601
2764.03	47.0952	3492.38	165.93	2764.03	45.0462	3492.38	165.714	2764.03	45.8036	3492.38	164.844	2764.03	45.8616	3492.38	166.432	2764.03	49.0417	3492.38	167.429	2764.03	44.5417	3492.38	161.522	2764.03	44.3476	3492.38	167.143	2764.03	44.9048	3492.38	159.964
2766.13	46.5278	3494.29	164.967	2766.13	45.7437	3494.29	164.667	2766.13	45.9583	3494.29	162.641	2766.13	48.0312	3494.29	164.918	2766.13	48.7361	3494.29	166.527	2766.13	45.5298	3494.29	158.722	2766.13	43.6952	3494.29	165.167	2766.13	45.2222	3494.29	157.594
2768.23	47.3135	3496.2	163.656	2768.23	45.4244	3496.2	164.888	2768.23	44.5952	3496.2	161.706	2768.23	47.1786	3496.2	164.574	2768.23	48.9375	3496.2	165.626	2768.23	45.3214	3496.2	158.25	2768.23	43.7095	3496.2	164.845	2768.23	44.2434	3496.2	156.445
2770.33	47.7857	3498.1	162.585	2770.33	45.4496	3498.1	163.959	2770.33	45.7321	3498.1	162.091	2770.33	46.6518	3498.1	161.881	2770.33	48.2153	3498.1	163.797	2770.33	45.6548	3498.1	158.267	2770.33	44.619	3498.1	164.661	2770.33	45.3069	3498.1	155.529
2772.42	47.4008	3500.01	161.889	2772.42	46.1639	3500.01	161.765	2772.42	45.3452	3500.01	159.059	2772.42	47.2589	3500.01	161.778	2772.42	48.5139	3500.01	163.209	2772.42	44.1905	3500.01	156.489	2772.42	43.7476	3500.01	162.613	2772.42	44.6931	3500.01	154.782
2774.52	47.5794	3501.91	160.078	2774.52	45.4832	3501.91	160.405	2774.52	46.0179	3501.91	159.062	2774.52	47.2991	3501.91	160.051	2774.52	48.2222	3501.91	161.379	2774.52	44.7262	3501.91	155.5	2774.52	43.2905	3501.91	161.214	2774.52	45.0952	3501.91	152.312
2776.62	46.881	3503.82	160.015	2776.62	45.1176	3503.82	159.466	2776.62	45.4107	3503.82	157.738	2776.62	46.8393	3503.82	159.935	2776.62	48.0625	3503.82	159.445	2776.62	45.0357	3503.82	156.467	2776.62	44.4286	3503.82	158.685	2776.62	45.3545	3503.82	152.315
2778.72	46.9246	3505.72	158.033	2778.72	46.1008	3505.72	157.731	2778.72	45.9464	3505.72	156.138	2778.72	47.5268	3505.72	157.176	2778.72	49.7222	3505.72	159.258	2778.72	45.9226	3505.72	154.294	2778.72	43.1095	3505.72	157.381	2778.72	45.4021	3505.72	151.464
2780.81	46.381	3507.63	156.689	2780.81	44.6387	3507.63	155.993	2780.81	45.3631	3507.63	156.121	2780.81	47.8125	3507.63	156.318	2780.81	48.8958	3507.63	158.044	2780.81	45.4881	3507.63	152.106	2780.81	44.6381	3507.63	156.548	2780.81	45.3862	3507.63	150.734
2782.91	47.8929	3509.53	155.344	2782.91	45.7353	3509.53	156.105	2782.91	46.6905	3509.53	153.491	2782.91	47.4732	3509.53	155.699	2782.91	49.0069	3509.53	157.736	2782.91	44.8333	3509.53	151.694	2782.91	44.4857	3509.53	157.167	2782.91	45.1111	3509.53	148.484
2785	46.7738	3511.44	154.581	2785	45.9664	3511.44	155.52	2785	46.3036	3511.44	152.753	2785	46.2232	3511.44	154.915	2785	49.0139	3511.44	155.198	2785	45.7321	3511.44	150.644	2785	44.3905	3511.44	154.839	2785	45.3492	3511.44	147.328
2787.1	47.6032	3513.34	153.959	2787.1	44.3193	3513.34	153.925	2787.1	45.9048	3513.34	152.182	2787.1	47.2946	3513.34	153.517	2787.1	49.5	3513.34	155.011	2787.1	45.9167	3513.34	149.411	2787.1	44.4	3513.34	155.857	2787.1	45.3968	3513.34	147.451
2789.19	47.873	3515.24	151.993	2789.19	45.5924	3515.24	151.493	2789.19	46.2143	3515.24	150.038	2789.19	46.7009	3515.24	151.878	2789.19	48.1806	3515.24	152.725	2789.19	45.9821	3515.24	148.261	2789.19	45.0952	3515.24	151.946	2789.19	45.328	3515.24	144.597
2791.29	47.2262	3517.14	152.089	2791.29	45.1681	3517.14	150.568	2791.29	45.2917	3517.14	150.109	2791.29	48.1741	3517.14	151.378	2791.29	49.4931	3517.14	153.346	2791.29	44.4524	3517.14	147.244	2791.29	44.9381	3517.14	150.845	2791.29	45.1852	3517.14	143.948
2793.38	46.8929	3519.04	148.83	2793.38	45.8151	3519.04	149.629	2793.38	45.875	3519.04	147.171	2793.38	47.3705	3519.04	150.128	2793.38	48.4722	3519.04	151.143	2793.38	45.7917	3519.04	145.372	2793.38	42.9762	3519.04	150.982	2793.38	45.9206	3519.04	143.419
2795.47	47.119	3520.94	148.378	2795.47	46.5504	3520.94	149.344	2795.47	45.5595	3520.94	146.632	2795.47	47.6652	3520.94	148.835	2795.47	49.4306	3520.94	149.841	2795.47	45.375	3520.94	144.106	2795.47	44.4714	3520.94	150.048	2795.47	45.8042	3520.94	141.153
2797.56	47.7341	3522.84	147.611	2797.56	45.3487	3522.84	146.571	2797.56	44.8988	3522.84	145.124	2797.56	46.7857	3522.84	147.338	2797.56	49.5833	3522.84	150.407	2797.56	45.3452	3522.84	142.428	2797.56	45.081	3522.84	148.268	2797.56	45.2116	3522.84	141.24
2799.65	47.623	3524.74	145.152	2799.65	45.6429	3524.74	146.133	2799.65	46.25	3524.74	145.347	2799.65	48.183	3524.74	147.128	2799.65	49.2778	3524.74	147.885	2799.65	46.0179	3524.74	142.061	2799.65	45.2143	3524.74	147.399	2799.65	46.0794	3524.74	140.023
2801.74	47.1508	3526.64	144.648	2801.74	45.9076	3526.64	144.857	2801.74	46.2738	3526.64	143.374	2801.74	46.8616	3526.64	145.097	2801.74	48.9375	3526.64	146.132	2801.74	46.5238	3526.64	141.544	2801.74	44.8667	3526.64	144.619	2801.74	45.9153	3526.64	138.062
2803.83	47.5952	3528.54	143.711	2803.83	44.9916	3528.54	142.81	2803.83	47.5357	3528.54	143.371	2803.83	48.1473	3528.54	144.119	2803.83	49.4375	3528.54	145.484	2803.83	46.494	3528.54	140.011	2803.83	43.8667	3528.54	143.571	2803.83	46.5026	3528.54	137.792
2805.92	48.5476	3530.44	141.837	2805.92	46.3235	3530.44	142.721	2805.92	45.7143	3530.44	140.906	2805.92	47.5446	3530.44	142.682	2805.92	48.7083	3530.44	143.308	2805.92	45.8036	3530.44	138.422	2805.92	44.4095	3530.44	143.03	2805.92	46.2963	3530.44	136.052
2808.01	48.4881	3532.34	141.604	2808.01	46.4874	3532.34	141.34	2808.01	47.8393	3532.34	139.841	2808.01	47.4107	3532.34	141.091	2808.01	48.7708	3532.34	142.11	2808.01	47.4643	3532.34	137.106	2808.01	46.3	3532.34	142.333	2808.01	46.6667	3532.34	135.487
2810.1	47.9444	3534.23	140.448	2810.1	46.1597	3534.23	140.201	2810.1	46.3333	3534.23	138.215	2810.1	47.5402	3534.23	140.134	2810.1	48.9722	3534.23	140.374	2810.1	45.8452	3534.23	136.906	2810.1	44.2524	3534.23	140.131	2810.1	46.6296	3534.23	134.367
2812.19	48.3929	3536.13	140.174	2812.19	46.2983	3536.13	138.993	2812.19	46.5833	3536.13	137.291	2812.19	47.9107	3536.13	138.881	2812.19	48.8819	3536.13	141.753	2812.19	46.7083	3536.13	135.222	2812.19	45.4048	3536.13	140.542	2812.19	45.8254	3536.13	132.994
2814.27	48.5714	3538.03	137.315	2814.27	47.4538	3538.03	137.799	2814.27	46.7321	3538.03	136.306	2814.27	48.3482	3538.03	138.026	2814.27	48.7917	3538.03	138.489	2814.27	47.119	3538.03	133.744	2814.27	45.2762	3538.03	138.673	2814.27	46.3069	3538.03	131.831
2816.36	47.996	3539.92	137.048	2816.36	47.4538	3539.92	136.388	2816.36	47.7143	3539.92	134.694	2816.36	48.6339	3539.92	136.477	2816.36	49.1806	3539.92	139.088	2816.36	46.869	3539.92	132.317	2816.36	45.2	3539.92	138.018	2816.36	45.8095	3539.92	130.698
2818.45	47.8651	3541.82	135.819	2818.45	45.9706	3541.82	135.898	2818.45	47.4345	3541.82	133.441	2818.45	48.2455	3541.82	135.591	2818.45	49.9722	3541.82	137.088	2818.45	46.9464	3541.82	132.661	2818.45	46.2238	3541.82	134.923	2818.45	46.5238	3541.82	130.474
2820.53	48.5397	3543.71	134.278	2820.53	46.6681	3543.71	134.537	2820.53	47.9226	3543.71	132.947	2820.53	49.3259	3543.71	134.676	2820.53	49.4792	3543.71	135.198	2820.53	47.5536	3543.71	128.994	2820.53	44.9333	3543.71	136.357	2820.53	47.6085	3543.71	129.289
2822.62	48.5516	3545.6	133.193	2822.62	47.7143	3545.6	133.384	2822.62	46.7381	3545.6	132.065	2822.62	49.0804	3545.6	133.114	2822.62	50.4583	3545.6	135.489	2822.62	46.5893	3545.6	129.611	2822.62	46.5048	3545.6	133.399	2822.62	45.9365	3545.6	128
2824.7	49.2143	3547.5	131.415	2824.7	47.4706	3547.5	133.381	2824.7	48.8214	3547.5	130.076	2824.7	49.1786	3547.5	133.244	2824.7	49.2569	3547.5	131.868	2824.7	48.0357	3547.5	127.833	2824.7	46.0476	3547.5	132.065	2824.7	46.746	3547.5	125.847
2826.78	49.5079	3549.39	130.83	2826.78	45.7395	3549.39	131.67	2826.78	48.1071	3549.39	129.724	2826.78	49.0312	3549.39	131.543	2826.78	50.3681	3549.39	132.588	2826.78	48.2619	3549.39	126.483	2826.78	45.8571	3549.39	131.917	2826.78	46.0794	3549.39	125.744
2828.87	49.1429	3551.28	130.252	2828.87	48.395	3551.28	130.765	2828.87	47.7917	3551.28	128.644	2828.87	49.683	3551.28	129.881	2828.87	50.8819	3551.28	131.06	2828.87	46.9524	3551.28	125.983	2828.87	46.3857	3551.28	129.429	2828.87	47.9683	3551.28	124.545
2830.95	50.1429	3553.18	129.811	2830.95	47.8151	3553.18	128.245	2830.95	48.0476	3553.18	126.782	2830.95	49.0804	3553.18	129.327	2830.95	50.6042	3553.18	129.83	2830.95	48.0179	3553.18	126.811	2830.95	46.8524	3553.18	129.065	2830.95	46.9259	3553.18	122.042
2833.03	49.4365	3555.07	127.87	2833.03	47.8277	3555.07	128.313	2833.03	49.131	3555.07	125.715	2833.03	49.8705	3555.07	127.264	2833.03	50.6458	3555.07	128.593	2833.03	48.7798	3555.07	124.161	2833.03	46.5857	3555.07	129.161	2833.03	47.5979	3555.07	123.159
2835.11	49.5794	3556.96	127.7	2835.11	47.9664	3556.96	126.762	2835.11	48.6071	3556.96	125.182	2835.11	51.0491	3556.96	126.605	2835.11	51.4306	3556.96	128.429	2835.11	47.9702	3556.96	122.483	2835.11	46.3524	3556.96	128.238	2835.11	47.4603	3556.96	121.782
2837.19	49.9683	3558.85	126.43	2837.19	48.1555	3558.85	125.779	2837.19	48.6131	3558.85	124.215	2837.19	49.3839	3558.85	126.261	2837.19	52.0694	3558.85	126.555	2837.19	47.9643	3558.85	122.528	2837.19	47.4286	3558.85	125.262	2837.19	47.4603	3558.85	120.971
2839.27	50.0754	3560.74	124.559	2839.27	48.3529	3560.74	125.599	2839.27	49.9583	3560.74	122.274	2839.27	50.4062	3560.74	124.23	2839.27	51.3611	3560.74	125.659	2839.27	48.869	3560.74	119.722	2839.27	47.3095	3560.74	124.619	2839.27	48.4021	3560.74	118.211
2841.35	51.1349	3562.63	124.159	2841.35	48.7143	3562.63	124.146	2841.35	48.0714	3562.63	122.232	2841.35	51.4866	3562.63	124.165	2841.35	51.0278	3562.63	124.225	2841.35	49.5714	3562.63	121.461	2841.35	47.1571	3562.63	124.054	2841.35	47.9841	3562.63	119.416
2843.43	49.9286	3564.52	122.978	2843.43	48.5882	3564.52	122.541	2843.43	48.744	3564.52	120.871	2843.43	51.0312	3564.52	122.386	2843.43	51.75	3564.52	123.654	2843.43	49.3929	3564.52	120.339	2843.43	48.7619	3564.52	123.036	2843.43	48.709	3564.52	116.948
2845.51	51.25	3566.4	122.789	2845.51	49.042	3566.4	122.095	2845.51	49.7083	3566.4	120.009	2845.51	50.808	3566.4	121.202	2845.51	52.375	3566.4	122.033	2845.51	48.4048	3566.4	118.822	2845.51	48.7238	3566.4	121.821	2845.51	49.2593	3566.4	116.253
2847.59	51.2619	3568.29	120.289	2847.59	48.7647	3568.29	120.024	2847.59	49.3333	3568.29	119.506	2847.59	51.5759	3568.29	120.256	2847.59	52.0069	3568.29	121.324	2847.59	49.2083	3568.29	116.217	2847.59	48.5952	3568.29	120.869	2847.59	49.0423	3568.29	116.503
2849.66	51.6111	3570.18	119.022	2849.66	49.563	3570.18	119.048	2849.66	49.5298	3570.18	117.832	2849.66	51.5089	3570.18	118.298	2849.66	51.4167	3570.18	120.253	2849.66	49.4107	3570.18	117.161	2849.66	48.9238	3570.18	119.815	2849.66	48.9048	3570.18	114.906
2851.74	52.123	3572.07	119.322	2851.74	49.7101	3572.07	118.245	2851.74	49.3929	3572.07	117.491	2851.74	51.9777	3572.07	117.841	2851.74	51.7361	3572.07	118.429	2851.74	50.2798	3572.07	115.406	2851.74	48.0286	3572.07	119.708	2851.74	48.2434	3572.07	113.357
2853.82	52.119	3573.95	118.463	2853.82	49.2563	3573.95	117.374	2853.82	49.4345	3573.95	116.4	2853.82	50.9196	3573.95	118.017	2853.82	51.6319	3573.95	118.396	2853.82	49.0119	3573.95	114.511	2853.82	48.6714	3573.95	117.887	2853.82	48.5079	3573.95	113.263
2855.89	51.5119	3575.84	116.456	2855.89	49.4958	3575.84	116.714	2855.89	50.7024	3575.84	114.853	2855.89	50.8973	3575.84	116.267	2855.89	52.1736	3575.84	116.973	2855.89	48.625	3575.84	113.133	2855.89	47.3333	3575.84	118.083	2855.89	48.6878	3575.84	111.714
2857.97	52.0754	3577.72	116.678	2857.97	51.1513	3577.72	115.718	2857.97	48.3333	3577.72	114.553	2857.97	52.2812	3577.72	115.986	2857.97	53.5208	3577.72	117.527	2857.97	50.0238	3577.72	112.372	2857.97	48.2762	3577.72	114.851	2857.97	49.3492	3577.72	110.344
2860.04	50.8929	3579.61	113.367	2860.04	48.8193	3579.61	114.095	2860.04	49.2381	3579.61	113.709	2860.04	51.1652	3579.61	114.222	2860.04	50.9167	3579.61	114.835	2860.04	48.7619	3579.61	112.389	2860.04	47.3476	3579.61	114.643	2860.04	48.8942	3579.61	109.5
2862.11	51.3452	3581.49	114	2862.11	49.6807	3581.49	113.371	2862.11	50.2738	3581.49	112.076	2862.11	51.5536	3581.49	114.071	2862.11	52.375	3581.49	113.879	2862.11	49.875	3581.49	111.011	2862.11	48.8381	3581.49	113.435	2862.11	49.0265	3581.49	108.795
2864.19	51.6548	3583.38	113.43	2864.19	49.2059	3583.38	113.007	2864.19	47.494	3583.38	110.741	2864.19	51.0223	3583.38	112.514	2864.19	51.2917	3583.38	112.967	2864.19	49.5536	3583.38	109.45	2864.19	48.9	3583.38	112.446	2864.19	48.709	3583.38	108.461
2866.26	50.9127	3585.26	110.919	2866.26	48.7857	3585.26	110.473	2866.26	50.3929	3585.26	110.882	2866.26	51.1161	3585.26	111.994	2866.26	52.5625	3585.26	111.687	2866.26	50.3452	3585.26	107.933	2866.26	47.4143	3585.26	110.345	2866.26	47.3333	3585.26	107.695
2868.33	51.5317	3587.14	110.374	2868.33	48.9706	3587.14	110.65	2868.33	49.0833	3587.14	108.271	2868.33	51.3348	3587.14	111.438	2868.33	52.7708	3587.14	111.11	2868.33	49.6548	3587.14	107.5	2868.33	47.8048	3587.14	109.536	2868.33	48.6296	3587.14	104.776
2870.4	50.4683	3589.02	110.111	2870.4	48.3235	3589.02	109.269	2870.4	49.006	3589.02	108.724	2870.4	51.9866	3589.02	108.707	2870.4	51.2083	3589.02	110.604	2870.4	49.625	3589.02	106.078	2870.4	48.0476	3589.02	110.22	2870.4	49.164	3589.02	105.315
2872.47	51.0675	3590.91	109.048	2872.47	48.5	3590.91	109.01	2872.47	50.494	3590.91	106.171	2872.47	51.7812	3590.91	107.989	2872.47	51.8056	3590.91	109.126	2872.47	49.8274	3590.91	105.35	2872.47	49.1238	3590.91	108.637	2872.47	49.2593	3590.91	103.594
2874.54	51.8651	3592.79	109.278	2874.54	49.4496	3592.79	108.133	2874.54	49.9286	3592.79	106.371	2874.54	52.6696	3592.79	107.125	2874.54	53.0139	3592.79	110.027	2874.54	50.5476	3592.79	106.35	2874.54	48.9667	3592.79	106.363	2874.54	49.5397	3592.79	102.886
2876.61	51.627	3594.67	106.622	2876.61	49.063	3594.67	107.626	2876.61	49.8333	3594.67	105.835	2876.61	51.6786	3594.67	107.776	2876.61	51.8542	3594.67	107.786	2876.61	49.7083	3594.67	104.322	2876.61	48.5333	3594.67	106.631	2876.61	48.3598	3594.67	102.321
2878.68	53.0317	3596.55	106.607	2878.68	50.2185	3596.55	105.371	2878.68	50.9167	3596.55	104.662	2878.68	52.6964	3596.55	106.207	2878.68	51.8681	3596.55	106.923	2878.68	50.2202	3596.55	104.689	2878.68	48.2429	3596.55	105.994	2878.68	50.5767	3596.55	101.513
2880.75	52.4087	3598.43	105.081	2880.75	50.3277	3598.43	105.799	2880.75	49.75	3598.43	103.441	2880.75	52.1607	3598.43	105.068	2880.75	51.9583	3598.43	105.934	2880.75	50.5357	3598.43	102.522	2880.75	48.519	3598.43	105.339	2880.75	50.7725	3598.43	100.506
2882.82	52.9881	3600.31	104.941	2882.82	50.5252	3600.31	104.833	2882.82	50.0179	3600.31	103.324	2882.82	52.4598	3600.31	104.463	2882.82	52	3600.31	105.714	2882.82	50.0952	3600.31	100.194	2882.82	48.881	3600.31	102.857	2882.82	51.1905	3600.31	99.6494
2884.88	52.3492	3602.19	102.333	2884.88	51.958	3602.19	103.374	2884.88	50.1905	3602.19	102.556	2884.88	53.5893	3602.19	103.023	2884.88	54.4028	3602.19	103.5	2884.88	51.5536	3602.19	100.5	2884.88	50.2476	3602.19	103.179	2884.88	51.0212	3602.19	98.6169
2886.95	53.1389	3604.06	102.419	2886.95	50.8866	3604.06	102.633	2886.95	52.2976	3604.06	101.226	2886.95	52.5268	3604.06	102.682	2886.95	54.2083	3604.06	102.615	2886.95	51.244	3604.06	99.5333	2886.95	50.6905	3604.06	102.006	2886.95	50.9683	3604.06	97.7013
2889.02	52.623	3605.94	101.811	2889.02	50.7311	3605.94	101.847	2889.02	51.5774	3605.94	100.538	2889.02	52.9554	3605.94	102.463	2889.02	53.7292	3605.94	100.148	2889.02	51.9524	3605.94	99.0278	2889.02	49.819	3605.94	100.595	2889.02	50.7619	3605.94	96.6883
2891.08	54.1746	3607.82	99.8741	2891.08	52.7521	3607.82	99.8776	2891.08	52.0714	3607.82	98.8382	2891.08	52.8125	3607.82	100.384	2891.08	54.5833	3607.82	101.148	2891.08	51.5357	3607.82	97.9833	2891.08	51.1619	3607.82	99.625	2891.08	51.6984	3607.82	96.3377
2893.15	53.9444	3609.7	100.644	2893.15	50.9748	3609.7	99.551	2893.15	52.369	3609.7	99.0765	2893.15	53.3929	3609.7	99.3665	2893.15	54.7014	3609.7	100.775	2893.15	51.3929	3609.7	97.4167	2893.15	50.5667	3609.7	98.4405	2893.15	50.7037	3609.7	94.5552
2895.21	55.2778	3611.57	98.0407	2895.21	52.0798	3611.57	98.983	2895.21	51.6607	3611.57	98.1294	2895.21	54.933	3611.57	99.2926	2895.21	55.9861	3611.57	99.5	2895.21	53.0893	3611.57	96.8	2895.21	51.6524	3611.57	98.244	2895.21	50.3122	3611.57	94.6071
2897.27	54.9008	3613.45	97.6963	2897.27	53.0336	3613.45	98.3333	2897.27	52.7083	3613.45	97.1824	2897.27	54.7634	3613.45	98	2897.27	55.1806	3613.45	98.7967	2897.27	52.4405	3613.45	94.2833	2897.27	51.0619	3613.45	97.7917	2897.27	51.4233	3613.45	92.9675
2899.34	55.504	3615.32	98.8444	2899.34	52.1261	3615.32	98.2245	2899.34	52.5536	3615.32	96.6059	2899.34	55.4241	3615.32	97.3551	2899.34	55.8333	3615.32	99.2747	2899.34	54.0714	3615.32	95.7667	2899.34	52.6571	3615.32	96.5833	2899.34	52.6508	3615.32	93.7468
2901.4	55.8135	3617.2	96.3185	2901.4	55.1345	3617.2	96.0544	2901.4	53.4167	3617.2	93.8824	2901.4	56.4018	3617.2	95.8097	2901.4	56.2847	3617.2	97.2308	2901.4	53.9345	3617.2	94.4778	2901.4	51.7238	3617.2	95.369	2901.4	53.5714	3617.2	92.3442
2903.46	56.746	3619.07	95.4481	2903.46	53.7647	3619.07	95.966	2903.46	54.8988	3619.07	95.2647	2903.46	56.5938	3619.07	95.2983	2903.46	57.3403	3619.07	96.511	2903.46	54.4226	3619.07	92.6667	2903.46	53	3619.07	95.2381	2903.46	53.7302	3619.07	91.8669
2905.52	57.2817	3620.95	95.4852	2905.52	55.521	3620.95	93.8537	2905.52	54.9048	3620.95	93.2941	2905.52	57.4152	3620.95	95.2983	2905.52	57.5347	3620.95	95.5275	2905.52	53.7083	3620.95	91.3667	2905.52	53.4619	3620.95	94.494	2905.52	54.5556	3620.95	91.8312
2907.58	58.8532	3622.82	93.9926	2907.58	55.8193	3622.82	93.7687	2907.58	55.0595	3622.82	92.9588	2907.58	58.2857	3622.82	94.0398	2907.58	57.5139	3622.82	94.3846	2907.58	56.2917	3622.82	90.7944	2907.58	52.7952	3622.82	94.1429	2907.58	54.3016	3622.82	90.0065
2909.64	58.1071	3624.69	92.6481	2909.64	56.1597	3624.69	93.4388	2909.64	55.494	3624.69	92.2176	2909.64	59.2232	3624.69	93.2159	2909.64	59.3472	3624.69	91.8901	2909.64	54.9583	3624.69	90.5611	2909.64	54.4429	3624.69	92.2381	2909.64	55.1746	3624.69	89.3506
2911.7	60.0516	3626.56	92.5704	2911.7	57.3824	3626.56	91.6871	2911.7	58.2798	3626.56	90.7676	2911.7	59.8348	3626.56	91.7301	2911.7	59.9583	3626.56	93.6209	2911.7	56.6131	3626.56	88.8222	2911.7	54.7286	3626.56	91.256	2911.7	56.1005	3626.56	88.6234
2913.76	59.7302	3628.44	91.1333	2913.76	58.6933	3628.44	90.5578	2913.76	58.6845	3628.44	90.0088	2913.76	62.5446	3628.44	91.3949	2913.76	61.1458	3628.44	90.956	2913.76	58.5476	3628.44	88.3889	2913.76	56.581	3628.44	89.6964	2913.76	56.8466	3628.44	86.5065
2915.82	63.0556	3630.31	89.5889	2915.82	58.8571	3630.31	89.4898	2915.82	59.4345	3630.31	88.6059	2915.82	63.2768	3630.31	90.4432	2915.82	61.9861	3630.31	91.6044	2915.82	59.4643	3630.31	88.05	2915.82	57.2619	3630.31	90.506	2915.82	59.5132	3630.31	86.6396
2917.88	64.5198	3632.18	89.7185	2917.88	60.7815	3632.18	89.4456	2917.88	61.5357	3632.18	89.0412	2917.88	64.9821	3632.18	89.429	2917.88	63.9583	3632.18	89.6264	2917.88	60.6548	3632.18	87.0333	2917.88	57.619	3632.18	87.869	2917.88	59.4921	3632.18	86.5714
2919.94	65.5675	3634.05	89.5963	2919.94	62.3445	3634.05	88.1429	2919.94	63.3512	3634.05	86.9235	2919.94	65.2455	3634.05	88.4347	2919.94	66.4375	3634.05	88.011	2919.94	62.8393	3634.05	86.5556	2919.94	58.8619	3634.05	87.506	2919.94	62.291	3634.05	84.7955
2921.99	67.123	3635.92	86.8593	2921.99	64.1681	3635.92	87.8333	2921.99	64.5	3635.92	86.2147	2921.99	66.9107	3635.92	88.0028	2921.99	67.0347	3635.92	86.9835	2921.99	62.0893	3635.92	83.7167	2921.99	60.2952	3635.92	85.381	2921.99	62.4392	3635.92	84.0747
2924.05	68.619	3637.79	87.3852	2924.05	64.6345	3637.79	86.6429	2924.05	65.6667	3637.79	85.4588	2924.05	69.3527	3637.79	86.7358	2924.05	69.5208	3637.79	86.7857	2924.05	64.4107	3637.79	84.0722	2924.05	61.9333	3637.79	84.8214	2924.05	63.9894	3637.79	82.4383
2926.1	69.8532	3639.65	86.0259	2926.1	66.0336	3639.65	85.4796	2926.1	65.5595	3639.65	84.3971	2926.1	69.7455	3639.65	84.9233	2926.1	69.1181	3639.65	83.8736	2926.1	64.4524	3639.65	83.0556	2926.1	63.1714	3639.65	85.6548	2926.1	64.7619	3639.65	82.2597
2928.16	70.623	3641.52	85.0148	2928.16	67.9412	3641.52	85.0918	2928.16	67.994	3641.52	83.6824	2928.16	73.125	3641.52	84.7472	2928.16	71.8611	3641.52	85.1923	2928.16	67.9167	3641.52	82.8722	2928.16	63.7905	3641.52	83.7143	2928.16	66.7037	3641.52	79.9188
2930.21	72.0317	3643.39	84.7852	2930.21	67.584	3643.39	83.7585	2930.21	70.0595	3643.39	82.5206	2930.21	72.8661	3643.39	83.5625	2930.21	71.8611	3643.39	83.489	2930.21	68.244	3643.39	83.1056	2930.21	64.619	3643.39	84.2381	2930.21	65.9524	3643.39	80.0844
2932.27	73.7738	3645.26	83.163	2932.27	69.7395	3645.26	82.5136	2932.27	71.131	3645.26	82.1882	2932.27	73.5625	3645.26	82.5881	2932.27	72.0069	3645.26	80.9615	2932.27	67.9583	3645.26	80.5944	2932.27	66.3143	3645.26	81.5655	2932.27	68.9153	3645.26	79.2143
2934.32	72.7024	3647.12	82.6741	2934.32	70.0924	3647.12	81.7551	2934.32	71.4464	3647.12	79.6029	2934.32	73.9955	3647.12	80.767	2934.32	72.7778	3647.12	83.011	2934.32	70.3869	3647.12	80.1778	2934.32	66.9667	3647.12	79.9583	2934.32	67.4656	3647.12	77.513
2936.37	74.8929	3648.99	79.9444	2936.37	71.6933	3648.99	80.6429	2936.37	71.3274	3648.99	79.5382	2936.37	74.7188	3648.99	80.8523	2936.37	73.4931	3648.99	80.9835	2936.37	69.5	3648.99	78.4222	2936.37	67.9238	3648.99	80.2262	2936.37	69.5344	3648.99	77.1818
2938.42	75.4444	3650.86	79.363	2938.42	71.7353	3650.86	78.9898	2938.42	72.8393	3650.86	79.1529	2938.42	75.7946	3650.86	80.4119	2938.42	74.6458	3650.86	78.1374	2938.42	69.4464	3650.86	76.6111	2938.42	69.319	3650.86	77.9048	2938.42	68.291	3650.86	75.2435
2940.48	76.1151	3652.72	78.9222	2940.48	72.1008	3652.72	78.8776	2940.48	72.75	3652.72	76.8735	2940.48	76.5312	3652.72	78.4205	2940.48	75.0556	3652.72	78.033	2940.48	71.9643	3652.72	77.3667	2940.48	70.0095	3652.72	77.7143	2940.48	69.8413	3652.72	75.4123
2942.53	75.4087	3654.59	76.8296	2942.53	72.1345	3654.59	76.5408	2942.53	72.2202	3654.59	76.4824	2942.53	76.0536	3654.59	77.6506	2942.53	76.3681	3654.59	76.6703	2942.53	70.494	3654.59	75.0556	2942.53	70.2048	3654.59	75.6786	2942.53	69.9312	3654.59	74.3799
2944.58	76.4087	3656.45	76.3889	2944.58	73.1723	3656.45	76.449	2944.58	73.5893	3656.45	75.3265	2944.58	76.9509	3656.45	75.625	2944.58	76.1875	3656.45	75.956	2944.58	72.5595	3656.45	75	2944.58	71.6857	3656.45	74.8929	2944.58	71.0529	3656.45	73.2857
2946.63	76.3889	3658.31	75.1333	2946.63	73.3193	3658.31	75.102	2946.63	72.994	3658.31	74.1118	2946.63	76.7009	3658.31	74.5568	2946.63	75.5903	3658.31	74.8022	2946.63	72.4762	3658.31	73.4167	2946.63	71.3429	3658.31	73.6845	2946.63	71.2169	3658.31	71.4773
2948.68	75.8889	3660.18	74.363	2948.68	73.0168	3660.18	73.9082	2948.68	75.006	3660.18	73.3029	2948.68	76.7768	3660.18	74.3778	2948.68	76.5278	3660.18	74.2198	2948.68	73.3869	3660.18	72.6667	2948.68	73.3476	3660.18	72.6964	2948.68	72.0212	3660.18	71.1169
2950.73	76.1746	3662.04	72.2037	2950.73	72.6008	3662.04	72.398	2950.73	73.2738	3662.04	71.7353	2950.73	76.6741	3662.04	72.7727	2950.73	76.6042	3662.04	72.1538	2950.73	73.2143	3662.04	70.0722	2950.73	72.0667	3662.04	71.8929	2950.73	71.6772	3662.04	69.3019
2952.77	75.3452	3663.9	71.4815	2952.77	72.3445	3663.9	70.483	2952.77	73.0119	3663.9	70.4118	2952.77	76.0536	3663.9	72.071	2952.77	76.375	3663.9	71.0714	2952.77	72.4464	3663.9	69.2722	2952.77	72.4524	3663.9	68.8452	2952.77	71.328	3663.9	68.0649
2954.82	74.877	3665.76	69.8926	2954.82	70.8403	3665.76	69.9456	2954.82	73.1726	3665.76	68.8647	2954.82	75.6875	3665.76	70.7443	2954.82	76.7917	3665.76	69.5989	2954.82	72.1071	3665.76	69.6778	2954.82	71.2714	3665.76	69.2143	2954.82	71.0794	3665.76	66.3961
2956.87	73.8968	3667.63	68.5444	2956.87	71.5168	3667.63	68.881	2956.87	70.9226	3667.63	67.6	2956.87	74.4464	3667.63	69.4205	2956.87	75.2986	3667.63	68.967	2956.87	70.7321	3667.63	67.7333	2956.87	70.5095	3667.63	67.994	2956.87	70.0053	3667.63	65.5227
2958.91	72.119	3669.49	67.9185	2958.91	69.6008	3669.49	67.5136	2958.91	69.7083	3669.49	66.8735	2958.91	73.2277	3669.49	67.8892	2958.91	74.9028	3669.49	68.3132	2958.91	69.6845	3669.49	66.3167	2958.91	68.7476	3669.49	66.2202	2958.91	69.4815	3669.49	64.4058
2960.96	72.8968	3671.35	66.8852	2960.96	68.4202	3671.35	66.6837	2960.96	68.9762	3671.35	65.5265	2960.96	71.2411	3671.35	66.7557	2960.96	74.0486	3671.35	65.9725	2960.96	68.3036	3671.35	66.2556	2960.96	67.7667	3671.35	65.4643	2960.96	68.6243	3671.35	63.7727
2963.01	70.7579	3673.21	65.4259	2963.01	67.4958	3673.21	65.6939	2963.01	67.9464	3673.21	64.0206	2963.01	71.4777	3673.21	66.2273	2963.01	70.5694	3673.21	65.4505	2963.01	68.4524	3673.21	63.7778	2963.01	66.6762	3673.21	63.7024	2963.01	67.582	3673.21	63.5325
2965.05	69.7619	3675.06	65.3	2965.05	66.2185	3675.06	64.085	2965.05	67.0655	3675.06	63.0324	2965.05	70.3482	3675.06	64.3267	2965.05	69.1875	3675.06	65.3846	2965.05	66.9643	3675.06	63.4722	2965.05	64.9667	3675.06	62.8095	2965.05	65.7778	3675.06	62.3864
2967.09	69.0635	3676.92	63.0519	2967.09	65.8866	3676.92	62.7279	2967.09	67.2679	3676.92	61.6206	2967.09	70.3884	3676.92	62.8153	2967.09	69.7014	3676.92	62.511	2967.09	66.2679	3676.92	61.6444	2967.09	64.481	3676.92	61.256	2967.09	65.5979	3676.92	60.4123
2969.14	68.2738	3678.78	62.0259	2969.14	65.3908	3678.78	62.4048	2969.14	67.3155	3678.78	61.6088	2969.14	69.5982	3678.78	62.1676	2969.14	68.8194	3678.78	62.6209	2969.14	66.1488	3678.78	61.5222	2969.14	64.2714	3678.78	59.631	2969.14	64.8942	3678.78	60.8214
2971.18	68.4206	3680.64	61.6259	2971.18	65.8025	3680.64	61.4286	2971.18	65.875	3680.64	59.8618	2971.18	68.7545	3680.64	61.6591	2971.18	68.0069	3680.64	62.7308	2971.18	65.4464	3680.64	58.5556	2971.18	63.4714	3680.64	59.0179	2971.18	63.8942	3680.64	58.2532
2973.22	67.8571	3682.5	61.2815	2973.22	65.563	3682.5	60.017	2973.22	64.9345	3682.5	60.3618	2973.22	68.1875	3682.5	61.0312	2973.22	68.2431	3682.5	60.5	2973.22	65.8452	3682.5	59.8667	2973.22	63.4	3682.5	60.1845	2973.22	64.6349	3682.5	58.3182
2975.26	68.25	3684.35	60.0444	2975.26	62.9496	3684.35	59.7653	2975.26	64.869	3684.35	58.7147	2975.26	68.0268	3684.35	59.1648	2975.26	68.25	3684.35	60.2802	2975.26	64.8988	3684.35	58.9611	2975.26	62.7476	3684.35	58.8333	2975.26	64.6349	3684.35	56.2468
2977.31	68.0794	3686.21	58.3926	2977.31	64.6555	3686.21	58.8673	2977.31	65.4762	3686.21	57.9235	2977.31	67.2321	3686.21	58.358	2977.31	68.2292	3686.21	58.6484	2977.31	64.8988	3686.21	58.1222	2977.31	62.7619	3686.21	56.8095	2977.31	64.5556	3686.21	56.0032
2979.35	68.2659	3688.07	57.9667	2979.35	64.5462	3688.07	57.1497	2979.35	65.5476	3688.07	56.6088	2979.35	68.7545	3688.07	58.3494	2979.35	68.625	3688.07	56.9066	2979.35	65.2738	3688.07	56.4833	2979.35	62.8952	3688.07	56.1726	2979.35	62.8095	3688.07	55.0032
2981.39	69.0595	3689.92	56.9889	2981.39	64.9832	3689.92	56.5646	2981.39	65.6786	3689.92	55.6971	2981.39	68.9152	3689.92	56.4517	2981.39	68.9444	3689.92	57.4121	2981.39	65.3869	3689.92	55.2278	2981.39	64.0286	3689.92	56.2679	2981.39	65.7407	3689.92	53.3149
2983.43	67.5952	3691.78	57.1444	2983.43	64.2311	3691.78	54.7177	2983.43	66.2679	3691.78	55.3353	2983.43	68.9375	3691.78	55.7869	2983.43	69.4028	3691.78	56.8681	2983.43	65.0476	3691.78	55.3833	2983.43	63.719	3691.78	53.881	2983.43	64.3228	3691.78	52.9318
2985.47	68.5833	3693.63	55.5185	2985.47	65.5294	3693.63	53.7143	2985.47	65.8869	3693.63	54.4235	2985.47	68.3348	3693.63	55.8693	2985.47	70.2153	3693.63	56.6044	2985.47	63.5595	3693.63	54.5278	2985.47	63.3476	3693.63	54.2024	2985.47	65.4233	3693.63	53.9058
2987.5	67.8492	3695.48	54.7741	2987.5	64.3739	3695.48	54.4558	2987.5	65.8036	3695.48	53.7794	2987.5	68.1473	3695.48	54.9233	2987.5	69.4444	3695.48	54.5714	2987.5	64.0655	3695.48	54.3722	2987.5	64.7	3695.48	53.1429	2987.5	64.582	3695.48	51.8279
2989.54	67.7421	3697.34	54.2593	2989.54	65.8445	3697.34	53.4252	2989.54	66.0238	3697.34	53.4941	2989.54	67.7143	3697.34	54.7614	2989.54	69.3611	3697.34	54.0769	2989.54	65.4286	3697.34	52.2889	2989.54	64.4286	3697.34	52.5774	2989.54	64.8942	3697.34	51.8474
2991.58	66.7857	3699.19	52.9852	2991.58	64.3782	3699.19	52.9932	2991.58	65.4345	3699.19	51.6441	2991.58	67.7857	3699.19	53.7045	2991.58	68.7014	3699.19	52.2857	2991.58	64.8929	3699.19	51.4833	2991.58	63.8381	3699.19	51.869	2991.58	65.2169	3699.19	50.9773
2993.62	66.9802	3701.04	52.3481	2993.62	64.4958	3701.04	52.9796	2993.62	65.756	3701.04	52.3059	2993.62	67.8125	3701.04	52.6648	2993.62	68.7431	3701.04	53.9451	2993.62	64.3274	3701.04	50.8444	2993.62	64.2381	3701.04	51.0833	2993.62	64.5556	3701.04	50.0227
2995.65	67.9524	3702.89	52.1852	2995.65	64.2227	3702.89	52.1667	2995.65	65.4762	3702.89	51.2118	2995.65	67	3702.89	51.9801	2995.65	69.6042	3702.89	51.7033	2995.65	63.9702	3702.89	52.1278	2995.65	64.2238	3702.89	51.1012	2995.65	64.3757	3702.89	48.9188
2997.69	68.0714	3704.74	51.8185	2997.69	64.9118	3704.74	51.7109	2997.69	65.8929	3704.74	50.7824	2997.69	69.0446	3704.74	52.1705	2997.69	67.4236	3704.74	51.0714	2997.69	65.1548	3704.74	50.2889	2997.69	64.5	3704.74	48.2798	2997.69	64.3069	3704.74	48.7825
2999.72	66.2619	3706.6	52.7667	2999.72	64.2899	3706.6	50.7143	2999.72	65.2083	3706.6	50.3971	2999.72	67.8348	3706.6	51.358	2999.72	69.7014	3706.6	51.8571	2999.72	64.1071	3706.6	50.7778	2999.72	62.6857	3706.6	49.25	2999.72	64.1058	3706.6	48.2305
3001.76	67.9881	3708.45	50.8259	3001.76	65.1176	3708.45	50.602	3001.76	65.0774	3708.45	49.9265	3001.76	68.0893	3708.45	51.5114	3001.76	70.7778	3708.45	49.9615	3001.76	66.506	3708.45	50.35	3001.76	64.2667	3708.45	48.369	3001.76	64.164	3708.45	49.6948
3003.79	68.2619	3710.3	50.0926	3003.79	65.4076	3710.3	49.5476	3003.79	65.869	3710.3	48.7882	3003.79	69.7321	3710.3	50.1932	3003.79	68.625	3710.3	49.8022	3003.79	64.1488	3710.3	50.95	3003.79	63.9571	3710.3	47.4048	3003.79	64.6402	3710.3	46.6299
3005.82	68.2222	3712.14	50.1222	3005.82	65.7857	3712.14	49.0442	3005.82	66.1548	3712.14	48.1882	3005.82	68.7321	3712.14	49.8409	3005.82	68.5764	3712.14	50.544	3005.82	64.7381	3712.14	48.5556	3005.82	64.0619	3712.14	47.1845	3005.82	63.3598	3712.14	45.9091
3007.86	66.4405	3713.99	49.8296	3007.86	65.105	3713.99	48.2755	3007.86	66.7083	3713.99	49.2176	3007.86	68.7812	3713.99	49.7585	3007.86	67.4722	3713.99	47.7363	3007.86	64.5595	3713.99	49.1556	3007.86	62.5333	3713.99	47.5179	3007.86	64.6772	3713.99	46.5032
3009.89	67.9444	3715.84	50.1667	3009.89	64.0294	3715.84	48.5306	3009.89	65.8571	3715.84	48.0235	3009.89	67.067	3715.84	49.1392	3009.89	68.5833	3715.84	50.4121	3009.89	65.4226	3715.84	48.1944	3009.89	63.8238	3715.84	47.125	3009.89	63.7249	3715.84	46.4773
3011.92	67.1667	3717.69	48.7	3011.92	64.2605	3717.69	48.8605	3011.92	66.1905	3717.69	47.1971	3011.92	67.0357	3717.69	48.5057	3011.92	68.8958	3717.69	47.3242	3011.92	63.8571	3717.69	46.6611	3011.92	63.4381	3717.69	46.631	3011.92	63.3016	3717.69	46.6234
3013.95	66.3135	3719.54	48.6481	3013.95	63.7437	3719.54	47.6497	3013.95	65.006	3719.54	47.9176	3013.95	67.1518	3719.54	49.1193	3013.95	68.3472	3719.54	48.6538	3013.95	64.625	3719.54	46.4611	3013.95	64.2429	3719.54	46.8571	3013.95	64.0106	3719.54	46.1494
3015.98	66.5	3721.38	48.1481	3015.98	64.0798	3721.38	48.1701	3015.98	64.5774	3721.38	46.4971	3015.98	66.8527	3721.38	48.2983	3015.98	69.5694	3721.38	47.522	3015.98	64.9048	3721.38	47.5333	3015.98	62.6	3721.38	45.0179	3015.98	61.9683	3721.38	46.224
3018.01	67.3175	3723.23	48.4	3018.01	64.9916	3723.23	47.5136	3018.01	65.5	3723.23	47.2088	3018.01	67.5938	3723.23	49.1506	3018.01	68.625	3723.23	47.8077	3018.01	63.9167	3723.23	46.4611	3018.01	64.5238	3723.23	46.5298	3018.01	64.4815	3723.23	45.0065
3020.04	67.0833	3725.08	47.9889	3020.04	65.0336	3725.08	46.9558	3020.04	66.2619	3725.08	46.2029	3020.04	66.5938	3725.08	48.2472	3020.04	67.5347	3725.08	48.1209	3020.04	64.4583	3725.08	47.5111	3020.04	63.2381	3725.08	46.3631	3020.04	63.5185	3725.08	45.8279
3022.07	68.1389	3726.92	47.6778	3022.07	65.3319	3726.92	47.6156	3022.07	65.25	3726.92	46.1059	3022.07	68.8973	3726.92	47.6222	3022.07	68.9722	3726.92	47.6703	3022.07	63.9702	3726.92	46.6389	3022.07	63.6524	3726.92	45.0119	3022.07	64.3386	3726.92	45.0812
3024.1	68.4087	3728.77	47.2481	3024.1	65.3067	3728.77	45.9864	3024.1	66.4464	3728.77	46.3147	3024.1	67.6027	3728.77	47.4403	3024.1	69.0556	3728.77	46.956	3024.1	66.4405	3728.77	45.7889	3024.1	64.3095	3728.77	45.2381	3024.1	63.8571	3728.77	44.8279
3026.13	69.3849	3730.61	47.7963	3026.13	66.3067	3730.61	45.4388	3026.13	68.2679	3730.61	46.0324	3026.13	69.9777	3730.61	47.4432	3026.13	69.1319	3730.61	46.8132	3026.13	66.8095	3730.61	47.2833	3026.13	66.0762	3730.61	45.1905	3026.13	65.7937	3730.61	44.4058
3028.15	69.881	3732.45	47.8074	3028.15	66.2521	3732.45	45.0986	3028.15	68.631	3732.45	44.9706	3028.15	70.375	3732.45	46.2443	3028.15	71.3472	3732.45	48.0495	3028.15	64.7024	3732.45	45.7667	3028.15	65.5381	3732.45	45.8095	3028.15	67.2593	3732.45	44.3409
3030.18	70.3254	3734.3	48.0185	3030.18	68.4286	3734.3	45.932	3030.18	68.2976	3734.3	45.0676	3030.18	71.5848	3734.3	46.8722	3030.18	71.6319	3734.3	46.1538	3030.18	67.1607	3734.3	45.1167	3030.18	66.8762	3734.3	44.5774	3030.18	67.0423	3734.3	43.6948
3032.21	72.1627	3736.14	46.2481	3032.21	68.6765	3736.14	45.3912	3032.21	69.4821	3736.14	44.9147	3032.21	71.6027	3736.14	45.5824	3032.21	72.6806	3736.14	46.0055	3032.21	67.2262	3736.14	44.9222	3032.21	67.0286	3736.14	44.0179	3032.21	68.2963	3736.14	43.7727
3034.23	74.4127	3737.98	46.8259	3034.23	70.6471	3737.98	45.9796	3034.23	71.2857	3737.98	44.8088	3034.23	73.6071	3737.98	46.6506	3034.23	74.3264	3737.98	46.9011	3034.23	68.5238	3737.98	45.7389	3034.23	67.4524	3737.98	43.1905	3034.23	68.7513	3737.98	44.1429
3036.26	74.75	3739.83	45.9704	3036.26	71.084	3739.83	45.585	3036.26	71.3333	3739.83	45.0353	3036.26	74.9777	3739.83	46.2358	3036.26	75.6458	3739.83	45.9341	3036.26	70.2976	3739.83	45.1889	3036.26	67.7619	3739.83	44.2738	3036.26	69.2698	3739.83	43.8604
3038.28	75.4444	3741.67	46.9333	3038.28	72.6597	3741.67	46.3605	3038.28	71.619	3741.67	45.2824	3038.28	76.8304	3741.67	46.2017	3038.28	75.6875	3741.67	46.2198	3038.28	70.8214	3741.67	44.9444	3038.28	70.5762	3741.67	43.7857	3038.28	71.4339	3741.67	44.4416
3040.3	75.369	3743.51	46.5852	3040.3	72.7773	3743.51	45.2925	3040.3	72.4167	3743.51	44.5559	3040.3	77.5625	3743.51	46.2841	3040.3	75.9653	3743.51	45.533	3040.3	72.6607	3743.51	44.9222	3040.3	69.3476	3743.51	43.5952	3040.3	71.619	3743.51	43.1851
3042.33	77.3968	3745.35	45.9333	3042.33	74.3319	3745.35	44.2347	3042.33	75.4107	3745.35	44.7176	3042.33	77.0893	3745.35	45.6875	3042.33	76.7917	3745.35	44.5714	3042.33	72.1667	3745.35	43.8611	3042.33	71.5524	3745.35	43.8929	3042.33	71.8519	3745.35	43.9773
3044.35	77.9683	3747.19	46.3	3044.35	75.5168	3747.19	45.2891	3044.35	76.4286	3747.19	44.2735	3044.35	78.7143	3747.19	46.4972	3044.35	78.5486	3747.19	46.4011	3044.35	73.5952	3747.19	44.0722	3044.35	70.8524	3747.19	43.0357	3044.35	72.1376	3747.19	43.1136
3046.37	79.2222	3749.03	46.4148	3046.37	75.8109	3749.03	44.8435	3046.37	76.7619	3749.03	44.6794	3046.37	80.942	3749.03	46	3046.37	81.3819	3749.03	46.5659	3046.37	75.8929	3749.03	45.7222	3046.37	71.8857	3749.03	43.2202	3046.37	73.9206	3749.03	43.2532
3048.39	81.2183	3750.87	45.5111	3048.39	77.4706	3750.87	44.2041	3048.39	78.631	3750.87	43.8206	3048.39	82.0893	3750.87	45.358	3048.39	80.6806	3750.87	43.5824	3048.39	75.5179	3750.87	44.8278	3048.39	73.2714	3750.87	42.3571	3048.39	75.4339	3750.87	43.1558
3050.41	83.9365	3752.71	45.3333	3050.41	79.979	3752.71	44.5034	3050.41	80.7976	3752.71	44.0059	3050.41	85.4955	3752.71	45.3352	3050.41	84.3056	3752.71	46.1593	3050.41	77.5357	3752.71	44.4111	3050.41	74.8381	3752.71	43.7619	3050.41	77.4339	3752.71	43.5844
3052.43	87.1627	3754.54	46.5519	3052.43	83.7395	3754.54	44.1701	3052.43	84.7917	3754.54	43.8735	3052.43	88.2902	3754.54	45.2244	3052.43	86.0903	3754.54	45.4725	3052.43	81.8929	3754.54	45.5389	3052.43	75.3143	3754.54	43.5893	3052.43	80.2751	3754.54	42.6753
3054.45	90.873	3756.38	44.6963	3054.45	86.6345	3756.38	44.5816	3054.45	87.7679	3756.38	43.9294	3054.45	92.8795	3756.38	44.767	3054.45	88.3194	3756.38	44.7143	3054.45	84.3452	3756.38	45.4722	3054.45	79.5143	3756.38	43.631	3054.45	82.8095	3756.38	42.974
3056.47	94.2381	3758.22	46.0481	3056.47	89.1849	3758.22	43.8639	3056.47	88.3512	3758.22	43.9147	3056.47	95.7679	3758.22	44.8381	3056.47	91.6875	3758.22	45.6648	3056.47	86.6131	3758.22	44.4778	3056.47	79.8524	3758.22	43.5357	3056.47	84.6614	3758.22	43.1104
3058.49	92.9286	3760.05	46.2407	3058.49	87.6176	3760.05	45.2687	3058.49	89.0536	3760.05	44.5147	3058.49	94.0045	3760.05	44.6335	3058.49	89.4583	3760.05	45.0934	3058.49	86.6369	3760.05	44.8333	3058.49	80.0571	3760.05	43.2619	3058.49	84.2434	3760.05	42.9383
3060.51	91.9484	3761.89	45.9407	3060.51	87.7143	3761.89	43.6769	3060.51	88.1071	3761.89	43.3206	3060.51	91.808	3761.89	44.6392	3060.51	89.6736	3761.89	44.9725	3060.51	86.1905	3761.89	45.1222	3060.51	78.9619	3761.89	42.1786	3060.51	83.1799	3761.89	43.2045
3062.53	92.1706	3763.73	46.2704	3062.53	87.3866	3763.73	45.2993	3062.53	89.4405	3763.73	44.4324	3062.53	93.2902	3763.73	45.4119	3062.53	90.6111	3763.73	45.6923	3062.53	85.8036	3763.73	44.2611	3062.53	80.2048	3763.73	43.1786	3062.53	83.0476	3763.73	42.9221
3064.54	92.5873	3765.56	45.4296	3064.54	88	3765.56	44.949	3064.54	89.6012	3765.56	43.5882	3064.54	93.9732	3765.56	45.8097	3064.54	91.4028	3765.56	45.6978	3064.54	84.8869	3765.56	44.7333	3064.54	81.7857	3765.56	43.4821	3064.54	84.7513	3765.56	43.1786
3066.56	93.1071	3767.4	44.8815	3066.56	88.8151	3767.4	44.983	3066.56	89.9107	3767.4	43.9618	3066.56	93.9554	3767.4	45.1477	3066.56	90.9583	3767.4	44.1429	3066.56	86.244	3767.4	43.95	3066.56	82.5714	3767.4	42.4702	3066.56	84.3439	3767.4	42.8766
3068.58	90.6786	3769.23	44.8222	3068.58	86.2227	3769.23	44.3776	3068.58	87.5714	3769.23	44.4441	3068.58	91.683	3769.23	44.1193	3068.58	89.7986	3769.23	46.9341	3068.58	85.7857	3769.23	44.4333	3068.58	82.1143	3769.23	42.7679	3068.58	83.1164	3769.23	42.5195
3070.59	88.5278	3771.06	45.4	3070.59	84.6597	3771.06	45.102	3070.59	86.256	3771.06	43.2765	3070.59	88.75	3771.06	44.8267	3070.59	88.7222	3771.06	46.2033	3070.59	85.1607	3771.06	45.75	3070.59	83.4048	3771.06	42.9821	3070.59	83.8624	3771.06	43.6851
3072.61	87.4524	3772.9	45.5148	3072.61	84.5756	3772.9	45.1156	3072.61	85.3929	3772.9	45.1147	3072.61	87.6295	3772.9	46.0653	3072.61	88.3403	3772.9	44.5	3072.61	83.0774	3772.9	44.1778	3072.61	81.4714	3772.9	42.75	3072.61	82.6243	3772.9	42.9351
3074.62	87.3175	3774.73	45.9889	3074.62	83.6849	3774.73	45.483	3074.62	85.5476	3774.73	43.3176	3074.62	87.5223	3774.73	44.4744	3074.62	88.2083	3774.73	45.4505	3074.62	82.3988	3774.73	45.5222	3074.62	82.6762	3774.73	43.881	3074.62	81.3968	3774.73	43.2987
3076.63	87.0913	3776.56	46.363	3076.63	83.6134	3776.56	45.3061	3076.63	84.2202	3776.56	43.7706	3076.63	87.9196	3776.56	45.6278	3076.63	87.8403	3776.56	44.9286	3076.63	82.1786	3776.56	45.1111	3076.63	82.8952	3776.56	43.25	3076.63	82.3122	3776.56	43.2565
3078.65	86.9683	3778.39	46.0259	3078.65	84.2563	3778.39	45.432	3078.65	84.1548	3778.39	44.2853	3078.65	87.0982	3778.39	45.858	3078.65	86.9792	3778.39	44.989	3078.65	84.1726	3778.39	44.9389	3078.65	84.0667	3778.39	42.4643	3078.65	81.8254	3778.39	42.8766
3080.66	87.1746	3780.22	45.7963	3080.66	85.2311	3780.22	44.8435	3080.66	83.881	3780.22	44.9382	3080.66	87.0536	3780.22	46.2812	3080.66	87.1458	3780.22	45.0824	3080.66	82.6667	3780.22	44.7778	3080.66	84.2	3780.22	43.494	3080.66	83.0847	3780.22	42.5942
3082.67	86.9167	3782.05	46.4704	3082.67	85.5714	3782.05	44.7517	3082.67	85.5238	3782.05	45.7794	3082.67	87.6607	3782.05	47.0369	3082.67	90.4306	3782.05	46.022	3082.67	83.7619	3782.05	46.1278	3082.67	85.3238	3782.05	43.9226	3082.67	82.836	3782.05	43.8117
3084.68	88.2897	3783.88	46.9519	3084.68	85.7941	3783.88	45.5102	3084.68	85.1905	3783.88	44.1265	3084.68	87.7098	3783.88	45.5795	3084.68	89.2639	3783.88	45.9286	3084.68	84.2798	3783.88	44.6833	3084.68	85.5	3783.88	42.8095	3084.68	83.1852	3783.88	43.8766
3086.69	87.6071	3785.71	46.3852	3086.69	84.7437	3785.71	45.1871	3086.69	85.994	3785.71	44.3882	3086.69	88.5759	3785.71	45.6364	3086.69	89.5625	3785.71	46.5	3086.69	84.869	3785.71	45.5778	3086.69	86.8476	3785.71	43.6548	3086.69	83.8624	3785.71	42.8799
3088.7	90.4405	3787.54	45.463	3088.7	87.2479	3787.54	45.6088	3088.7	87.1845	3787.54	44.65	3088.7	88.4866	3787.54	47.4261	3088.7	90.5069	3787.54	45.9505	3088.7	84.5238	3787.54	45.9333	3088.7	88.4	3787.54	44.4286	3088.7	85.0106	3787.54	44.3636
3090.71	89.7302	3789.37	47.7296	3090.71	87.8824	3789.37	44.9796	3090.71	88.4702	3789.37	45.0206	3090.71	90.0402	3789.37	46.1591	3090.71	92.5139	3789.37	45.7527	3090.71	86.3333	3789.37	45.3833	3090.71	89.2524	3789.37	44.5655	3090.71	87.328	3789.37	43.6851
3092.72	90.2103	3791.2	46.7704	3092.72	87.5042	3791.2	45.5442	3092.72	89.4345	3791.2	44.5706	3092.72	90.6964	3791.2	46.2358	3092.72	89.8889	3791.2	45.5165	3092.72	87.619	3791.2	44.7722	3092.72	91	3791.2	43.7976	3092.72	86.5291	3791.2	43.8247
3094.73	92.3929	3793.03	47.7074	3094.73	90.5042	3793.03	45.9422	3094.73	89.4524	3793.03	45.1176	3094.73	91.9955	3793.03	46.2869	3094.73	93.8264	3793.03	46.0385	3094.73	89.8929	3793.03	47.3167	3094.73	90.4714	3793.03	45.1964	3094.73	88.0529	3793.03	44.4058
3096.74	92.6468	3794.86	46.3889	3096.74	88.6513	3794.86	45.0034	3096.74	90.8988	3794.86	44.7294	3096.74	93.1518	3794.86	46.5795	3096.74	95.0625	3794.86	46.1813	3096.74	89.2262	3794.86	46.3944	3096.74	92.1857	3794.86	44.8869	3096.74	89.291	3794.86	43.2727
3098.75	94.1349	3796.68	46.0148	3098.75	91.0378	3796.68	45.5612	3098.75	91.244	3796.68	45.3147	3098.75	93.5982	3796.68	46.7585	3098.75	96.7778	3796.68	46.1923	3098.75	90.3393	3796.68	44.3556	3098.75	92.7762	3796.68	45.4524	3098.75	89.0635	3796.68	42.5779
3100.75	95.4286	3798.51	46.3926	3100.75	93.0714	3798.51	46.4796	3100.75	94.1012	3798.51	44.6088	3100.75	96.9062	3798.51	46.7898	3100.75	97.9861	3798.51	48.3077	3100.75	91.7738	3798.51	46.6611	3100.75	95.0857	3798.51	44.7917	3100.75	91.9841	3798.51	45.0455
3102.76	90.869	3800.33	43.0185	3102.76	88.6261	3800.33	41.4082	3102.76	89.8929	3800.33	41.0324	3102.76	92.1071	3800.33	42.0028	3102.76	92.5625	3800.33	41.9505	3102.76	86.881	3800.33	41.5278	3102.76	91.0048	3800.33	39.5119	3102.76	87.3333	3800.33	39.3799
