# Supplementary material for: Proliferating coacervate droplets as the missing link between chemistry and biology in the origins of life
Source: Nat Commun. 2021 Sep 24;12:5487. doi: 10.1038/s41467-021-25530-6 (PMC8463549; doi:10.1038/s41467-021-25530-6)
Supplement: Supplementary file 7 — Source Data [file 41467_2021_25530_MOESM7_ESM.zip › Source Data/DATA_SI/DATA_SI/Supplementary Figure24b.xlsx]

## Sheet: S24b
Central region																Peripheral region
1				2				3				4				1				2				3				4
Low wavenumber		High wavenumber		Low wavenumber		High wavenumber		Low wavenumber		High wavenumber		Low wavenumber		High wavenumber		Low wavenumber		High wavenumber		Low wavenumber		High wavenumber		Low wavenumber		High wavenumber		Low wavenumber		High wavenumber
Wavenumber	Intensity	Wavenumber	Intensity	Wavenumber	Intensity	Wavenumber	Intensity	Wavenumber	Intensity	Wavenumber	Intensity	Wavenumber	Intensity	Wavenumber	Intensity	Wavenumber	Intensity	Wavenumber	Intensity	Wavenumber	Intensity	Wavenumber	Intensity	Wavenumber	Intensity	Wavenumber	Intensity	Wavenumber	Intensity	Wavenumber	Intensity
715.858	4.36078	1643.15	4.48739	715.858	5	1643.15	5.60504	715.858	4.51541	1643.15	4.37829	715.858	3.95238	1643.15	4.10526	715.858	4.63939	1643.15	4.53243	715.858	4.9	1643.15	5.19737	715.858	4.72727	1643.15	4.46237	715.858	3.95238	1643.15	4.16239
718.567	11.9137	1645.58	6.27171	718.567	9.67826	1645.58	5.83613	718.567	9.91877	1645.58	5.75329	718.567	9.71164	1645.58	6.12146	718.567	12.0182	1645.58	6.08378	718.567	10.8806	1645.58	6.19518	718.567	8.41818	1645.58	5.75627	718.567	9.71164	1645.58	5.67308
721.276	211.129	1648.01	58.4118	721.276	176.284	1648.01	54.8908	721.276	177.462	1648.01	55.0395	721.276	188.643	1648.01	57.3644	721.276	240.739	1648.01	57.1162	721.276	187.925	1648.01	52.6754	721.276	143.882	1648.01	48.5161	721.276	188.643	1648.01	53.5342
723.983	211.553	1650.45	57.4342	723.983	175.762	1650.45	54.0924	723.983	177.277	1650.45	54.648	723.983	187.68	1650.45	57.8907	723.983	241.167	1650.45	56.5649	723.983	187.808	1650.45	51.5943	723.983	145.094	1650.45	47.4946	723.983	187.68	1650.45	53.9637
726.69	210.035	1652.87	57.6331	726.69	174.899	1652.87	54.9328	726.69	176.933	1652.87	55.4934	726.69	187.429	1652.87	58.1053	726.69	240.827	1652.87	57.0514	726.69	188.578	1652.87	51.8947	726.69	144.088	1652.87	48.7993	726.69	187.429	1652.87	53.1261
729.396	211.098	1655.3	58.0196	729.396	175.023	1655.3	54.7227	729.396	176.504	1655.3	54.0296	729.396	187.5	1655.3	57.1296	729.396	239.942	1655.3	56.4054	729.396	188.642	1655.3	50.7478	729.396	143.612	1655.3	48.6631	729.396	187.5	1655.3	53.2308
732.101	210.78	1657.73	57.0756	732.101	175.333	1657.73	54.5084	732.101	176.625	1657.73	54.2796	732.101	187.492	1657.73	57.6275	732.101	240.609	1657.73	56.4892	732.101	188.944	1657.73	50.6557	732.101	144.139	1657.73	47.8459	732.101	187.492	1657.73	52.8462
734.805	211.565	1660.16	57.2157	734.805	174.136	1660.16	53.6765	734.805	176.591	1660.16	54.4671	734.805	188.259	1660.16	57.8664	734.805	240.015	1660.16	55.4486	734.805	187.383	1660.16	51.3004	734.805	143.512	1660.16	47.7133	734.805	188.259	1660.16	52.3868
737.508	212.58	1662.59	57.1485	737.508	174.394	1662.59	53.9664	737.508	176.72	1662.59	53.1579	737.508	187.407	1662.59	57.081	737.508	241.191	1662.59	55.7973	737.508	187.331	1662.59	50.3443	737.508	145.227	1662.59	47.8423	737.508	187.407	1662.59	52.3547
740.211	211.941	1665.01	56.8039	740.211	175.171	1665.01	53.542	740.211	177.605	1665.01	54.5921	740.211	188.815	1665.01	57.0486	740.211	241.673	1665.01	55.8081	740.211	186.881	1665.01	51.6009	740.211	144.842	1665.01	47.7599	740.211	188.815	1665.01	52.2372
742.912	210.906	1667.44	57.3641	742.912	176.101	1667.44	53.3613	742.912	177.986	1667.44	53.2697	742.912	187.212	1667.44	57.2105	742.912	240.321	1667.44	55.8432	742.912	188.119	1667.44	50.614	742.912	144.83	1667.44	47.552	742.912	187.212	1667.44	52.2436
745.613	212.596	1669.86	56.9636	745.613	175.881	1669.86	53.3908	745.613	179.202	1669.86	53.7171	745.613	187.836	1669.86	57.8907	745.613	241.045	1669.86	55.2486	745.613	188.217	1669.86	50.9671	745.613	146	1669.86	47.5125	745.613	187.836	1669.86	51.6987
748.313	212.729	1672.28	56.1289	748.313	174.98	1672.28	53.1807	748.313	177.625	1672.28	52.3651	748.313	188.341	1672.28	57.1093	748.313	240.179	1672.28	56.0514	748.313	188.442	1672.28	49.6601	748.313	145.006	1672.28	46.9068	748.313	188.341	1672.28	51.5256
751.012	212.855	1674.71	56.6275	751.012	177.174	1674.71	52.7647	751.012	177.922	1674.71	52.9375	751.012	188.373	1674.71	56.8704	751.012	241.382	1674.71	55.4757	751.012	187.964	1674.71	50.0351	751.012	146.245	1674.71	46.6416	751.012	188.373	1674.71	51.5491
753.711	213.094	1677.13	56.0588	753.711	177.557	1677.13	53.9118	753.711	178.936	1677.13	53.1513	753.711	189.706	1677.13	56.1174	753.711	240.624	1677.13	54.5	753.711	187.592	1677.13	50.386	753.711	146.127	1677.13	47.1541	753.711	189.706	1677.13	52.562
756.408	213.749	1679.55	56.5546	756.408	177.223	1679.55	52.6975	756.408	179.389	1679.55	52.7664	756.408	189.127	1679.55	56.3198	756.408	241.045	1679.55	54.7865	756.408	189.908	1679.55	49.9298	756.408	145.415	1679.55	45.6595	756.408	189.127	1679.55	51.7179
759.105	213.098	1681.97	55.8095	759.105	177.557	1681.97	51.9076	759.105	180.543	1681.97	53.3125	759.105	188.77	1681.97	56.3117	759.105	241.127	1681.97	54.2622	759.105	187.894	1681.97	49.2873	759.105	145.212	1681.97	45.7706	759.105	188.77	1681.97	51.1239
761.8	214.545	1684.39	56.0112	761.8	178.672	1684.39	53.3319	761.8	181.269	1684.39	52.227	761.8	190.606	1684.39	55.9109	761.8	241.615	1684.39	54.8243	761.8	189.853	1684.39	49.4496	761.8	145.709	1684.39	46.3656	761.8	190.606	1684.39	51.3654
764.495	215.031	1686.81	56.3866	764.495	178.939	1686.81	52.7017	764.495	181.101	1686.81	52.6349	764.495	189.728	1686.81	55.8097	764.495	241.358	1686.81	54.2324	764.495	188.119	1686.81	49.3202	764.495	146.694	1686.81	46.147	764.495	189.728	1686.81	50.1132
767.189	214.114	1689.23	55.6863	767.189	178.235	1689.23	52.042	767.189	181.501	1689.23	52.1612	767.189	189.86	1689.23	55.996	767.189	242.345	1689.23	54.6676	767.189	187.9	1689.23	49.3794	767.189	146.724	1689.23	46.1649	767.189	189.86	1689.23	51.094
769.883	215.282	1691.65	55.3249	769.883	179.165	1691.65	51.3151	769.883	180.059	1691.65	52.1217	769.883	189.14	1691.65	56.0972	769.883	240.391	1691.65	53.4189	769.883	187.064	1691.65	49.2544	769.883	145.476	1691.65	45.9211	769.883	189.14	1691.65	50.4551
772.575	214.486	1694.07	55.0896	772.575	177.794	1694.07	51.4496	772.575	181.608	1694.07	52.8783	772.575	189.659	1694.07	53.915	772.575	241.636	1694.07	54.7946	772.575	187.044	1694.07	48.7061	772.575	144.667	1694.07	46.1434	772.575	189.659	1694.07	50.2479
775.267	213.098	1696.48	54.7339	775.267	177.58	1696.48	51.6723	775.267	180.303	1696.48	50.9243	775.267	189.114	1696.48	55.6275	775.267	242.373	1696.48	54.0162	775.267	187.622	1696.48	48.4035	775.267	145.376	1696.48	45.7527	775.267	189.114	1696.48	50.3462
777.957	213.298	1698.9	54.5966	777.957	177.516	1698.9	52.6345	777.957	179.389	1698.9	51.3388	777.957	188.907	1698.9	54.7287	777.957	240.724	1698.9	53.373	777.957	187.592	1698.9	48.2566	777.957	145.312	1698.9	45.5125	777.957	188.907	1698.9	50.0107
780.647	213.757	1701.31	54.2773	780.647	176.432	1701.31	51.6218	780.647	179.896	1701.31	50.9046	780.647	189.574	1701.31	54.2591	780.647	239.37	1701.31	53.0324	780.647	187.661	1701.31	48.9101	780.647	144.424	1701.31	44.8244	780.647	189.574	1701.31	49.6944
783.336	212.4	1703.73	55.0364	783.336	178.507	1703.73	51.3445	783.336	179.647	1703.73	52.2138	783.336	189.78	1703.73	53.4534	783.336	240.985	1703.73	52.5108	783.336	187.428	1703.73	48.2961	783.336	144.664	1703.73	44.4229	783.336	189.78	1703.73	49.6581
786.025	213.333	1706.14	54.098	786.025	177.974	1706.14	49.3908	786.025	181.028	1706.14	50.9375	786.025	189.106	1706.14	53.5668	786.025	239.727	1706.14	52.4892	786.025	186.072	1706.14	47.7675	786.025	144.803	1706.14	45.4409	786.025	189.106	1706.14	49.0962
788.712	214.608	1708.55	53.8964	788.712	178.951	1708.55	51.395	788.712	180.992	1708.55	50.2303	788.712	190.09	1708.55	53.5709	788.712	240.848	1708.55	52.3162	788.712	187.553	1708.55	48.0044	788.712	144.594	1708.55	45.0609	788.712	190.09	1708.55	49.4744
791.398	213.157	1710.97	54.2577	791.398	178.136	1710.97	50.042	791.398	181.742	1710.97	49.4901	791.398	189.783	1710.97	54.2551	791.398	240.073	1710.97	52.5946	791.398	187.114	1710.97	47.4781	791.398	145.952	1710.97	44.3441	791.398	189.783	1710.97	48.8953
794.084	214.961	1713.38	54.7731	794.084	177.991	1713.38	50.1387	794.084	181.927	1713.38	50.4408	794.084	191.085	1713.38	53.3441	794.084	241.185	1713.38	51.6216	794.084	186.953	1713.38	47.4627	794.084	144.591	1713.38	44.1326	794.084	191.085	1713.38	49.0107
796.769	212.475	1715.79	53.07	796.769	177.049	1715.79	50.0252	796.769	181.325	1715.79	50.5822	796.769	188.802	1715.79	53.1862	796.769	239.694	1715.79	52.3595	796.769	186.644	1715.79	46.8925	796.769	144.582	1715.79	44.6057	796.769	188.802	1715.79	49.141
799.453	214.298	1718.2	53.07	799.453	178.751	1718.2	48.8613	799.453	181.56	1718.2	49.8355	799.453	190.085	1718.2	53.8259	799.453	239.764	1718.2	51.927	799.453	185.997	1718.2	46.5329	799.453	146.009	1718.2	44.1649	799.453	190.085	1718.2	49.2051
802.136	214.373	1720.61	53.3025	802.136	179.032	1720.61	50.4664	802.136	181.933	1720.61	49.3553	802.136	189.463	1720.61	51.6397	802.136	239.897	1720.61	51.6784	802.136	187.892	1720.61	47.0373	802.136	144.809	1720.61	44.1004	802.136	189.463	1720.61	49.1709
804.819	214.286	1723.02	52.521	804.819	177.655	1723.02	50.2983	804.819	182.168	1723.02	49.2632	804.819	189.923	1723.02	53.5547	804.819	239.706	1723.02	52.3189	804.819	186.739	1723.02	47	804.819	144.67	1723.02	42.9677	804.819	189.923	1723.02	48.8141
807.5	213.506	1725.43	52.1625	807.5	177.67	1725.43	50.0462	807.5	179.891	1725.43	49.1743	807.5	188.524	1725.43	52.3968	807.5	239.061	1725.43	52.0108	807.5	185.8	1725.43	46.9386	807.5	143.306	1725.43	43.9068	807.5	188.524	1725.43	48.3034
810.181	212.349	1727.83	51.9188	810.181	176.617	1727.83	50.2899	810.181	178.423	1727.83	49.6645	810.181	187.735	1727.83	53.0243	810.181	238.848	1727.83	51.4595	810.181	185.633	1727.83	47.0022	810.181	144.545	1727.83	43.0179	810.181	187.735	1727.83	48.3098
812.861	211.816	1730.24	52.479	812.861	176.858	1730.24	48.9622	812.861	178.507	1730.24	49.3158	812.861	187.772	1730.24	52.6356	812.861	238.112	1730.24	50.6027	812.861	185.161	1730.24	46.4561	812.861	143.803	1730.24	43.5627	812.861	187.772	1730.24	47.9167
815.54	212.106	1732.65	51.8964	815.54	175.217	1732.65	50.521	815.54	178.947	1732.65	49.0164	815.54	186.815	1732.65	52.1862	815.54	238.252	1732.65	51.8811	815.54	184.769	1732.65	46.3947	815.54	143.385	1732.65	43.6129	815.54	186.815	1732.65	48.2735
818.218	209.804	1735.05	52.4006	818.218	174.948	1735.05	48.4496	818.218	177.72	1735.05	49.0625	818.218	185.336	1735.05	52.7935	818.218	237.227	1735.05	50.9324	818.218	182.442	1735.05	46.2215	818.218	142.621	1735.05	42.7563	818.218	185.336	1735.05	47.7842
820.895	208.925	1737.46	52.1989	820.895	172.313	1737.46	48.7437	820.895	175.711	1737.46	49.4507	820.895	185.098	1737.46	51.7854	820.895	234.912	1737.46	50.8324	820.895	184.283	1737.46	45.9956	820.895	141.373	1737.46	42.8495	820.895	185.098	1737.46	47.891
823.572	208.278	1739.86	51.7311	823.572	171.197	1739.86	48.9496	823.572	174.653	1739.86	47.7664	823.572	183.519	1739.86	51.8623	823.572	234.342	1739.86	49.8027	823.572	181.133	1739.86	46.182	823.572	139.479	1739.86	43.4265	823.572	183.519	1739.86	47.4936
826.247	206.69	1742.26	52.2605	826.247	170.826	1742.26	48.5252	826.247	173.591	1742.26	48.6118	826.247	182.524	1742.26	52.4453	826.247	233.503	1742.26	50.7811	826.247	181.981	1742.26	46.6952	826.247	139.597	1742.26	43.2401	826.247	182.524	1742.26	46.7671
828.922	205.612	1744.66	51.9804	828.922	168.716	1744.66	48.7185	828.922	171.513	1744.66	48.4211	828.922	182.378	1744.66	51.6397	828.922	234.312	1744.66	51.1324	828.922	181.489	1744.66	45.9825	828.922	140.588	1744.66	42.9606	828.922	182.378	1744.66	47.2863
831.596	206.271	1747.07	51.6611	831.596	169.742	1747.07	47.9496	831.596	171.045	1747.07	48.7434	831.596	181.759	1747.07	50.498	831.596	234.624	1747.07	49.4703	831.596	180.964	1747.07	46.6206	831.596	139.645	1747.07	42.4839	831.596	181.759	1747.07	46.7115
834.269	205.063	1749.47	50.9748	834.269	168.467	1749.47	48.3235	834.269	171.048	1749.47	48.4474	834.269	181.526	1749.47	51.1093	834.269	233.364	1749.47	50.127	834.269	180.433	1749.47	44.4189	834.269	139.212	1749.47	43.2151	834.269	181.526	1749.47	47.0491
836.942	205.902	1751.87	50.6218	836.942	169.412	1751.87	48.6765	836.942	170.3	1751.87	48.1579	836.942	180.923	1751.87	51.0648	836.942	232.885	1751.87	50.5324	836.942	179.483	1751.87	44.8465	836.942	139.767	1751.87	42.5269	836.942	180.923	1751.87	47.0833
839.613	205.004	1754.27	50.8683	839.613	167.948	1754.27	47.7941	839.613	170.305	1754.27	48.2895	839.613	180.54	1754.27	51.6842	839.613	232.952	1754.27	49.8324	839.613	178.858	1754.27	44.7785	839.613	139.03	1754.27	42.3513	839.613	180.54	1754.27	46.2671
842.284	204.631	1756.67	51.1905	842.284	168.913	1756.67	48.0168	842.284	170.896	1756.67	47.1711	842.284	180.653	1756.67	51.4251	842.284	232.218	1756.67	49.4973	842.284	179.35	1756.67	44.6009	842.284	138.855	1756.67	41.7455	842.284	180.653	1756.67	46.9444
844.954	204.016	1759.06	51.5406	844.954	168.055	1759.06	48.4748	844.954	169.14	1759.06	47.3553	844.954	179.582	1759.06	51.4696	844.954	232.136	1759.06	49.5541	844.954	179.397	1759.06	45.1842	844.954	137.806	1759.06	42.1864	844.954	179.582	1759.06	46.4786
847.623	203.678	1761.46	51.1317	847.623	167.461	1761.46	47.9916	847.623	170.426	1761.46	47.3322	847.623	180.923	1761.46	51.9474	847.623	231.158	1761.46	50.2486	847.623	178.964	1761.46	44.6206	847.623	137.988	1761.46	41.4337	847.623	180.923	1761.46	46.5855
850.291	203.984	1763.86	50.4398	850.291	167.765	1763.86	47.3403	850.291	169.031	1763.86	47.2072	850.291	179.032	1763.86	50.0931	850.291	231.367	1763.86	48.6243	850.291	178.844	1763.86	44.9627	850.291	137.958	1763.86	41.7312	850.291	179.032	1763.86	46.0321
852.959	203.408	1766.25	50.7787	852.959	167.835	1766.25	47.3109	852.959	169.499	1766.25	47.3651	852.959	179.934	1766.25	49.3441	852.959	232.279	1766.25	49.2459	852.959	178.044	1766.25	44.9627	852.959	138.812	1766.25	41.9892	852.959	179.934	1766.25	46.3013
855.625	203.369	1768.65	49.8403	855.625	166.98	1768.65	46.6639	855.625	168.35	1768.65	46.4474	855.625	178.64	1768.65	49.5668	855.625	232.142	1768.65	48.3541	855.625	179.947	1768.65	44.7961	855.625	137.082	1768.65	42.1183	855.625	178.64	1768.65	45.6987
858.291	201.471	1771.04	50.3417	858.291	167.443	1771.04	46.7857	858.291	168.356	1771.04	47.7599	858.291	179.037	1771.04	50.6397	858.291	231.633	1771.04	49.6595	858.291	179.183	1771.04	44.6075	858.291	137.264	1771.04	42.2294	858.291	179.037	1771.04	45.3697
860.956	203.565	1773.44	49.3754	860.956	167.084	1773.44	46.5588	860.956	167.899	1773.44	46.2434	860.956	179.27	1773.44	49.2551	860.956	230.539	1773.44	48.8973	860.956	178.078	1773.44	44.9298	860.956	138.027	1773.44	41.9713	860.956	179.27	1773.44	46.0876
863.62	202.318	1775.83	49.3838	863.62	166.78	1775.83	46.2605	863.62	168.597	1775.83	47.1217	863.62	179.897	1775.83	50.5142	863.62	230.821	1775.83	49.4081	863.62	178.336	1775.83	45.0417	863.62	137.255	1775.83	42.2903	863.62	179.897	1775.83	45.2436
866.283	201.612	1778.22	49.3725	866.283	166.678	1778.22	47.5252	866.283	168.913	1778.22	46.2961	866.283	180.016	1778.22	49.4696	866.283	230.112	1778.22	49.2541	866.283	178.064	1778.22	43.5987	866.283	136.927	1778.22	41.6201	866.283	180.016	1778.22	45.0043
868.946	203.843	1780.61	49.2997	868.946	166.98	1780.61	46.3193	868.946	169.294	1780.61	46.5855	868.946	178.545	1780.61	48.8381	868.946	230.73	1780.61	48.3973	868.946	178.344	1780.61	44.0482	868.946	137.639	1780.61	41.4731	868.946	178.545	1780.61	44.6859
871.607	201.792	1783.01	49.4006	871.607	166.307	1783.01	46.5336	871.607	169.622	1783.01	46.0461	871.607	180.32	1783.01	49.3239	871.607	229.573	1783.01	48.3324	871.607	177.358	1783.01	43.3553	871.607	138.464	1783.01	40.7133	871.607	180.32	1783.01	45.0064
874.268	203.125	1785.4	49.1457	874.268	166.417	1785.4	47.2059	874.268	169.728	1785.4	46.3882	874.268	179.497	1785.4	50.1012	874.268	231.279	1785.4	49.2162	874.268	178.189	1785.4	43.8969	874.268	138.079	1785.4	41.6452	874.268	179.497	1785.4	45.7265
876.928	202.455	1787.79	50.3922	876.928	166.064	1787.79	46.3025	876.928	168.627	1787.79	46.4046	876.928	179.717	1787.79	48.9595	876.928	229.606	1787.79	48.5541	876.928	178.236	1787.79	43.3838	876.928	137.467	1787.79	41.6918	876.928	179.717	1787.79	44.9145
879.587	202.776	1790.17	49.7563	879.587	168.258	1790.17	46	879.587	169.681	1790.17	46.3684	879.587	180.365	1790.17	49.5628	879.587	231.33	1790.17	47.5622	879.587	178.583	1790.17	44.1206	879.587	137.639	1790.17	40.1971	879.587	180.365	1790.17	45.3974
882.245	202.529	1792.56	48.7031	882.245	168.078	1792.56	46.5126	882.245	169.703	1792.56	46.0789	882.245	180.796	1792.56	50.6721	882.245	230.321	1792.56	48.5811	882.245	178.186	1792.56	43.0132	882.245	138.603	1792.56	40.9283	882.245	180.796	1792.56	45.0598
884.903	204.306	1794.95	49.2213	884.903	168.046	1794.95	46.7731	884.903	170.331	1794.95	45.3322	884.903	180.923	1794.95	49.5628	884.903	230.682	1794.95	47.5297	884.903	180.639	1794.95	43.6162	884.903	138.782	1794.95	40.9892	884.903	180.923	1794.95	45.5256
887.559	203.475	1797.34	48.1008	887.559	167.391	1797.34	46.4832	887.559	170.345	1797.34	45.4507	887.559	180.489	1797.34	48.3846	887.559	230.579	1797.34	47.2243	887.559	179.158	1797.34	42.7588	887.559	138.633	1797.34	40.6918	887.559	180.489	1797.34	44.5449
890.215	202.765	1799.72	48.944	890.215	167.255	1799.72	45.3403	890.215	169.367	1799.72	45.977	890.215	180.098	1799.72	49.1741	890.215	232.082	1799.72	48.0297	890.215	179.233	1799.72	43.1031	890.215	139.382	1799.72	40.8925	890.215	180.098	1799.72	44.9893
892.87	203.624	1802.11	48.7591	892.87	168.997	1802.11	46.4664	892.87	169.238	1802.11	46.0757	892.87	180.717	1802.11	48.4211	892.87	230.83	1802.11	47.8054	892.87	179.497	1802.11	43.1535	892.87	139.458	1802.11	41.1219	892.87	180.717	1802.11	43.6795
895.524	204.569	1804.49	48.6022	895.524	167.22	1804.49	46.3235	895.524	170.992	1804.49	45.9112	895.524	179.582	1804.49	49.5628	895.524	231.173	1804.49	48.1919	895.524	178.858	1804.49	43.0987	895.524	139.824	1804.49	41.3047	895.524	179.582	1804.49	44.2286
898.178	204.655	1806.88	48.0476	898.178	168.896	1806.88	44.8613	898.178	170.375	1806.88	45.5164	898.178	180.153	1806.88	48.7733	898.178	231.976	1806.88	47.4027	898.178	178.861	1806.88	43.2018	898.178	140.258	1806.88	41.5125	898.178	180.153	1806.88	44.6902
900.83	204.906	1809.26	48.3389	900.83	167.606	1809.26	45.8824	900.83	170.717	1809.26	45.2862	900.83	180.283	1809.26	48.4372	900.83	232.227	1809.26	47.627	900.83	179.417	1809.26	42.9364	900.83	140.309	1809.26	40.4229	900.83	180.283	1809.26	44.485
903.482	203.353	1811.64	47.9748	903.482	168.745	1811.64	46.0084	903.482	171.748	1811.64	45.0526	903.482	180.804	1811.64	47.1741	903.482	231.352	1811.64	47	903.482	178.428	1811.64	43.5263	903.482	140.576	1811.64	40.1505	903.482	180.804	1811.64	43.6026
906.133	203.796	1814.02	48.7395	906.133	169.435	1814.02	44.9244	906.133	171.048	1814.02	46.7993	906.133	181.487	1814.02	48.6356	906.133	231.524	1814.02	47.1622	906.133	179.744	1814.02	42.5241	906.133	140.412	1814.02	39.4158	906.133	181.487	1814.02	43.8226
908.783	203.271	1816.41	48.1064	908.783	168.928	1816.41	45.6933	908.783	172.218	1816.41	44.2039	908.783	181.41	1816.41	47.8421	908.783	232.048	1816.41	48.0811	908.783	179.522	1816.41	42.2873	908.783	139.821	1816.41	39.8817	908.783	181.41	1816.41	44.1453
911.432	204.678	1818.79	48.2017	911.432	169.73	1818.79	45.5882	911.432	170.972	1818.79	45.4704	911.432	182.426	1818.79	48.6883	911.432	231.909	1818.79	47.9216	911.432	180.783	1818.79	42.8158	911.432	141.1	1818.79	39.8996	911.432	182.426	1818.79	44.6346
914.081	204.263	1821.17	47.8487	914.081	168.652	1821.17	45.5924	914.081	171.104	1821.17	44.8684	914.081	180.116	1821.17	47.2794	914.081	230.821	1821.17	47.3811	914.081	179.931	1821.17	41.9386	914.081	140.845	1821.17	40.1828	914.081	180.116	1821.17	44.2222
916.728	204.22	1823.54	48.3277	916.728	169.128	1823.54	44.2143	916.728	170.574	1823.54	44.5625	916.728	181.81	1823.54	47.9231	916.728	231.585	1823.54	47.373	916.728	179.606	1823.54	42.8289	916.728	140.542	1823.54	40.5125	916.728	181.81	1823.54	43.5748
919.375	201.941	1825.92	48.3333	919.375	167.49	1825.92	45.0042	919.375	170.605	1825.92	44.9145	919.375	181.135	1825.92	47.4899	919.375	230.406	1825.92	47.5514	919.375	179.636	1825.92	42.2675	919.375	139.488	1825.92	39.4875	919.375	181.135	1825.92	43.8568
922.021	203.255	1828.3	47.6499	922.021	169.035	1828.3	44.895	922.021	170.207	1828.3	44.5296	922.021	179.68	1828.3	47.5182	922.021	230.915	1828.3	46.9865	922.021	179.2	1828.3	42.2368	922.021	139.839	1828.3	39.2652	922.021	179.68	1828.3	44.5534
924.666	201.416	1830.68	47.1148	924.666	167.522	1830.68	44.2017	924.666	170.017	1830.68	44.5921	924.666	179.675	1830.68	47.9231	924.666	229.264	1830.68	46.4784	924.666	178.592	1830.68	42.5022	924.666	139.058	1830.68	39.5556	924.666	179.675	1830.68	43.438
927.311	201.384	1833.05	47.9272	927.311	166.548	1833.05	44.7815	927.311	169.35	1833.05	44.8816	927.311	179.619	1833.05	48.0243	927.311	229.115	1833.05	46.5216	927.311	178.114	1833.05	42.3794	927.311	138.479	1833.05	39.6595	927.311	179.619	1833.05	43.4573
929.954	201.447	1835.43	47.0336	929.954	166.533	1835.43	45.084	929.954	168.896	1835.43	45.2039	929.954	179.804	1835.43	48.1377	929.954	227.824	1835.43	47.1973	929.954	177.139	1835.43	42.6096	929.954	138.988	1835.43	38.9247	929.954	179.804	1835.43	43.3547
932.597	201.498	1837.8	47.4202	932.597	166.052	1837.8	44.2353	932.597	168.863	1837.8	45.2895	932.597	178.069	1837.8	49.1134	932.597	228.258	1837.8	46.2054	932.597	177.286	1837.8	43.1908	932.597	137.342	1837.8	40.0573	932.597	178.069	1837.8	44.1624
935.239	200.584	1840.18	47.6218	935.239	165.904	1840.18	45.3109	935.239	167.182	1840.18	43.8651	935.239	177.183	1840.18	47.6194	935.239	227.042	1840.18	45.527	935.239	175.744	1840.18	42.1469	935.239	137.976	1840.18	38.7563	935.239	177.183	1840.18	43.438
937.88	199.365	1842.55	47.9384	937.88	165.791	1842.55	44.3067	937.88	167.28	1842.55	44.6612	937.88	177.098	1842.55	47.8421	937.88	226.47	1842.55	46.9784	937.88	175.936	1842.55	42.1886	937.88	137.403	1842.55	39.9427	937.88	177.098	1842.55	43.1368
940.52	199.996	1844.92	46.8375	940.52	164.545	1844.92	43.7689	940.52	165.319	1844.92	43.9178	940.52	175.373	1844.92	46.7206	940.52	226.324	1844.92	46.173	940.52	174.456	1844.92	42.4825	940.52	135.542	1844.92	39.2688	940.52	175.373	1844.92	43.1368
943.16	199.929	1847.3	47.3557	943.16	163.997	1847.3	45.6807	943.16	166.599	1847.3	44.9243	943.16	175.929	1847.3	47.4858	943.16	225.864	1847.3	45.8216	943.16	175.114	1847.3	41.6096	943.16	135.345	1847.3	38.681	943.16	175.929	1847.3	43.3397
945.798	198.522	1849.67	46.9552	945.798	164.041	1849.67	44.3908	945.798	166.263	1849.67	44.523	945.798	175.598	1849.67	46.915	945.798	225.273	1849.67	46.5189	945.798	174.306	1849.67	41.8377	945.798	135.739	1849.67	39.1541	945.798	175.598	1849.67	42.938
948.436	198.067	1852.04	47.2269	948.436	163.061	1852.04	44.5672	948.436	165.611	1852.04	44.3914	948.436	174.847	1852.04	45.8907	948.436	225.073	1852.04	46.9892	948.436	171.95	1852.04	42.0636	948.436	136.388	1852.04	38.8351	948.436	174.847	1852.04	43.2885
951.073	197.757	1854.41	47.3053	951.073	163.006	1854.41	44.3361	951.073	163.714	1854.41	44.2434	951.073	174.54	1854.41	47.8664	951.073	223.315	1854.41	46.0757	951.073	172.042	1854.41	41.8224	951.073	135.009	1854.41	39.3011	951.073	174.54	1854.41	42.4167
953.709	195.627	1856.78	46.7731	953.709	163.336	1856.78	43.9874	953.709	163.563	1856.78	44.3717	953.709	173.751	1856.78	46.8421	953.709	222.321	1856.78	46.9054	953.709	172.289	1856.78	42.4868	953.709	133.136	1856.78	38.7885	953.709	173.751	1856.78	43.5748
956.345	195.82	1859.15	46.5518	956.345	161.771	1859.15	43.6933	956.345	162.966	1859.15	43.6447	956.345	174.098	1859.15	47.6721	956.345	222.115	1859.15	46.6919	956.345	170.944	1859.15	41.5066	956.345	133.6	1859.15	38.2473	956.345	174.098	1859.15	42.6004
958.979	195.796	1861.51	46.6331	958.979	163.125	1861.51	43.8277	958.979	163.868	1861.51	44.5099	958.979	173.357	1861.51	46.9069	958.979	222.036	1861.51	45.9811	958.979	171.222	1861.51	41.9342	958.979	133.603	1861.51	38.9462	958.979	173.357	1861.51	42.6282
961.613	196.584	1863.88	46.5994	961.613	160.812	1863.88	44.5294	961.613	162.597	1863.88	44.2336	961.613	172.389	1863.88	46.413	961.613	222.294	1863.88	45.7135	961.613	170.417	1863.88	41.2303	961.613	131.679	1863.88	38.5341	961.613	172.389	1863.88	42.735
964.246	196.078	1866.25	46.8403	964.246	162.038	1866.25	44.479	964.246	163.899	1866.25	43.5987	964.246	172.172	1866.25	47.3239	964.246	220.6	1866.25	46.1703	964.246	169.872	1866.25	42.1864	964.246	133.53	1866.25	39.6989	964.246	172.172	1866.25	42.547
966.878	194.604	1868.61	46.8992	966.878	161.345	1868.61	44.6891	966.878	162.216	1868.61	44.6151	966.878	172.037	1868.61	46.4372	966.878	220.539	1868.61	45.8622	966.878	169.933	1868.61	40.9583	966.878	132.197	1868.61	38.828	966.878	172.037	1868.61	42.4872
969.509	195.322	1870.98	46.7199	969.509	161.087	1870.98	43.5084	969.509	162.745	1870.98	43.7237	969.509	171.601	1870.98	47.1619	969.509	220.339	1870.98	45.2108	969.509	169.95	1870.98	41.7434	969.509	132.294	1870.98	39.2437	969.509	171.601	1870.98	42.6047
972.14	194.369	1873.34	45.5042	972.14	160.812	1873.34	43.8613	972.14	162.199	1873.34	43.5329	972.14	171.881	1873.34	46.7854	972.14	219.621	1873.34	45.1865	972.14	168.981	1873.34	41.2807	972.14	131.385	1873.34	39.1505	972.14	171.881	1873.34	42.2842
974.769	194.706	1875.71	46.9552	974.769	159.603	1875.71	43.8151	974.769	162.527	1875.71	44.0033	974.769	172.167	1875.71	47.8502	974.769	219.236	1875.71	45.6324	974.769	168.814	1875.71	41.5636	974.769	132.815	1875.71	38.7133	974.769	172.167	1875.71	42.8098
977.398	194.09	1878.07	46.3529	977.398	160.02	1878.07	43.6008	977.398	161.535	1878.07	43.3421	977.398	172.037	1878.07	45.7368	977.398	218.727	1878.07	45.727	977.398	168.361	1878.07	41.0197	977.398	131.491	1878.07	38.638	977.398	172.037	1878.07	42.0385
980.026	193.176	1880.43	46.5574	980.026	159.209	1880.43	44.6303	980.026	162.515	1880.43	44.0395	980.026	170.799	1880.43	47.247	980.026	217.594	1880.43	45.7297	980.026	169.044	1880.43	40.8355	980.026	130.573	1880.43	38.6989	980.026	170.799	1880.43	42.5513
982.653	192.984	1882.79	46.3053	982.653	160.191	1882.79	43.3571	982.653	161.039	1882.79	42.6875	982.653	171.164	1882.79	47.1336	982.653	218.03	1882.79	45.2216	982.653	168.092	1882.79	41.0461	982.653	130.964	1882.79	38.0681	982.653	171.164	1882.79	42.5876
985.28	192.824	1885.16	46.7647	985.28	158.641	1885.16	44.084	985.28	161.964	1885.16	43.6974	985.28	169.73	1885.16	47.2186	985.28	217.47	1885.16	45.427	985.28	167.006	1885.16	40.8246	985.28	130.288	1885.16	38.6093	985.28	169.73	1885.16	42.1474
987.905	193.925	1887.52	45.6667	987.905	160.577	1887.52	44.1513	987.905	163.585	1887.52	43.9013	987.905	170.119	1887.52	46.6518	987.905	219.027	1887.52	45.0838	987.905	167.356	1887.52	40.3816	987.905	130.673	1887.52	37.957	987.905	170.119	1887.52	42.3269
990.53	195.459	1889.88	46.0868	990.53	161.183	1889.88	44.5588	990.53	163.49	1889.88	44.5658	990.53	171.884	1889.88	45.7814	990.53	217.794	1889.88	45.7	990.53	167.881	1889.88	41.5702	990.53	131.6	1889.88	37.8961	990.53	171.884	1889.88	42.2628
993.154	194.071	1892.23	45.9496	993.154	161.357	1892.23	43.4244	993.154	163.07	1892.23	42.6217	993.154	169.577	1892.23	46.3806	993.154	217.397	1892.23	45.4243	993.154	167.858	1892.23	40.3904	993.154	130.091	1892.23	38.3226	993.154	169.577	1892.23	42.9167
995.777	195.012	1894.59	46.1905	995.777	162.791	1894.59	42.8992	995.777	164.555	1894.59	43.5164	995.777	171.749	1894.59	46.1943	995.777	217.652	1894.59	45.6405	995.777	167.872	1894.59	41.511	995.777	131.233	1894.59	38.2043	995.777	171.749	1894.59	42.0342
998.4	205.345	1896.95	45.7171	998.4	176.116	1896.95	42.2941	998.4	182.19	1896.95	43.0691	998.4	182.079	1896.95	45.8704	998.4	222.261	1896.95	44.6703	998.4	171.758	1896.95	41.1579	998.4	137.012	1896.95	38.0358	998.4	182.079	1896.95	41.8056
1001.02	254.459	1899.31	46.4034	1001.02	229.026	1899.31	43.9874	1001.02	244.829	1899.31	43.3914	1001.02	224.802	1899.31	46.1417	1001.02	244.627	1899.31	44.4405	1001.02	190.675	1899.31	40.2697	1001.02	163.824	1899.31	38.3871	1001.02	224.802	1899.31	41.7906
1003.64	281.4	1901.66	45.2269	1003.64	256.023	1901.66	43.2353	1003.64	269.445	1901.66	42.7862	1003.64	240.661	1901.66	45.7854	1003.64	258.648	1901.66	44.9459	1003.64	204.808	1901.66	41.364	1003.64	174.324	1901.66	39.2007	1003.64	240.661	1901.66	41.656
1006.26	238.125	1904.02	46.0784	1006.26	205.188	1904.02	42.979	1006.26	210.35	1904.02	42.6316	1006.26	202.262	1904.02	46.4534	1006.26	238.1	1904.02	44.6703	1006.26	186.681	1904.02	40.3026	1006.26	151.227	1904.02	37.6523	1006.26	202.262	1904.02	41.3868
1008.88	199.008	1906.37	45.3838	1008.88	165.733	1906.37	42.5504	1008.88	168.504	1906.37	42.8618	1008.88	174.037	1906.37	45.17	1008.88	219.861	1906.37	44.7297	1008.88	169.169	1906.37	40.1535	1008.88	132.667	1906.37	38.6595	1008.88	174.037	1906.37	40.9487
1011.5	193.157	1908.73	45.6667	1011.5	160.168	1908.73	42.7101	1011.5	162.378	1908.73	43.0757	1011.5	170.27	1908.73	46.0405	1011.5	217.779	1908.73	44.4892	1011.5	167.986	1908.73	40.7368	1011.5	131.155	1908.73	38.9319	1011.5	170.27	1908.73	41.8162
1014.12	191.788	1911.08	44.8123	1014.12	158.884	1911.08	42.479	1014.12	160.479	1911.08	42.5757	1014.12	170.254	1911.08	45	1014.12	216.179	1911.08	43.5243	1014.12	166.714	1911.08	40.057	1014.12	131.755	1911.08	37.8889	1014.12	170.254	1911.08	41.6197
1016.73	192.451	1913.43	46.0532	1016.73	159.548	1913.43	42.7941	1016.73	161.465	1913.43	42.3947	1016.73	170.085	1913.43	45.7206	1016.73	218.73	1913.43	43.9568	1016.73	167.731	1913.43	41.5526	1016.73	131.227	1913.43	37.7168	1016.73	170.085	1913.43	41.1987
1019.35	191.467	1915.79	45.0168	1019.35	159.849	1915.79	42.1597	1019.35	160.381	1915.79	43.1579	1019.35	171.296	1915.79	45.6721	1019.35	217.073	1915.79	43.6135	1019.35	166.844	1915.79	40.1667	1019.35	131.067	1915.79	37.7491	1019.35	171.296	1915.79	40.9786
1021.96	192.588	1918.14	45.4678	1021.96	159.797	1918.14	43.3697	1021.96	161.644	1918.14	42.3947	1021.96	170.262	1918.14	45.8543	1021.96	217.615	1918.14	45.1405	1021.96	167.142	1918.14	39.5768	1021.96	132.021	1918.14	37.6523	1021.96	170.262	1918.14	40.9038
1024.58	194.482	1920.49	44.8852	1024.58	161.626	1920.49	42.7689	1024.58	163.868	1920.49	42.0855	1024.58	171.831	1920.49	45.336	1024.58	216.094	1920.49	43.7108	1024.58	166.472	1920.49	40.2982	1024.58	130.6	1920.49	38.1756	1024.58	171.831	1920.49	41.4701
1027.19	197.224	1922.84	44.8179	1027.19	165.328	1922.84	43.042	1027.19	167.885	1922.84	42.4013	1027.19	173.825	1922.84	45.247	1027.19	216.785	1922.84	43.9324	1027.19	167.336	1922.84	39.8794	1027.19	132.473	1922.84	36.5412	1027.19	173.825	1922.84	41.2393
1029.81	201.894	1925.19	44.9972	1029.81	170.988	1925.19	41.7101	1029.81	174.546	1925.19	42.2829	1029.81	177.931	1925.19	45.6478	1029.81	218.191	1925.19	44.4514	1029.81	168.656	1925.19	39.9474	1029.81	135.242	1925.19	37.129	1029.81	177.931	1925.19	40.8825
1032.42	201.686	1927.53	44.6583	1032.42	171.272	1927.53	43.0714	1032.42	174.059	1927.53	43.2204	1032.42	177.05	1927.53	44.9757	1032.42	219.203	1927.53	44.4973	1032.42	169.042	1927.53	39.4978	1032.42	134.548	1927.53	37.6595	1032.42	177.05	1927.53	41.0385
1035.03	197.106	1929.88	44.9944	1035.03	164.168	1929.88	41.916	1035.03	166.417	1929.88	41.7632	1035.03	170.532	1929.88	45.3603	1035.03	215.973	1929.88	43.473	1035.03	166.044	1929.88	39.5	1035.03	130.67	1929.88	36.5412	1035.03	170.532	1929.88	40.735
1037.64	189.043	1932.23	45.4846	1037.64	157.852	1932.23	41.7689	1037.64	159.686	1932.23	42.5888	1037.64	165.794	1932.23	44.9919	1037.64	211.121	1932.23	43.9811	1037.64	163.292	1932.23	39.6382	1037.64	127.661	1932.23	37.233	1037.64	165.794	1932.23	40.2158
1040.25	185.09	1934.58	44.2325	1040.25	154.241	1934.58	41.0252	1040.25	156.277	1934.58	41.5954	1040.25	162.918	1934.58	45.3117	1040.25	211.382	1934.58	43.7351	1040.25	160.797	1934.58	39.0197	1040.25	126.191	1934.58	36.6559	1040.25	162.918	1934.58	40.5962
1042.86	185.722	1936.92	44.6331	1042.86	152.284	1936.92	42.1429	1042.86	154.535	1936.92	41.8586	1042.86	161.635	1936.92	45.3644	1042.86	210.555	1936.92	43.3351	1042.86	161.236	1936.92	39.7697	1042.86	125.588	1936.92	37.3513	1042.86	161.635	1936.92	39.8996
1045.46	183.839	1939.27	45.3025	1045.46	152.414	1939.27	43.8319	1045.46	154.162	1939.27	42.4507	1045.46	160.444	1939.27	45.3077	1045.46	209.145	1939.27	43.5703	1045.46	159.986	1939.27	39.0592	1045.46	126.112	1939.27	36.7921	1045.46	160.444	1939.27	40.094
1048.07	183.169	1941.61	44.4818	1048.07	151.777	1941.61	41.2773	1048.07	153.902	1941.61	41.8882	1048.07	161.093	1941.61	45.3968	1048.07	209.409	1941.61	43.5892	1048.07	160.769	1941.61	39.2368	1048.07	125.758	1941.61	37.5914	1048.07	161.093	1941.61	39.7692
1050.68	182.871	1943.96	44.1373	1050.68	151.136	1943.96	41.105	1050.68	153.364	1943.96	41.9836	1050.68	160.667	1943.96	44	1050.68	208.909	1943.96	43.3027	1050.68	160.503	1943.96	39.2368	1050.68	125.155	1943.96	36.3082	1050.68	160.667	1943.96	41.0192
1053.28	184.655	1946.3	45.0308	1053.28	152.197	1946.3	42.1429	1053.28	152.227	1946.3	41.3092	1053.28	161.352	1946.3	44.8138	1053.28	208.142	1946.3	43.8514	1053.28	159.622	1946.3	39.6974	1053.28	125.376	1946.3	36.405	1053.28	161.352	1946.3	40.7009
1055.89	183.894	1948.64	44.0588	1055.89	150.354	1948.64	40.6176	1055.89	152.832	1948.64	42.4013	1055.89	162.542	1948.64	42.9879	1055.89	209.37	1948.64	43.4838	1055.89	159.278	1948.64	38.2982	1055.89	125.37	1948.64	37.7455	1055.89	162.542	1948.64	40.5833
1058.49	183.827	1950.98	44.8683	1058.49	151.574	1950.98	41.2731	1058.49	153.585	1950.98	41.1875	1058.49	162.196	1950.98	44.4251	1058.49	208.394	1950.98	43.3027	1058.49	159.694	1950.98	39.6513	1058.49	126.003	1950.98	36.8208	1058.49	162.196	1950.98	40.5491
1061.1	184.204	1953.32	43.4426	1061.1	151.374	1953.32	42.1134	1061.1	152.521	1953.32	41.227	1061.1	162.008	1953.32	44.4737	1061.1	209.23	1953.32	43.1378	1061.1	159.369	1953.32	38.7807	1061.1	124.573	1953.32	36.7491	1061.1	162.008	1953.32	40.2073
1063.7	183.906	1955.66	43.7423	1063.7	151.568	1955.66	41.4874	1063.7	152.064	1955.66	41.398	1063.7	162.143	1955.66	44.3279	1063.7	208.136	1955.66	43.1811	1063.7	160.136	1955.66	38.1513	1063.7	124.77	1955.66	36.3728	1063.7	162.143	1955.66	40.6368
1066.3	182.635	1958	44.3361	1066.3	150.557	1958	40.5924	1066.3	151.129	1958	41.3586	1066.3	161.675	1958	44.915	1066.3	206.918	1958	43.2162	1066.3	159.047	1958	39.1206	1066.3	123.948	1958	36.8315	1066.3	161.675	1958	39.9338
1068.9	183.31	1960.34	44.7143	1068.9	150.267	1960.34	41.5336	1068.9	151.86	1960.34	41.8651	1068.9	160.815	1960.34	44.6842	1068.9	207.239	1960.34	43.973	1068.9	159.031	1960.34	38.6096	1068.9	124.091	1960.34	36.2366	1068.9	160.815	1960.34	40.2521
1071.5	182.369	1962.68	43.7115	1071.5	150.371	1962.68	40.9328	1071.5	151.291	1962.68	41.5132	1071.5	159.812	1962.68	44.5951	1071.5	206.055	1962.68	42.4946	1071.5	157.539	1962.68	38.7149	1071.5	123.867	1962.68	35.9391	1071.5	159.812	1962.68	40.312
1074.1	181.125	1965.02	44.451	1074.1	149.267	1965.02	42.1176	1074.1	150.966	1965.02	41.0066	1074.1	160.246	1965.02	44.0972	1074.1	205.333	1965.02	43.0081	1074.1	158.006	1965.02	38.8882	1074.1	123.412	1965.02	35.4767	1074.1	160.246	1965.02	39.8034
1076.7	180.702	1967.35	43.8655	1076.7	147.933	1967.35	40.5504	1076.7	150.417	1967.35	41.3026	1076.7	159.328	1967.35	43.5385	1076.7	204.785	1967.35	42.6486	1076.7	156.828	1967.35	38.5132	1076.7	122.352	1967.35	35.8925	1076.7	159.328	1967.35	40.0577
1079.29	179.71	1969.69	43.1036	1079.29	148.107	1969.69	41.7689	1079.29	148.65	1969.69	41.9901	1079.29	158.106	1969.69	44.2065	1079.29	205.188	1969.69	42.7622	1079.29	156.011	1969.69	38.6667	1079.29	122.345	1969.69	35.4552	1079.29	158.106	1969.69	39.6987
1081.89	179.467	1972.03	43.8347	1081.89	147.481	1972.03	42.0504	1081.89	149.317	1972.03	40.625	1081.89	158.376	1972.03	43.6397	1081.89	204.233	1972.03	43.373	1081.89	156.103	1972.03	37.9978	1081.89	121.673	1972.03	36.6057	1081.89	158.376	1972.03	39.3184
1084.49	179.075	1974.36	44.8571	1084.49	146.846	1974.36	41.2269	1084.49	149.045	1974.36	41.7829	1084.49	157.312	1974.36	44.0202	1084.49	203.703	1974.36	41.7595	1084.49	154.167	1974.36	39.4803	1084.49	121.188	1974.36	36.0502	1084.49	157.312	1974.36	40.609
1087.08	178.125	1976.7	43.4482	1087.08	146.07	1976.7	41.7059	1087.08	146.857	1976.7	40.3553	1087.08	155.577	1976.7	43.4453	1087.08	202.748	1976.7	42.0757	1087.08	154.128	1976.7	38.6513	1087.08	119.685	1976.7	36.6846	1087.08	155.577	1976.7	39.1004
1089.68	176.776	1979.03	44.3165	1089.68	146.501	1979.03	40.1092	1089.68	147.339	1979.03	40.7105	1089.68	156.81	1979.03	43.5992	1089.68	201.836	1979.03	42.8432	1089.68	154.653	1979.03	39.2675	1089.68	119.379	1979.03	34.9427	1089.68	156.81	1979.03	39.797
1092.27	177.208	1981.36	43.6863	1092.27	144.957	1981.36	41.605	1092.27	145.924	1981.36	40.4145	1092.27	155.262	1981.36	44.3644	1092.27	201.609	1981.36	42.2541	1092.27	152.664	1981.36	37.7675	1092.27	118.936	1981.36	36.8208	1092.27	155.262	1981.36	40.2607
1094.86	176.067	1983.69	44.0336	1094.86	144.777	1983.69	40.4328	1094.86	146.115	1983.69	40.2928	1094.86	155.873	1983.69	44.2915	1094.86	201.542	1983.69	42.3162	1094.86	152.644	1983.69	38.9079	1094.86	119.43	1983.69	36.3333	1094.86	155.873	1983.69	39.6517
1097.45	175.961	1986.03	43.098	1097.45	144.023	1986.03	41.3992	1097.45	144.683	1986.03	40.5033	1097.45	154.167	1986.03	43.6964	1097.45	199.197	1986.03	42.6243	1097.45	151.758	1986.03	38.7697	1097.45	118.476	1986.03	36.491	1097.45	154.167	1986.03	39.3568
1100.05	175.408	1988.36	43.3221	1100.05	143.368	1988.36	42.2269	1100.05	145.308	1988.36	40.9868	1100.05	153.952	1988.36	43.8381	1100.05	198.752	1988.36	42.3378	1100.05	151.411	1988.36	38.8092	1100.05	117.673	1988.36	37.2688	1100.05	153.952	1988.36	39.4359
1102.64	175.271	1990.69	43.4146	1102.64	142.513	1990.69	41.1176	1102.64	145.501	1990.69	41.2039	1102.64	154.122	1990.69	44.0972	1102.64	200.094	1990.69	42.4514	1102.64	149.683	1990.69	38.3487	1102.64	117.445	1990.69	35.7455	1102.64	154.122	1990.69	39.0919
1105.23	173.455	1993.02	43.451	1105.23	142.043	1993.02	41.1134	1105.23	145.196	1993.02	40.1941	1105.23	153.556	1993.02	43.9433	1105.23	199.215	1993.02	42.0216	1105.23	150.656	1993.02	38.1184	1105.23	117.503	1993.02	35.9355	1105.23	153.556	1993.02	39.688
1107.81	173.196	1995.34	44.0924	1107.81	143.206	1995.34	39.6723	1107.81	144.322	1995.34	40.6875	1107.81	151.582	1995.34	43.2672	1107.81	198.018	1995.34	42.3027	1107.81	150.464	1995.34	37.8224	1107.81	116.767	1995.34	35.3226	1107.81	151.582	1995.34	39.5021
1110.4	172.78	1997.67	43.8403	1110.4	142.113	1997.67	41.4286	1110.4	143.137	1997.67	41.148	1110.4	152.153	1997.67	42.6073	1110.4	197.485	1997.67	42.2459	1110.4	149.797	1997.67	38.4912	1110.4	115.921	1997.67	36.4767	1110.4	152.153	1997.67	39.5214
1112.99	173.71	2000	43.2521	1112.99	142.275	2000	41.1597	1112.99	142.871	2000	40.5691	1112.99	150.958	2000	42.1498	1112.99	197.121	2000	41.6324	1112.99	149.172	2000	37.8158	1112.99	116.258	2000	35.9642	1112.99	150.958	2000	39.7393
1115.58	173.678	2002.33	43.0588	1115.58	141.693	2002.33	41.0672	1115.58	142.395	2002.33	40.7368	1115.58	151.13	2002.33	44.0162	1115.58	195.555	2002.33	42.727	1115.58	148.972	2002.33	38.9781	1115.58	115.588	2002.33	36.0215	1115.58	151.13	2002.33	39.7137
1118.16	172.176	2004.65	43.888	1118.16	141.574	2004.65	41.0714	1118.16	143.143	2004.65	40.9013	1118.16	151.706	2004.65	43.1943	1118.16	195.924	2004.65	42.7784	1118.16	148.678	2004.65	37.4013	1118.16	115.867	2004.65	36.1792	1118.16	151.706	2004.65	40.141
1120.75	173.176	2006.98	43.7759	1120.75	141.881	2006.98	40.8361	1120.75	142.317	2006.98	40.3224	1120.75	149.28	2006.98	43.413	1120.75	194.924	2006.98	41.8459	1120.75	148.561	2006.98	38.2061	1120.75	114.776	2006.98	36	1120.75	149.28	2006.98	39.5085
1123.33	171.863	2009.3	43.2017	1123.33	140.27	2009.3	39.8445	1123.33	142.451	2009.3	40.2007	1123.33	150.066	2009.3	43.4413	1123.33	195.161	2009.3	41.5919	1123.33	148.158	2009.3	37.7939	1123.33	115.518	2009.3	35.7957	1123.33	150.066	2009.3	39.7927
1125.91	172.851	2011.63	43.0112	1125.91	140.896	2011.63	40.542	1125.91	141.762	2011.63	40.5329	1125.91	150.265	2011.63	42.8785	1125.91	195.348	2011.63	41.3135	1125.91	147.758	2011.63	38.0175	1125.91	114.524	2011.63	35.9964	1125.91	150.265	2011.63	39.0662
1128.5	170.322	2013.95	42.5406	1128.5	139.936	2013.95	39.7143	1128.5	141.134	2013.95	41.1974	1128.5	149.825	2013.95	43.2348	1128.5	194.645	2013.95	41.5351	1128.5	146.628	2013.95	37.9605	1128.5	114.43	2013.95	35.6165	1128.5	149.825	2013.95	39.0064
1131.08	171.8	2016.27	43.0336	1131.08	139.47	2016.27	40.6303	1131.08	141.062	2016.27	39.852	1131.08	148.323	2016.27	43.7814	1131.08	193.673	2016.27	41.773	1131.08	147.283	2016.27	38.1776	1131.08	114.552	2016.27	36.0502	1131.08	148.323	2016.27	39.1752
1133.66	170.251	2018.59	42.8515	1133.66	137.826	2018.59	40.1555	1133.66	140.132	2018.59	40.4638	1133.66	148.974	2018.59	43.1822	1133.66	193.233	2018.59	41.9568	1133.66	145.786	2018.59	37.9934	1133.66	113.067	2018.59	35.3513	1133.66	148.974	2018.59	39.4274
1136.24	169.235	2020.92	43.4622	1136.24	139.412	2020.92	39.9454	1136.24	141.275	2020.92	40.4474	1136.24	148.648	2020.92	42.8866	1136.24	192.955	2020.92	41.6135	1136.24	145.364	2020.92	37.5395	1136.24	113.009	2020.92	35.681	1136.24	148.648	2020.92	38.9274
1138.82	169.227	2023.24	42.7927	1138.82	138.525	2023.24	40.5672	1138.82	139.95	2023.24	40.4803	1138.82	147.804	2023.24	41.9879	1138.82	192.7	2023.24	40.8405	1138.82	145.503	2023.24	37.6491	1138.82	113.303	2023.24	36.2258	1138.82	147.804	2023.24	38.688
1141.4	169.537	2025.56	43.8543	1141.4	138.681	2025.56	40.5378	1141.4	139.518	2025.56	40.5033	1141.4	147.5	2025.56	42.1903	1141.4	191.879	2025.56	41.1838	1141.4	144.517	2025.56	38.2434	1141.4	112.776	2025.56	36.3943	1141.4	147.5	2025.56	39.4744
1143.97	168.357	2027.88	43.6555	1143.97	138.496	2027.88	39.7815	1143.97	140.347	2027.88	40.4572	1143.97	148.27	2027.88	43.2308	1143.97	191.418	2027.88	41.2946	1143.97	144.419	2027.88	37.4057	1143.97	112.203	2027.88	35.8996	1143.97	148.27	2027.88	39.4103
1146.55	168.282	2030.19	42.9496	1146.55	138.328	2030.19	40.4958	1146.55	138.944	2030.19	40.5329	1146.55	146.775	2030.19	43.4899	1146.55	190.033	2030.19	41.9973	1146.55	145.103	2030.19	37.5285	1146.55	113.018	2030.19	35.4301	1146.55	146.775	2030.19	39.2329
1149.13	168.608	2032.51	42.8515	1149.13	138.371	2032.51	40.9412	1149.13	138.445	2032.51	40.227	1149.13	146.529	2032.51	41.8704	1149.13	191.461	2032.51	42.2243	1149.13	144.975	2032.51	37.5636	1149.13	112.064	2032.51	36.5412	1149.13	146.529	2032.51	38.344
1151.7	169.761	2034.83	42.6751	1151.7	137.896	2034.83	39.7311	1151.7	140.241	2034.83	39.7993	1151.7	148.074	2034.83	43.2429	1151.7	192.658	2034.83	41.6432	1151.7	144.536	2034.83	37.6404	1151.7	112.842	2034.83	35.4839	1151.7	148.074	2034.83	39.3483
1154.28	170.369	2037.15	43.4314	1154.28	141.493	2037.15	39.9748	1154.28	141.289	2037.15	40.7697	1154.28	148.537	2037.15	42.0567	1154.28	191.306	2037.15	41.4108	1154.28	143.85	2037.15	37.7478	1154.28	112.821	2037.15	36.147	1154.28	148.537	2037.15	38.8697
1156.85	170.902	2039.46	42.9748	1156.85	141.916	2039.46	39.7689	1156.85	143.924	2039.46	40.8026	1156.85	149.937	2039.46	42.6923	1156.85	191.758	2039.46	41.9595	1156.85	144.758	2039.46	37.7982	1156.85	112.567	2039.46	34.5448	1156.85	149.937	2039.46	38.8654
1159.42	170.698	2041.78	42.5266	1159.42	141.768	2041.78	39.8403	1159.42	143.487	2041.78	39.9704	1159.42	148.817	2041.78	42.668	1159.42	191.448	2041.78	41.6703	1159.42	144.378	2041.78	37.4912	1159.42	112.627	2041.78	35.7706	1159.42	148.817	2041.78	38.7009
1161.99	169.549	2044.09	42.0868	1161.99	140.22	2044.09	39.9622	1161.99	141.042	2044.09	39.9441	1161.99	147.556	2044.09	42.7611	1161.99	190.267	2044.09	41.7459	1161.99	143.236	2044.09	37.3026	1161.99	112.158	2044.09	35.2222	1161.99	147.556	2044.09	38.2073
1164.57	167.796	2046.4	43.2129	1164.57	137.67	2046.4	39.4202	1164.57	141.081	2046.4	40.2862	1164.57	146.77	2046.4	42.753	1164.57	188.815	2046.4	41.427	1164.57	141.819	2046.4	37.1425	1164.57	110.564	2046.4	34.9892	1164.57	146.77	2046.4	38.8568
1167.14	169.016	2048.72	41.9776	1167.14	138.099	2048.72	40.7353	1167.14	139.409	2048.72	38.8882	1167.14	147.093	2048.72	41.8219	1167.14	189.158	2048.72	41.6027	1167.14	142.153	2048.72	37.0373	1167.14	110.118	2048.72	35.1935	1167.14	147.093	2048.72	38.7073
1169.71	167.235	2051.03	42.7899	1169.71	137.301	2051.03	39.5924	1169.71	138.591	2051.03	39.4046	1169.71	147.185	2051.03	42.2348	1169.71	188.503	2051.03	41.0622	1169.71	141.067	2051.03	37.2697	1169.71	110.579	2051.03	35.1828	1169.71	147.185	2051.03	38.2201
1172.28	168.71	2053.34	43.084	1172.28	137.42	2053.34	39.9244	1172.28	139.095	2053.34	38.9079	1172.28	145.267	2053.34	41.9271	1172.28	188.948	2053.34	41.0216	1172.28	141.786	2053.34	37.6118	1172.28	110.364	2053.34	34.8387	1172.28	145.267	2053.34	38.3184
1174.84	166.122	2055.65	41.2633	1174.84	136.438	2055.65	40.3445	1174.84	138.787	2055.65	39.3487	1174.84	145.534	2055.65	41.9757	1174.84	188.045	2055.65	40.9486	1174.84	140.033	2055.65	36.2895	1174.84	109.912	2055.65	35.0824	1174.84	145.534	2055.65	38.2585
1177.41	167.208	2057.96	42.5546	1177.41	137.142	2057.96	39.8445	1177.41	138.725	2057.96	39.7467	1177.41	145.696	2057.96	41.834	1177.41	188.733	2057.96	41.9324	1177.41	142.086	2057.96	37.0066	1177.41	108.985	2057.96	35.2473	1177.41	145.696	2057.96	38.9594
1179.98	167.475	2060.27	41.7591	1179.98	136.452	2060.27	40.0882	1179.98	139.258	2060.27	39.727	1179.98	145.349	2060.27	40.7409	1179.98	187.788	2060.27	40.5459	1179.98	141.181	2060.27	37.1601	1179.98	109.445	2060.27	35.6237	1179.98	145.349	2060.27	37.7372
1182.54	167.671	2062.58	41.9916	1182.54	138.032	2062.58	39.2437	1182.54	139.692	2062.58	39.8388	1182.54	146.336	2062.58	42.4858	1182.54	187.233	2062.58	40.6324	1182.54	140.844	2062.58	37.1645	1182.54	110.285	2062.58	35.147	1182.54	146.336	2062.58	38.3077
1185.11	167.447	2064.89	41.7059	1185.11	137.661	2064.89	38.5126	1185.11	137.894	2064.89	39.1776	1185.11	145.714	2064.89	41.7409	1185.11	185.824	2064.89	41.3	1185.11	139.861	2064.89	36.5548	1185.11	108.57	2064.89	34.2903	1185.11	145.714	2064.89	37.6368
1187.67	164.996	2067.2	42.014	1187.67	135.771	2067.2	38.4328	1187.67	138.244	2067.2	39.9178	1187.67	144.815	2067.2	42.2348	1187.67	185.336	2067.2	42.0108	1187.67	139.431	2067.2	36.807	1187.67	108.758	2067.2	36.3405	1187.67	144.815	2067.2	38.235
1190.24	165.008	2069.51	42.1401	1190.24	135.954	2069.51	39.5714	1190.24	137.468	2069.51	39.0329	1190.24	144.225	2069.51	42.7692	1190.24	185.676	2069.51	40.6865	1190.24	139.986	2069.51	36.1184	1190.24	108.085	2069.51	34.4624	1190.24	144.225	2069.51	38.3996
1192.8	164.8	2071.81	41.5042	1192.8	135.391	2071.81	39.8361	1192.8	137.81	2071.81	39.3355	1192.8	143.892	2071.81	41.7247	1192.8	184.727	2071.81	40.6459	1192.8	138.486	2071.81	36.8618	1192.8	108.536	2071.81	35.2115	1192.8	143.892	2071.81	38.2393
1195.36	167.89	2074.12	41.1849	1195.36	137.736	2074.12	38.7227	1195.36	139.81	2074.12	39.125	1195.36	144.995	2074.12	42.0972	1195.36	186.048	2074.12	41.0054	1195.36	139.106	2074.12	37.1404	1195.36	109.294	2074.12	34.4122	1195.36	144.995	2074.12	37.8056
1197.92	169.412	2076.42	42.1345	1197.92	139.612	2076.42	39.1261	1197.92	143.361	2076.42	39.6447	1197.92	147.571	2076.42	41.0405	1197.92	188.076	2076.42	40.7243	1197.92	141.033	2076.42	36.6601	1197.92	110.442	2076.42	34.767	1197.92	147.571	2076.42	38.2179
1200.48	173.212	2078.73	41.437	1200.48	145.02	2078.73	38.7563	1200.48	149.429	2078.73	38.7697	1200.48	150.802	2078.73	41.5101	1200.48	189.191	2078.73	40.2189	1200.48	141.336	2078.73	36.8706	1200.48	112.315	2078.73	34.3333	1200.48	150.802	2078.73	37.9637
1203.04	176.659	2081.03	41.6078	1203.04	147.887	2081.03	40.063	1203.04	150.908	2081.03	39.4079	1203.04	152.524	2081.03	41.4291	1203.04	188.921	2081.03	40.2784	1203.04	142.836	2081.03	36.4123	1203.04	114.058	2081.03	33.8996	1203.04	152.524	2081.03	37.9786
1205.6	172.82	2083.33	41.3697	1205.6	142.904	2083.33	38.7353	1205.6	146.941	2083.33	38.9967	1205.6	148.333	2083.33	41.8664	1205.6	186.512	2083.33	40.9081	1205.6	140.192	2083.33	35.6228	1205.6	111.394	2083.33	34.8351	1205.6	148.333	2083.33	37.2564
1208.16	166.973	2085.64	41.4734	1208.16	137.003	2085.64	37.9622	1208.16	140.286	2085.64	38.6151	1208.16	143.767	2085.64	41.17	1208.16	185.194	2085.64	40.6568	1208.16	139.008	2085.64	36.5088	1208.16	107.712	2085.64	34.0072	1208.16	143.767	2085.64	37.7927
1210.72	162.514	2087.94	40.9888	1210.72	132.997	2087.94	39.3445	1210.72	134.675	2087.94	38.5132	1210.72	141.243	2087.94	41.0688	1210.72	182.642	2087.94	41.0649	1210.72	136.489	2087.94	35.7127	1210.72	105.709	2087.94	32.8961	1210.72	141.243	2087.94	37.4444
1213.27	161.553	2090.24	41.2269	1213.27	132.052	2090.24	38.5168	1213.27	132.434	2090.24	38.8026	1213.27	140.333	2090.24	42.1134	1213.27	180.255	2090.24	40.327	1213.27	136.081	2090.24	36.6886	1213.27	104.567	2090.24	35.6918	1213.27	140.333	2090.24	37.4893
1215.83	158.831	2092.54	41.0364	1215.83	129.867	2092.54	38.5462	1215.83	131.563	2092.54	38.1941	1215.83	139.857	2092.54	40.9757	1215.83	179.821	2092.54	39.0622	1215.83	135.35	2092.54	35.8136	1215.83	104.582	2092.54	34.0358	1215.83	139.857	2092.54	37.0983
1218.38	159.953	2094.84	41.8936	1218.38	130.4	2094.84	39.1849	1218.38	132.426	2094.84	38.3586	1218.38	139.09	2094.84	41.9474	1218.38	180.058	2094.84	40.3757	1218.38	134.517	2094.84	36.8136	1218.38	103.879	2094.84	33.4337	1218.38	139.09	2094.84	37.4808
1220.94	159.341	2097.14	40.8011	1220.94	130.414	2097.14	39.1765	1220.94	132.328	2097.14	38.9178	1220.94	138.405	2097.14	41.1417	1220.94	179.782	2097.14	39.6135	1220.94	134.136	2097.14	36.5724	1220.94	104.027	2097.14	34.5448	1220.94	138.405	2097.14	37.0256
1223.49	159.314	2099.44	41.3782	1223.49	131.617	2099.44	38.9286	1223.49	133.048	2099.44	38.5132	1223.49	138.868	2099.44	41.3077	1223.49	180.652	2099.44	40.1568	1223.49	134.592	2099.44	35.7434	1223.49	104.903	2099.44	34.1111	1223.49	138.868	2099.44	37.8803
1226.04	161.651	2101.74	40.1204	1226.04	132.754	2101.74	38.4412	1226.04	133.748	2101.74	38.5724	1226.04	140.77	2101.74	40.5385	1226.04	179.836	2101.74	39.9108	1226.04	134.117	2101.74	36.1513	1226.04	104.155	2101.74	32.9892	1226.04	140.77	2101.74	36.8419
1228.59	161.094	2104.03	41.0224	1228.59	133.759	2104.03	38.521	1228.59	135.448	2104.03	39.2072	1228.59	140.786	2104.03	41.6883	1228.59	179.676	2104.03	40.1351	1228.59	134.336	2104.03	35.6667	1228.59	104.615	2104.03	33.9427	1228.59	140.786	2104.03	37.609
1231.15	161.471	2106.33	39.9776	1231.15	133.826	2106.33	38.458	1231.15	135.801	2106.33	38.523	1231.15	140.429	2106.33	40.3522	1231.15	179.952	2106.33	39.2541	1231.15	134.419	2106.33	35.3838	1231.15	106.003	2106.33	33.1434	1231.15	140.429	2106.33	38.0321
1233.7	161.608	2108.62	41.2297	1233.7	134.301	2108.62	38.2143	1233.7	135.854	2108.62	38.5921	1233.7	140.579	2108.62	40.8988	1233.7	180.785	2108.62	40.2595	1233.7	134.931	2108.62	36.1513	1233.7	104.148	2108.62	32.7563	1233.7	140.579	2108.62	36.9872
1236.25	161.635	2110.92	40.4146	1236.25	133.525	2110.92	37.8445	1236.25	135.972	2110.92	37.7632	1236.25	140.069	2110.92	40.4049	1236.25	179.845	2110.92	39.2892	1236.25	134.369	2110.92	35.4035	1236.25	103.664	2110.92	33.4516	1236.25	140.069	2110.92	36.8483
1238.79	161.137	2113.21	40.5126	1238.79	132.928	2113.21	38.1261	1238.79	134.367	2113.21	39.0461	1238.79	139.452	2113.21	40.8502	1238.79	179.57	2113.21	38.9486	1238.79	134.042	2113.21	36.1009	1238.79	102.961	2113.21	34.5699	1238.79	139.452	2113.21	37.0342
1241.34	161.329	2115.51	40.9524	1241.34	131.971	2115.51	37.1807	1241.34	134.922	2115.51	37.3717	1241.34	140.466	2115.51	40.8138	1241.34	179.385	2115.51	39.2892	1241.34	133.678	2115.51	35.7127	1241.34	104.182	2115.51	33.7563	1241.34	140.466	2115.51	37.2436
1243.89	161.867	2117.8	40.7115	1243.89	134.58	2117.8	37.7059	1243.89	136.168	2117.8	37.727	1243.89	140.73	2117.8	41.2308	1243.89	178.933	2117.8	39.6811	1243.89	134.158	2117.8	35.4518	1243.89	104.527	2117.8	33.5663	1243.89	140.73	2117.8	36.7115
1246.44	161.188	2120.09	39.5406	1246.44	135.646	2120.09	37.6681	1246.44	137.437	2120.09	38.0921	1246.44	141.172	2120.09	39.8866	1246.44	178.524	2120.09	39.7892	1246.44	133.158	2120.09	35.1031	1246.44	104.7	2120.09	33.4301	1246.44	141.172	2120.09	36.9679
1248.98	166.137	2122.39	40.6891	1248.98	137.78	2122.39	38.3025	1248.98	140.367	2122.39	37.8092	1248.98	143.437	2122.39	39.5992	1248.98	179.955	2122.39	39.6189	1248.98	134.961	2122.39	35.1842	1248.98	106.182	2122.39	33.8208	1248.98	143.437	2122.39	36.6453
1251.53	166.922	2124.68	40.1961	1251.53	138.603	2124.68	36.5798	1251.53	142.894	2124.68	37.5197	1251.53	144.05	2124.68	40.3725	1251.53	181.03	2124.68	39.0919	1251.53	134.836	2124.68	34.7303	1251.53	105.97	2124.68	33.6595	1251.53	144.05	2124.68	36.2885
1254.07	168	2126.97	39.9692	1254.07	140.299	2126.97	37.8487	1254.07	141.941	2126.97	37.0132	1254.07	144.751	2126.97	40.6154	1254.07	181.788	2126.97	39.3865	1254.07	135.353	2126.97	35.2675	1254.07	107.245	2126.97	33.5878	1254.07	144.751	2126.97	36.5577
1256.61	164.863	2129.26	40.2605	1256.61	137.736	2129.26	37.6261	1256.61	140.619	2129.26	37.4079	1256.61	141.651	2129.26	40.3279	1256.61	179.194	2129.26	38.8865	1256.61	133.844	2129.26	35.3443	1256.61	104.864	2129.26	33.4588	1256.61	141.651	2129.26	35.8419
1259.16	161.659	2131.55	40.084	1259.16	134.53	2131.55	37.6975	1259.16	135.51	2131.55	37.2401	1259.16	138.929	2131.55	40.2713	1259.16	178.079	2131.55	38.9838	1259.16	132.744	2131.55	34.1732	1259.16	103.512	2131.55	33.7061	1259.16	138.929	2131.55	36.6603
1261.7	157.392	2133.83	40.0616	1261.7	128.719	2133.83	37.6849	1261.7	130.882	2133.83	36.7796	1261.7	135.278	2133.83	40.2105	1261.7	175.448	2133.83	38.3081	1261.7	130.294	2133.83	34.875	1261.7	101.776	2133.83	32.2545	1261.7	135.278	2133.83	36.8376
1264.24	155.824	2136.12	40.098	1264.24	126.316	2136.12	37.4832	1264.24	128.838	2136.12	37.0592	1264.24	134	2136.12	40.1903	1264.24	173.476	2136.12	39.2324	1264.24	128.072	2136.12	35.0658	1264.24	101.018	2136.12	32.5663	1264.24	134	2136.12	36.2521
1266.78	154.557	2138.41	39.7115	1266.78	125.075	2138.41	37.1639	1266.78	124.782	2138.41	36.9441	1266.78	132.513	2138.41	38.6518	1266.78	172.915	2138.41	38.6784	1266.78	127.739	2138.41	34.8553	1266.78	99.0636	2138.41	33.1219	1266.78	132.513	2138.41	35.7628
1269.32	152.196	2140.7	39.0336	1269.32	123.458	2140.7	38.3908	1269.32	125.485	2140.7	37.5691	1269.32	131.103	2140.7	39.8785	1269.32	172.648	2140.7	39.4	1269.32	127.275	2140.7	34.6535	1269.32	98.6576	2140.7	33.4265	1269.32	131.103	2140.7	36.2671
1271.86	150.647	2142.98	38.9888	1271.86	124.638	2142.98	36.9748	1271.86	124.373	2142.98	36.9079	1271.86	132.243	2142.98	39.3846	1271.86	171.352	2142.98	37.7216	1271.86	127.156	2142.98	35.1974	1271.86	98.1182	2142.98	32.8638	1271.86	132.243	2142.98	36.1047
1274.39	150.624	2145.27	40.0112	1274.39	121.357	2145.27	37.5966	1274.39	122.706	2145.27	37.6513	1274.39	130.828	2145.27	39.498	1274.39	170.745	2145.27	38.5243	1274.39	127.053	2145.27	35.4583	1274.39	98.0061	2145.27	32.6093	1274.39	130.828	2145.27	36.1731
1276.93	150.412	2147.55	39.7451	1276.93	122.991	2147.55	36.2857	1276.93	123.485	2147.55	36.7566	1276.93	130.526	2147.55	39.8745	1276.93	171.758	2147.55	37.2216	1276.93	126.297	2147.55	34.4583	1276.93	98.3212	2147.55	33.0323	1276.93	130.526	2147.55	35.8248
1279.47	150.227	2149.83	39.5658	1279.47	121.13	2149.83	37.3277	1279.47	122.754	2149.83	36.4309	1279.47	129.892	2149.83	38.9474	1279.47	170.776	2149.83	39.0297	1279.47	126.461	2149.83	35	1279.47	98.403	2149.83	32.4767	1279.47	129.892	2149.83	36.265
1282	147.816	2152.12	39.2101	1282	121.829	2152.12	37.2017	1282	123.333	2152.12	36.9243	1282	129.521	2152.12	39.664	1282	169.9	2152.12	38.1865	1282	125.375	2152.12	33.7522	1282	98.2576	2152.12	32.1541	1282	129.521	2152.12	35.6795
1284.54	148.576	2154.4	38.9412	1284.54	120.667	2154.4	36.8866	1284.54	122.261	2154.4	36.9572	1284.54	129.214	2154.4	39.2024	1284.54	170.479	2154.4	37.9162	1284.54	125.083	2154.4	34.7632	1284.54	96.5636	2154.4	33.2007	1284.54	129.214	2154.4	35.8013
1287.07	148.541	2156.68	38.9412	1287.07	120.812	2156.68	36.2647	1287.07	121.773	2156.68	36.5625	1287.07	129.706	2156.68	39.9433	1287.07	169.03	2156.68	38.1	1287.07	124.928	2156.68	34.0789	1287.07	96.7515	2156.68	31.767	1287.07	129.706	2156.68	35.0833
1289.61	148.51	2158.96	39.0168	1289.61	121.551	2158.96	37.3361	1289.61	121.79	2158.96	36.4836	1289.61	128.566	2158.96	39.2024	1289.61	169.033	2158.96	38.273	1289.61	124.925	2158.96	34.7741	1289.61	96.5636	2158.96	32.3297	1289.61	128.566	2158.96	36.1645
1292.14	147.973	2161.24	39.1709	1292.14	119.899	2161.24	37.1723	1292.14	121.583	2161.24	36.3849	1292.14	128.45	2161.24	39.0243	1292.14	168.058	2161.24	37.0946	1292.14	124.561	2161.24	33.8487	1292.14	95.6545	2161.24	32.0394	1292.14	128.45	2161.24	35.3526
1294.67	147.976	2163.52	39.0616	1294.67	120.307	2163.52	36.6303	1294.67	121.532	2163.52	36	1294.67	128.167	2163.52	38.8502	1294.67	168.618	2163.52	38.1892	1294.67	124.628	2163.52	34.5395	1294.67	96.1485	2163.52	32.7563	1294.67	128.167	2163.52	35.5684
1297.2	147.369	2165.8	38.4986	1297.2	118.855	2165.8	36.7353	1297.2	119.975	2165.8	36.5658	1297.2	127.831	2165.8	38.4696	1297.2	167.558	2165.8	37.9676	1297.2	122.861	2165.8	33.511	1297.2	95.8667	2165.8	31.9427	1297.2	127.831	2165.8	35.203
1299.73	146.118	2168.08	38.465	1299.73	119.626	2168.08	36.9832	1299.73	120.294	2168.08	35.8322	1299.73	127.648	2168.08	39.4656	1299.73	167.033	2168.08	38.0784	1299.73	123.983	2168.08	34.2083	1299.73	96.1485	2168.08	32.0072	1299.73	127.648	2168.08	35.9915
1302.26	146.682	2170.36	38.5854	1302.26	118.768	2170.36	35.7479	1302.26	119.392	2170.36	36.5197	1302.26	126.365	2170.36	37.7328	1302.26	167.994	2170.36	37.2811	1302.26	123.231	2170.36	34.1952	1302.26	94.5758	2170.36	32.9713	1302.26	126.365	2170.36	34.7179
1304.79	146.831	2172.64	39.1569	1304.79	119.107	2172.64	35.5294	1304.79	120.176	2172.64	36.2039	1304.79	127.622	2172.64	38.6721	1304.79	168.024	2172.64	37.5514	1304.79	122.508	2172.64	34.2785	1304.79	95.1394	2172.64	32.2616	1304.79	127.622	2172.64	35.3654
1307.32	146.102	2174.91	38.8431	1307.32	118.983	2174.91	36.5168	1307.32	118.384	2174.91	36.2171	1307.32	125.817	2174.91	38.2308	1307.32	167.021	2174.91	37.4649	1307.32	123.244	2174.91	34.2763	1307.32	95.1909	2174.91	32.1541	1307.32	125.817	2174.91	35.8868
1309.84	146.008	2177.19	39.4986	1309.84	118.646	2177.19	37.0546	1309.84	118.796	2177.19	36.5329	1309.84	125.892	2177.19	38.7814	1309.84	166.33	2177.19	37.9405	1309.84	122.697	2177.19	33.8421	1309.84	94.0697	2177.19	32.1613	1309.84	125.892	2177.19	34.3483
1312.37	145.698	2179.46	38.6162	1312.37	118.904	2179.46	36.2185	1312.37	118.908	2179.46	35.8947	1312.37	125.923	2179.46	37.7611	1312.37	165.148	2179.46	37.9054	1312.37	123.158	2179.46	33.4101	1312.37	95.003	2179.46	31.8925	1312.37	125.923	2179.46	35.0085
1314.89	144.478	2181.74	38.9272	1314.89	118.13	2181.74	36.6008	1314.89	119.305	2181.74	36.1382	1314.89	125.825	2181.74	39.0121	1314.89	164.958	2181.74	37.2865	1314.89	121.914	2181.74	34.0263	1314.89	94.9545	2181.74	32.4552	1314.89	125.825	2181.74	35.047
1317.42	145.882	2184.01	38.3137	1317.42	118.029	2184.01	35.7311	1317.42	118.591	2184.01	35.6447	1317.42	125.876	2184.01	38.4696	1317.42	166.009	2184.01	36.5703	1317.42	121.278	2184.01	33.2939	1317.42	93.6939	2184.01	31.6165	1317.42	125.876	2184.01	35.0107
1319.94	144.667	2186.29	38.1933	1319.94	117.377	2186.29	36.4958	1319.94	117.849	2186.29	35.7829	1319.94	125.889	2186.29	38.1822	1319.94	165.109	2186.29	37.0568	1319.94	121.603	2186.29	33.8509	1319.94	93.7091	2186.29	32.2581	1319.94	125.889	2186.29	35.2115
1322.47	144.918	2188.56	38.4006	1322.47	116.754	2188.56	36.1092	1322.47	118.499	2188.56	35.5789	1322.47	124.011	2188.56	38.7085	1322.47	164.973	2188.56	37.8946	1322.47	120.944	2188.56	33.8443	1322.47	94.5576	2188.56	32.1505	1322.47	124.011	2188.56	34.2179
1324.99	145.314	2190.83	38.2073	1324.99	117.53	2190.83	35.8403	1324.99	118.613	2190.83	35.8059	1324.99	126.484	2190.83	39.0162	1324.99	165.218	2190.83	37.1784	1324.99	120.906	2190.83	33.2412	1324.99	93.8848	2190.83	32.0323	1324.99	126.484	2190.83	34.8568
1327.51	142.973	2193.1	38.1204	1327.51	116.945	2193.1	36.1849	1327.51	117.518	2193.1	36.5822	1327.51	124.19	2193.1	38.3441	1327.51	164.161	2193.1	38.1865	1327.51	121.592	2193.1	32.7675	1327.51	93.2273	2193.1	31.147	1327.51	124.19	2193.1	35.1624
1330.03	144.541	2195.37	39.1877	1330.03	116.229	2195.37	35.542	1330.03	116.602	2195.37	36.4737	1330.03	124.786	2195.37	38.5992	1330.03	163.909	2195.37	36.1459	1330.03	120.844	2195.37	34.1228	1330.03	93.8818	2195.37	30.9462	1330.03	124.786	2195.37	34.3397
1332.55	143.471	2197.64	37.8319	1332.55	116.852	2197.64	36.2563	1332.55	117.706	2197.64	36.0461	1332.55	124.333	2197.64	37.5992	1332.55	163.127	2197.64	36.7162	1332.55	120.436	2197.64	32.9781	1332.55	93.6545	2197.64	31.1004	1332.55	124.333	2197.64	34.7906
1335.07	144.322	2199.91	38.1261	1335.07	116.942	2199.91	36.0588	1335.07	117.742	2199.91	35.9441	1335.07	124.521	2199.91	38.2996	1335.07	163.448	2199.91	37.0432	1335.07	120.311	2199.91	33.3421	1335.07	92.9424	2199.91	32.043	1335.07	124.521	2199.91	34.9637
1337.59	142.525	2202.18	38.2633	1337.59	116.043	2202.18	36.0294	1337.59	116.952	2202.18	35.5987	1337.59	123.799	2202.18	38.1498	1337.59	163.533	2202.18	36.8595	1337.59	119.308	2202.18	32.8882	1337.59	92.497	2202.18	32.0753	1337.59	123.799	2202.18	34.3632
1340.11	142.314	2204.45	38.1877	1340.11	116.591	2204.45	35.0714	1340.11	116.72	2204.45	35.0132	1340.11	123.616	2204.45	38.6923	1340.11	163.006	2204.45	36.9243	1340.11	119.319	2204.45	33.193	1340.11	92.9515	2204.45	31.7133	1340.11	123.616	2204.45	34.5321
1342.63	140.976	2206.72	37.902	1342.63	115.586	2206.72	35.5336	1342.63	115.574	2206.72	35.0329	1342.63	122.704	2206.72	37.7976	1342.63	162.318	2206.72	36.9514	1342.63	119.131	2206.72	32.7807	1342.63	92.1303	2206.72	32.4875	1342.63	122.704	2206.72	34.1432
1345.14	141.894	2208.98	38.0196	1345.14	114.617	2208.98	36.2647	1345.14	115.941	2208.98	35.0855	1345.14	123.003	2208.98	37.7814	1345.14	162.582	2208.98	36.5216	1345.14	119.686	2208.98	32.9364	1345.14	93.2667	2208.98	31.6201	1345.14	123.003	2208.98	34.3291
1347.66	142.918	2211.25	37.8796	1347.66	115.42	2211.25	34.8361	1347.66	116.02	2211.25	35.4605	1347.66	122.294	2211.25	37.3968	1347.66	162.63	2211.25	36.7351	1347.66	118.697	2211.25	32.9846	1347.66	92.4909	2211.25	31.5771	1347.66	122.294	2211.25	34.4274
1350.17	140.541	2213.51	38.1204	1350.17	115.725	2213.51	35.3908	1350.17	115.401	2213.51	35.2401	1350.17	123.034	2213.51	37.7045	1350.17	161.121	2213.51	36.6486	1350.17	119.164	2213.51	32.8575	1350.17	92.1394	2213.51	32.2509	1350.17	123.034	2213.51	34.8013
1352.69	140.859	2215.78	37.9272	1352.69	114.913	2215.78	35.4664	1352.69	114.569	2215.78	35.9868	1352.69	123.19	2215.78	38.0405	1352.69	162.139	2215.78	36.0838	1352.69	118.411	2215.78	33.2039	1352.69	92.3242	2215.78	31.6487	1352.69	123.19	2215.78	33.9017
1355.2	140.392	2218.04	37.6415	1355.2	115.014	2218.04	35.2773	1355.2	114.591	2218.04	36.6053	1355.2	121.72	2218.04	37.0688	1355.2	160.967	2218.04	36.5081	1355.2	119.058	2218.04	33.0461	1355.2	91.1515	2218.04	31.4516	1355.2	121.72	2218.04	33.7415
1357.71	141.804	2220.31	37.8095	1357.71	115.339	2220.31	35.3319	1357.71	115.16	2220.31	35.3618	1357.71	121.828	2220.31	37.7652	1357.71	161.058	2220.31	35.9216	1357.71	116.856	2220.31	33.1842	1357.71	92.4697	2220.31	31.1505	1357.71	121.828	2220.31	34.1581
1360.22	140.745	2222.57	37.2493	1360.22	115.229	2222.57	36.1092	1360.22	113.731	2222.57	35.3618	1360.22	121.333	2222.57	37.2105	1360.22	159.93	2222.57	36.3514	1360.22	117.975	2222.57	32.9167	1360.22	92.3303	2222.57	31.5771	1360.22	121.333	2222.57	33.7222
1362.73	140.631	2224.83	37.5546	1362.73	113.652	2224.83	34.6639	1362.73	115.613	2224.83	34.6842	1362.73	121.582	2224.83	36.9514	1362.73	159.985	2224.83	36.7162	1362.73	117.908	2224.83	32.8509	1362.73	91.5788	2224.83	32.0215	1362.73	121.582	2224.83	34.0812
1365.24	140.651	2227.09	37.3053	1365.24	114.125	2227.09	35.3361	1365.24	114.877	2227.09	35.3487	1365.24	121.741	2227.09	37.0486	1365.24	160.424	2227.09	35.5189	1365.24	117.347	2227.09	32.7675	1365.24	91.7636	2227.09	30.3441	1365.24	121.741	2227.09	33.703
1367.75	140.502	2229.35	37.4818	1367.75	113.643	2229.35	34.8151	1367.75	114.417	2229.35	34.8454	1367.75	121.82	2229.35	37.9271	1367.75	159.642	2229.35	35.9324	1367.75	117.019	2229.35	32.8311	1367.75	91.297	2229.35	31.6344	1367.75	121.82	2229.35	34.0299
1370.26	140.62	2231.61	36.5938	1370.26	113.78	2231.61	35.4244	1370.26	114.969	2231.61	34.8191	1370.26	122.672	2231.61	36.6356	1370.26	159.67	2231.61	36.6811	1370.26	117.456	2231.61	33.6864	1370.26	91.4333	2231.61	31.5556	1370.26	122.672	2231.61	33.8697
1372.77	138.639	2233.87	37.4202	1372.77	114.475	2233.87	35.6597	1372.77	114.28	2233.87	35.3191	1372.77	120.841	2233.87	36.5709	1372.77	159.985	2233.87	35.7919	1372.77	115.447	2233.87	32.8816	1372.77	90.9727	2233.87	30.8208	1372.77	120.841	2233.87	33.9594
1375.28	139.745	2236.13	37.4202	1375.28	113.649	2236.13	34.5882	1375.28	113.319	2236.13	33.9211	1375.28	121.005	2236.13	38.0405	1375.28	159.018	2236.13	35.1946	1375.28	116.886	2236.13	32.9912	1375.28	91.7818	2236.13	31.0645	1375.28	121.005	2236.13	34.0085
1377.78	138.576	2238.39	36.8123	1377.78	112.91	2238.39	34.8866	1377.78	112.798	2238.39	34.2204	1377.78	120.839	2238.39	37.5263	1377.78	158.521	2238.39	35.5135	1377.78	117.469	2238.39	32.9013	1377.78	90.7424	2238.39	31.2939	1377.78	120.839	2238.39	33.5278
1380.29	138.973	2240.65	37.1597	1380.29	113.191	2240.65	34.8193	1380.29	113.403	2240.65	34.8224	1380.29	120.714	2240.65	37.2591	1380.29	158.873	2240.65	37.0405	1380.29	116.747	2240.65	32.2961	1380.29	89.9485	2240.65	30.6344	1380.29	120.714	2240.65	33.6496
1382.8	139.063	2242.91	36.7115	1382.8	112.539	2242.91	33.9328	1382.8	112.821	2242.91	35.3421	1382.8	120.19	2242.91	36.8745	1382.8	157.703	2242.91	35.1486	1382.8	116.25	2242.91	32.1645	1382.8	90.0091	2242.91	31.8566	1382.8	120.19	2242.91	33.4145
1385.3	137.565	2245.16	36.5742	1385.3	113.617	2245.16	33.8487	1385.3	112.731	2245.16	34.2928	1385.3	120.069	2245.16	37.5385	1385.3	158.348	2245.16	35.773	1385.3	116.003	2245.16	32.5921	1385.3	90.8606	2245.16	31.233	1385.3	120.069	2245.16	34.4188
1387.8	138.612	2247.42	36.2913	1387.8	113.525	2247.42	35.063	1387.8	113.44	2247.42	34.7138	1387.8	119.651	2247.42	36.5142	1387.8	157.352	2247.42	35.8595	1387.8	116.792	2247.42	32.0351	1387.8	90.8212	2247.42	29.7885	1387.8	119.651	2247.42	33.0705
1390.31	137.69	2249.67	37.1345	1390.31	111.965	2249.67	34.9832	1390.31	113.518	2249.67	35.2336	1390.31	119.19	2249.67	37.9109	1390.31	158.588	2249.67	36.2649	1390.31	115.056	2249.67	32.7193	1390.31	90.2394	2249.67	30.5878	1390.31	119.19	2249.67	33.1047
1392.81	137.859	2251.93	36.7703	1392.81	112.559	2251.93	34.8277	1392.81	111.885	2251.93	35.2697	1392.81	119.344	2251.93	36.502	1392.81	157.576	2251.93	35.7649	1392.81	114.275	2251.93	32.8224	1392.81	90.3212	2251.93	30.2366	1392.81	119.344	2251.93	33.2115
1395.31	137.749	2254.18	36.9916	1395.31	111.945	2254.18	35.2689	1395.31	112.241	2254.18	34.6579	1395.31	119.751	2254.18	36.3806	1395.31	157.558	2254.18	36.3595	1395.31	114.819	2254.18	31.7259	1395.31	89.703	2254.18	30.6344	1395.31	119.751	2254.18	33.6346
1397.81	137.498	2256.43	37.0084	1397.81	112.49	2256.43	33.9958	1397.81	111.947	2256.43	33.9309	1397.81	118.91	2256.43	37.8664	1397.81	157.515	2256.43	35.4595	1397.81	113.911	2256.43	31.864	1397.81	90.2848	2256.43	30.491	1397.81	118.91	2256.43	33.3718
1400.31	138.376	2258.69	37.1176	1400.31	110.957	2258.69	35.4538	1400.31	112.613	2258.69	35.1743	1400.31	119.415	2258.69	36.413	1400.31	156.23	2258.69	36.4297	1400.31	114.733	2258.69	31.9189	1400.31	88.4879	2258.69	31.2616	1400.31	119.415	2258.69	33.2094
1402.81	136.298	2260.94	36.9972	1402.81	110.904	2260.94	34.1008	1402.81	112.101	2260.94	34.0757	1402.81	119.138	2260.94	36.3077	1402.81	155.303	2260.94	35.8	1402.81	114.708	2260.94	31.8092	1402.81	88.3727	2260.94	31.0896	1402.81	119.138	2260.94	33.2821
1405.31	136.729	2263.19	36.7871	1405.31	111.041	2263.19	35.8067	1405.31	112.322	2263.19	34.9375	1405.31	118.431	2263.19	36.7814	1405.31	156.17	2263.19	35.6703	1405.31	115.069	2263.19	32.5219	1405.31	89.1636	2263.19	29.9892	1405.31	118.431	2263.19	33.5748
1407.8	137.059	2265.44	36.3277	1407.8	111.759	2265.44	34.6134	1407.8	112.213	2265.44	34.3125	1407.8	118.185	2265.44	36.7692	1407.8	154.539	2265.44	35.527	1407.8	114.253	2265.44	31.5636	1407.8	88.3879	2265.44	29.9355	1407.8	118.185	2265.44	32.7821
1410.3	136.153	2267.69	36.3053	1410.3	112.238	2267.69	34.8151	1410.3	112.196	2267.69	35.0461	1410.3	118.46	2267.69	35.834	1410.3	154.9	2267.69	35.7297	1410.3	113.9	2267.69	32.2697	1410.3	90.3182	2267.69	31.3548	1410.3	118.46	2267.69	33.2735
1412.8	136.996	2269.94	36.0896	1412.8	110.13	2269.94	33.8739	1412.8	111.479	2269.94	33.9803	1412.8	118.405	2269.94	35.8057	1412.8	154.985	2269.94	35.6946	1412.8	114.133	2269.94	30.6031	1412.8	88.4273	2269.94	29.9319	1412.8	118.405	2269.94	33.0299
1415.29	136.169	2272.19	36.2045	1415.29	111.467	2272.19	34.563	1415.29	112.036	2272.19	34.4507	1415.29	118.593	2272.19	37.1538	1415.29	155.297	2272.19	34.6378	1415.29	114.322	2272.19	32.1908	1415.29	89.5	2272.19	30.491	1415.29	118.593	2272.19	32.891
1417.79	135.588	2274.43	36.8095	1417.79	110.945	2274.43	33.6933	1417.79	111.936	2274.43	34.5329	1417.79	118.545	2274.43	35.7247	1417.79	154.991	2274.43	35.3297	1417.79	113.419	2274.43	32.4539	1417.79	87.5364	2274.43	29.6738	1417.79	118.545	2274.43	33.3291
1420.28	136.871	2276.68	36.465	1420.28	111.559	2276.68	34.0672	1420.28	111.16	2276.68	33.9276	1420.28	117.823	2276.68	36.5466	1420.28	154.997	2276.68	35.2459	1420.28	113.336	2276.68	31.5855	1420.28	89.1	2276.68	31.2007	1420.28	117.823	2276.68	32.6538
1422.77	135.212	2278.93	36.2773	1422.77	110.62	2278.93	34.9958	1422.77	111.577	2278.93	34.9572	1422.77	118.611	2278.93	36.7045	1422.77	154.212	2278.93	34.9892	1422.77	112.633	2278.93	32.3136	1422.77	88.4455	2278.93	30.0179	1422.77	118.611	2278.93	33.3932
1425.26	137.016	2281.17	36.6695	1425.26	110.632	2281.17	33.7899	1425.26	111.896	2281.17	34.2171	1425.26	118.849	2281.17	36.1012	1425.26	153.606	2281.17	35.1216	1425.26	113.153	2281.17	31.6513	1425.26	88.4879	2281.17	29.7742	1425.26	118.849	2281.17	32.9808
1427.76	135.306	2283.42	36.3333	1427.76	111.241	2283.42	34.2899	1427.76	111.025	2283.42	33.5362	1427.76	117.913	2283.42	35.8583	1427.76	153.685	2283.42	34.9514	1427.76	112.608	2283.42	32.4254	1427.76	87.4545	2283.42	29.405	1427.76	117.913	2283.42	32.4594
1430.25	136.075	2285.66	37.0784	1430.25	110.226	2285.66	33.3824	1430.25	111.42	2285.66	34.6447	1430.25	117.13	2285.66	36.4575	1430.25	152.942	2285.66	35.527	1430.25	112.408	2285.66	31.2105	1430.25	87.9545	2285.66	30.0968	1430.25	117.13	2285.66	32.4103
1432.74	135.2	2287.91	36.2549	1432.74	110.6	2287.91	34.3361	1432.74	110.384	2287.91	34.1316	1432.74	116.175	2287.91	36.1012	1432.74	151.873	2287.91	35.1216	1432.74	112.236	2287.91	31.5504	1432.74	87.5091	2287.91	30.362	1432.74	116.175	2287.91	32.6282
1435.22	134.518	2290.15	36.1933	1435.22	110.49	2290.15	35.2269	1435.22	110.443	2290.15	34.1941	1435.22	116.447	2290.15	36.0162	1435.22	151.703	2290.15	35.5919	1435.22	111.608	2290.15	31.5636	1435.22	87.4455	2290.15	30.5627	1435.22	116.447	2290.15	32.8462
1437.71	134.486	2292.39	36.986	1437.71	110.113	2292.39	34.2185	1437.71	109.697	2292.39	33.1809	1437.71	115.915	2292.39	35.3198	1437.71	151.861	2292.39	35.5514	1437.71	111.389	2292.39	32.1623	1437.71	86.7788	2292.39	30.5125	1437.71	115.915	2292.39	32.6538
1440.2	131.698	2294.64	36.3333	1440.2	109.504	2294.64	34.2395	1440.2	109.109	2294.64	33.6776	1440.2	116.008	2294.64	35.9474	1440.2	152.242	2294.64	35.0892	1440.2	110.461	2294.64	31.5548	1440.2	86.5879	2294.64	30.4122	1440.2	116.008	2294.64	32.4829
1442.69	133.565	2296.88	36.2745	1442.69	108.69	2296.88	33.5294	1442.69	108.235	2296.88	33.2862	1442.69	115.085	2296.88	36.5425	1442.69	150.961	2296.88	34.6324	1442.69	111.356	2296.88	31.7105	1442.69	86.1152	2296.88	29.3226	1442.69	115.085	2296.88	31.9551
1445.17	133.349	2299.12	35.4958	1445.17	107.928	2299.12	33.3782	1445.17	109.078	2299.12	33.8947	1445.17	114.437	2299.12	36.1903	1445.17	150.239	2299.12	34.5838	1445.17	109.111	2299.12	32.2127	1445.17	85.9212	2299.12	29.9928	1445.17	114.437	2299.12	33.1282
1447.66	131.529	2301.36	35.7927	1447.66	106.93	2301.36	34.2605	1447.66	107.616	2301.36	33.3553	1447.66	115.251	2301.36	36.6761	1447.66	150.273	2301.36	34.8297	1447.66	109.85	2301.36	31.5395	1447.66	86.6	2301.36	28.6738	1447.66	115.251	2301.36	32.703
1450.14	132.714	2303.6	36.5014	1450.14	107.67	2303.6	33.6765	1450.14	108.241	2303.6	33.8684	1450.14	115.003	2303.6	35.6599	1450.14	149.891	2303.6	34.4432	1450.14	111.211	2303.6	31.614	1450.14	86.8485	2303.6	30.1326	1450.14	115.003	2303.6	32.0833
1452.63	131.129	2305.84	35.1569	1452.63	107.861	2305.84	33.8193	1452.63	108.395	2305.84	33.6349	1452.63	114.741	2305.84	36.4575	1452.63	150.77	2305.84	34.6946	1452.63	110.156	2305.84	31.057	1452.63	85.6939	2305.84	29.4516	1452.63	114.741	2305.84	32.3953
1455.11	132.055	2308.07	35.7059	1455.11	108.122	2308.07	34.1471	1455.11	108.529	2308.07	34.1612	1455.11	113.254	2308.07	36.4494	1455.11	149.227	2308.07	33.9541	1455.11	109.797	2308.07	31.2566	1455.11	86.7303	2308.07	29.5448	1455.11	113.254	2308.07	33.156
1457.59	132.055	2310.31	35.0252	1457.59	106.441	2310.31	33.0378	1457.59	106.613	2310.31	33.7993	1457.59	113.172	2310.31	35.6883	1457.59	148.461	2310.31	34.7568	1457.59	108.658	2310.31	31.2061	1457.59	85.4788	2310.31	29.6093	1457.59	113.172	2310.31	32.0726
1460.07	131.145	2312.55	36.0756	1460.07	107.029	2312.55	33.7689	1460.07	106.91	2312.55	33.7632	1460.07	113.791	2312.55	35.753	1460.07	149.724	2312.55	34.873	1460.07	109.142	2312.55	30.9035	1460.07	86.2242	2312.55	29.8925	1460.07	113.791	2312.55	32.8269
1462.56	130.216	2314.79	35.8459	1462.56	106.472	2314.79	32.8866	1462.56	106.661	2314.79	33.977	1462.56	113.13	2314.79	35.6721	1462.56	147.618	2314.79	33.8162	1462.56	108.053	2314.79	30.6645	1462.56	85.0939	2314.79	30.2079	1462.56	113.13	2314.79	32.1154
1465.04	130.361	2317.02	35.028	1465.04	105.875	2317.02	34.1176	1465.04	106.852	2317.02	32.5592	1465.04	112.939	2317.02	36.0486	1465.04	149.27	2317.02	34.3703	1465.04	108.153	2317.02	30.7895	1465.04	85.7091	2317.02	30.3118	1465.04	112.939	2317.02	32.7137
1467.51	130.11	2319.26	35.479	1467.51	105.525	2319.26	33.5462	1467.51	105.291	2319.26	33.648	1467.51	112.22	2319.26	35.2834	1467.51	147.948	2319.26	34.727	1467.51	107.564	2319.26	31.1711	1467.51	84.3667	2319.26	29.914	1467.51	112.22	2319.26	31.4915
1469.99	129.533	2321.49	35.8768	1469.99	104.959	2321.49	34.3866	1469.99	105.308	2321.49	33.2434	1469.99	112.46	2321.49	36.7976	1469.99	147.676	2321.49	34.7054	1469.99	107.642	2321.49	31.1162	1469.99	84.1182	2321.49	29.1183	1469.99	112.46	2321.49	33.3397
1472.47	129.02	2323.72	35.3641	1472.47	105.446	2323.72	33.2521	1472.47	105.188	2323.72	33.9178	1472.47	111.024	2323.72	35.8947	1472.47	147.53	2323.72	34.2459	1472.47	107.386	2323.72	31.3706	1472.47	84.6879	2323.72	29.4301	1472.47	111.024	2323.72	32.391
1474.95	129.255	2325.96	35.6667	1474.95	104.774	2325.96	34.3109	1474.95	106.062	2325.96	33.2105	1474.95	111.212	2325.96	36.2146	1474.95	146.152	2325.96	34.6811	1474.95	107.303	2325.96	31.432	1474.95	83.8545	2325.96	30.448	1474.95	111.212	2325.96	33.3697
1477.42	128.153	2328.19	36.9468	1477.42	103.759	2328.19	35.6429	1477.42	104.955	2328.19	34.8553	1477.42	111.312	2328.19	37.2713	1477.42	146.955	2328.19	35.9459	1477.42	106.242	2328.19	32.5548	1477.42	83.4182	2328.19	31.4229	1477.42	111.312	2328.19	34.5427
1479.9	127.898	2330.42	39.2633	1479.9	103.493	2330.42	37.8361	1479.9	104.686	2330.42	36.5066	1479.9	111.317	2330.42	38.8664	1479.9	147.285	2330.42	37.5595	1479.9	106.819	2330.42	34.4123	1479.9	83.1121	2330.42	33.0573	1479.9	111.317	2330.42	35.4402
1482.37	129.263	2332.65	38.2241	1482.37	102.901	2332.65	35.895	1482.37	104.521	2332.65	35.1151	1482.37	111.302	2332.65	37.4777	1482.37	145.827	2332.65	36.2459	1482.37	106.9	2332.65	33.193	1482.37	83.4061	2332.65	31.405	1482.37	111.302	2332.65	34.0598
1484.85	127.949	2334.88	35.5014	1484.85	103.707	2334.88	33.6092	1484.85	104.126	2334.88	33.1776	1484.85	111.627	2334.88	36.1579	1484.85	146.412	2334.88	34.473	1484.85	105.886	2334.88	31.4737	1484.85	82.5879	2334.88	29.9713	1484.85	111.627	2334.88	32.3953
1487.32	126.243	2337.11	35.9748	1487.32	103.043	2337.11	32.8235	1487.32	103.829	2337.11	32.8388	1487.32	109.717	2337.11	34.9879	1487.32	145.239	2337.11	34.1027	1487.32	104.617	2337.11	30.8443	1487.32	82.4879	2337.11	29.7384	1487.32	109.717	2337.11	31.906
1489.8	126.188	2339.34	35.1625	1489.8	102.751	2339.34	33.4076	1489.8	104.126	2339.34	33.648	1489.8	110.167	2339.34	34.9838	1489.8	144.636	2339.34	33.6081	1489.8	105.347	2339.34	30.2654	1489.8	82.3182	2339.34	28.8817	1489.8	110.167	2339.34	31.6987
1492.27	126.929	2341.57	35.5266	1492.27	102.794	2341.57	33.1765	1492.27	103.731	2341.57	32.9342	1492.27	109.405	2341.57	35.2308	1492.27	145.061	2341.57	33.8946	1492.27	105.3	2341.57	30.9518	1492.27	82.4091	2341.57	29.5125	1492.27	109.405	2341.57	31.8077
1494.74	127.22	2343.8	35.0168	1494.74	102.954	2343.8	32.9412	1494.74	103.465	2343.8	32.102	1494.74	109.847	2343.8	35.6599	1494.74	144.27	2343.8	34.1622	1494.74	104.594	2343.8	31.5	1494.74	82.7152	2343.8	29.0143	1494.74	109.847	2343.8	32.0769
1497.21	126.906	2346.03	35.7647	1497.21	102.139	2346.03	33.4874	1497.21	103.05	2346.03	32.6809	1497.21	108.603	2346.03	33.8381	1497.21	143.755	2346.03	33.9081	1497.21	103.833	2346.03	30.9189	1497.21	81.8545	2346.03	29.1039	1497.21	108.603	2346.03	31.3397
1499.68	126.533	2348.25	35.8768	1499.68	101.974	2348.25	33.6891	1499.68	102.852	2348.25	32.5164	1499.68	107.476	2348.25	35.5628	1499.68	144.261	2348.25	33.7757	1499.68	104.594	2348.25	31.0263	1499.68	81.2909	2348.25	29.5735	1499.68	107.476	2348.25	31.8803
1502.15	125.318	2350.48	35.1597	1502.15	102.272	2350.48	32.9244	1502.15	102.333	2350.48	32.9342	1502.15	108.698	2350.48	34.7935	1502.15	142.288	2350.48	33.4865	1502.15	103.267	2350.48	30.2675	1502.15	81.0242	2350.48	29.0609	1502.15	108.698	2350.48	31.6282
1504.62	125.475	2352.7	35.7059	1504.62	102.562	2352.7	33.9454	1504.62	101.185	2352.7	32.5921	1504.62	108.013	2352.7	34.9919	1504.62	142.248	2352.7	34.5703	1504.62	103.969	2352.7	31.1009	1504.62	81.5606	2352.7	28.767	1504.62	108.013	2352.7	32.0748
1507.08	125.071	2354.93	34.2745	1507.08	101.014	2354.93	32.9328	1507.08	101.782	2354.93	33.0658	1507.08	108.214	2354.93	34.9231	1507.08	142.452	2354.93	33.3297	1507.08	103.336	2354.93	30.0526	1507.08	80.7121	2354.93	28.8638	1507.08	108.214	2354.93	31.8034
1509.55	124.396	2357.15	35.6499	1509.55	99.9362	2357.15	32.458	1509.55	100.938	2357.15	32.6579	1509.55	107.675	2357.15	35.3441	1509.55	142.703	2357.15	33.6216	1509.55	103.139	2357.15	30.7961	1509.55	80.6333	2357.15	29.8315	1509.55	107.675	2357.15	31.7393
1512.02	124.961	2359.38	35.2577	1512.02	101.243	2359.38	33.3067	1512.02	101.653	2359.38	31.5	1512.02	107.542	2359.38	35.0081	1512.02	141.297	2359.38	33.773	1512.02	103.2	2359.38	30.386	1512.02	80.8182	2359.38	29.0681	1512.02	107.542	2359.38	31.9487
1514.48	123.553	2361.6	35.0952	1514.48	100.565	2361.6	32.6975	1514.48	100.994	2361.6	32.9868	1514.48	107.862	2361.6	36.5385	1514.48	141.694	2361.6	33.9486	1514.48	103.644	2361.6	30.1031	1514.48	80.0273	2361.6	29.4552	1514.48	107.862	2361.6	32.344
1516.95	123.647	2363.82	35.619	1516.95	101.464	2363.82	32.7101	1516.95	100.902	2363.82	32.2434	1516.95	106.13	2363.82	34.8785	1516.95	141.167	2363.82	33.2676	1516.95	102.917	2363.82	30.6316	1516.95	79.803	2363.82	29.7168	1516.95	106.13	2363.82	31.3013
1519.41	124.518	2366.04	35.7171	1519.41	100.464	2366.04	33.1975	1519.41	100.457	2366.04	33.0987	1519.41	107.381	2366.04	34.8462	1519.41	141.573	2366.04	33.7865	1519.41	101.983	2366.04	30.6316	1519.41	80.1727	2366.04	29.2975	1519.41	107.381	2366.04	32.1624
1521.87	123.392	2368.26	35.0952	1521.87	99.9101	2368.26	32.6933	1521.87	101.874	2368.26	32.6546	1521.87	106.28	2368.26	36.2996	1521.87	140.191	2368.26	34.4541	1521.87	101.939	2368.26	30.4912	1521.87	79.5697	2368.26	28.6667	1521.87	106.28	2368.26	31.5556
1524.33	123.102	2370.48	35.2073	1524.33	100.186	2370.48	33.5882	1524.33	100.431	2370.48	32.5493	1524.33	106.066	2370.48	34.6842	1524.33	140.964	2370.48	34.8054	1524.33	102.383	2370.48	30.9627	1524.33	79.4879	2370.48	29.2975	1524.33	106.066	2370.48	31.8291
1526.8	122.639	2372.7	34.1877	1526.8	99.4348	2372.7	33.437	1526.8	100.14	2372.7	32.6086	1526.8	105.82	2372.7	34.749	1526.8	140.539	2372.7	33.427	1526.8	100.872	2372.7	30.3662	1526.8	79.5636	2372.7	28.2867	1526.8	105.82	2372.7	31.2863
1529.26	123.235	2374.92	35.0616	1529.26	99.771	2374.92	33.8151	1529.26	100.039	2374.92	32.6645	1529.26	106.275	2374.92	36.0243	1529.26	139.803	2374.92	33.9649	1529.26	101.547	2374.92	30.5066	1529.26	79.7455	2374.92	28.0717	1529.26	106.275	2374.92	31.8333
1531.72	122.424	2377.14	34.4314	1531.72	98.7391	2377.14	32.7185	1531.72	99.7619	2377.14	32.6053	1531.72	105.868	2377.14	34.8543	1531.72	138.4	2377.14	33.3324	1531.72	101.408	2377.14	30.2851	1531.72	79.3848	2377.14	27.638	1531.72	105.868	2377.14	31.5406
1534.18	122.282	2379.36	35.3866	1534.18	99.6783	2379.36	32.2311	1534.18	99.3445	2379.36	32.9309	1534.18	105.299	2379.36	34.9798	1534.18	140.315	2379.36	33.8135	1534.18	101.217	2379.36	30.9956	1534.18	79.2394	2379.36	29.0143	1534.18	105.299	2379.36	31.2799
1536.63	121.584	2381.58	35.112	1536.63	98.0696	2381.58	32.605	1536.63	98.6723	2381.58	32.8322	1536.63	105.447	2381.58	35.2146	1536.63	140.109	2381.58	33.5541	1536.63	101.783	2381.58	29.807	1536.63	77.6879	2381.58	29.0466	1536.63	105.447	2381.58	31.2607
1539.09	122.741	2383.79	34.6471	1539.09	98.4116	2383.79	32.4622	1539.09	99.6751	2383.79	32.7664	1539.09	105.201	2383.79	35.5789	1539.09	139.424	2383.79	33.6	1539.09	101.3	2383.79	30.3904	1539.09	79.0485	2383.79	28.9211	1539.09	105.201	2383.79	31.5342
1541.55	121.702	2386.01	35.3165	1541.55	98.2696	2386.01	32.6597	1541.55	98.6863	2386.01	32.8289	1541.55	105.667	2386.01	34.8947	1541.55	138.188	2386.01	33.3108	1541.55	100.825	2386.01	30.0746	1541.55	78.3061	2386.01	28.7706	1541.55	105.667	2386.01	31.0171
1544.01	121.545	2388.22	35.6275	1544.01	98.2174	2388.22	31.6597	1544.01	99.1008	2388.22	33.8322	1544.01	104.492	2388.22	34.4494	1544.01	138.87	2388.22	34.0108	1544.01	99.6028	2388.22	30.0548	1544.01	78.2788	2388.22	29.3297	1544.01	104.492	2388.22	31.7756
1546.46	120.612	2390.44	34.6947	1546.46	98.5971	2390.44	33.1387	1546.46	98.5826	2390.44	31.7961	1546.46	104.897	2390.44	34.2105	1546.46	138.533	2390.44	33.9459	1546.46	99.6972	2390.44	30.2193	1546.46	78.3788	2390.44	29.2186	1546.46	104.897	2390.44	31.5064
1548.92	121.208	2392.65	36.0028	1548.92	98.2754	2392.65	32.7941	1548.92	99.437	2392.65	32.9967	1548.92	104.548	2392.65	35.2632	1548.92	138.37	2392.65	33.5189	1548.92	100.219	2392.65	30.2018	1548.92	79.1939	2392.65	29.147	1548.92	104.548	2392.65	31.6816
1551.37	121.965	2394.86	34.5826	1551.37	98.7855	2394.86	32.2605	1551.37	98.944	2394.86	32.7993	1551.37	103.907	2394.86	34.6154	1551.37	138.43	2394.86	33.3081	1551.37	101.061	2394.86	29.75	1551.37	78.3333	2394.86	29.5986	1551.37	103.907	2394.86	31.3184
1553.82	120.839	2397.08	35.4538	1553.82	99.3014	2397.08	33.8319	1553.82	98.8515	2397.08	32.9145	1553.82	105.161	2397.08	34.2105	1553.82	137.767	2397.08	34.1973	1553.82	101.122	2397.08	29.8794	1553.82	78.8788	2397.08	29.233	1553.82	105.161	2397.08	31.3483
1556.28	122.753	2399.29	34.5798	1556.28	99.4609	2399.29	32.1933	1556.28	99.493	2399.29	32.4112	1556.28	105.103	2399.29	35.336	1556.28	138.788	2399.29	32.9541	1556.28	100.736	2399.29	30.3004	1556.28	79.497	2399.29	28.4337	1556.28	105.103	2399.29	31.6667
1558.73	121.906	2401.5	34.8095	1558.73	98.3768	2401.5	33.6387	1558.73	99.1653	2401.5	32.7467	1558.73	104.251	2401.5	34.8016	1558.73	138.445	2401.5	34.5054	1558.73	99.7583	2401.5	30.2325	1558.73	79.2273	2401.5	28.319	1558.73	104.251	2401.5	31.5919
1561.18	119.2	2403.71	35.028	1561.18	98.2174	2403.71	32.0924	1561.18	98.9356	2403.71	32.7072	1561.18	103.508	2403.71	35.6032	1561.18	136.327	2403.71	33.4216	1561.18	99.3028	2403.71	29.932	1561.18	78.2455	2403.71	29.3118	1561.18	103.508	2403.71	32.0534
1563.63	120.976	2405.92	34.3894	1563.63	97.5797	2405.92	32.6176	1563.63	98.0112	2405.92	32.3947	1563.63	104.008	2405.92	34.3158	1563.63	137.212	2405.92	33.9514	1563.63	99.6167	2405.92	30.5658	1563.63	78.1758	2405.92	29.2616	1563.63	104.008	2405.92	31.2543
1566.08	120.706	2408.13	34.5294	1566.08	97.6551	2408.13	32.6092	1566.08	98.9132	2408.13	32.7599	1566.08	103.772	2408.13	35.0121	1566.08	136.579	2408.13	34.3216	1566.08	99.3417	2408.13	29.6667	1566.08	77.6061	2408.13	28.7348	1566.08	103.772	2408.13	31.2201
1568.53	121.141	2410.34	34.3109	1568.53	97.5565	2410.34	32.6387	1568.53	98.0392	2410.34	33.023	1568.53	103.471	2410.34	35.3279	1568.53	137.491	2410.34	33.5703	1568.53	98.2194	2410.34	30.1338	1568.53	78.1273	2410.34	29.3548	1568.53	103.471	2410.34	31.2564
1570.98	119.031	2412.55	35.4454	1570.98	97.713	2412.55	33.3908	1570.98	98.4398	2412.55	31.9836	1570.98	104.41	2412.55	35.2024	1570.98	135.952	2412.55	33.7973	1570.98	99.0167	2412.55	29.6711	1570.98	77.9364	2412.55	28.3656	1570.98	104.41	2412.55	31.5705
1573.42	121.039	2414.76	35.7255	1573.42	97.5623	2414.76	32.7479	1573.42	98.8375	2414.76	33.352	1573.42	103.476	2414.76	34.7287	1573.42	136.306	2414.76	33.6135	1573.42	100.15	2414.76	30.4035	1573.42	77.6485	2414.76	28.5125	1573.42	103.476	2414.76	31.094
1575.87	121.129	2416.96	35.0924	1575.87	98.3217	2416.96	32.7479	1575.87	98.2941	2416.96	33.2796	1575.87	103.463	2416.96	35.2794	1575.87	136.097	2416.96	32.9027	1575.87	98.8056	2416.96	30.1162	1575.87	77.7636	2416.96	28.828	1575.87	103.463	2416.96	30.9594
1578.32	120.737	2419.17	35.521	1578.32	98.658	2419.17	33.2059	1578.32	99.5378	2419.17	32.2533	1578.32	104.442	2419.17	34.8785	1578.32	136.809	2419.17	33.5432	1578.32	99.3056	2419.17	29.6294	1578.32	78.4545	2419.17	28.4373	1578.32	104.442	2419.17	31.2927
1580.76	122.239	2421.38	34.9048	1580.76	100.099	2421.38	31.9496	1580.76	100.182	2421.38	32.0921	1580.76	104.788	2421.38	33.9514	1580.76	136.073	2421.38	32.9514	1580.76	99.9833	2421.38	30.2105	1580.76	78.3818	2421.38	28.6093	1580.76	104.788	2421.38	30.8056
1583.21	122.808	2423.58	34.9272	1583.21	100.788	2423.58	32.5	1583.21	102.77	2423.58	32.1382	1583.21	105.183	2423.58	34.4939	1583.21	137.327	2423.58	33.9	1583.21	100.231	2423.58	30.1864	1583.21	78.503	2423.58	29.5663	1583.21	105.183	2423.58	31.5897
1585.65	124.169	2425.78	35.2801	1585.65	102.174	2425.78	32.0378	1585.65	102.625	2425.78	32.8914	1585.65	106.757	2425.78	35.0688	1585.65	136.464	2425.78	33.2162	1585.65	100.111	2425.78	29.5504	1585.65	78.9212	2425.78	28.9104	1585.65	106.757	2425.78	31.188
1588.09	121.702	2427.99	34.5966	1588.09	101.507	2427.99	33.6429	1588.09	101.882	2427.99	31.6118	1588.09	105.677	2427.99	34.9433	1588.09	136.552	2427.99	33.2432	1588.09	99.7917	2427.99	29.5022	1588.09	78.7818	2427.99	29.4229	1588.09	105.677	2427.99	31.406
1590.54	122.192	2430.19	35.0336	1590.54	99.7942	2430.19	32.5546	1590.54	100.989	2430.19	31.9967	1590.54	105.164	2430.19	34.0121	1590.54	135.382	2430.19	33.2351	1590.54	99.5167	2430.19	29.1776	1590.54	78.9152	2430.19	28.0932	1590.54	105.164	2430.19	31.5
1592.98	122.969	2432.39	34.3866	1592.98	99.6	2432.39	32.8403	1592.98	101.947	2432.39	32.6447	1592.98	105.5	2432.39	34.6842	1592.98	136.445	2432.39	33.473	1592.98	99.0917	2432.39	29.4671	1592.98	77.4818	2432.39	29.4839	1592.98	105.5	2432.39	31.2457
1595.42	124.196	2434.6	34.8936	1595.42	104.009	2434.6	32.9202	1595.42	105.675	2434.6	31.2895	1595.42	107.68	2434.6	35.5587	1595.42	136.248	2434.6	32.3054	1595.42	99.2194	2434.6	29.5439	1595.42	80.0879	2434.6	28.7634	1595.42	107.68	2434.6	31.7628
1597.86	129.114	2436.8	35.4342	1597.86	107.965	2436.8	32.5252	1597.86	110.669	2436.8	32.0263	1597.86	110.902	2436.8	34.4656	1597.86	138.127	2436.8	34.1216	1597.86	102.642	2436.8	30.0899	1597.86	83.4545	2436.8	28.7168	1597.86	110.902	2436.8	31.7863
1600.3	134.604	2439	34.2605	1600.3	114.157	2439	32.0504	1600.3	119.263	2439	32.25	1600.3	115.757	2439	34.9636	1600.3	141.73	2439	32.8054	1600.3	104.036	2439	29.8772	1600.3	84.9273	2439	28.6703	1600.3	115.757	2439	31.4765
1602.74	140.286	2441.2	35.1961	1602.74	120.11	2441.2	31.6092	1602.74	122.902	2441.2	33.2138	1602.74	119.339	2441.2	34.3563	1602.74	144.252	2441.2	33.427	1602.74	106.236	2441.2	30.1009	1602.74	88.0667	2441.2	29.3262	1602.74	119.339	2441.2	31.5107
1605.18	135.29	2443.4	34.3782	1605.18	114.148	2443.4	32.7311	1605.18	117.961	2443.4	32.148	1605.18	115.963	2443.4	35.0891	1605.18	141.609	2443.4	33.0784	1605.18	104.322	2443.4	29.2171	1605.18	84.4424	2443.4	28.595	1605.18	115.963	2443.4	30.7991
1607.61	127.09	2445.6	35.0224	1607.61	105.304	2445.6	33.2353	1607.61	108.249	2445.6	33.0066	1607.61	108.807	2445.6	35.3077	1607.61	137.485	2445.6	34.0703	1607.61	101.714	2445.6	30.4013	1607.61	81.1121	2445.6	29.2043	1607.61	108.807	2445.6	31.75
1610.05	122.522	2447.8	33.7591	1610.05	100.481	2447.8	31.979	1610.05	101.333	2447.8	32.5559	1610.05	105.28	2447.8	33.8704	1610.05	136.23	2447.8	33.5919	1610.05	98.5528	2447.8	28.8925	1610.05	77.9939	2447.8	28.1326	1610.05	105.28	2447.8	31.1902
1612.48	119.49	2449.99	35.3277	1612.48	98.2319	2449.99	32.0966	1612.48	99.423	2449.99	32.7039	1612.48	102.299	2449.99	34.8826	1612.48	133.973	2449.99	33.2973	1612.48	97.3083	2449.99	30.318	1612.48	77.9515	2449.99	28.7527	1612.48	102.299	2449.99	31.1197
1614.92	118.302	2452.19	34.3838	1614.92	96.5594	2452.19	32.7395	1614.92	97.7815	2452.19	32.75	1614.92	101.984	2452.19	34.583	1614.92	133.185	2452.19	32.9514	1614.92	97.4889	2452.19	29.1447	1614.92	76.0182	2452.19	28.2437	1614.92	101.984	2452.19	31.3184
1617.35	118.663	2454.39	34.2409	1617.35	95.9536	2454.39	31.9958	1617.35	96.4538	2454.39	32.2105	1617.35	100.881	2454.39	35.081	1617.35	132.282	2454.39	32.5973	1617.35	96.6944	2454.39	29.4561	1617.35	76.503	2454.39	29.7527	1617.35	100.881	2454.39	30.7009
1619.79	116.686	2456.58	34.577	1619.79	95.5391	2456.58	33.1807	1619.79	96.1373	2456.58	33.0132	1619.79	100.362	2456.58	33.5628	1619.79	132.164	2456.58	32.5811	1619.79	95.0111	2456.58	29.5066	1619.79	75.7667	2456.58	28.4014	1619.79	100.362	2456.58	30.9551
1622.22	117.031	2458.78	34.7395	1622.22	95.2029	2458.78	31.7059	1622.22	95.7171	2458.78	32.0822	1622.22	101.034	2458.78	34.5466	1622.22	131.83	2458.78	33.0568	1622.22	95.1778	2458.78	29.8026	1622.22	75.4455	2458.78	28.6165	1622.22	101.034	2458.78	31.1774
1624.65	117.357	2460.97	34.7731	1624.65	94.0667	2460.97	32.1345	1624.65	95.409	2460.97	31.1776	1624.65	99.381	2460.97	33.7368	1624.65	130.564	2460.97	32.4892	1624.65	95.1611	2460.97	29.8421	1624.65	75.2939	2460.97	28.5591	1624.65	99.381	2460.97	31.1346
1627.08	115.427	2463.16	35.0112	1627.08	93.8841	2463.16	32.6345	1627.08	94.8263	2463.16	32.8947	1627.08	98.9392	2463.16	33.5182	1627.08	130.321	2463.16	33.1703	1627.08	96.1361	2463.16	29.5548	1627.08	75.203	2463.16	27.9211	1627.08	98.9392	2463.16	31.0256
1629.52	113.882	2465.36	33.8487	1629.52	94.5043	2465.36	32.1303	1629.52	94.1008	2465.36	32.0395	1629.52	99.2196	2465.36	34.0202	1629.52	130.882	2465.36	32.6919	1629.52	94.6194	2465.36	29.7193	1629.52	75.0697	2465.36	29.2079	1629.52	99.2196	2465.36	30.5897
1631.95	114.031	2467.55	34.1961	1631.95	93.6551	2467.55	31.8445	1631.95	94.3417	2467.55	32.273	1631.95	99.6799	2467.55	34.4089	1631.95	131.794	2467.55	33.3486	1631.95	94.1917	2467.55	28.8399	1631.95	74.8545	2467.55	27.6774	1631.95	99.6799	2467.55	31.1026
1634.37	115.627	2469.74	34.4006	1634.37	93.7014	2469.74	31.8109	1634.37	94.2353	2469.74	31.5625	1634.37	99.0661	2469.74	34.0445	1634.37	130.061	2469.74	32.1784	1634.37	94.6917	2469.74	28.6776	1634.37	74.6939	2469.74	28.6989	1634.37	99.0661	2469.74	31.3098
1636.8	114	2471.93	33.8571	1636.8	93.1014	2471.93	31.6681	1636.8	93.1457	2471.93	31.898	1636.8	99.9735	2471.93	33.8583	1636.8	129.93	2471.93	32.9162	1636.8	94.2611	2471.93	29.261	1636.8	75.2	2471.93	27.5806	1636.8	99.9735	2471.93	31.0833
1639.23	113.945	2474.12	33.8571	1639.23	92.1826	2474.12	32.2983	1639.23	94.3081	2474.12	31.9276	1639.23	97.9497	2474.12	34.5992	1639.23	129.824	2474.12	32.9757	1639.23	93.5722	2474.12	29.4035	1639.23	73.7848	2474.12	29.3297	1639.23	97.9497	2474.12	31.0791
1641.66	114.008	2476.31	33.9916	1641.66	92.6986	2476.31	32.521	1641.66	93.3389	2476.31	31.9342	1641.66	97.7407	2476.31	33.9514	1641.66	129.115	2476.31	31.8297	1641.66	93.9083	2476.31	29.7478	1641.66	74.2212	2476.31	28.7455	1641.66	97.7407	2476.31	30.6838
1644.08	113.102	2478.5	33.7899	1644.08	92.2	2478.5	32.2563	1644.08	93.056	2478.5	32.3454	1644.08	98.1852	2478.5	34.251	1644.08	128.391	2478.5	32.4784	1644.08	93.0083	2478.5	29.0482	1644.08	73.2242	2478.5	28.1075	1644.08	98.1852	2478.5	30.8141
1646.51	113.773	2480.69	34.2157	1646.51	93.0087	2480.69	32.6387	1646.51	91.986	2480.69	32.2303	1646.51	97.6217	2480.69	34	1646.51	129.082	2480.69	32.6243	1646.51	92.5361	2480.69	29.6338	1646.51	73.8	2480.69	28.4982	1646.51	97.6217	2480.69	30.4188
1648.93	111.561	2482.88	34.6359	1648.93	91.2029	2482.88	32.1176	1648.93	91.0812	2482.88	31.977	1648.93	96.5026	2482.88	33.9595	1648.93	128.615	2482.88	32.2649	1648.93	92.6917	2482.88	28.864	1648.93	73.6697	2482.88	28.2043	1648.93	96.5026	2482.88	30.2906
1651.36	113.047	2485.07	33.8431	1651.36	92.5159	2485.07	31.042	1651.36	91.2493	2485.07	31.8586	1651.36	96.2275	2485.07	34.9919	1651.36	127.382	2485.07	32.1108	1651.36	92.4056	2485.07	29.6228	1651.36	73.5576	2485.07	26.9785	1651.36	96.2275	2485.07	31.3803
1653.78	110.812	2487.26	34.479	1653.78	90.313	2487.26	32.6513	1653.78	91.0224	2487.26	32.0987	1653.78	96.4656	2487.26	33.7085	1653.78	127.679	2487.26	32.1324	1653.78	92.1667	2487.26	29.1425	1653.78	72.203	2487.26	27.7814	1653.78	96.4656	2487.26	30.3825
1656.21	112.639	2489.44	33.2997	1656.21	90.9942	2489.44	32.2437	1656.21	91.8179	2489.44	32.3816	1656.21	96.5767	2489.44	33.5628	1656.21	127.524	2489.44	32.9081	1656.21	91.3722	2489.44	29.307	1656.21	72.9364	2489.44	28.5914	1656.21	96.5767	2489.44	30.2991
1658.63	111.902	2491.63	33.7731	1658.63	90.9942	2491.63	32.4286	1658.63	91.4958	2491.63	31.6086	1658.63	95.6032	2491.63	34.1862	1658.63	127.824	2491.63	31.5054	1658.63	92.5778	2491.63	29.3377	1658.63	72.3515	2491.63	27.9247	1658.63	95.6032	2491.63	30.8291
1661.05	111.812	2493.81	34.1092	1661.05	90.5217	2493.81	32.4244	1661.05	91.4566	2493.81	31.7401	1661.05	95.8413	2493.81	34.4291	1661.05	128.218	2493.81	32.1514	1661.05	91.0111	2493.81	29.1338	1661.05	72.2515	2493.81	28.2258	1661.05	95.8413	2493.81	30.6752
1663.47	111.525	2496	34.3697	1663.47	90.6522	2496	32.1765	1663.47	90.7311	2496	32.7401	1663.47	96.1376	2496	34.6154	1663.47	127.315	2496	32.1459	1663.47	91.1694	2496	29.8092	1663.47	72.1455	2496	28.0824	1663.47	96.1376	2496	30.1923
1665.89	111.078	2498.18	33.8852	1665.89	89.5043	2498.18	32.2689	1665.89	91.3501	2498.18	32.6316	1665.89	96.2487	2498.18	34.4251	1665.89	127	2498.18	33.0351	1665.89	90.7333	2498.18	29.2719	1665.89	71.6455	2498.18	28.3513	1665.89	96.2487	2498.18	29.8782
1668.31	110.816	2500.36	33.3501	1668.31	90.0348	2500.36	32.0882	1668.31	90.0784	2500.36	31.2237	1668.31	95.3519	2500.36	34.5628	1668.31	126.042	2500.36	32.1973	1668.31	91.3444	2500.36	29.9013	1668.31	70.7727	2500.36	27.8602	1668.31	95.3519	2500.36	30.1517
1670.73	110.69	2502.55	33.8067	1670.73	90.7623	2502.55	32.0294	1670.73	90.3277	2502.55	31.4046	1670.73	95.4497	2502.55	32.9757	1670.73	126.364	2502.55	32.9162	1670.73	91.2417	2502.55	28.557	1670.73	70.9818	2502.55	27.9391	1670.73	95.4497	2502.55	30.312
1673.14	109.298	2504.73	33.9916	1673.14	89.7043	2504.73	32.2815	1673.14	90.4538	2504.73	31.5855	1673.14	94.8836	2504.73	34.9798	1673.14	125.658	2504.73	32.7946	1673.14	89.5	2504.73	29.057	1673.14	72.1697	2504.73	28.5806	1673.14	94.8836	2504.73	30.6966
1675.56	110.212	2506.91	34.028	1675.56	88.9246	2506.91	31.7059	1675.56	89.6779	2506.91	31.5329	1675.56	95.2989	2506.91	34.4575	1675.56	125.436	2506.91	32.0838	1675.56	90.1917	2506.91	29.3816	1675.56	71.0848	2506.91	27.9283	1675.56	95.2989	2506.91	30.5385
1677.98	107.816	2509.09	33.2605	1677.98	89.342	2509.09	32.4454	1677.98	90.0084	2509.09	31.7105	1677.98	95.0238	2509.09	35.1093	1677.98	125.7	2509.09	31.9027	1677.98	90.4861	2509.09	28.7719	1677.98	70.9909	2509.09	27.8423	1677.98	95.0238	2509.09	30.438
1680.39	110.161	2511.27	33.3922	1680.39	89.2841	2511.27	32.1345	1680.39	89.5154	2511.27	32.5822	1680.39	94.1852	2511.27	35.0729	1680.39	124.391	2511.27	32.8351	1680.39	90.1167	2511.27	29.1886	1680.39	71.2848	2511.27	28.4695	1680.39	94.1852	2511.27	31.1026
1682.81	108.525	2513.45	34.3922	1682.81	89.0058	2513.45	32.7983	1682.81	88.8431	2513.45	31.5033	1682.81	93.8386	2513.45	34.3968	1682.81	125.461	2513.45	32.0676	1682.81	90.6083	2513.45	28.4825	1682.81	70.5152	2513.45	27.8029	1682.81	93.8386	2513.45	30.2158
1685.22	108.51	2515.63	34.5154	1685.22	89.0377	2515.63	31.5126	1685.22	89.5434	2515.63	32.8257	1685.22	94.6614	2515.63	35.3279	1685.22	125.694	2515.63	32.5378	1685.22	89.95	2515.63	29.8289	1685.22	71.0212	2515.63	28.4301	1685.22	94.6614	2515.63	30.6624
1687.64	107.714	2517.81	34.4062	1687.64	87.9159	2517.81	32.2731	1687.64	88.5266	2517.81	33.0296	1687.64	93.664	2517.81	34.6032	1687.64	124.379	2517.81	32.1973	1687.64	89.2917	2517.81	28.6667	1687.64	69.5485	2517.81	27.5914	1687.64	93.664	2517.81	30.7158
1690.05	107.949	2519.99	34.8655	1690.05	89.0348	2519.99	31.9916	1690.05	89.0448	2519.99	32.1217	1690.05	93.3571	2519.99	34.1538	1690.05	123.264	2519.99	32.3405	1690.05	89.1139	2519.99	29.6096	1690.05	70.9303	2519.99	28.4803	1690.05	93.3571	2519.99	30.6624
1692.46	109.294	2522.16	34.8263	1692.46	87.3797	2522.16	33.2227	1692.46	87.8515	2522.16	31.8322	1692.46	93.2196	2522.16	34.664	1692.46	122.642	2522.16	33.2405	1692.46	88.0444	2522.16	29.1425	1692.46	69.7242	2522.16	27.9104	1692.46	93.2196	2522.16	30.1688
1694.87	107.729	2524.34	34.4062	1694.87	87.8725	2524.34	32.7059	1694.87	87.6947	2524.34	33.1053	1694.87	93.1323	2524.34	34.8462	1694.87	123.103	2524.34	32.5378	1694.87	89.0056	2524.34	29.0592	1694.87	69.6545	2524.34	28.9785	1694.87	93.1323	2524.34	30.9936
1697.28	107.976	2526.51	34.5042	1697.28	86.9217	2526.51	32.7395	1697.28	87.395	2526.51	32.6678	1697.28	91.9974	2526.51	35.0283	1697.28	122.758	2526.51	32.6649	1697.28	87.6028	2526.51	29.0395	1697.28	69.1212	2526.51	26.8781	1697.28	91.9974	2526.51	30.0299
1699.69	107.067	2528.69	35.4174	1699.69	86.8	2528.69	33.0042	1699.69	87.4622	2528.69	32.9441	1699.69	92.7778	2528.69	35.8543	1699.69	122.479	2528.69	32.6784	1699.69	87.3306	2528.69	29.2237	1699.69	69.1758	2528.69	28.6093	1699.69	92.7778	2528.69	31.5449
1702.1	107.016	2530.86	35.6134	1702.1	87.1217	2530.86	32.0336	1702.1	86.2801	2530.86	32.1809	1702.1	91.5212	2530.86	34.8704	1702.1	120.985	2530.86	32.0324	1702.1	87.9	2530.86	29.5965	1702.1	68.7	2530.86	28.7742	1702.1	91.5212	2530.86	30.9808
1704.51	106.682	2533.04	35.3585	1704.51	87.0232	2533.04	32.7059	1704.51	87.3165	2533.04	32.7171	1704.51	91.4286	2533.04	34.8016	1704.51	121.615	2533.04	32.7162	1704.51	87.275	2533.04	29.4408	1704.51	69.0424	2533.04	28.0394	1704.51	91.4286	2533.04	31.2286
1706.92	106.545	2535.21	35.1401	1706.92	86.0725	2535.21	33.9244	1706.92	86.6779	2535.21	33.2171	1706.92	91.1852	2535.21	36.0486	1706.92	121.494	2535.21	32.3135	1706.92	87.0694	2535.21	29.1206	1706.92	68.6091	2535.21	29.3441	1706.92	91.1852	2535.21	31.891
1709.32	105.882	2537.38	35.6387	1709.32	85.4667	2537.38	33.8908	1709.32	86.5154	2537.38	34.5263	1709.32	91.2566	2537.38	35.498	1709.32	119.852	2537.38	32.8919	1709.32	86.5444	2537.38	30.25	1709.32	68.6636	2537.38	28.6953	1709.32	91.2566	2537.38	31.891
1711.73	105.847	2539.56	35.5854	1711.73	85.1072	2539.56	33.7605	1711.73	87.056	2539.56	34.0691	1711.73	90.8598	2539.56	36.2267	1711.73	120.203	2539.56	33.3541	1711.73	86.8194	2539.56	29.7697	1711.73	67.9576	2539.56	29.172	1711.73	90.8598	2539.56	32.0641
1714.13	103.494	2541.73	36.2437	1714.13	86.1739	2541.73	34.0168	1714.13	85.7423	2541.73	34.7961	1714.13	91.0476	2541.73	37.3279	1714.13	120.103	2541.73	32.8676	1714.13	87.1889	2541.73	29.7829	1714.13	67.8212	2541.73	29.5986	1714.13	91.0476	2541.73	31.9573
1716.54	104.714	2543.9	37.0784	1716.54	84.9565	2543.9	35.3992	1716.54	85.563	2543.9	35.4934	1716.54	89.5741	2543.9	37.2146	1716.54	118.906	2543.9	33.3378	1716.54	85.85	2543.9	29.2829	1716.54	67.1667	2543.9	28.7097	1716.54	89.5741	2543.9	32.6004
1718.94	104.067	2546.07	37.395	1718.94	85.9333	2546.07	34.8151	1718.94	85.112	2546.07	34.9967	1718.94	90.2063	2546.07	37.7206	1718.94	120.233	2546.07	33.7432	1718.94	86.1972	2546.07	31.1272	1718.94	67.6303	2546.07	28.9642	1718.94	90.2063	2546.07	33.2222
1721.35	104.243	2548.24	37.8095	1721.35	84.7275	2548.24	36.1765	1721.35	84.8936	2548.24	36.4836	1721.35	89.6455	2548.24	38.0769	1721.35	119.7	2548.24	34.3081	1721.35	84.7722	2548.24	30.7675	1721.35	67.303	2548.24	29.2115	1721.35	89.6455	2548.24	33.3825
1723.75	104.965	2550.41	38.4034	1723.75	84.6725	2550.41	36.1176	1723.75	84.437	2550.41	37.5757	1723.75	89.7619	2550.41	39.9109	1723.75	119.406	2550.41	34.3676	1723.75	86.2972	2550.41	31.2982	1723.75	66.9242	2550.41	30.8638	1723.75	89.7619	2550.41	34.2521
1726.15	104.29	2552.58	38.8908	1726.15	84.429	2552.58	36.8319	1726.15	84.2829	2552.58	38.4605	1726.15	89.5106	2552.58	40.3401	1726.15	119.421	2552.58	34.2568	1726.15	84.8528	2552.58	30.8925	1726.15	67.7	2552.58	30.3441	1726.15	89.5106	2552.58	34.1645
1728.55	103.224	2554.74	40.5462	1728.55	84.2667	2554.74	38.9664	1728.55	83.9384	2554.74	39.0921	1728.55	89.4021	2554.74	41.498	1728.55	118.476	2554.74	36.0946	1728.55	85.1778	2554.74	33.0789	1728.55	66.4788	2554.74	31.3405	1728.55	89.4021	2554.74	35.4915
1730.95	103.278	2556.91	42.0588	1730.95	83.4551	2556.91	39.7479	1730.95	84.5098	2556.91	41.1184	1730.95	89.3413	2556.91	43.6761	1730.95	118.139	2556.91	36.1541	1730.95	84.8694	2556.91	31.6075	1730.95	66.3515	2556.91	32.638	1730.95	89.3413	2556.91	36.7115
1733.35	105.341	2559.08	44.0644	1733.35	83.4464	2559.08	41.4538	1733.35	83.9944	2559.08	42.2664	1733.35	88.881	2559.08	46.3198	1733.35	118.297	2559.08	37.0108	1733.35	84.5833	2559.08	32.8246	1733.35	66.8	2559.08	33.7634	1733.35	88.881	2559.08	38.0983
1735.75	102.678	2561.24	45.3978	1735.75	83.8899	2561.24	43.0714	1735.75	83.0056	2561.24	44.625	1735.75	88.3466	2561.24	46.6275	1735.75	117.267	2561.24	37.2	1735.75	83.5556	2561.24	33.443	1735.75	65.5667	2561.24	34.6057	1735.75	88.3466	2561.24	39.5577
1738.15	102.592	2563.41	48.8711	1738.15	82.7884	2563.41	45.8361	1738.15	83.4622	2563.41	47.3849	1738.15	88.4497	2563.41	50.1862	1738.15	117.182	2563.41	39.9351	1738.15	84.8417	2563.41	34.9605	1738.15	66.1697	2563.41	34.9892	1738.15	88.4497	2563.41	40.438
1740.55	102.694	2565.57	50.4258	1740.55	83.0986	2565.57	46.7143	1740.55	82.9888	2565.57	49.7401	1740.55	88.7778	2565.57	52.2267	1740.55	117.53	2565.57	40.6135	1740.55	83.3833	2565.57	35.2632	1740.55	65.7091	2565.57	37.0179	1740.55	88.7778	2565.57	42.7607
1742.94	101.765	2567.74	53.6359	1742.94	82.5942	2567.74	49.6849	1742.94	83.4566	2567.74	52.7599	1742.94	87.6455	2567.74	55.1457	1742.94	117.212	2567.74	41.5378	1742.94	82.9694	2567.74	36.3772	1742.94	65.2879	2567.74	37.5627	1742.94	87.6455	2567.74	43.5876
1745.34	102.078	2569.9	54.1373	1745.34	83.3884	2569.9	50.8739	1745.34	82.409	2569.9	53.3586	1745.34	88.0238	2569.9	56.336	1745.34	116.391	2569.9	42.3081	1745.34	83.7222	2569.9	37.9123	1745.34	65.9697	2569.9	38.0179	1745.34	88.0238	2569.9	44.9893
1747.74	102.231	2572.06	54.9272	1747.74	82.3565	2572.06	50.479	1747.74	83.6975	2572.06	54.5395	1747.74	88.7566	2572.06	56.8462	1747.74	116.876	2572.06	42.3432	1747.74	83.4417	2572.06	37.057	1747.74	64.8485	2572.06	38.9677	1747.74	88.7566	2572.06	44.703
1750.13	100.341	2574.23	53.0924	1750.13	82.5681	2574.23	49.3319	1750.13	82.2409	2574.23	51.2862	1750.13	87.4974	2574.23	55.1943	1750.13	116.291	2574.23	41.6108	1750.13	83.2694	2574.23	37.4452	1750.13	65	2574.23	37.6487	1750.13	87.4974	2574.23	43.9487
1752.53	102.224	2576.39	50.3782	1752.53	82.5507	2576.39	46.7101	1752.53	81.9216	2576.39	47.8717	1752.53	87.3757	2576.39	51.3765	1752.53	115.973	2576.39	40.8811	1752.53	83.3722	2576.39	36.3706	1752.53	65.6242	2576.39	36.2832	1752.53	87.3757	2576.39	41.2051
1754.92	100.608	2578.55	46.1793	1754.92	81.6029	2578.55	43.2563	1754.92	82.5126	2578.55	43.6184	1754.92	86.6667	2578.55	47.2389	1754.92	115.109	2578.55	38.327	1754.92	82.5194	2578.55	33.6118	1754.92	64.3515	2578.55	34.2581	1754.92	86.6667	2578.55	39.0726
1757.31	100.863	2580.71	43.3838	1757.31	81.6841	2580.71	40.2605	1757.31	81.0308	2580.71	41.102	1757.31	86.8386	2580.71	43.4211	1757.31	115.079	2580.71	36.7216	1757.31	82.2194	2580.71	33.2939	1757.31	65.4636	2580.71	32.3978	1757.31	86.8386	2580.71	36.0321
1759.7	101.071	2582.87	39.9944	1759.7	81.7333	2582.87	37.1597	1759.7	80.7535	2582.87	38.148	1759.7	86.5132	2582.87	41.5911	1759.7	115.033	2582.87	35.1622	1759.7	81.175	2582.87	31.125	1759.7	65.1545	2582.87	31.6165	1759.7	86.5132	2582.87	34.9594
1762.09	98.6588	2585.03	38.8487	1762.09	81.458	2585.03	36.2143	1762.09	81.8515	2585.03	37.25	1762.09	86.4709	2585.03	38.6883	1762.09	113.348	2585.03	34.4108	1762.09	81.2944	2585.03	30.9803	1762.09	64.7758	2585.03	30.3978	1762.09	86.4709	2585.03	33.6282
1764.48	99.3882	2587.19	37.5462	1764.48	80.9884	2587.19	34.9916	1764.48	81.577	2587.19	35.7138	1764.48	85.7249	2587.19	37.3077	1764.48	113.197	2587.19	33.9676	1764.48	80.9778	2587.19	30.4934	1764.48	64.2091	2587.19	29.7814	1764.48	85.7249	2587.19	32.5769
1766.87	99.8784	2589.35	37.0756	1766.87	80.8464	2589.35	34.8866	1766.87	81.4286	2589.35	34.625	1766.87	86.2831	2589.35	36.8543	1766.87	113.824	2589.35	33.1108	1766.87	81.7028	2589.35	29.9254	1766.87	64.9212	2589.35	30.2832	1766.87	86.2831	2589.35	31.7756
1769.26	100.306	2591.5	35.4566	1769.26	80.3623	2591.5	34.0924	1769.26	79.7283	2591.5	33.6053	1769.26	84.9921	2591.5	35.9798	1769.26	113.503	2591.5	33.0757	1769.26	80.5361	2591.5	29.364	1769.26	63.8879	2591.5	28.3477	1769.26	84.9921	2591.5	31.3953
1771.65	99.902	2593.66	35.0952	1771.65	80.8058	2593.66	32.521	1771.65	80.7563	2593.66	32.9013	1771.65	85.2593	2593.66	36.2024	1771.65	114.13	2593.66	32.7919	1771.65	81.15	2593.66	29.5504	1771.65	64.397	2593.66	28.4373	1771.65	85.2593	2593.66	32.0962
1774.04	99.5451	2595.82	35.3081	1774.04	80.7014	2595.82	32.021	1774.04	79.5434	2595.82	31.9934	1774.04	85.3757	2595.82	35.0445	1774.04	113.203	2595.82	32.4	1774.04	80.775	2595.82	29.5175	1774.04	63.4788	2595.82	28.8602	1774.04	85.3757	2595.82	30.7756
1776.43	99.1255	2597.97	34.9972	1776.43	79.313	2597.97	32.9916	1776.43	80.7647	2597.97	32.1974	1776.43	85.3915	2597.97	34.5911	1776.43	112.655	2597.97	31.8405	1776.43	80.3639	2597.97	29.0241	1776.43	62.9273	2597.97	28.6129	1776.43	85.3915	2597.97	31.0598
1778.81	99.349	2600.13	34.8431	1778.81	80.3101	2600.13	31.8739	1778.81	80.1036	2600.13	31.7664	1778.81	84.1799	2600.13	34.1215	1778.81	112.418	2600.13	31.1541	1778.81	80.1917	2600.13	28.6667	1778.81	63.5515	2600.13	28.6093	1778.81	84.1799	2600.13	30.7286
1781.2	98.949	2602.28	33.9664	1781.2	80.4087	2602.28	32.8109	1781.2	79.577	2602.28	32.4046	1781.2	84.7381	2602.28	34.2834	1781.2	112.682	2602.28	31.7514	1781.2	80.5472	2602.28	29.4737	1781.2	63.1394	2602.28	27.2939	1781.2	84.7381	2602.28	30.609
1783.58	98.851	2604.43	34.3417	1783.58	80.0087	2604.43	31.5	1783.58	79.9972	2604.43	31.375	1783.58	84.0423	2604.43	34.1336	1783.58	111.948	2604.43	31.0405	1783.58	80.0389	2604.43	27.9649	1783.58	63.4909	2604.43	27.6667	1783.58	84.0423	2604.43	30.2949
1785.97	98.1647	2606.59	33.8711	1785.97	78.9536	2606.59	32.1555	1785.97	80.0868	2606.59	31.1316	1785.97	84.5397	2606.59	33.4251	1785.97	111.648	2606.59	31.6865	1785.97	80.2056	2606.59	28.3772	1785.97	63.0121	2606.59	28.0538	1785.97	84.5397	2606.59	30.8419
1788.35	98.3843	2608.74	33.4622	1788.35	79.0957	2608.74	31.8445	1788.35	79.4146	2608.74	32.0954	1788.35	83.7434	2608.74	34.4413	1788.35	111.645	2608.74	31.2622	1788.35	80.6194	2608.74	28.136	1788.35	62.6909	2608.74	27.1828	1788.35	83.7434	2608.74	30.1752
1790.73	98.7412	2610.89	33.5266	1790.73	77.9043	2610.89	31.1176	1790.73	79.3501	2610.89	32.0658	1790.73	83.7831	2610.89	34.4372	1790.73	111.939	2610.89	31.3378	1790.73	80.125	2610.89	28.6601	1790.73	62.0697	2610.89	27.3011	1790.73	83.7831	2610.89	30.3675
1793.12	96.6824	2613.04	34.2493	1793.12	78.7101	2613.04	31.7647	1793.12	79.0308	2613.04	31.4211	1793.12	84.5688	2613.04	32.4008	1793.12	110.767	2613.04	31.3757	1793.12	79.3833	2613.04	28.0395	1793.12	62.2758	2613.04	26.7097	1793.12	84.5688	2613.04	30.3419
1795.5	97.0392	2615.19	33.4734	1795.5	78.9014	2615.19	31.0756	1795.5	78.958	2615.19	31.0855	1795.5	83.6825	2615.19	34.0243	1795.5	111.412	2615.19	31.1	1795.5	79.2833	2615.19	28.4232	1795.5	62.7818	2615.19	27.1004	1795.5	83.6825	2615.19	29.3889
1797.88	97.4	2617.34	32.9048	1797.88	77.6609	2617.34	30.9076	1797.88	79.3137	2617.34	30.3553	1797.88	83.746	2617.34	33.1579	1797.88	111.021	2617.34	30.3622	1797.88	79.4333	2617.34	27.4232	1797.88	62.3364	2617.34	27.0072	1797.88	83.746	2617.34	28.7778
1800.26	98.0431	2619.49	33.2129	1800.26	78.7855	2619.49	30.6849	1800.26	78.3305	2619.49	30.9868	1800.26	83.2407	2619.49	32.9717	1800.26	110.882	2619.49	30.7135	1800.26	78.0722	2619.49	28.239	1800.26	62.3697	2619.49	27.086	1800.26	83.2407	2619.49	29.6624
1802.64	95.9294	2621.64	31.493	1802.64	78.1826	2621.64	31.1975	1802.64	78.8824	2621.64	30.5658	1802.64	82.6561	2621.64	32.7935	1802.64	109.224	2621.64	31.5757	1802.64	79.1722	2621.64	27.4737	1802.64	62.0667	2621.64	26.1864	1802.64	82.6561	2621.64	29.4081
1805.02	97.9176	2623.79	33.0224	1805.02	78.5623	2623.79	30.6303	1805.02	78.7591	2623.79	30.5789	1805.02	82.9974	2623.79	32.6559	1805.02	110.782	2623.79	31.1	1805.02	78.2111	2623.79	27.8114	1805.02	63.0424	2623.79	27.3441	1805.02	82.9974	2623.79	28.9103
1807.39	95.9804	2625.94	32.8207	1807.39	77.9681	2625.94	30.5462	1807.39	78.2689	2625.94	30.3487	1807.39	83.2063	2625.94	32.8826	1807.39	110.061	2625.94	30.9108	1807.39	79.3806	2625.94	27.6184	1807.39	61.597	2625.94	27.2975	1807.39	83.2063	2625.94	29.6175
1809.77	96.5216	2628.08	32.9748	1809.77	79.4754	2628.08	30.6134	1809.77	79.4818	2628.08	30.8783	1809.77	82.6587	2628.08	32.6518	1809.77	109.848	2628.08	30.0595	1809.77	79	2628.08	28.4408	1809.77	62.5697	2628.08	27.172	1809.77	82.6587	2628.08	29.3675
1812.15	96	2630.23	32.2493	1812.15	77.2203	2630.23	30.2647	1812.15	78.563	2630.23	30.7993	1812.15	81.9603	2630.23	31.6842	1812.15	108.927	2630.23	30.7595	1812.15	79.0556	2630.23	27.6732	1812.15	61.5364	2630.23	27.0609	1812.15	81.9603	2630.23	28.8333
1814.52	96.0627	2632.38	33.5098	1814.52	76.9072	2632.38	29.3908	1814.52	78.493	2632.38	30.8914	1814.52	82.373	2632.38	32.3968	1814.52	109.712	2632.38	31.5405	1814.52	79.1889	2632.38	27.9496	1814.52	61.6485	2632.38	26.6667	1814.52	82.373	2632.38	29.1154
1816.9	96.2471	2634.52	33.0896	1816.9	77.9304	2634.52	30.5798	1816.9	77.5406	2634.52	30.4211	1816.9	81.0317	2634.52	32.4089	1816.9	109.194	2634.52	29.7297	1816.9	77.3528	2634.52	27.7325	1816.9	61.6303	2634.52	27.1039	1816.9	81.0317	2634.52	28.8568
1819.27	95.6078	2636.67	32.5406	1819.27	76.8522	2636.67	30.0588	1819.27	77.2829	2636.67	30.1941	1819.27	82.8228	2636.67	32.6356	1819.27	109.509	2636.67	31.6541	1819.27	76.8944	2636.67	27.682	1819.27	61.7364	2636.67	26.8136	1819.27	82.8228	2636.67	28.7842
1821.64	95.2196	2638.81	32.381	1821.64	77.1797	2638.81	31.2017	1821.64	78.0504	2638.81	30.2237	1821.64	82.3942	2638.81	32.6923	1821.64	109.203	2638.81	31.0892	1821.64	77.2861	2638.81	27.5965	1821.64	61.2485	2638.81	26.5591	1821.64	82.3942	2638.81	29.4615
1824.02	94.8627	2640.95	32.9916	1824.02	76.9014	2640.95	30.3487	1824.02	76.8011	2640.95	30.6974	1824.02	81.6508	2640.95	32.8785	1824.02	107.964	2640.95	30.2568	1824.02	77.3972	2640.95	27.8947	1824.02	61.2576	2640.95	25.9391	1824.02	81.6508	2640.95	29.3419
1826.39	94.7529	2643.1	31.9076	1826.39	77.487	2643.1	29.7521	1826.39	77.6639	2643.1	30.3783	1826.39	81.2487	2643.1	32.2105	1826.39	108.112	2643.1	30.6486	1826.39	77.3528	2643.1	27.2895	1826.39	60.9364	2643.1	27.2222	1826.39	81.2487	2643.1	29.2201
1828.76	94.9176	2645.24	32.4706	1828.76	77.0087	2645.24	31.1345	1828.76	76.6331	2645.24	29.4868	1828.76	81.3122	2645.24	32.5466	1828.76	108.609	2645.24	31.7622	1828.76	76.8222	2645.24	27.8684	1828.76	61.597	2645.24	27.0681	1828.76	81.3122	2645.24	28.8846
1831.13	94.5373	2647.38	31.3389	1831.13	76.6551	2647.38	30.0084	1831.13	76.958	2647.38	29.4737	1831.13	81.0556	2647.38	31.9717	1831.13	108.582	2647.38	30.7027	1831.13	77.6528	2647.38	26.818	1831.13	60.3576	2647.38	26.0538	1831.13	81.0556	2647.38	28.4466
1833.5	94.9765	2649.52	32.5098	1833.5	77.3449	2649.52	29.8782	1833.5	76.2437	2649.52	30.1974	1833.5	80.7831	2649.52	31.6437	1833.5	108.203	2649.52	30.4486	1833.5	76.9556	2649.52	27.0044	1833.5	59.5788	2649.52	26.147	1833.5	80.7831	2649.52	29.1731
1835.87	94.5882	2651.66	31.1625	1835.87	75.5159	2651.66	30.2227	1835.87	76.972	2651.66	29.9967	1835.87	80.5714	2651.66	33.0486	1835.87	108.045	2651.66	30.9946	1835.87	76.0556	2651.66	27.4627	1835.87	60.9303	2651.66	26.9606	1835.87	80.5714	2651.66	28.3504
1838.24	94.9804	2653.8	32.2353	1838.24	77.0406	2653.8	29.6218	1838.24	77.3081	2653.8	29.9967	1838.24	81.0265	2653.8	32.7206	1838.24	107.897	2653.8	30.7	1838.24	77.3389	2653.8	27.511	1838.24	60.5303	2653.8	26.5627	1838.24	81.0265	2653.8	28.75
1840.61	95.1647	2655.94	31.6667	1840.61	75.0174	2655.94	29.9076	1840.61	76.2633	2655.94	30.2566	1840.61	81.2222	2655.94	31.2996	1840.61	107.385	2655.94	30.2568	1840.61	76.2917	2655.94	27.307	1840.61	60.697	2655.94	25.9785	1840.61	81.2222	2655.94	27.6132
1842.98	95.098	2658.08	32.2157	1842.98	76.6754	2658.08	29.4916	1842.98	77.0504	2658.08	28.898	1842.98	80.1005	2658.08	31.166	1842.98	106.67	2658.08	29.473	1842.98	77.0389	2658.08	27.9189	1842.98	60.3091	2658.08	26.7455	1842.98	80.1005	2658.08	28.8547
1845.34	93.0863	2660.22	31.5098	1845.34	75.7768	2660.22	30.1849	1845.34	75.6583	2660.22	29.7336	1845.34	81.0688	2660.22	31.834	1845.34	106.342	2660.22	29.0811	1845.34	76.7917	2660.22	26.6338	1845.34	60.6818	2660.22	27.0681	1845.34	81.0688	2660.22	28.6282
1847.71	94.8784	2662.35	32	1847.71	74.0638	2662.35	30.584	1847.71	76.7871	2662.35	29.8849	1847.71	81.0291	2662.35	31.9676	1847.71	107.142	2662.35	29.4757	1847.71	75.7889	2662.35	27.5768	1847.71	60.2333	2662.35	26.4301	1847.71	81.0291	2662.35	28.2863
1850.07	94.5216	2664.49	31.6723	1850.07	76.0725	2664.49	28.8824	1850.07	75.7927	2664.49	30.5724	1850.07	80.3862	2664.49	31.996	1850.07	106.642	2664.49	29.2622	1850.07	75.9778	2664.49	26.818	1850.07	59.3333	2664.49	26.681	1850.07	80.3862	2664.49	29.1774
1852.44	94.4588	2666.63	32.3585	1852.44	75.5391	2666.63	29.4286	1852.44	75.4902	2666.63	29.6579	1852.44	79.9974	2666.63	32.4089	1852.44	106.694	2666.63	29.3892	1852.44	76.1444	2666.63	26.9079	1852.44	60.4758	2666.63	26.5305	1852.44	79.9974	2666.63	29.3846
1854.8	94.7294	2668.76	31.4566	1854.8	76.287	2668.76	30.2059	1854.8	76.0588	2668.76	28.3717	1854.8	79.9497	2668.76	31.8988	1854.8	106.427	2668.76	30.4703	1854.8	77.0639	2668.76	27.2522	1854.8	60.0485	2668.76	26.5627	1854.8	79.9497	2668.76	28.4295
1857.16	92.7333	2670.9	32.4678	1857.16	75.7188	2670.9	29.6092	1857.16	75.9132	2670.9	30.1217	1857.16	79.6455	2670.9	32.2672	1857.16	106.124	2670.9	29.5514	1857.16	75.4944	2670.9	26.5592	1857.16	59.4667	2670.9	26.4409	1857.16	79.6455	2670.9	28.0085
1859.53	94.0196	2673.03	31.1765	1859.53	74.287	2673.03	29.2059	1859.53	75.4538	2673.03	28.9079	1859.53	78.836	2673.03	31.0081	1859.53	106.182	2673.03	29.6108	1859.53	74.9222	2673.03	27.0636	1859.53	60.8455	2673.03	26.1864	1859.53	78.836	2673.03	28.5748
1861.89	93.2039	2675.17	31.2717	1861.89	75.1652	2675.17	29.8908	1861.89	75.4734	2675.17	29.8421	1861.89	80.1852	2675.17	31.919	1861.89	105.718	2675.17	29.527	1861.89	75.7972	2675.17	27.0943	1861.89	59.4303	2675.17	26.2473	1861.89	80.1852	2675.17	28.1325
1864.25	93.4471	2677.3	31.1653	1864.25	74.7797	2677.3	29.7059	1864.25	75.1877	2677.3	29.3783	1864.25	79.2857	2677.3	31.5911	1864.25	105.412	2677.3	30.1216	1864.25	76.1139	2677.3	26.4781	1864.25	59.6818	2677.3	25.448	1864.25	79.2857	2677.3	28.3782
1866.61	93.1882	2679.43	31.6947	1866.61	75.2116	2679.43	29.4874	1866.61	74.916	2679.43	29.523	1866.61	79.7381	2679.43	31.1579	1866.61	105.094	2679.43	29.5405	1866.61	74.8333	2679.43	27.1382	1866.61	59.4303	2679.43	26.8423	1866.61	79.7381	2679.43	28.4359
1868.97	93.0549	2681.56	31.1681	1868.97	74.0609	2681.56	28.8445	1868.97	75.1261	2681.56	29.2928	1868.97	79.6878	2681.56	30.9717	1868.97	104.945	2681.56	30.1568	1868.97	75.1278	2681.56	27.1382	1868.97	59.3727	2681.56	25.1828	1868.97	79.6878	2681.56	27.9979
1871.33	93.051	2683.69	31.3557	1871.33	75.087	2683.69	30.0042	1871.33	75.0756	2683.69	29.2368	1871.33	78.6323	2683.69	31.6761	1871.33	105.124	2683.69	29.6703	1871.33	75.4944	2683.69	27.0461	1871.33	59.7606	2683.69	25.5448	1871.33	78.6323	2683.69	28.2372
1873.69	93.3373	2685.83	31.6078	1873.69	74.4957	2685.83	28.7185	1873.69	74.7395	2685.83	30.0625	1873.69	78.836	2685.83	30.3846	1873.69	104.833	2685.83	30.2514	1873.69	74.0083	2685.83	26.3684	1873.69	59.1636	2685.83	25.9462	1873.69	78.836	2685.83	27.9274
1876.04	91.7098	2687.96	31.5686	1876.04	75.7275	2687.96	29.8445	1876.04	75.3305	2687.96	29.7039	1876.04	78.8942	2687.96	31.332	1876.04	104.167	2687.96	30.2946	1876.04	74.5694	2687.96	26.9057	1876.04	59.6333	2687.96	25.9606	1876.04	78.8942	2687.96	28.5684
1878.4	91.3176	2690.09	31.1905	1878.4	73.6464	2690.09	28.8992	1878.4	75.3473	2690.09	29.4737	1878.4	79.7751	2690.09	30.8543	1878.4	104.03	2690.09	29.7973	1878.4	73.6278	2690.09	26.2917	1878.4	59.0697	2690.09	25.8638	1878.4	79.7751	2690.09	28.3397
1880.76	92.298	2692.21	31.1681	1880.76	74.7072	2692.21	28.0882	1880.76	75.1204	2692.21	29.6283	1880.76	79.1243	2692.21	32	1880.76	104.794	2692.21	29.4486	1880.76	74.1639	2692.21	26.6447	1880.76	59.0576	2692.21	25.9821	1880.76	79.1243	2692.21	28.3547
1883.11	91.5294	2694.34	31.7367	1883.11	73.7826	2694.34	29.5504	1883.11	73.6275	2694.34	29.4704	1883.11	78.2619	2694.34	30.2955	1883.11	105.052	2694.34	30.0622	1883.11	74.1028	2694.34	26.4737	1883.11	58.8152	2694.34	25.2509	1883.11	78.2619	2694.34	28.5278
1885.47	90.8353	2696.47	31.7703	1885.47	73.8319	2696.47	28.6008	1885.47	74.0616	2696.47	29.8849	1885.47	79.3968	2696.47	31.8947	1885.47	103.542	2696.47	29.4838	1885.47	74.1444	2696.47	26.386	1885.47	59.8242	2696.47	27.5341	1885.47	79.3968	2696.47	29.0662
1887.82	91.5922	2698.6	31.1625	1887.82	73.7797	2698.6	30.1345	1887.82	74.6275	2698.6	28.4803	1887.82	78.4577	2698.6	31.1134	1887.82	103.391	2698.6	29.4514	1887.82	74.2083	2698.6	26.7478	1887.82	58.7879	2698.6	25.5376	1887.82	78.4577	2698.6	28.4124
1890.17	90.8471	2700.72	31.5882	1890.17	74.2029	2700.72	30.0042	1890.17	74.0112	2700.72	28.5033	1890.17	78.7725	2700.72	31.4372	1890.17	103.345	2700.72	30.2162	1890.17	74.0056	2700.72	26.9846	1890.17	58.4758	2700.72	25.9211	1890.17	78.7725	2700.72	27.9893
1892.53	91.9059	2702.85	31.0112	1892.53	73.8754	2702.85	30.0168	1892.53	73.3529	2702.85	29.3454	1892.53	78.6984	2702.85	31.8785	1892.53	102.824	2702.85	29.7541	1892.53	74.3333	2702.85	26.8838	1892.53	57.6424	2702.85	25.9964	1892.53	78.6984	2702.85	27.906
1894.88	90.8039	2704.98	31.1541	1894.88	73.5449	2704.98	29.1345	1894.88	73.3978	2704.98	29.7993	1894.88	78.2063	2704.98	31.8543	1894.88	103.806	2704.98	30.5189	1894.88	73.3611	2704.98	26.1711	1894.88	59.0424	2704.98	26.2115	1894.88	78.2063	2704.98	28.8226
1897.23	90.3216	2707.1	30.7927	1897.23	73.6493	2707.1	29.0504	1897.23	73.6835	2707.1	29.1316	1897.23	77.3122	2707.1	32.004	1897.23	103.603	2707.1	30.3432	1897.23	73.7222	2707.1	26.2588	1897.23	57.9303	2707.1	25.319	1897.23	77.3122	2707.1	28.5299
1899.58	91.1137	2709.22	30.9636	1899.58	73.1507	2709.22	29.0168	1899.58	73.972	2709.22	28.8421	1899.58	77.8016	2709.22	30.3725	1899.58	103.824	2709.22	29.5189	1899.58	73.5306	2709.22	26.6579	1899.58	58.6606	2709.22	26.1685	1899.58	77.8016	2709.22	28.1944
1901.93	90.3294	2711.35	31.3922	1901.93	72.5913	2711.35	29.8908	1901.93	74.3697	2711.35	28.8849	1901.93	78.1667	2711.35	31.5425	1901.93	102.497	2711.35	29.9351	1901.93	73.725	2711.35	26.4825	1901.93	58.6	2711.35	25.81	1901.93	78.1667	2711.35	27.7329
1904.28	90.5843	2713.47	30.5294	1904.28	73.0116	2713.47	28.3655	1904.28	73.5854	2713.47	28.5658	1904.28	77.8889	2713.47	30.6883	1904.28	102.673	2713.47	29.5216	1904.28	73.4639	2713.47	27.1667	1904.28	57.8788	2713.47	25.9211	1904.28	77.8889	2713.47	28.6966
1906.63	89.5412	2715.59	30.9832	1906.63	72.5333	2715.59	28.916	1906.63	72.577	2715.59	28.6349	1906.63	76.6085	2715.59	30.9636	1906.63	102.506	2715.59	28.7649	1906.63	72.8472	2715.59	26.2785	1906.63	57.8939	2715.59	25.6308	1906.63	76.6085	2715.59	28.6026
1908.97	90.1725	2717.71	31.0616	1908.97	72.8638	2717.71	29.0378	1908.97	73.2017	2717.71	29.4967	1908.97	77.1772	2717.71	30.2874	1908.97	102.482	2717.71	29.3162	1908.97	73.0417	2717.71	26.6623	1908.97	58.5636	2717.71	25.5269	1908.97	77.1772	2717.71	28.1432
1911.32	89.7843	2719.84	31.6751	1911.32	71.1188	2719.84	28.6387	1911.32	73.7451	2719.84	28.75	1911.32	77.127	2719.84	30.8502	1911.32	102.255	2719.84	29.7486	1911.32	73.1361	2719.84	26.2719	1911.32	58.1818	2719.84	26.1075	1911.32	77.127	2719.84	27.8077
1913.67	90.8392	2721.96	30.9664	1913.67	73.1101	2721.96	29.6891	1913.67	73.3053	2721.96	29.4638	1913.67	76	2721.96	30.7611	1913.67	102.364	2721.96	29.7595	1913.67	73.0444	2721.96	26.4057	1913.67	57.4909	2721.96	25.6344	1913.67	76	2721.96	27.1923
1916.01	90.5137	2724.08	31.0308	1916.01	72.7014	2724.08	29.4874	1916.01	72.7227	2724.08	29.0066	1916.01	76.6085	2724.08	31.0202	1916.01	101.579	2724.08	28.7459	1916.01	72.7111	2724.08	26.3026	1916.01	57.7333	2724.08	25.9785	1916.01	76.6085	2724.08	28.1325
1918.36	89.3529	2726.2	30.8796	1918.36	73.2957	2726.2	28.8109	1918.36	72.9496	2726.2	28.852	1918.36	76.627	2726.2	30.8704	1918.36	100.682	2726.2	29.4568	1918.36	72.1472	2726.2	26.9145	1918.36	57.9455	2726.2	26.2007	1918.36	76.627	2726.2	27.9209
1920.7	89.1294	2728.31	31.5518	1920.7	72.2899	2728.31	29.8908	1920.7	72.9104	2728.31	28.7993	1920.7	76.7328	2728.31	30.4858	1920.7	101.8	2728.31	29.9108	1920.7	72.0667	2728.31	26.5921	1920.7	58.3697	2728.31	25.405	1920.7	76.7328	2728.31	27.4509
1923.05	89.0941	2730.43	31.4706	1923.05	72.713	2730.43	29.5	1923.05	72.1849	2730.43	28.7336	1923.05	76.3016	2730.43	31.7206	1923.05	101.509	2730.43	29.5784	1923.05	72.6722	2730.43	26.7873	1923.05	56.6455	2730.43	26.1756	1923.05	76.3016	2730.43	27.8675
1925.39	89.8745	2732.55	31.5266	1925.39	72.2522	2732.55	29.3655	1925.39	72.6527	2732.55	29.5954	1925.39	76.5794	2732.55	31.0648	1925.39	100.3	2732.55	29.5027	1925.39	71.9028	2732.55	26.3662	1925.39	57.7182	2732.55	26.1183	1925.39	76.5794	2732.55	27.5363
1927.73	89.7255	2734.67	31.4678	1927.73	72.1043	2734.67	29.1807	1927.73	72.6779	2734.67	29.375	1927.73	76.6534	2734.67	31.5506	1927.73	101.761	2734.67	29.7568	1927.73	72.2694	2734.67	26.4715	1927.73	56.5273	2734.67	26.2688	1927.73	76.6534	2734.67	28.1111
1930.07	87.8392	2736.78	31.3221	1930.07	72.6348	2736.78	29.0084	1930.07	73.0168	2736.78	29.8191	1930.07	76.3148	2736.78	31.2389	1930.07	100.415	2736.78	29.3703	1930.07	71.7472	2736.78	27.5943	1930.07	57.4182	2736.78	25.6093	1930.07	76.3148	2736.78	28.2201
1932.41	88.051	2738.9	31.8067	1932.41	70.8957	2738.9	29.8866	1932.41	72.0196	2738.9	29.5592	1932.41	75.8439	2738.9	31.8664	1932.41	100.9	2738.9	29.3216	1932.41	71.0639	2738.9	26.4452	1932.41	56.8697	2738.9	25.2581	1932.41	75.8439	2738.9	28.2756
1934.75	88.7882	2741.01	31.3249	1934.75	72.629	2741.01	29.5462	1934.75	71.6499	2741.01	29.6579	1934.75	75.6534	2741.01	31.2389	1934.75	100.582	2741.01	29.1189	1934.75	71.325	2741.01	26.2061	1934.75	56.9303	2741.01	26	1934.75	75.6534	2741.01	28.312
1937.09	89.1294	2743.13	31.7283	1937.09	71.1362	2743.13	29.0798	1937.09	71.3838	2743.13	29.0691	1937.09	74.9101	2743.13	31.6275	1937.09	100.542	2743.13	29.9568	1937.09	70.8028	2743.13	27.011	1937.09	55.8667	2743.13	26.129	1937.09	74.9101	2743.13	27.2179
1939.43	87.1765	2745.24	30.7339	1939.43	71.5159	2745.24	29.3739	1939.43	71.9132	2745.24	28.2829	1939.43	75.2487	2745.24	30.7652	1939.43	99.2485	2745.24	29.9568	1939.43	71.5167	2745.24	27.1338	1939.43	55.9424	2745.24	25.7025	1939.43	75.2487	2745.24	28.0085
1941.77	87.5961	2747.36	31.1569	1941.77	71.6319	2747.36	30.6303	1941.77	71.0364	2747.36	29.9803	1941.77	75.8677	2747.36	32.2874	1941.77	99.9576	2747.36	29.973	1941.77	71.1806	2747.36	26.5899	1941.77	57.4242	2747.36	25.7849	1941.77	75.8677	2747.36	27.5128
1944.11	87.6745	2749.47	31.4734	1944.11	71.1826	2749.47	29.521	1944.11	71.7171	2749.47	28.9836	1944.11	75.1534	2749.47	31.166	1944.11	99.2636	2749.47	29.3459	1944.11	71.1556	2749.47	26.3421	1944.11	55.9303	2749.47	25.2796	1944.11	75.1534	2749.47	28.1538
1946.44	87.9098	2751.58	30.8403	1946.44	71.3101	2751.58	29.7269	1946.44	71.084	2751.58	29.2862	1946.44	74.5635	2751.58	31.5425	1946.44	99.2758	2751.58	29.4568	1946.44	71.5222	2751.58	27.1952	1946.44	55.9273	2751.58	25.6237	1946.44	74.5635	2751.58	28.265
1948.78	86.5725	2753.69	31.4874	1948.78	70.1333	2753.69	30.6975	1948.78	71.2045	2753.69	28.9408	1948.78	74.7302	2753.69	31.8543	1948.78	99.7667	2753.69	29.1514	1948.78	70.8972	2753.69	26.182	1948.78	55.3364	2753.69	25.5771	1948.78	74.7302	2753.69	27.2991
1951.12	88.2157	2755.8	31.4874	1951.12	71.2319	2755.8	29.3277	1951.12	71.5238	2755.8	29.7336	1951.12	74.5714	2755.8	32.2955	1951.12	98.7515	2755.8	29.1216	1951.12	70.3917	2755.8	26.9978	1951.12	55.4727	2755.8	26.2939	1951.12	74.5714	2755.8	27.9936
1953.45	86.3373	2757.91	31.0812	1953.45	68.7768	2757.91	28.7731	1953.45	70.8067	2757.91	29.0855	1953.45	73.9339	2757.91	30.6721	1953.45	98.6636	2757.91	28.9162	1953.45	69.9944	2757.91	26.1842	1953.45	55.5758	2757.91	26.3226	1953.45	73.9339	2757.91	27.6368
1955.78	86.2392	2760.02	31.4202	1955.78	70.6493	2760.02	29.5924	1955.78	71.4706	2760.02	29.1908	1955.78	74.6587	2760.02	32.3684	1955.78	99.603	2760.02	29.4568	1955.78	70.9	2760.02	27.0351	1955.78	54.9424	2760.02	26.1219	1955.78	74.6587	2760.02	28.5342
1958.12	87.3098	2762.13	31.7227	1958.12	70.0638	2762.13	30.0126	1958.12	70.6387	2762.13	29.4112	1958.12	74.3492	2762.13	32.1903	1958.12	97.8758	2762.13	28.9135	1958.12	70.2778	2762.13	26.9671	1958.12	55.2636	2762.13	25.853	1958.12	74.3492	2762.13	27.4231
1960.45	87.1333	2764.24	31.2689	1960.45	70.3913	2764.24	29.8151	1960.45	71.1541	2764.24	29.2336	1960.45	74.1746	2764.24	32.2227	1960.45	99.1576	2764.24	29.573	1960.45	70.6056	2764.24	26.6798	1960.45	55.197	2764.24	26.2724	1960.45	74.1746	2764.24	28.7009
1962.78	86.0353	2766.35	31.2381	1962.78	70.7797	2766.35	29.6303	1962.78	69.4818	2766.35	29.1579	1962.78	74.6852	2766.35	31.8623	1962.78	98.6	2766.35	29.6	1962.78	70.0806	2766.35	26.8618	1962.78	55.8727	2766.35	26.3728	1962.78	74.6852	2766.35	28.5235
1965.11	86.4784	2768.46	31.6471	1965.11	70.1362	2768.46	29.7773	1965.11	70.8936	2768.46	28.9112	1965.11	74.2328	2768.46	31.9555	1965.11	99.1848	2768.46	29.7135	1965.11	70.1	2768.46	27.1689	1965.11	56.7061	2768.46	26.3656	1965.11	74.2328	2768.46	27.9252
1967.44	86.9333	2770.57	31.5994	1967.44	69.7797	2770.57	29.9958	1967.44	69.6359	2770.57	29.3849	1967.44	73.0688	2770.57	31.2672	1967.44	99.2818	2770.57	29.1622	1967.44	69.8917	2770.57	26.7544	1967.44	55.1424	2770.57	26.914	1967.44	73.0688	2770.57	27.7393
1969.77	85.6314	2772.67	32.014	1969.77	69.4841	2772.67	30.6513	1969.77	70.2577	2772.67	29.4145	1969.77	73.8624	2772.67	31.2591	1969.77	97.5182	2772.67	29.527	1969.77	69.2417	2772.67	27.0088	1969.77	54.9273	2772.67	26.319	1969.77	73.8624	2772.67	28.5983
1972.1	86.2392	2774.78	31.6667	1972.1	70.1014	2774.78	29.2941	1972.1	69.4426	2774.78	29.5493	1972.1	73.2275	2774.78	31.6761	1972.1	97.7545	2774.78	29.9081	1972.1	69.575	2774.78	26.9232	1972.1	55.0939	2774.78	25.2151	1972.1	73.2275	2774.78	28.2842
1974.43	85.9686	2776.88	31.9972	1974.43	69.1681	2776.88	30.9034	1974.43	70	2776.88	30.2204	1974.43	74.5688	2776.88	31.8259	1974.43	97.2727	2776.88	29.4649	1974.43	69.6278	2776.88	26.8728	1974.43	55.2545	2776.88	26.7814	1974.43	74.5688	2776.88	28.6132
1976.76	87.0745	2778.99	31.8123	1976.76	69.2667	2778.99	29.1723	1976.76	70.0896	2778.99	29.9046	1976.76	73.045	2778.99	32.336	1976.76	97.5212	2778.99	29.3892	1976.76	68.7	2778.99	26.8684	1976.76	54.2273	2778.99	27.0753	1976.76	73.045	2778.99	27.7842
1979.09	86.3647	2781.09	31.2717	1979.09	69.3246	2781.09	30.3782	1979.09	69.563	2781.09	29.5362	1979.09	73.2275	2781.09	32.3441	1979.09	98.1303	2781.09	30.4324	1979.09	68.75	2781.09	27.7719	1979.09	54.7485	2781.09	26.6846	1979.09	73.2275	2781.09	28.9594
1981.41	85.3608	2783.19	31.986	1981.41	69.0783	2783.19	30.0966	1981.41	70.4958	2783.19	29.2895	1981.41	73.8519	2783.19	32.085	1981.41	96.6515	2783.19	30.1324	1981.41	69.5556	2783.19	27.4167	1981.41	54.6606	2783.19	26.2581	1981.41	73.8519	2783.19	27.9103
1983.74	86.2275	2785.3	31.6555	1983.74	69.9217	2785.3	30.0924	1983.74	68.6499	2785.3	30.0921	1983.74	73.4339	2785.3	31.5142	1983.74	96.803	2785.3	31.2135	1983.74	69.2694	2785.3	27.6623	1983.74	55.1909	2785.3	27.086	1983.74	73.4339	2785.3	28.1154
1986.06	83.7804	2787.4	32.3109	1986.06	68.7159	2787.4	29.6891	1986.06	70.0224	2787.4	29.3454	1986.06	72.5291	2787.4	31.6437	1986.06	96.7242	2787.4	29.8351	1986.06	68.5667	2787.4	26.4298	1986.06	54.5242	2787.4	25.8674	1986.06	72.5291	2787.4	28.3419
1988.39	85.2353	2789.5	31.7451	1988.39	70	2789.5	29.5168	1988.39	67.7815	2789.5	29.0987	1988.39	72.2698	2789.5	31.7935	1988.39	96.7	2789.5	30.1946	1988.39	68.9083	2789.5	27.6711	1988.39	55.0182	2789.5	26.4982	1988.39	72.2698	2789.5	28.5256
1990.71	84.9529	2791.6	31.8039	1990.71	67.9159	2791.6	29.7815	1990.71	69.1373	2791.6	30.4671	1990.71	72.9471	2791.6	31.3239	1990.71	96.7515	2791.6	30.127	1990.71	69.05	2791.6	27.2281	1990.71	55.0061	2791.6	26.5341	1990.71	72.9471	2791.6	28.3291
1993.04	85.1529	2793.7	32.2213	1993.04	68.771	2793.7	29.9454	1993.04	69.1064	2793.7	30.4276	1993.04	72.0476	2793.7	32.583	1993.04	97.6909	2793.7	29.7865	1993.04	69.1639	2793.7	26.7697	1993.04	54.8727	2793.7	27.0896	1993.04	72.0476	2793.7	27.8526
1995.36	84.8078	2795.8	30.9384	1995.36	68.629	2795.8	30.0588	1995.36	68.4566	2795.8	29.375	1995.36	72.8201	2795.8	32.085	1995.36	96.6545	2795.8	29.8595	1995.36	68.9944	2795.8	26.7215	1995.36	54.4455	2795.8	26.9211	1995.36	72.8201	2795.8	28.3996
1997.68	85.549	2797.9	31.4874	1997.68	69.0174	2797.9	30.4412	1997.68	69.4874	2797.9	29.1941	1997.68	72.7249	2797.9	31.3887	1997.68	95.8636	2797.9	29.6514	1997.68	69.4361	2797.9	27.0746	1997.68	55.0758	2797.9	26.1362	1997.68	72.7249	2797.9	28.8889
2000	84.2118	2800	32.0112	2000	68.5014	2800	29.395	2000	69.0028	2800	29.352	2000	72.4418	2800	32.5263	2000	96.3121	2800	29.8946	2000	68.1389	2800	27.0789	2000	54.0485	2800	25.9319	2000	72.4418	2800	28.515
2002.32	84.1686	2802.1	31.9888	2002.32	68.4	2802.1	31.2059	2002.32	69.0756	2802.1	30.625	2002.32	72.5899	2802.1	32.247	2002.32	96.0182	2802.1	31.1676	2002.32	68.7556	2802.1	27.1667	2002.32	54.497	2802.1	26.914	2002.32	72.5899	2802.1	29.0705
2004.64	83.8902	2804.2	31.8768	2004.64	69.3536	2804.2	30.063	2004.64	68.493	2804.2	28.9145	2004.64	72.3254	2804.2	32.668	2004.64	96.4121	2804.2	30.0595	2004.64	67.9222	2804.2	26.9189	2004.64	54.3606	2804.2	26.4158	2004.64	72.3254	2804.2	28.5684
2006.96	84.349	2806.29	32.3025	2006.96	68.1623	2806.29	30.3277	2006.96	67.9412	2806.29	29.7993	2006.96	72.0529	2806.29	32.2186	2006.96	95.797	2806.29	30.4892	2006.96	68.1833	2806.29	26.8355	2006.96	54.4242	2806.29	26.9211	2006.96	72.0529	2806.29	28.7436
2009.28	83.4824	2808.39	33.0896	2009.28	68.658	2808.39	30.0546	2009.28	68.7843	2808.39	30.4967	2009.28	72.0159	2808.39	31.9555	2009.28	95.5303	2808.39	29.5946	2009.28	67.7972	2808.39	28.25	2009.28	53.8364	2808.39	26.853	2009.28	72.0159	2808.39	28.4338
2011.59	83.2667	2810.48	32.3137	2011.59	68.2464	2810.48	30.7017	2011.59	68.4454	2810.48	30.7072	2011.59	72.0688	2810.48	32.7692	2011.59	94.8576	2810.48	29.5784	2011.59	68.3444	2810.48	28.0395	2011.59	53.9818	2810.48	28.2294	2011.59	72.0688	2810.48	29.047
2013.91	84.3451	2812.58	32.1148	2013.91	68.0783	2812.58	29.9496	2013.91	68.2129	2812.58	30.8947	2013.91	71.5556	2812.58	33.081	2013.91	96.5667	2812.58	30.6811	2013.91	68.4528	2812.58	27.7325	2013.91	53.9485	2812.58	26.4014	2013.91	71.5556	2812.58	29.7244
2016.23	84.0118	2814.67	32.1232	2016.23	68.3565	2814.67	30.4496	2016.23	68.2017	2814.67	30.3388	2016.23	71.8942	2814.67	32.7126	2016.23	95.2152	2814.67	30.427	2016.23	66.9556	2814.67	27.7368	2016.23	54.1091	2814.67	27.405	2016.23	71.8942	2814.67	30.5021
2018.54	84.298	2816.77	32.4034	2018.54	68.3507	2816.77	31.3319	2018.54	68.1625	2816.77	30.4934	2018.54	71.7751	2816.77	33.2794	2018.54	94.1273	2816.77	30.9514	2018.54	66.9111	2816.77	26.9825	2018.54	54.2515	2816.77	27.1183	2018.54	71.7751	2816.77	29.0256
2020.86	84.0118	2818.86	32.5294	2020.86	69.0725	2818.86	30.895	2020.86	68.7087	2818.86	30.4408	2020.86	72.336	2818.86	32.1336	2020.86	95.2364	2818.86	30.7351	2020.86	68.6806	2818.86	27.9079	2020.86	54.4424	2818.86	27.5484	2020.86	72.336	2818.86	29.1026
2023.17	82.9529	2820.95	32.1345	2023.17	68.6203	2820.95	30.8487	2023.17	67.9692	2820.95	30.7336	2023.17	71.328	2820.95	33.0081	2023.17	93.9333	2820.95	30.0919	2023.17	67.4917	2820.95	28.0614	2023.17	52.8364	2820.95	27.1398	2023.17	71.328	2820.95	29.5791
2025.49	83.851	2823.05	32.4314	2025.49	68.6174	2823.05	30.6261	2025.49	68.6975	2823.05	31.1645	2025.49	71.8386	2823.05	32.3482	2025.49	95.1545	2823.05	31.9892	2025.49	67.4806	2823.05	28.4781	2025.49	54.2394	2823.05	28.1254	2025.49	71.8386	2823.05	29.8184
2027.8	83.8431	2825.14	33.0672	2027.8	68.2261	2825.14	31.9622	2027.8	67.521	2825.14	31.3322	2027.8	71.5952	2825.14	33.1012	2027.8	94.3758	2825.14	31.7432	2027.8	67.5917	2825.14	28.8575	2027.8	54.4303	2825.14	28.4875	2027.8	71.5952	2825.14	29.735
2030.11	84.8078	2827.23	34.1765	2030.11	68.1507	2827.23	32.0462	2030.11	67.7955	2827.23	31.773	2030.11	71.5503	2827.23	33.7045	2030.11	94.9212	2827.23	31.8811	2030.11	66.9472	2827.23	28.5548	2030.11	53.7545	2827.23	28.0215	2030.11	71.5503	2827.23	30.6923
2032.42	83.2471	2829.32	32.944	2032.42	67.9855	2829.32	31.6092	2032.42	67.2941	2829.32	32.2993	2032.42	70.828	2829.32	34.17	2032.42	94.3515	2829.32	32.0703	2032.42	66.6972	2829.32	28.9035	2032.42	53.3818	2829.32	27.8244	2032.42	70.828	2829.32	30.3462
2034.73	83.8392	2831.41	34.8796	2034.73	67.2464	2831.41	33.2143	2034.73	68.1176	2831.41	31.8783	2034.73	71.373	2831.41	34.1336	2034.73	94.4152	2831.41	31.9676	2034.73	67.2694	2831.41	29.5066	2034.73	54.4	2831.41	29.19	2034.73	71.373	2831.41	31.4936
2037.04	82.9765	2833.5	34.6863	2037.04	67.5478	2833.5	33.0378	2037.04	67.7199	2833.5	32.6908	2037.04	71.627	2833.5	34.5101	2037.04	94.0182	2833.5	33.1541	2037.04	67.2194	2833.5	29.4934	2037.04	53.4212	2833.5	29.595	2037.04	71.627	2833.5	31.3568
2039.35	83.251	2835.59	34.6134	2039.35	67.3623	2835.59	33.1387	2039.35	67.7871	2835.59	33.0263	2039.35	70.6085	2835.59	36.2065	2039.35	94.5939	2835.59	32.5486	2039.35	67.5444	2835.59	30.2522	2039.35	52.7697	2835.59	30.3477	2039.35	70.6085	2835.59	31.9915
2041.66	82.2745	2837.68	35.9188	2041.66	67.9391	2837.68	34.4706	2041.66	66.958	2837.68	34.1579	2041.66	71.1508	2837.68	35.9231	2041.66	94.2879	2837.68	33.8622	2041.66	66.6861	2837.68	31.2763	2041.66	53.0818	2837.68	30.8602	2041.66	71.1508	2837.68	33.2372
2043.97	81.7765	2839.76	37.3922	2043.97	67.5536	2839.76	35.0966	2043.97	66.7675	2839.76	34.5263	2043.97	70.0661	2839.76	38.0972	2043.97	94.6788	2839.76	35.8135	2043.97	67.0417	2839.76	31.5548	2043.97	53.2818	2839.76	32.4373	2043.97	70.0661	2839.76	33.6218
2046.28	82.5725	2841.85	37.7591	2046.28	68.3391	2841.85	36.3866	2046.28	67.1317	2841.85	36.102	2046.28	69.9048	2841.85	37.3198	2046.28	94.0394	2841.85	35.6	2046.28	66.4722	2841.85	33.0461	2046.28	53.7121	2841.85	32.8065	2046.28	69.9048	2841.85	34.6325
2048.58	82.3686	2843.94	39.7115	2048.58	67.3333	2843.94	36.9454	2048.58	66.1485	2843.94	37.3289	2048.58	70.6958	2843.94	38.5101	2048.58	94.9727	2843.94	36.6541	2048.58	66.775	2843.94	33.0285	2048.58	53.0333	2843.94	33.5125	2048.58	70.6958	2843.94	35.3034
2050.89	83.5333	2846.02	39.2549	2050.89	66.7507	2846.02	37.2185	2050.89	67.1877	2846.02	36.7007	2050.89	70.0952	2846.02	39.6478	2050.89	93.4788	2846.02	37.4162	2050.89	66.0361	2846.02	34.4408	2050.89	52.6212	2846.02	33.4194	2050.89	70.0952	2846.02	35.5043
2053.2	81.9843	2848.11	39.888	2053.2	66.2377	2848.11	37.0672	2053.2	66.1485	2848.11	37.5526	2053.2	71.0979	2848.11	38.7328	2053.2	93.4424	2848.11	37.2811	2053.2	65.9528	2848.11	34.8991	2053.2	52.997	2848.11	34.2939	2053.2	71.0979	2848.11	36.0278
2055.5	81.2902	2850.19	38.1877	2055.5	66.3826	2850.19	36.7311	2055.5	67.0476	2850.19	37.0428	2055.5	70.0635	2850.19	39.3036	2055.5	93.5727	2850.19	36.6459	2055.5	67.225	2850.19	33.3706	2055.5	52.3273	2850.19	32.7634	2055.5	70.0635	2850.19	35.2885
2057.8	83.3059	2852.28	37.3529	2057.8	66.6609	2852.28	37.2185	2057.8	66.1457	2852.28	36.3191	2057.8	70.1508	2852.28	38.1377	2057.8	93.9182	2852.28	35.6027	2057.8	66.6	2852.28	33.4145	2057.8	53.2818	2852.28	32.5018	2057.8	70.1508	2852.28	35.0385
2060.11	81.7569	2854.36	36.2969	2060.11	65.6986	2854.36	34.2899	2060.11	66.8964	2854.36	34.9046	2060.11	70.5899	2854.36	37.3239	2060.11	92.4818	2854.36	35.173	2060.11	66.375	2854.36	31.4474	2060.11	52.3303	2854.36	31.2975	2060.11	70.5899	2854.36	33.5833
2062.41	82.5412	2856.44	36.4678	2062.41	66.8725	2856.44	34.9454	2062.41	67.5882	2856.44	34.1645	2062.41	70.6984	2856.44	36.9028	2062.41	93.0455	2856.44	34.5622	2062.41	65.7944	2856.44	31.2325	2062.41	53.3273	2856.44	31.1971	2062.41	70.6984	2856.44	32.8483
2064.71	81.4118	2858.52	35.6275	2064.71	66.3362	2858.52	34.6513	2064.71	66.3697	2858.52	34.9967	2064.71	69.3836	2858.52	35.413	2064.71	92.0545	2858.52	33	2064.71	66.0194	2858.52	30.4254	2064.71	52.7182	2858.52	30.6237	2064.71	69.3836	2858.52	31.8675
2067.01	81.3176	2860.61	35.5406	2067.01	66.4638	2860.61	32.9706	2067.01	67.2745	2860.61	33.5658	2067.01	69.1667	2860.61	35.5911	2067.01	93.1818	2860.61	32.7135	2067.01	65.9944	2860.61	30.4057	2067.01	51.9636	2860.61	30.0609	2067.01	69.1667	2860.61	31.4252
2069.31	81.7647	2862.69	34.0168	2069.31	66.2406	2862.69	33.2941	2069.31	66.1541	2862.69	33.0625	2069.31	70.119	2862.69	34.668	2069.31	92.3758	2862.69	31.8514	2069.31	64.7556	2862.69	29.6206	2069.31	52.8152	2862.69	29.6022	2069.31	70.119	2862.69	31.297
2071.61	81.1922	2864.77	34.6919	2071.61	65.7826	2864.77	31.9286	2071.61	66.5406	2864.77	33.0559	2071.61	70.336	2864.77	35.0688	2071.61	93.5909	2864.77	33.1892	2071.61	65.1056	2864.77	29.739	2071.61	52.0424	2864.77	29.0323	2071.61	70.336	2864.77	31.1538
2073.91	79.9412	2866.85	34.2605	2073.91	66.3246	2866.85	33.0588	2073.91	65.6779	2866.85	31.7895	2073.91	69.0899	2866.85	34.1457	2073.91	92.1061	2866.85	31.3757	2073.91	65.2889	2866.85	29.1272	2073.91	52.2758	2866.85	28.8925	2073.91	69.0899	2866.85	30.7329
2076.21	81.3333	2868.93	34.1625	2076.21	65.7449	2868.93	32.2521	2076.21	65.8431	2868.93	31.9079	2076.21	69.1931	2868.93	34.7126	2076.21	92.7485	2868.93	32.6649	2076.21	64.2556	2868.93	29.2807	2076.21	52.0333	2868.93	28.2186	2076.21	69.1931	2868.93	31.0385
2078.51	82.3804	2871.01	33.8515	2078.51	65.7072	2871.01	31.8655	2078.51	65.2661	2871.01	30.9605	2078.51	68.9233	2871.01	34.0891	2078.51	92.6121	2871.01	31.127	2078.51	65.4583	2871.01	29.443	2078.51	51.5848	2871.01	28.1685	2078.51	68.9233	2871.01	30.9167
2080.81	81.6235	2873.08	34.5042	2080.81	64.7507	2873.08	32.7731	2080.81	65.5658	2873.08	32.2664	2080.81	69.0741	2873.08	34.4211	2080.81	91.7697	2873.08	32.2216	2080.81	65.4639	2873.08	29.3706	2080.81	51.5485	2873.08	28.4409	2080.81	69.0741	2873.08	30.5726
2083.1	81.2431	2875.16	33.9132	2083.1	64.8812	2875.16	31.2395	2083.1	65.8403	2875.16	31.0954	2083.1	68.6032	2875.16	34.9879	2083.1	90.7121	2875.16	31.6811	2083.1	65.3917	2875.16	28.5263	2083.1	51.8364	2875.16	27.9928	2083.1	68.6032	2875.16	30.4573
2085.4	79.5176	2877.24	33.7339	2085.4	64.9478	2877.24	31.9832	2085.4	64.8515	2877.24	32.1941	2085.4	69.4947	2877.24	34.081	2085.4	91.2545	2877.24	31.2486	2085.4	64.5222	2877.24	28.693	2085.4	51.9879	2877.24	28.5914	2085.4	69.4947	2877.24	29.9701
2087.69	80.0314	2879.32	34.1513	2087.69	65.0725	2879.32	32.1933	2087.69	65.2437	2879.32	31.6349	2087.69	68.5926	2879.32	34.3887	2087.69	90.4606	2879.32	31.4946	2087.69	65.3389	2879.32	28.8509	2087.69	52.503	2879.32	27.8925	2087.69	68.5926	2879.32	30.1368
2089.99	81.2863	2881.39	33.7759	2089.99	65.458	2881.39	30.6681	2089.99	65	2881.39	31.852	2089.99	69.4048	2881.39	33.3522	2089.99	90.9939	2881.39	31.7243	2089.99	64.6972	2881.39	28.864	2089.99	51.2879	2881.39	27.3907	2089.99	69.4048	2881.39	29.6239
2092.28	79.1882	2883.47	34.2185	2092.28	65.5101	2883.47	32.0504	2092.28	64.8403	2883.47	32.2368	2092.28	68.4921	2883.47	34.4534	2092.28	91.7424	2883.47	31.6027	2092.28	64.4778	2883.47	28.4627	2092.28	51.4727	2883.47	28.724	2092.28	68.4921	2883.47	30.0662
2094.58	80.2863	2885.54	34.8039	2094.58	65.1681	2885.54	32.6261	2094.58	65.3137	2885.54	32.5197	2094.58	67.664	2885.54	33.9879	2094.58	90.7545	2885.54	31.8703	2094.58	64.7278	2885.54	28.9408	2094.58	51.2152	2885.54	29.9964	2094.58	67.664	2885.54	30.4615
2096.87	79.4902	2887.62	34.3866	2096.87	64.8087	2887.62	32.8992	2096.87	64.4874	2887.62	32.3355	2096.87	68.0556	2887.62	34.9393	2096.87	90.3121	2887.62	32.1432	2096.87	64.0861	2887.62	28.2193	2096.87	51.1879	2887.62	28.2043	2096.87	68.0556	2887.62	30.5791
2099.16	79.3294	2889.69	34.2073	2099.16	64.8464	2889.69	33.0378	2099.16	64.4622	2889.69	32.6382	2099.16	69.1217	2889.69	34.2915	2099.16	89.9758	2889.69	32.4432	2099.16	63.9417	2889.69	30.0439	2099.16	51.6636	2889.69	29.6129	2099.16	69.1217	2889.69	30.75
2101.45	79.5294	2891.76	35.6583	2101.45	63.8087	2891.76	32.9664	2101.45	64.4482	2891.76	33.4474	2101.45	67.5476	2891.76	36.0283	2101.45	89.6364	2891.76	32.0405	2101.45	63.3194	2891.76	28.6184	2101.45	51.7364	2891.76	28.5556	2101.45	67.5476	2891.76	30.9786
2103.74	80	2893.84	35.0028	2103.74	64.7333	2893.84	32.8866	2103.74	63.8515	2893.84	33.6941	2103.74	68.1587	2893.84	36.3765	2103.74	90.4515	2893.84	32.4676	2103.74	64.6	2893.84	29.0811	2103.74	50.9606	2893.84	29.9211	2103.74	68.1587	2893.84	32.1261
2106.03	78.2431	2895.91	35.7283	2106.03	64.5333	2895.91	34.3193	2106.03	64.2045	2895.91	33.7928	2106.03	68.1138	2895.91	36.4575	2106.03	90.5545	2895.91	31.8973	2106.03	63.4111	2895.91	29.0132	2106.03	51.1636	2895.91	29.2867	2106.03	68.1138	2895.91	32.0705
2108.32	79.6902	2897.98	36.3922	2108.32	64.6435	2897.98	34.7983	2108.32	64.5798	2897.98	35.5428	2108.32	67.5053	2897.98	36.6154	2108.32	90.303	2897.98	33.3703	2108.32	63.4639	2897.98	29.7763	2108.32	50.3727	2897.98	29.9176	2108.32	67.5053	2897.98	33.1175
2110.61	78.5882	2900.05	36.7927	2110.61	63.8203	2900.05	35.605	2110.61	63.6527	2900.05	35.4507	2110.61	67.5159	2900.05	37.8502	2110.61	89.9788	2900.05	32.9108	2110.61	63.5667	2900.05	30.4254	2110.61	50.4667	2900.05	29.7204	2110.61	67.5159	2900.05	32.9252
2112.9	78.149	2902.12	38.2129	2112.9	63.1188	2902.12	36.6429	2112.9	64.0196	2902.12	37.0132	2112.9	68.037	2902.12	39.0891	2112.9	89.5848	2902.12	33.7378	2112.9	63.4639	2902.12	29.8509	2112.9	50.0394	2902.12	30.5018	2112.9	68.037	2902.12	33.765
2115.19	78.0353	2904.19	38.6947	2115.19	64.0145	2904.19	37.0126	2115.19	64.5602	2904.19	38.0461	2115.19	67.9418	2904.19	40.7692	2115.19	88.6727	2904.19	34.4919	2115.19	63.9889	2904.19	30.8399	2115.19	50.297	2904.19	30.9606	2115.19	67.9418	2904.19	34.3846
2117.47	78.1922	2906.26	39.4622	2117.47	63.1623	2906.26	37.8277	2117.47	64.1933	2906.26	39.0789	2117.47	67.0132	2906.26	40.5142	2117.47	89.0879	2906.26	34.3108	2117.47	62.9111	2906.26	30.807	2117.47	49.8273	2906.26	32.4516	2117.47	67.0132	2906.26	35.1474
2119.76	78.1451	2908.33	41.1261	2119.76	64.0841	2908.33	38.2899	2119.76	63.2717	2908.33	39.0197	2119.76	66.5053	2908.33	41.5547	2119.76	88.8788	2908.33	35.673	2119.76	62.7889	2908.33	32.9101	2119.76	50.003	2908.33	31.9104	2119.76	66.5053	2908.33	35.8462
2122.04	77.9529	2910.39	41.9384	2122.04	64.5507	2910.39	40.1429	2122.04	63.0196	2910.39	40.9474	2122.04	66.6217	2910.39	43.1943	2122.04	88.8818	2910.39	35.2432	2122.04	62.2	2910.39	33.0395	2122.04	49.9485	2910.39	32.5878	2122.04	66.6217	2910.39	36.5876
2124.33	77.7098	2912.46	44.4846	2124.33	63.1536	2912.46	40.3824	2124.33	64.2381	2912.46	42.0822	2124.33	66.3439	2912.46	44.7085	2124.33	88.0636	2912.46	37.8919	2124.33	62.5083	2912.46	32.9715	2124.33	50.7242	2912.46	32.9857	2124.33	66.3439	2912.46	37.8825
2126.61	77.6902	2914.53	45.1513	2126.61	63.2348	2914.53	41.5588	2126.61	62.5098	2914.53	43.3355	2126.61	65.9656	2914.53	45.8057	2126.61	87.8212	2914.53	37.673	2126.61	62.5167	2914.53	35.0351	2126.61	50.097	2914.53	35.0179	2126.61	65.9656	2914.53	38.8312
2128.9	77.5804	2916.59	46.4286	2128.9	63.171	2916.59	43.2941	2128.9	63.2437	2916.59	45.6513	2128.9	66.8704	2916.59	47.0445	2128.9	88.3848	2916.59	38.7757	2128.9	62.4056	2916.59	34.3991	2128.9	50.3	2916.59	35.319	2128.9	66.8704	2916.59	39.1902
2131.18	77.6549	2918.66	46.8179	2131.18	63.142	2918.66	43.8782	2131.18	63.0644	2918.66	46.0691	2131.18	65.5767	2918.66	48.2267	2131.18	87.9455	2918.66	39.3189	2131.18	61.85	2918.66	35.3991	2131.18	50.2788	2918.66	36.5484	2131.18	65.5767	2918.66	40.4637
2133.46	77.1059	2920.72	48.0588	2133.46	62.4551	2920.72	45.1807	2133.46	62.6246	2920.72	46.3059	2133.46	65.1587	2920.72	48.5425	2133.46	87.4182	2920.72	39.4811	2133.46	61.9028	2920.72	36.25	2133.46	50.3576	2920.72	37.1039	2133.46	65.1587	2920.72	41.3889
2135.74	77.3333	2922.79	48.7227	2135.74	62.7739	2922.79	46.4664	2135.74	62.2185	2922.79	47.5461	2135.74	66.1243	2922.79	51.0486	2135.74	87.6455	2922.79	39.9378	2135.74	61.8556	2922.79	36.6535	2135.74	48.6333	2922.79	37.767	2135.74	66.1243	2922.79	41.4808
2138.02	77.0784	2924.85	48.9132	2138.02	62.0174	2924.85	45.7773	2138.02	62.098	2924.85	48.0691	2138.02	65.1243	2924.85	50.1093	2138.02	87.4697	2924.85	40.8622	2138.02	61.7694	2924.85	37.0351	2138.02	49.3182	2924.85	37.5341	2138.02	65.1243	2924.85	42.8675
2140.3	77.7647	2926.92	50.7563	2140.3	62.5246	2926.92	47.9118	2140.3	62.7311	2926.92	49.7138	2140.3	65.7513	2926.92	51.8543	2140.3	87.3455	2926.92	42.0216	2140.3	61.3083	2926.92	37.4934	2140.3	50.0485	2926.92	38.6882	2140.3	65.7513	2926.92	43.5598
2142.58	77.7098	2928.98	50.5182	2142.58	61.3826	2928.98	47.7941	2142.58	61.4398	2928.98	50.2763	2142.58	64.5026	2928.98	52.4737	2142.58	87.1091	2928.98	41.9892	2142.58	61.4861	2928.98	38.0022	2142.58	48.5091	2928.98	39.1577	2142.58	64.5026	2928.98	42.9252
2144.86	75.8941	2931.04	51.7143	2144.86	61.2754	2931.04	48.9202	2144.86	61.8319	2931.04	49.6678	2144.86	65.7646	2931.04	53.5911	2144.86	87.2909	2931.04	42.9081	2144.86	61.2667	2931.04	38.5329	2144.86	48.5455	2931.04	39.4122	2144.86	65.7646	2931.04	44.6346
2147.14	76.7333	2933.1	51.2269	2147.14	62.3304	2933.1	48.6597	2147.14	61.2633	2933.1	51.1743	2147.14	64.8519	2933.1	54.1538	2147.14	86.197	2933.1	42.3108	2147.14	61.2639	2933.1	38.8289	2147.14	48.6606	2933.1	38.6272	2147.14	64.8519	2933.1	44.3889
2149.42	75.9804	2935.16	52.3137	2149.42	61.4464	2935.16	48.8025	2149.42	61.2605	2935.16	49.9572	2149.42	64.6164	2935.16	52.664	2149.42	85.9424	2935.16	43.7378	2149.42	60.6833	2935.16	38.5	2149.42	48.6636	2935.16	39.6129	2149.42	64.6164	2935.16	44.7628
2151.69	76.0745	2937.22	49.8599	2151.69	61.9768	2937.22	48.6765	2151.69	61.4818	2937.22	48.875	2151.69	64.5952	2937.22	52.4696	2151.69	86.8303	2937.22	42.9	2151.69	62.0139	2937.22	38.9057	2151.69	49.0394	2937.22	39.0143	2151.69	64.5952	2937.22	43.735
2153.97	74.4745	2939.28	49.2969	2153.97	61.4754	2939.28	47.2563	2153.97	60.7703	2939.28	47.9474	2153.97	65.0053	2939.28	50.4332	2153.97	85.3879	2939.28	42.6243	2153.97	61.4722	2939.28	38.3114	2153.97	49.1182	2939.28	39.5842	2153.97	65.0053	2939.28	43.4615
2156.24	77.3216	2941.34	48.3529	2156.24	61.0232	2941.34	45.8361	2156.24	61.3529	2941.34	47.2928	2156.24	64.1429	2941.34	49.498	2156.24	86.5273	2941.34	42.4541	2156.24	60.3444	2941.34	38.0461	2156.24	48.4636	2941.34	38.5054	2156.24	64.1429	2941.34	42.7479
2158.52	75.3451	2943.4	48.1429	2158.52	60.2986	2943.4	45.2689	2158.52	61.3978	2943.4	46.1711	2158.52	64.8519	2943.4	48.081	2158.52	85.5364	2943.4	41.3649	2158.52	60.6417	2943.4	37.8311	2158.52	47.6606	2943.4	37.6487	2158.52	64.8519	2943.4	42.0021
2160.79	75.1922	2945.46	46.7899	2160.79	61.3594	2945.46	45.7857	2160.79	61.2801	2945.46	45.5362	2160.79	64.3492	2945.46	47.413	2160.79	85.0182	2945.46	42.4432	2160.79	60.1167	2945.46	37.9232	2160.79	48.2848	2945.46	38.5771	2160.79	64.3492	2945.46	42.1218
2163.07	75.7529	2947.52	46.7507	2163.07	60.9478	2947.52	44.5504	2163.07	61.5574	2947.52	45.5395	2163.07	64.5185	2947.52	47.4008	2163.07	85.5303	2947.52	42.4892	2163.07	60.7778	2947.52	38.4627	2163.07	48.2788	2947.52	38.5018	2163.07	64.5185	2947.52	42.156
2165.34	74.3294	2949.57	46.9608	2165.34	60.2348	2949.57	44.1303	2165.34	60.5266	2949.57	45.898	2165.34	63.1614	2949.57	47.0324	2165.34	85.4909	2949.57	42.4432	2165.34	60.4528	2949.57	38.2281	2165.34	48.3667	2949.57	39.4373	2165.34	63.1614	2949.57	42.8868
2167.61	74.6392	2951.63	45.8123	2167.61	62.4493	2951.63	45.0336	2167.61	61.6583	2951.63	45.5921	2167.61	63.7381	2951.63	47.1822	2167.61	85.5424	2951.63	43.0622	2167.61	60.7833	2951.63	39.2807	2167.61	48.0212	2951.63	40.3011	2167.61	63.7381	2951.63	42.6581
2169.88	74.4157	2953.69	46.7563	2169.88	61.1391	2953.69	45.9538	2169.88	61.1849	2953.69	45.5757	2169.88	63.3492	2953.69	47.0405	2169.88	84.7515	2953.69	42.3162	2169.88	60.5556	2953.69	39.5482	2169.88	47.3303	2953.69	39.9355	2169.88	63.3492	2953.69	42.7607
2172.15	75.8784	2955.74	47.1064	2172.15	60.858	2955.74	44.2059	2172.15	60.9664	2955.74	46.2039	2172.15	63.0159	2955.74	48.4089	2172.15	84.8939	2955.74	42.2784	2172.15	59.4361	2955.74	39.5592	2172.15	48.2152	2955.74	39.5735	2172.15	63.0159	2955.74	42.7799
2174.42	74.0588	2957.8	46.6218	2174.42	59.087	2957.8	44.0084	2174.42	60.5602	2957.8	44.4967	2174.42	63.2989	2957.8	46.9838	2174.42	84.2485	2957.8	42.2865	2174.42	59.1306	2957.8	38.6228	2174.42	47.8848	2957.8	38.5305	2174.42	63.2989	2957.8	41.9295
2176.69	74.4118	2959.85	45.4874	2176.69	60.971	2959.85	43.605	2176.69	61.3697	2959.85	43.9638	2176.69	63.2672	2959.85	46.502	2176.69	84.5	2959.85	41.6622	2176.69	59.6	2959.85	38.4057	2176.69	47.9152	2959.85	38.9104	2176.69	63.2672	2959.85	42
2178.96	74.7294	2961.9	45.2325	2178.96	60.771	2961.9	43.9202	2178.96	59.8039	2961.9	43.4539	2178.96	63.0979	2961.9	44.6518	2178.96	84.1939	2961.9	41.5081	2178.96	59.7583	2961.9	38.0417	2178.96	47.4152	2961.9	36.9785	2178.96	63.0979	2961.9	40.7329
2181.23	74.4	2963.96	44.2913	2181.23	60.7304	2963.96	41.6555	2181.23	60.7675	2963.96	42.4901	2181.23	63.3413	2963.96	44.7976	2181.23	83.6212	2963.96	40.8865	2181.23	59.0028	2963.96	37.6557	2181.23	48.1909	2963.96	37.4516	2181.23	63.3413	2963.96	39.7393
2183.5	74.2549	2966.01	43.7927	2183.5	60.0348	2966.01	41.7143	2183.5	60.1345	2966.01	41.6217	2183.5	63.2011	2966.01	44.0648	2183.5	84.4182	2966.01	39.2946	2183.5	58.7	2966.01	36.4649	2183.5	47.7091	2966.01	36.9211	2183.5	63.2011	2966.01	39.8504
2185.76	74.0588	2968.06	43.4454	2185.76	59.2667	2968.06	41.8866	2185.76	59.9356	2968.06	42.1086	2185.76	63.3386	2968.06	44.4575	2185.76	83.7818	2968.06	40.3649	2185.76	59.3	2968.06	35.8728	2185.76	47.9727	2968.06	36.957	2185.76	63.3386	2968.06	39.6923
2188.03	73.1333	2970.11	43.6246	2188.03	60.1014	2970.11	41.2689	2188.03	59.8964	2970.11	41.9178	2188.03	63.2063	2970.11	43.6964	2188.03	83.7636	2970.11	39.9027	2188.03	58.6944	2970.11	35.3662	2188.03	47.7485	2970.11	35.8961	2188.03	63.2063	2970.11	38.4402
2190.29	73.9412	2972.16	42.8151	2190.29	59.7681	2972.16	41.7185	2190.29	59.6975	2972.16	42.3191	2190.29	63.4392	2972.16	44.2672	2190.29	83.8545	2972.16	38.9514	2190.29	57.9472	2972.16	35.5987	2190.29	48.0212	2972.16	35.5448	2190.29	63.4392	2972.16	39.0983
2192.56	74.1765	2974.21	43.0168	2192.56	59.9188	2974.21	40.6765	2192.56	59.5994	2974.21	41.4572	2192.56	63.1878	2974.21	43.6356	2192.56	82.6061	2974.21	39.1919	2192.56	58.8694	2974.21	35.4539	2192.56	47.8212	2974.21	35.3692	2192.56	63.1878	2974.21	38.1132
2194.82	74.1569	2976.26	43.1289	2194.82	59.2232	2976.26	41.0882	2194.82	59.042	2976.26	42.273	2194.82	62.9577	2976.26	43.8988	2194.82	83.7545	2976.26	38.7459	2194.82	59.1611	2976.26	34.7061	2194.82	47.7455	2976.26	35.6846	2194.82	62.9577	2976.26	38.0534
2197.09	72.8118	2978.31	43.1681	2197.09	59.5478	2978.31	42.4496	2197.09	59.7395	2978.31	42.2467	2197.09	62.5291	2978.31	44.664	2197.09	83.2667	2978.31	39.2946	2197.09	58.3694	2978.31	35.1842	2197.09	46.7394	2978.31	35.7025	2197.09	62.5291	2978.31	38.3803
2199.35	73.4118	2980.36	44.1429	2199.35	59.5275	2980.36	41.8697	2199.35	59.9356	2980.36	43.2138	2199.35	62.7354	2980.36	44.3846	2199.35	82.803	2980.36	39.5514	2199.35	58.7056	2980.36	35.5658	2199.35	46.9455	2980.36	37.1219	2199.35	62.7354	2980.36	39.2308
2201.61	72.9255	2982.41	42.9804	2201.61	59.2029	2982.41	40.7227	2201.61	59.7535	2982.41	41.8257	2201.61	61.5317	2982.41	43.5466	2201.61	82.0848	2982.41	38.9838	2201.61	58.0083	2982.41	35.0461	2201.61	46.9576	2982.41	35.7706	2201.61	61.5317	2982.41	38.3547
2203.87	74.2863	2984.45	41.9048	2203.87	60.142	2984.45	40.4412	2203.87	59.619	2984.45	41.3092	2203.87	62.2857	2984.45	42.2227	2203.87	82.6485	2984.45	38.6	2203.87	57.575	2984.45	34.6645	2203.87	46.8727	2984.45	35.2258	2203.87	62.2857	2984.45	37.8269
2206.13	72.1098	2986.5	40.972	2206.13	59.3739	2986.5	38.4286	2206.13	59.3725	2986.5	38.8783	2206.13	62.1587	2986.5	41.4413	2206.13	82.4697	2986.5	37.6595	2206.13	58.0833	2986.5	34.1798	2206.13	46.2667	2986.5	34.4194	2206.13	62.1587	2986.5	36.9359
2208.39	73.9961	2988.55	40.2241	2208.39	59.2638	2988.55	38.7773	2208.39	59.5798	2988.55	38.8651	2208.39	62.0026	2988.55	40.4656	2208.39	83.7939	2988.55	36.5811	2208.39	58.7556	2988.55	35.1557	2208.39	47.2545	2988.55	33.871	2208.39	62.0026	2988.55	36.1368
2210.65	72.4863	2990.59	39.2885	2210.65	58.5362	2990.59	38.1092	2210.65	59.3193	2990.59	38.0493	2210.65	62.0317	2990.59	40.3401	2210.65	82.6545	2990.59	37.1378	2210.65	57.1528	2990.59	33.8421	2210.65	46.9121	2990.59	34.043	2210.65	62.0317	2990.59	36.0812
2212.91	72.2588	2992.64	39.2465	2212.91	59.4116	2992.64	37.479	2212.91	59.1541	2992.64	38.2336	2212.91	62.336	2992.64	40.1417	2212.91	82.997	2992.64	37.0811	2212.91	57.5083	2992.64	34.1732	2212.91	46.7485	2992.64	32.8889	2212.91	62.336	2992.64	36.6154
2215.17	72.7922	2994.68	38.8711	2215.17	58.7739	2994.68	38.1807	2215.17	58.5742	2994.68	37.4934	2215.17	62.0979	2994.68	40.8543	2215.17	82.0879	2994.68	35.9054	2215.17	57.6694	2994.68	33.4298	2215.17	46.2364	2994.68	33.8817	2215.17	62.0979	2994.68	36.4573
2217.43	73.5569	2996.73	40.6499	2217.43	58.9014	2996.73	38.3025	2217.43	58.9104	2996.73	38.4967	2217.43	61.7063	2996.73	40.9514	2217.43	82.0455	2996.73	37.3	2217.43	58.5333	2996.73	33.7193	2217.43	46.7758	2996.73	33.0143	2217.43	61.7063	2996.73	36.9274
2219.68	71.9608	2998.77	40.3221	2219.68	58.7101	2998.77	38.8824	2219.68	58.3109	2998.77	38.7171	2219.68	60.9524	2998.77	40.1336	2219.68	81.3091	2998.77	37.2108	2219.68	57.5944	2998.77	34.0943	2219.68	46.7667	2998.77	33.7384	2219.68	60.9524	2998.77	36.3269
2221.94	71.7373	3000.81	41.465	2221.94	58.0348	3000.81	39.1723	2221.94	59.3109	3000.81	39.5033	2221.94	61.6402	3000.81	41.7004	2221.94	82.8606	3000.81	38.6	2221.94	57.8694	3000.81	33.6689	2221.94	47.1061	3000.81	34.5376	2221.94	61.6402	3000.81	37.2628
2224.2	73.1686	3002.85	41.563	2224.2	58.4377	3002.85	39.7185	2224.2	58.395	3002.85	40.9178	2224.2	61.3915	3002.85	42.9919	2224.2	82.003	3002.85	37.5892	2224.2	57.5389	3002.85	34.886	2224.2	46.5939	3002.85	35.0824	2224.2	61.3915	3002.85	38.3162
2226.45	71.6549	3004.9	42.5434	2226.45	58.3884	3004.9	40.6723	2226.45	58.8655	3004.9	40.5263	2226.45	61.8201	3004.9	42.7368	2226.45	81.6848	3004.9	37.9811	2226.45	56.7333	3004.9	34.2434	2226.45	45.3697	3004.9	34.6882	2226.45	61.8201	3004.9	37.2863
2228.7	71.7412	3006.94	40.8487	2228.7	58.4464	3006.94	39.3193	2228.7	58	3006.94	40.7368	2228.7	61.6799	3006.94	42.6923	2228.7	81.6879	3006.94	37.8811	2228.7	56.9722	3006.94	34.2895	2228.7	46.5364	3006.94	35.4229	2228.7	61.6799	3006.94	36.8184
2230.96	71.7451	3008.98	40.3473	2230.96	58.2667	3008.98	38.8866	2230.96	58.6106	3008.98	39.3849	2230.96	60.7381	3008.98	42.2308	2230.96	81.503	3008.98	37.6162	2230.96	57.3778	3008.98	34.1886	2230.96	45.7909	3008.98	34.9176	2230.96	60.7381	3008.98	37.438
2233.21	72.5569	3011.02	40.4118	2233.21	58.0609	3011.02	39.0042	2233.21	58.3894	3011.02	38.8947	2233.21	61.3836	3011.02	41.6397	2233.21	81.1485	3011.02	36.8108	2233.21	57.4194	3011.02	34.2697	2233.21	45.8061	3011.02	34.8387	2233.21	61.3836	3011.02	36.5342
2235.46	72.0471	3013.06	39.9076	2235.46	57.913	3013.06	38.5672	2235.46	56.9412	3013.06	38.727	2235.46	61.3175	3013.06	39.7206	2235.46	81.8455	3013.06	37.0676	2235.46	56.2972	3013.06	34.8575	2235.46	46.0576	3013.06	33.6416	2235.46	61.3175	3013.06	36.5748
2237.72	71.3333	3015.1	39.549	2237.72	58.5855	3015.1	37.8739	2237.72	58.2465	3015.1	38.625	2237.72	60.8492	3015.1	39.7854	2237.72	80.8303	3015.1	37.3622	2237.72	57.3667	3015.1	34.0022	2237.72	46.1394	3015.1	34.2366	2237.72	60.8492	3015.1	35.4252
2239.97	71.6	3017.13	40.1625	2239.97	58.0203	3017.13	38.5084	2239.97	57.8431	3017.13	38.0855	2239.97	60.7857	3017.13	39.9271	2239.97	81.4485	3017.13	37.7	2239.97	57.6278	3017.13	34.1228	2239.97	45.9333	3017.13	35.1935	2239.97	60.7857	3017.13	36.1538
2242.22	71.1373	3019.17	41.4398	2242.22	57.4464	3019.17	38.2185	2242.22	57.3473	3019.17	38.9507	2242.22	60.0847	3019.17	40.2146	2242.22	81.6758	3019.17	37.3568	2242.22	56.75	3019.17	33.4232	2242.22	46.3879	3019.17	34.2724	2242.22	60.0847	3019.17	36.8355
2244.47	71.6431	3021.21	40.4566	2244.47	58.8232	3021.21	39.542	2244.47	59.1793	3021.21	39.7138	2244.47	60.9048	3021.21	41.2874	2244.47	81.2212	3021.21	37.7324	2244.47	56.9361	3021.21	34.8355	2244.47	45.2727	3021.21	35.3477	2244.47	60.9048	3021.21	37.6474
2246.72	70.2784	3023.24	41.5966	2246.72	56.9217	3023.24	39.4034	2246.72	58.5798	3023.24	40.8684	2246.72	60.6455	3023.24	42.1943	2246.72	80.6788	3023.24	37.9595	2246.72	56.7444	3023.24	34.6535	2246.72	45.8697	3023.24	35.1183	2246.72	60.6455	3023.24	37.0256
2248.96	71.1294	3025.28	42.8571	2248.96	58.142	3025.28	40.6849	2248.96	57.1961	3025.28	41.6974	2248.96	60.0238	3025.28	44.3927	2248.96	80.5333	3025.28	38.1919	2248.96	57.4694	3025.28	35.1206	2248.96	45.2818	3025.28	35.5341	2248.96	60.0238	3025.28	39.047
2251.21	71.102	3027.32	44.3081	2251.21	57.7623	3027.32	42.0966	2251.21	57.9636	3027.32	43.3618	2251.21	60.1455	3027.32	46.7206	2251.21	80.7333	3027.32	39.6703	2251.21	56.6139	3027.32	36.3553	2251.21	44.6121	3027.32	35.2366	2251.21	60.1455	3027.32	38.6389
2253.46	70.7255	3029.35	45.7255	2253.46	56.6696	3029.35	42.4412	2253.46	57.6807	3029.35	44.7401	2253.46	61.5635	3029.35	46.2308	2253.46	79.8939	3029.35	40.5162	2253.46	57.0694	3029.35	36.9474	2253.46	45.1667	3029.35	36.9247	2253.46	61.5635	3029.35	39.9509
2255.7	71.1529	3031.39	47.7059	2255.7	56.5478	3031.39	45.0126	2255.7	57.1737	3031.39	45.8882	2255.7	59.8677	3031.39	47.6518	2255.7	80.2697	3031.39	40.3189	2255.7	56.9528	3031.39	37.6294	2255.7	45.4212	3031.39	38.3548	2255.7	59.8677	3031.39	41.6239
2257.95	70.7961	3033.42	49.3922	2257.95	57.4841	3033.42	46.8445	2257.95	56.9524	3033.42	48.2993	2257.95	60.2593	3033.42	51.0121	2257.95	80.1667	3033.42	42.0811	2257.95	56.3889	3033.42	38.0066	2257.95	45.6576	3033.42	38.7742	2257.95	60.2593	3033.42	42.7906
2260.2	71.5961	3035.45	50.5014	2260.2	57.0986	3035.45	47.4118	2260.2	57.2297	3035.45	49.3553	2260.2	59.4365	3035.45	51.2065	2260.2	80.2727	3035.45	41.6162	2260.2	56.475	3035.45	38.7215	2260.2	45.8848	3035.45	39.0179	2260.2	59.4365	3035.45	43.8355
2262.44	69.6235	3037.48	51.3165	2262.44	56.8406	3037.48	48.5588	2262.44	57.1765	3037.48	50.5164	2262.44	59.7884	3037.48	54.081	2262.44	79.9364	3037.48	43.7757	2262.44	56.9694	3037.48	40.1447	2262.44	45.2182	3037.48	41.2724	2262.44	59.7884	3037.48	44.9423
2264.68	71.298	3039.52	53.3445	2264.68	57.0493	3039.52	50.4706	2264.68	57.7003	3039.52	52.3487	2264.68	59.9048	3039.52	55.6356	2264.68	79.7061	3039.52	44.7297	2264.68	55.85	3039.52	40.2281	2264.68	45.0545	3039.52	40.957	2264.68	59.9048	3039.52	46.547
2266.93	71.7412	3041.55	54.3978	2266.93	56.4812	3041.55	51.1387	2266.93	57.7171	3041.55	54.6349	2266.93	59.8862	3041.55	57.587	2266.93	80.2	3041.55	44.8432	2266.93	55.9444	3041.55	40.4167	2266.93	44.8909	3041.55	42.1935	2266.93	59.8862	3041.55	47.1966
2269.17	70.2	3043.58	54.9216	2269.17	57.1913	3043.58	52.8908	2269.17	57.3333	3043.58	55.0428	2269.17	59.6138	3043.58	57.8623	2269.17	79.2667	3043.58	44.8324	2269.17	55.0806	3043.58	41.7368	2269.17	44.9303	3043.58	42.8136	2269.17	59.6138	3043.58	47.7671
2271.41	70.4941	3045.61	57.2773	2271.41	57.7768	3045.61	54.7395	2271.41	57.6246	3045.61	56.7928	2271.41	59.9788	3045.61	58.6316	2271.41	79.7242	3045.61	47.0324	2271.41	55.4222	3045.61	42.4189	2271.41	44.6061	3045.61	44.1935	2271.41	59.9788	3045.61	49.8462
2273.65	70.3137	3047.64	59.9664	2273.65	57.1623	3047.64	56.2227	2273.65	56.7059	3047.64	60.4046	2273.65	59.8016	3047.64	61.7733	2273.65	79.5121	3047.64	48.4432	2273.65	55.3972	3047.64	42.8421	2273.65	44.7879	3047.64	45.509	2273.65	59.8016	3047.64	51.312
2275.89	70.8275	3049.67	65.0812	2275.89	57.9565	3049.67	61.0882	2275.89	57.507	3049.67	65.0197	2275.89	59.8466	3049.67	67.7935	2275.89	80.003	3049.67	50.3027	2275.89	56.0472	3049.67	45.6096	2275.89	45.3545	3049.67	47.2079	2275.89	59.8466	3049.67	55.3889
2278.13	69.9608	3051.7	71.6218	2278.13	56.5507	3051.7	66.8445	2278.13	56.6078	3051.7	72.4539	2278.13	59.1852	3051.7	74.9231	2278.13	78.0848	3051.7	53.9297	2278.13	55.1778	3051.7	47.5263	2278.13	44.9121	3051.7	51.8817	2278.13	59.1852	3051.7	59.3291
2280.37	69.9843	3053.73	78.9972	2280.37	57.9304	3053.73	74.6513	2280.37	56.8291	3053.73	79.1579	2280.37	59.2037	3053.73	81.3725	2280.37	79.9667	3053.73	57.9351	2280.37	55.3889	3053.73	51.4715	2280.37	45.2606	3053.73	54.6953	2280.37	59.2037	3053.73	64.7244
2282.61	68.9137	3055.75	81.1989	2282.61	56.3681	3055.75	75.4832	2282.61	55.5714	3055.75	81.9309	2282.61	58.8889	3055.75	83.9555	2282.61	79.0455	3055.75	58.0649	2282.61	55.1556	3055.75	52.8794	2282.61	44.6121	3055.75	56.0681	2282.61	58.8889	3055.75	66.094
2284.85	70.2196	3057.78	78.9384	2284.85	56.6725	3057.78	74.5336	2284.85	55.605	3057.78	80.3289	2284.85	58.9577	3057.78	83.7247	2284.85	79.4	3057.78	57.3459	2284.85	56.0111	3057.78	52.7632	2284.85	44.8061	3057.78	56.1434	2284.85	58.9577	3057.78	64.141
2287.09	69.6863	3059.81	76.7339	2287.09	57.1449	3059.81	71.4286	2287.09	56.0784	3059.81	76.5164	2287.09	58.9153	3059.81	79.5101	2287.09	78.5273	3059.81	56.2108	2287.09	55.1778	3059.81	51.8333	2287.09	44.4758	3059.81	54.0215	2287.09	58.9153	3059.81	62.7756
2289.32	69.4157	3061.83	75.8852	2289.32	56.6899	3061.83	70.8403	2289.32	56.944	3061.83	76.3257	2289.32	59.9206	3061.83	78.1903	2289.32	77.8152	3061.83	56.3432	2289.32	54.8	3061.83	50.3224	2289.32	44.6152	3061.83	53.4624	2289.32	59.9206	3061.83	61.609
2291.56	69.0588	3063.86	73.1373	2291.56	56.0899	3063.86	70.3025	2291.56	56.4258	3063.86	75.2368	2291.56	59.0079	3063.86	77.5223	2291.56	79.303	3063.86	55.5946	2291.56	54.9417	3063.86	50.4211	2291.56	43.8212	3063.86	52.9892	2291.56	59.0079	3063.86	60.9573
2293.79	68.9569	3065.88	72.7143	2293.79	56.3971	3065.88	68	2293.79	56.7115	3065.88	72.3059	2293.79	59.2116	3065.88	75.2348	2293.79	77.7061	3065.88	54.5216	2293.79	55.6306	3065.88	49.5154	2293.79	44.2394	3065.88	52.8674	2293.79	59.2116	3065.88	59.9551
2296.03	69.6667	3067.91	66.8627	2296.03	56.6899	3067.91	62.7479	2296.03	56.1036	3067.91	67.4638	2296.03	58.2487	3067.91	69.9433	2296.03	78.2879	3067.91	52.4162	2296.03	54.2556	3067.91	47.7741	2296.03	44.1333	3067.91	50.7527	2296.03	58.2487	3067.91	56.1966
2298.26	68.9765	3069.93	62.549	2298.26	56.1507	3069.93	58.3529	2298.26	56.1905	3069.93	62.5132	2298.26	58.5026	3069.93	63.4858	2298.26	79.303	3069.93	50.3703	2298.26	55.3083	3069.93	46.0943	2298.26	44.2	3069.93	46.7599	2298.26	58.5026	3069.93	53.1197
2300.5	69.6784	3071.95	57.7367	2300.5	56.4232	3071.95	55.1176	2300.5	55.4258	3071.95	57.0164	2300.5	58.4497	3071.95	58.9555	2300.5	78.5152	3071.95	48.2541	2300.5	54.525	3071.95	43.6053	2300.5	43.7212	3071.95	45.3584	2300.5	58.4497	3071.95	50.1389
2302.73	69.2314	3073.98	54.07	2302.73	55.8406	3073.98	51.8824	2302.73	55.8235	3073.98	54.4145	2302.73	58.8413	3073.98	55.9514	2302.73	78.097	3073.98	46.8541	2302.73	54.1944	3073.98	42.8816	2302.73	44.4424	3073.98	44.2043	2302.73	58.8413	3073.98	47.7393
2304.96	68.0784	3076	51.4902	2304.96	55.2638	3076	48.8067	2304.96	55.4342	3076	49.9079	2304.96	57.582	3076	53.3644	2304.96	77.2606	3076	45.9811	2304.96	53.9194	3076	42.1404	2304.96	44.2303	3076	42.3799	2304.96	57.582	3076	45.5641
2307.19	67.4431	3078.02	50.8403	2307.19	55.8812	3078.02	48.3277	2307.19	55.916	3078.02	49.0954	2307.19	58.5714	3078.02	51.4818	2307.19	77.5848	3078.02	44.6432	2307.19	54.2	3078.02	42.1425	2307.19	44.1273	3078.02	41.1004	2307.19	58.5714	3078.02	44.8504
2309.42	67.6706	3080.04	48.0868	2309.42	55.1217	3080.04	46.8025	2309.42	55.5294	3080.04	47.7467	2309.42	58.6217	3080.04	48.9514	2309.42	76.8606	3080.04	43.5892	2309.42	54.1278	3080.04	40.5811	2309.42	44.4273	3080.04	41.7742	2309.42	58.6217	3080.04	44.8184
2311.65	68.9569	3082.06	47.6667	2311.65	55.4899	3082.06	46.1933	2311.65	55.8599	3082.06	45.852	2311.65	57.9762	3082.06	49.5142	2311.65	77.7455	3082.06	44.3324	2311.65	54.8278	3082.06	41.2171	2311.65	44.4576	3082.06	41.4982	2311.65	57.9762	3082.06	44.5085
2313.88	68.3882	3084.08	47.7171	2313.88	55.8203	3084.08	45.3235	2313.88	55.1204	3084.08	45.9967	2313.88	58.3333	3084.08	47.6721	2313.88	77.5121	3084.08	44.2838	2313.88	54.3	3084.08	41.1952	2313.88	43.8485	3084.08	41.1219	2313.88	58.3333	3084.08	43.5919
2316.11	68.4	3086.1	47.6527	2316.11	56.5072	3086.1	44.7017	2316.11	55.2857	3086.1	45.4211	2316.11	58.6481	3086.1	47.9757	2316.11	76.6182	3086.1	44.3541	2316.11	54.325	3086.1	40.8246	2316.11	44.8909	3086.1	41.4409	2316.11	58.6481	3086.1	44.0235
2318.34	67.3098	3088.12	46.9384	2318.34	55.2957	3088.12	44.584	2318.34	55.0672	3088.12	45.1118	2318.34	58.2751	3088.12	47.4251	2318.34	76.7424	3088.12	43.9676	2318.34	53.7778	3088.12	40.5373	2318.34	43.8727	3088.12	41.6237	2318.34	58.2751	3088.12	43.3739
2320.57	68.1765	3090.14	47.8515	2320.57	54.9797	3090.14	44.2437	2320.57	55.8123	3090.14	44.9934	2320.57	58.0741	3090.14	47.8138	2320.57	76.6727	3090.14	43.9838	2320.57	53.7111	3090.14	40.7917	2320.57	43.197	3090.14	40.9713	2320.57	58.0741	3090.14	43.7692
2322.8	68.5725	3092.15	46.3697	2322.8	55.4638	3092.15	44.1008	2322.8	55.381	3092.15	44.6645	2322.8	58.7275	3092.15	46.7085	2322.8	76.6667	3092.15	43.9514	2322.8	53.2694	3092.15	41.2193	2322.8	44.0424	3092.15	41.5878	2322.8	58.7275	3092.15	43.703
2325.02	68.3843	3094.17	46.8796	2325.02	56.2116	3094.17	43.7815	2325.02	55.4286	3094.17	45.2072	2325.02	58.3783	3094.17	46.834	2325.02	77.5	3094.17	44.4027	2325.02	54.4611	3094.17	41.136	2325.02	45.0758	3094.17	41.853	2325.02	58.3783	3094.17	43.75
2327.25	69.3686	3096.19	46.1148	2327.25	56.8232	3096.19	45.3866	2327.25	57.1681	3096.19	44.5033	2327.25	60.0899	3096.19	46.6761	2327.25	78.3697	3096.19	44.473	2327.25	55.3611	3096.19	42.0461	2327.25	45.3879	3096.19	41.3297	2327.25	60.0899	3096.19	44.0705
2329.47	71.4235	3098.2	46.9804	2329.47	58.2377	3098.2	45.0042	2329.47	59.6583	3098.2	45.398	2329.47	60.3995	3098.2	47.3036	2329.47	79.4091	3098.2	44.5946	2329.47	57.2111	3098.2	41.4408	2329.47	46.6788	3098.2	41.7419	2329.47	60.3995	3098.2	43.9444
2331.7	70.7961	3100.22	47.6835	2331.7	58.171	3100.22	45.0042	2331.7	56.9748	3100.22	45.4868	2331.7	60.5132	3100.22	47.2632	2331.7	78.8152	3100.22	45.1703	2331.7	55.5611	3100.22	42.4912	2331.7	46.0727	3100.22	42.7133	2331.7	60.5132	3100.22	43.9209
2333.92	68.0196	3102.23	47.1317	2333.92	55.2464	3102.23	46.479	2333.92	55.8011	3102.23	46.2697	2333.92	58.1878	3102.23	48.0243	2333.92	77.3788	3102.23	45.4676	2333.92	53.8778	3102.23	42.2566	2333.92	43.9727	3102.23	43.4158	2333.92	58.1878	3102.23	44.8782
2336.14	67.4941	3104.25	47.1709	2336.14	55.087	3104.25	45.2101	2336.14	55.2577	3104.25	47.0987	2336.14	57.5317	3104.25	48.4049	2336.14	75.9485	3104.25	46.2595	2336.14	53.025	3104.25	42.4386	2336.14	42.8485	3104.25	42.4516	2336.14	57.5317	3104.25	45.4722
2338.37	67.2353	3106.26	47.6303	2338.37	55.7217	3106.26	46.4076	2338.37	55.4398	3106.26	48.7467	2338.37	58.0503	3106.26	48.502	2338.37	76.0818	3106.26	46.2135	2338.37	53.0861	3106.26	43.1557	2338.37	43.5303	3106.26	42.8781	2338.37	58.0503	3106.26	45.4209
2340.59	67.5373	3108.27	47.8627	2340.59	55.1594	3108.27	45.9034	2340.59	55.4314	3108.27	48.2928	2340.59	57.3519	3108.27	48.8502	2340.59	75.8818	3108.27	46.3405	2340.59	52.9028	3108.27	42.5197	2340.59	43.603	3108.27	42.9821	2340.59	57.3519	3108.27	45.4957
2342.81	68.0667	3110.28	48.4818	2342.81	55.3884	3110.28	46.7059	2342.81	54.5602	3110.28	49.5197	2342.81	57.9444	3110.28	48.17	2342.81	77.0909	3110.28	46.3027	2342.81	53.3111	3110.28	43.8816	2342.81	44.1182	3110.28	43.8351	2342.81	57.9444	3110.28	45.797
2345.03	66.5216	3112.3	48.521	2345.03	54.742	3112.3	47.0084	2345.03	55.1036	3112.3	49.2862	2345.03	57.2566	3112.3	49.1457	2345.03	74.8273	3112.3	47.0649	2345.03	53.3472	3112.3	43.6601	2345.03	43.5212	3112.3	44.1649	2345.03	57.2566	3112.3	46.5491
2347.25	67.1765	3114.31	48.7591	2347.25	55.1246	3114.31	47.4286	2347.25	54.6863	3114.31	48.9112	2347.25	57.6138	3114.31	49.2794	2347.25	75.3667	3114.31	47.2757	2347.25	53.0111	3114.31	44.9189	2347.25	43.1788	3114.31	44.7276	2347.25	57.6138	3114.31	46.6175
2349.47	67.1333	3116.32	48.8711	2349.47	54.1159	3116.32	47.521	2349.47	55.2381	3116.32	49.8849	2349.47	56.7302	3116.32	49.2551	2349.47	75.8182	3116.32	47.8892	2349.47	53.0667	3116.32	44.818	2349.47	43.0242	3116.32	44.448	2349.47	56.7302	3116.32	46.9829
2351.69	67.8824	3118.33	49.3109	2351.69	54.3971	3118.33	47.0714	2351.69	55.4706	3118.33	49.6908	2351.69	56.9788	3118.33	49.7976	2351.69	76.0091	3118.33	47.4838	2351.69	53.2528	3118.33	45.4189	2351.69	42.7879	3118.33	45.9713	2351.69	56.9788	3118.33	47.5598
2353.91	66.7059	3120.34	49.0812	2353.91	54.2957	3120.34	48.9496	2353.91	53.5518	3120.34	48.9243	2353.91	57.3651	3120.34	50.2389	2353.91	75.7182	3120.34	48.2514	2353.91	52.6278	3120.34	45.8092	2353.91	42.7909	3120.34	44.2581	2353.91	57.3651	3120.34	47.4915
2356.12	66.5333	3122.35	50.3754	2356.12	54.8435	3122.35	48.4622	2356.12	54.6583	3122.35	48.4901	2356.12	56.8042	3122.35	51.0486	2356.12	75.2273	3122.35	48.3027	2356.12	53.5444	3122.35	46.8092	2356.12	42.997	3122.35	47.0681	2356.12	56.8042	3122.35	48.0256
2358.34	65.9216	3124.36	50.4174	2358.34	54.1217	3124.36	48.3193	2358.34	53.8431	3124.36	48.9309	2358.34	57.5291	3124.36	50.8219	2358.34	74.6333	3124.36	48.8081	2358.34	52.1611	3124.36	46.2171	2358.34	42.2636	3124.36	46.4337	2358.34	57.5291	3124.36	47.7115
2360.56	67.5804	3126.36	50.6555	2360.56	53.2319	3126.36	50.063	2360.56	54.2717	3126.36	48.9539	2360.56	57.2619	3126.36	51.3482	2360.56	76.3152	3126.36	50.4216	2360.56	52.6778	3126.36	46.6798	2360.56	43.4667	3126.36	46.3441	2360.56	57.2619	3126.36	49.2842
2362.77	66.8471	3128.37	49.6611	2362.77	54.3884	3128.37	49.8361	2362.77	54.4594	3128.37	49.2039	2362.77	55.8836	3128.37	51.3036	2362.77	75.3424	3128.37	49.6135	2362.77	52.4694	3128.37	47.0373	2362.77	42.6	3128.37	47.7348	2362.77	55.8836	3128.37	49.2222
2364.99	66.7059	3130.38	51.3165	2364.99	54.7797	3130.38	49.7059	2364.99	54.1401	3130.38	50.2336	2364.99	57.0238	3130.38	52.5304	2364.99	75.3273	3130.38	51.4027	2364.99	52.8528	3130.38	47	2364.99	43.5727	3130.38	47.7921	2364.99	57.0238	3130.38	49.5491
2367.2	67.0824	3132.39	50.9328	2367.2	54.7768	3132.39	50.7605	2367.2	53.7619	3132.39	49.3092	2367.2	56.627	3132.39	52.2591	2367.2	75.2273	3132.39	50.9595	2367.2	53.0694	3132.39	47.9868	2367.2	42.5273	3132.39	47.6165	2367.2	56.627	3132.39	49.8355
2369.42	66.4863	3134.39	52.4846	2369.42	54.4696	3134.39	51.4286	2369.42	53.437	3134.39	50.5987	2369.42	56.3545	3134.39	52.4656	2369.42	75.6636	3134.39	51.2243	2369.42	52.1889	3134.39	48.4386	2369.42	43.2394	3134.39	48.3477	2369.42	56.3545	3134.39	50.4957
2371.63	66.8784	3136.4	52.9104	2371.63	54.7449	3136.4	51.2101	2371.63	53.5882	3136.4	51.4605	2371.63	56.2116	3136.4	52.8947	2371.63	74.603	3136.4	51.6216	2371.63	52.5889	3136.4	48.4364	2371.63	42.9091	3136.4	48.8961	2371.63	56.2116	3136.4	51.6047
2373.84	65.7373	3138.4	53.8039	2373.84	55.0696	3138.4	52.2227	2373.84	53.549	3138.4	51.2895	2373.84	55.709	3138.4	53.004	2373.84	74.6939	3138.4	52.5838	2373.84	51.3417	3138.4	49.5022	2373.84	42.5333	3138.4	49.9642	2373.84	55.709	3138.4	51.141
2376.05	66.8902	3140.41	53.2773	2376.05	53.8986	3140.41	51.4874	2376.05	54.6975	3140.41	51.625	2376.05	56.5529	3140.41	54.5425	2376.05	75.1152	3140.41	52.727	2376.05	51.7972	3140.41	49.7939	2376.05	42.1879	3140.41	50.0968	2376.05	56.5529	3140.41	52.0534
2378.26	66.8235	3142.41	53.5854	2378.26	53.4029	3142.41	51.7395	2378.26	53.577	3142.41	52.8289	2378.26	56.1217	3142.41	55.6802	2378.26	75.2788	3142.41	52.9784	2378.26	52.6778	3142.41	50.7061	2378.26	42.303	3142.41	50.5986	2378.26	56.1217	3142.41	52.5919
2380.47	66.1804	3144.41	54.2605	2380.47	53.513	3144.41	52.6891	2380.47	53.7423	3144.41	53.0263	2380.47	56.0873	3144.41	54.9069	2380.47	74.4242	3144.41	53.9108	2380.47	51.9694	3144.41	50.7566	2380.47	42.8576	3144.41	51.0824	2380.47	56.0873	3144.41	53.8034
2382.68	65.8902	3146.41	55.1008	2382.68	53.7797	3146.41	53.7227	2382.68	54.2017	3146.41	53.2697	2382.68	56.0026	3146.41	55.3684	2382.68	73.8545	3146.41	55.373	2382.68	53.0611	3146.41	51.4649	2382.68	42.5939	3146.41	52.147	2382.68	56.0026	3146.41	53.235
2384.89	64.9098	3148.42	55.1457	2384.89	53.1855	3148.42	53.6008	2384.89	54.2073	3148.42	54.1776	2384.89	56.8069	3148.42	56.1093	2384.89	74.7727	3148.42	54.9757	2384.89	52.0139	3148.42	51.4956	2384.89	42.1636	3148.42	52.4194	2384.89	56.8069	3148.42	54.3526
2387.1	67.2353	3150.42	56.1961	2387.1	54.1101	3150.42	54.605	2387.1	54.4762	3150.42	54.2763	2387.1	56.2328	3150.42	55.8826	2387.1	74.7061	3150.42	55.3703	2387.1	51.5528	3150.42	52.0241	2387.1	42.1485	3150.42	52.6703	2387.1	56.2328	3150.42	54.9658
2389.31	64.7098	3152.42	56.7927	2389.31	53.6	3152.42	55.5042	2389.31	54.0952	3152.42	55.227	2389.31	55.1905	3152.42	57.6721	2389.31	73.997	3152.42	55.3865	2389.31	51.9667	3152.42	52.261	2389.31	43.2515	3152.42	53.5771	2389.31	55.1905	3152.42	54.4509
2391.52	65.4471	3154.42	56.5602	2391.52	54.5449	3154.42	55.5504	2391.52	54.5098	3154.42	56.5855	2391.52	55.9286	3154.42	57.664	2391.52	73.4636	3154.42	55.9946	2391.52	51.9	3154.42	53.4013	2391.52	43.1364	3154.42	54.1111	2391.52	55.9286	3154.42	55.6346
2393.72	65.9725	3156.42	57.6723	2393.72	53.6116	3156.42	56.7395	2393.72	53.3445	3156.42	55.6546	2393.72	56.246	3156.42	57.7126	2393.72	74.0879	3156.42	56.5784	2393.72	51.1472	3156.42	53.7149	2393.72	42.4242	3156.42	54.4767	2393.72	56.246	3156.42	55.6859
2395.93	64.2275	3158.42	58.8796	2395.93	53.4406	3158.42	57.2941	2395.93	54.479	3158.42	56.625	2395.93	55.8122	3158.42	58.2024	2395.93	73.8818	3158.42	57.1919	2395.93	51.3528	3158.42	54.7039	2395.93	42.6697	3158.42	54.724	2395.93	55.8122	3158.42	57.3932
2398.13	66.2784	3160.42	58.7423	2398.13	53.5246	3160.42	57.6261	2398.13	53.7255	3160.42	56.0066	2398.13	55.8413	3160.42	59.1134	2398.13	74.3636	3160.42	57.9108	2398.13	51.7417	3160.42	54.8575	2398.13	42.7667	3160.42	55.0681	2398.13	55.8413	3160.42	58.2799
2400.34	64.4275	3162.42	58.5574	2400.34	53.2319	3162.42	58.4706	2400.34	53.5574	3162.42	58.5954	2400.34	56.5767	3162.42	59.0607	2400.34	73.7424	3162.42	59.0892	2400.34	52.2139	3162.42	56.011	2400.34	41.9576	3162.42	55.0287	2400.34	56.5767	3162.42	58.2393
2402.54	66.3294	3164.41	60.0784	2402.54	53.8203	3164.41	58.4748	2402.54	54.3838	3164.41	59.1678	2402.54	55.5159	3164.41	61.0891	2402.54	73.6061	3164.41	59.8324	2402.54	51.4639	3164.41	56.2325	2402.54	42.3697	3164.41	57.6308	2402.54	55.5159	3164.41	58.3782
2404.75	63.9843	3166.41	60.9524	2404.75	54.0928	3166.41	58.8151	2404.75	54.3109	3166.41	60.4211	2404.75	56.6138	3166.41	60.3036	2404.75	73.1212	3166.41	60.4	2404.75	52.0167	3166.41	56.5132	2404.75	41.0606	3166.41	57.7885	2404.75	56.6138	3166.41	60.6197
2406.95	64.8902	3168.41	61.1569	2406.95	54.1275	3168.41	59.9916	2406.95	53.2521	3168.41	60.0724	2406.95	55.7222	3168.41	61.3158	2406.95	73.197	3168.41	61.4324	2406.95	51.1444	3168.41	57.6974	2406.95	41.6848	3168.41	58.1039	2406.95	55.7222	3168.41	59.6731
2409.15	65.2784	3170.4	62.0672	2409.15	54.1333	3170.4	60.7395	2409.15	52.9524	3170.4	60.7138	2409.15	55.5767	3170.4	61.5709	2409.15	73.7152	3170.4	61.0459	2409.15	51.3028	3170.4	57.5197	2409.15	41.8485	3170.4	59.5305	2409.15	55.5767	3170.4	60.5363
2411.35	64.8118	3172.4	61.3109	2411.35	53.7449	3172.4	59.9622	2411.35	53.3389	3172.4	59.273	2411.35	54.7937	3172.4	61.7895	2411.35	73.1242	3172.4	61.6784	2411.35	51.1917	3172.4	57.8487	2411.35	42.0697	3172.4	58.3441	2411.35	54.7937	3172.4	60.3141
2413.55	65.7922	3174.39	62.0308	2413.55	53.5623	3174.39	61.3025	2413.55	53.8207	3174.39	59.125	2413.55	56.2169	3174.39	62	2413.55	73.7697	3174.39	60.7865	2413.55	51.625	3174.39	59.8421	2413.55	41.6879	3174.39	59.5842	2413.55	56.2169	3174.39	61.2115
2415.75	64.549	3176.39	62.5938	2415.75	52.6493	3176.39	60.3277	2415.75	53.1961	3176.39	60.9671	2415.75	55.6032	3176.39	63.0688	2415.75	72.5667	3176.39	61.7541	2415.75	51.3861	3176.39	59.4605	2415.75	42.2121	3176.39	59.1004	2415.75	55.6032	3176.39	61.4679
2417.95	65.8471	3178.38	61.7003	2417.95	52.7826	3178.38	61.479	2417.95	52.6695	3178.38	62.4967	2417.95	54.6825	3178.38	63.1862	2417.95	73.1152	3178.38	63.0108	2417.95	51.6833	3178.38	59.8268	2417.95	41.7364	3178.38	60.0287	2417.95	54.6825	3178.38	61.8077
2420.15	64.8	3180.37	62.8151	2420.15	52.7188	3180.37	61.2605	2420.15	52.4594	3180.37	61.4408	2420.15	55.1481	3180.37	62.8704	2420.15	73.9515	3180.37	62.7838	2420.15	50.9056	3180.37	59.0219	2420.15	41.8424	3180.37	60.2437	2420.15	55.1481	3180.37	61.9936
2422.35	65.7922	3182.37	63.5714	2422.35	52.9391	3182.37	62.2815	2422.35	53.4762	3182.37	61.9605	2422.35	54.7989	3182.37	64.3401	2422.35	72.5515	3182.37	63.7973	2422.35	51.3	3182.37	61.1075	2422.35	42.6515	3182.37	61.362	2422.35	54.7989	3182.37	63.1859
2424.55	64.5961	3184.36	63.4538	2424.55	52.6696	3184.36	62.9622	2424.55	52.4538	3184.36	63.4211	2424.55	55.1825	3184.36	63.4049	2424.55	72.3485	3184.36	63.8676	2424.55	50.2194	3184.36	60.7171	2424.55	41.7909	3184.36	60.8172	2424.55	55.1825	3184.36	63.2799
2426.75	64.549	3186.35	64.7479	2426.75	53.6812	3186.35	62.4538	2426.75	52.9664	3186.35	63.2632	2426.75	55.2672	3186.35	65.2551	2426.75	72.1758	3186.35	64.1595	2426.75	50.4833	3186.35	61.5614	2426.75	42.5061	3186.35	61.3441	2426.75	55.2672	3186.35	64.0534
2428.94	64.7765	3188.34	63.6751	2428.94	52.8116	3188.34	63.1933	2428.94	52.3305	3188.34	63.4737	2428.94	55.1296	3188.34	66.332	2428.94	72.7485	3188.34	64.5703	2428.94	50.025	3188.34	61.9561	2428.94	41.7394	3188.34	62.1326	2428.94	55.1296	3188.34	64.2051
2431.14	64.7608	3190.33	66.2437	2431.14	53.0725	3190.33	64.7017	2431.14	52.6947	3190.33	64.1513	2431.14	56.0212	3190.33	66.834	2431.14	72.4758	3190.33	65.8784	2431.14	50.6306	3190.33	62.4737	2431.14	42.3545	3190.33	62.5233	2431.14	56.0212	3190.33	64.8739
2433.33	64.3294	3192.32	65.098	2433.33	52.4986	3192.32	65.584	2433.33	52.0672	3192.32	64.5691	2433.33	54.8069	3192.32	66.3846	2433.33	72.8667	3192.32	66.3514	2433.33	49.95	3192.32	62.2083	2433.33	41.5303	3192.32	63.3907	2433.33	54.8069	3192.32	64.7735
2435.53	63.4196	3194.31	66.7843	2435.53	51.7275	3194.31	65.2521	2435.53	53.0616	3194.31	65.2928	2435.53	55.2989	3194.31	67.413	2435.53	72.6455	3194.31	66.7811	2435.53	50.7583	3194.31	63.5263	2435.53	41.8939	3194.31	63.7563	2435.53	55.2989	3194.31	66.2543
2437.72	65.0902	3196.3	66.8347	2437.72	53.229	3196.3	66.1723	2437.72	52.2465	3196.3	66.4309	2437.72	54.4444	3196.3	68.4089	2437.72	71.4091	3196.3	65.927	2437.72	50.1444	3196.3	63.4211	2437.72	42.6273	3196.3	64.8387	2437.72	54.4444	3196.3	66.5855
2439.91	65.1373	3198.29	67.6751	2439.91	52.2725	3198.29	66.7101	2439.91	53.3417	3198.29	65.7467	2439.91	54.4815	3198.29	67.9312	2439.91	71.9273	3198.29	67.8622	2439.91	51.0194	3198.29	64.5811	2439.91	41.2758	3198.29	64.8746	2439.91	54.4815	3198.29	66.7692
2442.11	63.8745	3200.28	68.2101	2442.11	53.1101	3200.28	66.1345	2442.11	54.2241	3200.28	66.2566	2442.11	54.8836	3200.28	67.4858	2442.11	72.1576	3200.28	67.5676	2442.11	50.3417	3200.28	64.4671	2442.11	42.2333	3200.28	64.9427	2442.11	54.8836	3200.28	67.2863
2444.3	64.0235	3202.26	68.2353	2444.3	53.7217	3202.26	66.1681	2444.3	52.619	3202.26	66.9605	2444.3	54.6032	3202.26	69.3198	2444.3	71.3424	3202.26	68.9459	2444.3	50.9694	3202.26	65.1447	2444.3	41.7848	3202.26	66.4194	2444.3	54.6032	3202.26	67.3483
2446.49	64.9686	3204.25	69.0504	2446.49	53.1652	3204.25	66.6891	2446.49	52.7283	3204.25	67.3059	2446.49	54.0503	3204.25	69.0567	2446.49	72.0576	3204.25	68.5324	2446.49	50.6806	3204.25	64.7215	2446.49	41.403	3204.25	66.2115	2446.49	54.0503	3204.25	68.0299
2448.68	64.6196	3206.24	68.4398	2448.68	53.3594	3206.24	66.958	2448.68	52.6022	3206.24	67.7763	2448.68	54.3783	3206.24	69.3927	2448.68	71.9818	3206.24	68.2108	2448.68	49.8694	3206.24	65.875	2448.68	41.9576	3206.24	67.1219	2448.68	54.3783	3206.24	67.859
2450.87	63.6667	3208.22	68.8487	2450.87	51.9884	3208.22	66.6639	2450.87	52.6134	3208.22	66.5461	2450.87	54.2804	3208.22	68.6559	2450.87	70.8667	3208.22	68.5351	2450.87	49.3167	3208.22	65.9846	2450.87	41.5758	3208.22	66.7097	2450.87	54.2804	3208.22	67.6538
2453.06	63.9216	3210.21	68.3725	2453.06	53.4986	3210.21	67.5252	2453.06	52.6667	3210.21	67.9572	2453.06	54.7302	3210.21	69.5304	2453.06	71.8121	3210.21	68.627	2453.06	50.1111	3210.21	65.8421	2453.06	41.3667	3210.21	67.7455	2453.06	54.7302	3210.21	68.9573
2455.25	62.8941	3212.19	68.6863	2455.25	51.4087	3212.19	68.437	2455.25	51.5854	3212.19	67.6349	2455.25	54.664	3212.19	68.6275	2455.25	71.9424	3212.19	68.5811	2455.25	49.3722	3212.19	65.693	2455.25	41.3364	3212.19	67.491	2455.25	54.664	3212.19	68.5363
2457.44	64.6941	3214.17	69.1485	2457.44	52.4435	3214.17	68.7689	2457.44	52.3277	3214.17	67.8289	2457.44	54.6323	3214.17	69.5749	2457.44	71.5879	3214.17	68.7135	2457.44	49.1944	3214.17	66.3355	2457.44	41.1091	3214.17	66.8781	2457.44	54.6323	3214.17	69.5833
2459.63	63.6863	3216.16	68.8095	2459.63	51.0667	3216.16	68.3235	2459.63	52.0896	3216.16	67.6941	2459.63	54.1984	3216.16	69.3644	2459.63	70.7121	3216.16	69.2324	2459.63	49.7889	3216.16	67.3004	2459.63	40.4394	3216.16	67.5412	2459.63	54.1984	3216.16	68.6795
2461.81	64.1804	3218.14	69.6863	2461.81	51.9594	3218.14	68.6765	2461.81	51.9412	3218.14	67.5296	2461.81	53.8704	3218.14	70.6194	2461.81	70.6061	3218.14	69.4486	2461.81	49.3028	3218.14	66.5263	2461.81	40.897	3218.14	68.1004	2461.81	53.8704	3218.14	69.1731
2464	63.7843	3220.12	69.7591	2464	51.1391	3220.12	69.1345	2464	50.9888	3220.12	67.5559	2464	54.5	3220.12	70.2753	2464	71.2455	3220.12	70.0784	2464	48.975	3220.12	66.9539	2464	40.8182	3220.12	67.4194	2464	54.5	3220.12	69.6923
2466.19	63.6706	3222.11	70.1429	2466.19	52.7246	3222.11	69.8193	2466.19	52.8291	3222.11	68.6382	2466.19	53.8095	3222.11	70.6923	2466.19	70.5636	3222.11	70.1784	2466.19	49.6	3222.11	67.5724	2466.19	40.7667	3222.11	67.9964	2466.19	53.8095	3222.11	69.688
2468.37	63.9333	3224.09	69.2997	2468.37	52.0174	3224.09	68.1429	2468.37	51.0224	3224.09	68.7007	2468.37	53.0397	3224.09	70.1012	2468.37	71.6879	3224.09	70.427	2468.37	49.8083	3224.09	67.6535	2468.37	39.9909	3224.09	67.9785	2468.37	53.0397	3224.09	69.8312
2470.55	63.2941	3226.07	70.6134	2470.55	51.8	3226.07	68.8109	2470.55	51.9888	3226.07	68.3158	2470.55	53.5661	3226.07	70.498	2470.55	71.9667	3226.07	70.1459	2470.55	48.3861	3226.07	67.8311	2470.55	40.7	3226.07	68.2043	2470.55	53.5661	3226.07	70.6731
2472.74	63.4667	3228.05	70.7563	2472.74	53	3228.05	70.5252	2472.74	52.0028	3228.05	68.5066	2472.74	54.2037	3228.05	70.498	2472.74	70.1182	3228.05	71.2541	2472.74	48.4444	3228.05	67.5855	2472.74	41.0788	3228.05	68.6918	2472.74	54.2037	3228.05	70.2927
2474.92	62.2941	3230.03	70.0924	2474.92	51.8812	3230.03	69.4874	2474.92	51.3922	3230.03	69.2697	2474.92	54.5503	3230.03	70.7895	2474.92	71.3273	3230.03	71.1541	2474.92	49.0667	3230.03	68.2127	2474.92	41.2182	3230.03	69.0645	2474.92	54.5503	3230.03	70.5406
2477.1	63.5294	3232.01	69.9804	2477.1	52.1014	3232.01	68.4412	2477.1	51.902	3232.01	67.7763	2477.1	54.0714	3232.01	70.2632	2477.1	70.403	3232.01	71.4514	2477.1	48.9444	3232.01	68.1601	2477.1	41.0121	3232.01	68.8315	2477.1	54.0714	3232.01	70.8355
2479.29	63.8275	3233.98	71.098	2479.29	52.3014	3233.98	70.2521	2479.29	51.93	3233.98	70.7664	2479.29	54.1455	3233.98	70.9271	2479.29	71.0909	3233.98	71.273	2479.29	49.375	3233.98	68.6009	2479.29	40.6758	3233.98	68.6057	2479.29	54.1455	3233.98	71.1111
2481.47	63.7451	3235.96	70.4566	2481.47	51.971	3235.96	68.8613	2481.47	51.9076	3235.96	68.7928	2481.47	53.7011	3235.96	72.0526	2481.47	69.9545	3235.96	71.1243	2481.47	48.3778	3235.96	68.511	2481.47	40.2939	3235.96	69.2616	2481.47	53.7011	3235.96	71.1624
2483.65	62.4863	3237.94	71.577	2483.65	51.1768	3237.94	69.5882	2483.65	51.8627	3237.94	70.2072	2483.65	53.1429	3237.94	70.9717	2483.65	70.1515	3237.94	71.9568	2483.65	49.3972	3237.94	68.4737	2483.65	41.1061	3237.94	69.4337	2483.65	53.1429	3237.94	69.9017
2485.83	62.0392	3239.92	70.8936	2485.83	51.1536	3239.92	70.063	2485.83	51.6218	3239.92	70.4737	2485.83	53.1958	3239.92	72.17	2485.83	70.0606	3239.92	72.227	2485.83	49.5361	3239.92	67.9298	2485.83	39.497	3239.92	68.6953	2485.83	53.1958	3239.92	71.7564
2488.01	62.9882	3241.89	70.4202	2488.01	51.3478	3241.89	70.1555	2488.01	51.7815	3241.89	70.5132	2488.01	53.5635	3241.89	70.9474	2488.01	69.9667	3241.89	71.5703	2488.01	48.6222	3241.89	68.568	2488.01	41.1485	3241.89	70.2437	2488.01	53.5635	3241.89	71.6218
2490.19	62.3922	3243.87	71.042	2490.19	51.8029	3243.87	69.5462	2490.19	51.1821	3243.87	69.8289	2490.19	52.9841	3243.87	71.3725	2490.19	69.8455	3243.87	71.6054	2490.19	48.8417	3243.87	68.8925	2490.19	40.6061	3243.87	69.491	2490.19	52.9841	3243.87	70.8162
2492.37	62.898	3245.84	70.9552	2492.37	51.7101	3245.84	70.1723	2492.37	51.8207	3245.84	68.9079	2492.37	53.1508	3245.84	71.9433	2492.37	69.7818	3245.84	72.5189	2492.37	48.5861	3245.84	69.2544	2492.37	40.8242	3245.84	69.1828	2492.37	53.1508	3245.84	71.4637
2494.54	62.6157	3247.82	71.2521	2494.54	50.4058	3247.82	70.2605	2494.54	51.6078	3247.82	70.4079	2494.54	52.9233	3247.82	71.8057	2494.54	69.403	3247.82	71.7	2494.54	48.3917	3247.82	69.0636	2494.54	39.2485	3247.82	69.8853	2494.54	52.9233	3247.82	71.3312
2496.72	62.2824	3249.79	71.0252	2496.72	50.9014	3249.79	69.895	2496.72	51.8487	3249.79	70.8553	2496.72	53.3783	3249.79	73.2874	2496.72	68.9455	3249.79	72.1838	2496.72	48.6222	3249.79	68.864	2496.72	40.4455	3249.79	69.9821	2496.72	53.3783	3249.79	72.0171
2498.9	62.8353	3251.77	71.6611	2498.9	51.0087	3251.77	70.7899	2498.9	50.7255	3251.77	69.9572	2498.9	52.8439	3251.77	71.4615	2498.9	69.5636	3251.77	72.5595	2498.9	48.1667	3251.77	69.5395	2498.9	39.9182	3251.77	69.9211	2498.9	52.8439	3251.77	71.1496
2501.07	62.2196	3253.74	71.6331	2501.07	50.4696	3253.74	70.8613	2501.07	51.5714	3253.74	70.1645	2501.07	52.6032	3253.74	72.2267	2501.07	69.6939	3253.74	72.273	2501.07	48.85	3253.74	69.7654	2501.07	41.197	3253.74	70.1864	2501.07	52.6032	3253.74	71.6752
2503.25	61.3059	3255.71	70.6443	2503.25	51.9507	3255.71	70.6429	2503.25	50.958	3255.71	70.1447	2503.25	52.0106	3255.71	72.749	2503.25	70.103	3255.71	72.1784	2503.25	48.4028	3255.71	69.8991	2503.25	39.7394	3255.71	70.3763	2503.25	52.0106	3255.71	71.5855
2505.42	63.2078	3257.68	72.7227	2505.42	51.142	3257.68	71.4706	2505.42	52.1737	3257.68	70.3158	2505.42	52.4947	3257.68	73.336	2505.42	70.1091	3257.68	72.5514	2505.42	49.3083	3257.68	68.9123	2505.42	39.9212	3257.68	70.2151	2505.42	52.4947	3257.68	71.7628
2507.6	62.2275	3259.66	71.9132	2507.6	51.3014	3259.66	71.5462	2507.6	51.6835	3259.66	70.2171	2507.6	53.6561	3259.66	72.8138	2507.6	68.9515	3259.66	72.1324	2507.6	48.7333	3259.66	69.4145	2507.6	40.7182	3259.66	70.2903	2507.6	53.6561	3259.66	71.7094
2509.77	61.651	3261.63	71.4734	2509.77	51.258	3261.63	71.0672	2509.77	49.9412	3261.63	69.9507	2509.77	53.5265	3261.63	72.2551	2509.77	69.2818	3261.63	72.7946	2509.77	48.7444	3261.63	69.7193	2509.77	39.8788	3261.63	69.871	2509.77	53.5265	3261.63	71.4444
2511.94	62.5882	3263.6	71.8095	2511.94	50.9072	3263.6	69.9958	2511.94	51.2157	3263.6	70.1776	2511.94	52.2381	3263.6	71.5344	2511.94	69.0939	3263.6	72.473	2511.94	49.6306	3263.6	69.6732	2511.94	40.6758	3263.6	69.2796	2511.94	52.2381	3263.6	72.015
2514.11	63.2902	3265.57	72.1064	2514.11	51.4	3265.57	71.3613	2514.11	51.6218	3265.57	70.8849	2514.11	52.7275	3265.57	72.1174	2514.11	69.6818	3265.57	72.9	2514.11	47.9361	3265.57	70.1776	2514.11	40.6667	3265.57	70.1254	2514.11	52.7275	3265.57	72.5748
2516.29	61.9059	3267.54	72.2605	2516.29	51.7304	3267.54	71.7437	2516.29	51.6891	3267.54	69.7368	2516.29	53.3254	3267.54	72.4372	2516.29	69.1667	3267.54	72.4676	2516.29	48.2722	3267.54	69.318	2516.29	41.0758	3267.54	70.2867	2516.29	53.3254	3267.54	71.906
2518.46	62.851	3269.5	71.4902	2518.46	50.913	3269.5	70.9622	2518.46	51.1008	3269.5	71.3125	2518.46	54.1587	3269.5	72.085	2518.46	68.7333	3269.5	72.5216	2518.46	47.9528	3269.5	70.1623	2518.46	39.9515	3269.5	71.1398	2518.46	54.1587	3269.5	71.8355
2520.63	61.7098	3271.47	72.2633	2520.63	51.4986	3271.47	71.0924	2520.63	51.2745	3271.47	70.4605	2520.63	52.8439	3271.47	72.4777	2520.63	69.0455	3271.47	72.8811	2520.63	47.5278	3271.47	69.5417	2520.63	39.9606	3271.47	70.3154	2520.63	52.8439	3271.47	72.1496
2522.8	62.549	3273.44	72.0924	2522.8	51.3449	3273.44	71.605	2522.8	51.8403	3273.44	71.3618	2522.8	54.0661	3273.44	72.8988	2522.8	68.2636	3273.44	72.1189	2522.8	48.7944	3273.44	71.0877	2522.8	40.0545	3273.44	70.8638	2522.8	54.0661	3273.44	71.8291
2524.97	62.2078	3275.41	72.3053	2524.97	51.0812	3275.41	71.0336	2524.97	52.0168	3275.41	71.4441	2524.97	53.0741	3275.41	71.8623	2524.97	69.4758	3275.41	73.1432	2524.97	48.1361	3275.41	69.2237	2524.97	40.2818	3275.41	70.5771	2524.97	53.0741	3275.41	72.7415
2527.13	62.2784	3277.37	72.6527	2527.13	51.8261	3277.37	72.042	2527.13	53.2465	3277.37	70.4408	2527.13	53.6243	3277.37	71.5587	2527.13	68.7636	3277.37	73.6865	2527.13	48.5222	3277.37	70.0548	2527.13	40.5182	3277.37	70.7885	2527.13	53.6243	3277.37	72.1731
2529.3	61.8627	3279.34	72.7339	2529.3	51.3855	3279.34	70.9916	2529.3	51.507	3279.34	71.2993	2529.3	52.5635	3279.34	71.7935	2529.3	68.8303	3279.34	72.973	2529.3	47.1278	3279.34	69.5439	2529.3	39.5212	3279.34	71.0466	2529.3	52.5635	3279.34	72.547
2531.47	62.451	3281.31	72.6919	2531.47	52.1884	3281.31	71.3866	2531.47	52.8543	3281.31	70.2566	2531.47	53.7937	3281.31	72.8664	2531.47	69.7364	3281.31	73.7054	2531.47	47.9361	3281.31	70.0263	2531.47	40.0576	3281.31	71.0251	2531.47	53.7937	3281.31	72.8483
2533.63	63.6588	3283.27	73.1793	2533.63	51.6696	3283.27	71.9916	2533.63	52.3025	3283.27	71.3257	2533.63	53.3042	3283.27	71.8381	2533.63	68.5152	3283.27	72.4784	2533.63	48.575	3283.27	70.4145	2533.63	41.003	3283.27	70.7097	2533.63	53.3042	3283.27	72.7051
2535.8	62.6314	3285.24	72.8571	2535.8	52.4725	3285.24	71.3529	2535.8	52.2213	3285.24	70.7993	2535.8	53.4339	3285.24	73.1457	2535.8	69.3788	3285.24	73.9081	2535.8	48.7222	3285.24	69.7697	2535.8	40.3727	3285.24	70.8746	2535.8	53.4339	3285.24	73.438
2537.97	62.851	3287.2	71.4902	2537.97	52.9478	3287.2	71.2983	2537.97	53.3669	3287.2	71.6349	2537.97	53.7513	3287.2	73.3887	2537.97	69.3909	3287.2	73.3216	2537.97	48.8611	3287.2	70.2105	2537.97	40.8636	3287.2	70.8136	2537.97	53.7513	3287.2	72.2329
2540.13	63.1176	3289.16	72.4006	2540.13	52.7362	3289.16	71.7563	2540.13	53.4566	3289.16	70.8191	2540.13	54.4947	3289.16	72.4089	2540.13	68.8606	3289.16	73.2919	2540.13	48.2306	3289.16	70.6557	2540.13	41.5424	3289.16	70.5341	2540.13	54.4947	3289.16	73.1047
2542.29	63.2235	3291.13	72.9916	2542.29	54.0667	3291.13	71.3151	2542.29	53.4678	3291.13	71.3816	2542.29	53.9497	3291.13	73.1862	2542.29	69.0121	3291.13	73.2081	2542.29	48.6833	3291.13	69.7895	2542.29	41.5212	3291.13	70.7957	2542.29	53.9497	3291.13	72.5897
2544.46	64.1176	3293.09	73.1345	2544.46	52.8377	3293.09	70.9916	2544.46	54.2241	3293.09	71.4408	2544.46	54.8069	3293.09	73.8462	2544.46	69.5364	3293.09	73.2162	2544.46	48.5611	3293.09	71.0285	2544.46	41.0061	3293.09	71.5054	2544.46	54.8069	3293.09	72.4765
2546.62	64.8667	3295.05	72.9272	2546.62	54.5681	3295.05	69.7815	2546.62	54.6218	3295.05	70.6513	2546.62	55.0873	3295.05	73.753	2546.62	69.9455	3295.05	72.9297	2546.62	49.4917	3295.05	70.2741	2546.62	40.8424	3295.05	71	2546.62	55.0873	3295.05	73.8162
2548.78	65.2784	3297.01	71.9944	2548.78	54.7391	3297.01	72.0126	2548.78	55.4006	3297.01	72.1579	2548.78	55.709	3297.01	73.3077	2548.78	70.2636	3297.01	72.7919	2548.78	49.275	3297.01	70.9232	2548.78	42.1424	3297.01	71.5663	2548.78	55.709	3297.01	72.5705
2550.94	65.7176	3298.97	72.8711	2550.94	56	3298.97	71.5294	2550.94	56.2997	3298.97	71.3882	2550.94	56.1085	3298.97	73.8704	2550.94	70.9303	3298.97	73.6405	2550.94	49.8889	3298.97	69.9978	2550.94	41.6212	3298.97	70.8029	2550.94	56.1085	3298.97	73.4893
2553.11	67.3059	3300.93	72.6555	2553.11	57.1014	3300.93	70.8655	2553.11	57.2493	3300.93	71.5658	2553.11	57.3439	3300.93	73.8259	2553.11	70.8333	3300.93	73.8919	2553.11	49.5833	3300.93	71.2061	2553.11	42.9424	3300.93	71.1075	2553.11	57.3439	3300.93	72.4316
2555.27	68.8667	3302.89	72.0868	2555.27	56.5304	3302.89	72.2773	2555.27	58.8964	3302.89	71.1711	2555.27	57.9868	3302.89	73.3806	2555.27	71.5182	3302.89	72.9757	2555.27	50.7444	3302.89	70.3114	2555.27	43.3697	3302.89	71.129	2555.27	57.9868	3302.89	72.859
2557.43	69.0941	3304.85	72.4762	2557.43	59.4783	3304.85	71.9244	2557.43	60.3305	3304.85	71.0757	2557.43	58.8915	3304.85	73.587	2557.43	71.7485	3304.85	74.8432	2557.43	50.9444	3304.85	70.6162	2557.43	43.703	3304.85	72.2545	2557.43	58.8915	3304.85	73.2115
2559.58	70.3608	3306.81	72.8123	2559.58	60.9681	3306.81	71.1218	2559.58	62.5938	3306.81	72.2171	2559.58	59.881	3306.81	73.5385	2559.58	71.6121	3306.81	75.1	2559.58	50.4944	3306.81	70.4583	2559.58	44.4576	3306.81	71.8781	2559.58	59.881	3306.81	72.4038
2561.74	72.7725	3308.77	74.7227	2561.74	63.2754	3308.77	72.8782	2561.74	65.3613	3308.77	71.7039	2561.74	61.455	3308.77	74.6518	2561.74	73.9515	3308.77	74.2622	2561.74	52.4083	3308.77	71.5329	2561.74	45.8848	3308.77	72.9068	2561.74	61.455	3308.77	73.3803
2563.9	75.6078	3310.73	73.5014	2563.9	64.1159	3310.73	72.5672	2563.9	67.6611	3310.73	72.0954	2563.9	62.9471	3310.73	73.7328	2563.9	74.4364	3310.73	74.5351	2563.9	52.5444	3310.73	71.1294	2563.9	45.3909	3310.73	71.8638	2563.9	62.9471	3310.73	73.1453
2566.06	77.0824	3312.68	73.944	2566.06	67.4174	3312.68	71.7605	2566.06	70.6527	3312.68	72.352	2566.06	65.6905	3312.68	75.749	2566.06	74.4879	3312.68	74.9892	2566.06	54.3389	3312.68	70.932	2566.06	47.197	3312.68	71.8889	2566.06	65.6905	3312.68	72.8162
2568.21	78.4196	3314.64	73.8711	2568.21	70.0145	3314.64	72.6345	2568.21	71.5658	3314.64	72.4342	2568.21	66.0608	3314.64	74.4332	2568.21	75.5333	3314.64	74.2108	2568.21	54.8722	3314.64	71.9781	2568.21	48.0848	3314.64	71.6523	2568.21	66.0608	3314.64	73.8568
2570.37	78.8745	3316.6	73.6275	2570.37	70.3043	3316.6	72.416	2570.37	73.3641	3316.6	72.5428	2570.37	66.7434	3316.6	75.1457	2570.37	77.3152	3316.6	75.0459	2570.37	54.9667	3316.6	70.7895	2570.37	48.7727	3316.6	72.2581	2570.37	66.7434	3316.6	74.0449
2572.53	78.5961	3318.55	74.1036	2572.53	67.742	3318.55	71.9664	2572.53	71.4258	3318.55	72.0592	2572.53	65.836	3318.55	73.9271	2572.53	74.203	3318.55	74.8649	2572.53	54.5028	3318.55	71.443	2572.53	47.4727	3318.55	72.0323	2572.53	65.836	3318.55	73.406
2574.68	76.8314	3320.51	74.409	2574.68	65.9391	3320.51	72.3235	2574.68	68.1092	3320.51	73.0033	2574.68	63.3439	3320.51	74.6478	2574.68	75.3152	3320.51	74.4649	2574.68	53.4361	3320.51	72.1952	2574.68	46.4758	3320.51	72.9032	2574.68	63.3439	3320.51	74.6752
2576.83	72.3059	3322.46	74.2353	2576.83	62.2551	3322.46	73.1849	2576.83	63.9692	3322.46	72.3947	2576.83	60.7407	3322.46	74.3927	2576.83	71.9485	3322.46	73.9595	2576.83	52.5556	3322.46	71.7193	2576.83	45.4879	3322.46	72.5161	2576.83	60.7407	3322.46	73.9957
2578.99	69.8353	3324.41	73.1092	2578.99	59.629	3324.41	73.3109	2578.99	60.6695	3324.41	72.7336	2578.99	57.9762	3324.41	74.5668	2578.99	71.5333	3324.41	75.027	2578.99	51.6306	3324.41	72.0987	2578.99	43.6485	3324.41	72.3441	2578.99	57.9762	3324.41	74.1026
2581.14	67.502	3326.37	73.5882	2581.14	56.4899	3326.37	72.3487	2581.14	57.6639	3326.37	72.2039	2581.14	56.5635	3326.37	74.2874	2581.14	70.3394	3326.37	74.8946	2581.14	50.7389	3326.37	72.2763	2581.14	43.5697	3326.37	73.1326	2581.14	56.5635	3326.37	74.7094
2583.29	65.6353	3328.32	74.4482	2583.29	55.0957	3328.32	73.8025	2583.29	55.0308	3328.32	73.1711	2583.29	55.4788	3328.32	75.1862	2583.29	70.0636	3328.32	76.2622	2583.29	49.2306	3328.32	72.7149	2583.29	41.197	3328.32	73.3047	2583.29	55.4788	3328.32	75.094
2585.45	64.4902	3330.27	74.2409	2585.45	53.2406	3330.27	72.5378	2585.45	53.9916	3330.27	73.1184	2585.45	54.4101	3330.27	74.8826	2585.45	69.5091	3330.27	75.8378	2585.45	49.2333	3330.27	72.7368	2585.45	41.7212	3330.27	73.7957	2585.45	54.4101	3330.27	74.75
2587.6	63.8078	3332.22	74.056	2587.6	52.6522	3332.22	73.437	2587.6	52.9636	3332.22	73.2303	2587.6	53.6508	3332.22	75.3482	2587.6	69.0455	3332.22	76.3189	2587.6	48.4528	3332.22	72.4825	2587.6	40.9061	3332.22	72.7849	2587.6	53.6508	3332.22	75.4274
2589.75	62.8118	3334.17	74.9552	2589.75	51.6493	3334.17	73.6303	2589.75	52.3025	3334.17	73.9737	2589.75	53.4312	3334.17	75.5344	2589.75	68.3818	3334.17	76.1135	2589.75	47.5389	3334.17	71.9298	2589.75	40.7667	3334.17	73.0251	2589.75	53.4312	3334.17	75.344
2591.9	62.851	3336.13	74.6723	2591.9	52.6957	3336.13	73.7311	2591.9	53.5546	3336.13	73.6086	2591.9	53.0529	3336.13	75.1457	2591.9	67.7879	3336.13	75.6784	2591.9	48.475	3336.13	73.9539	2591.9	40.4606	3336.13	73.6846	2591.9	53.0529	3336.13	74.7585
2594.05	62.5412	3338.08	75.3417	2594.05	51.7188	3338.08	75.2521	2594.05	51.1513	3338.08	73.8059	2594.05	52.1825	3338.08	75.3806	2594.05	68.1303	3338.08	75.9108	2594.05	47.2278	3338.08	72.6535	2594.05	39.8818	3338.08	73.7957	2594.05	52.1825	3338.08	75.2863
2596.19	62.7569	3340.03	74.902	2596.19	50.4	3340.03	74.2983	2596.19	51.2857	3340.03	73.625	2596.19	51.5132	3340.03	76.0202	2596.19	67.7212	3340.03	76.2378	2596.19	47.8361	3340.03	73.0833	2596.19	39.9455	3340.03	73.6703	2596.19	51.5132	3340.03	74.8675
2598.34	60.9373	3341.97	74.1737	2598.34	49.5014	3341.97	74.0336	2598.34	50.93	3341.97	73.6579	2598.34	52.5556	3341.97	75.1741	2598.34	67.8545	3341.97	76.4595	2598.34	46.3139	3341.97	73.7917	2598.34	38.9848	3341.97	73.8889	2598.34	52.5556	3341.97	74.9295
2600.49	61.1098	3343.92	76.1905	2600.49	49.5826	3343.92	73.2017	2600.49	51.0784	3343.92	74.0526	2600.49	52.045	3343.92	76.3036	2600.49	66.9455	3343.92	76.8595	2600.49	47.525	3343.92	74.1075	2600.49	40.1152	3343.92	75.319	2600.49	52.045	3343.92	76.3141
2602.64	61.3529	3345.87	76.084	2602.64	49.8058	3345.87	74.9748	2602.64	50.5462	3345.87	74.5658	2602.64	51.7672	3345.87	76.7692	2602.64	66.6091	3345.87	77.6027	2602.64	46.9167	3345.87	74.1206	2602.64	40.3333	3345.87	74.6631	2602.64	51.7672	3345.87	75.9829
2604.78	59.7373	3347.82	75.7647	2604.78	49.8232	3347.82	74.4538	2604.78	50.3053	3347.82	74.7895	2604.78	51.8889	3347.82	76.0688	2604.78	67.2485	3347.82	78.3297	2604.78	46.4139	3347.82	73.7171	2604.78	39.1121	3347.82	74.9391	2604.78	51.8889	3347.82	76.75
2606.93	60.2314	3349.77	75.1176	2606.93	50.5449	3349.77	75.6387	2606.93	49.9888	3349.77	73.8092	2606.93	51.537	3349.77	75.8097	2606.93	66.0273	3349.77	76.8676	2606.93	46.2639	3349.77	75.3136	2606.93	39.1364	3349.77	74.6595	2606.93	51.537	3349.77	77.0363
2609.07	59.6	3351.71	76.4202	2609.07	49.2	3351.71	75.2437	2609.07	49.6134	3351.71	75.8388	2609.07	51.545	3351.71	76.6964	2609.07	66.8121	3351.71	77.3919	2609.07	46.8306	3351.71	74.0066	2609.07	39.1909	3351.71	75.0143	2609.07	51.545	3351.71	76.6389
2611.22	60.1608	3353.66	76.7899	2611.22	50.4754	3353.66	75.5252	2611.22	49.5742	3353.66	75.3388	2611.22	50.6296	3353.66	76.4332	2611.22	65.7242	3353.66	77.6405	2611.22	45.9	3353.66	75.1623	2611.22	39.0061	3353.66	76.6882	2611.22	50.6296	3353.66	76.6859
2613.36	60.349	3355.6	76.972	2613.36	49.6609	3355.6	76.2101	2613.36	49.8011	3355.6	75.9375	2613.36	51.6561	3355.6	77.0081	2613.36	67.5758	3355.6	77.6541	2613.36	46.7222	3355.6	74.2873	2613.36	38.7424	3355.6	75.5735	2613.36	51.6561	3355.6	77.8291
2615.51	59.5529	3357.55	76.944	2615.51	49.687	3357.55	76.895	2615.51	49.7451	3357.55	74.8783	2615.51	50.7011	3357.55	77.668	2615.51	65.5727	3357.55	78.2054	2615.51	46.6417	3357.55	75.5789	2615.51	38.6758	3357.55	77.491	2615.51	50.7011	3357.55	77.6389
2617.65	59.298	3359.49	76.9272	2617.65	49.2812	3359.49	76.5924	2617.65	48.7143	3359.49	76.2533	2617.65	50.3757	3359.49	76.587	2617.65	65.6758	3359.49	78.5108	2617.65	46.475	3359.49	75.0285	2617.65	38.997	3359.49	75.9606	2617.65	50.3757	3359.49	76.953
2619.79	59.5804	3361.44	76.7395	2619.79	49.5391	3361.44	76.3235	2619.79	48.9356	3361.44	76.2763	2619.79	50.4153	3361.44	79.0364	2619.79	65.7182	3361.44	77.8243	2619.79	45.7278	3361.44	75.6206	2619.79	38.7152	3361.44	76.233	2619.79	50.4153	3361.44	77.0769
2621.93	59.0392	3363.38	77.2773	2621.93	49.4638	3363.38	76.1092	2621.93	49.8207	3363.38	75.773	2621.93	50.8783	3363.38	77.7773	2621.93	65.5212	3363.38	78.4459	2621.93	46.625	3363.38	76.3377	2621.93	38.7364	3363.38	76.8566	2621.93	50.8783	3363.38	77.9808
2624.07	58.6784	3365.32	77.4286	2624.07	49.1536	3365.32	77.5588	2624.07	49.2297	3365.32	76.5164	2624.07	50.1561	3365.32	77.6842	2624.07	66.5485	3365.32	78.6649	2624.07	45.4667	3365.32	75.5044	2624.07	38.2485	3365.32	76.3011	2624.07	50.1561	3365.32	77.9231
2626.21	58.5059	3367.26	78.028	2626.21	49.313	3367.26	76.4916	2626.21	49.3613	3367.26	77.1776	2626.21	51.1138	3367.26	77.4494	2626.21	65.7727	3367.26	79.1054	2626.21	45.1222	3367.26	76.2961	2626.21	37.7273	3367.26	77.9176	2626.21	51.1138	3367.26	77.9509
2628.35	57.7569	3369.21	77.986	2628.35	48.7768	3369.21	77.6218	2628.35	48.5938	3369.21	77.1908	2628.35	50.4048	3369.21	78.2551	2628.35	66.1727	3369.21	78.8027	2628.35	45.5611	3369.21	75.8596	2628.35	38.5667	3369.21	77.2437	2628.35	50.4048	3369.21	78.4038
2630.49	59.2784	3371.15	77.3613	2630.49	48.713	3371.15	77.0294	2630.49	48.7647	3371.15	76.7697	2630.49	50.7725	3371.15	78.915	2630.49	66.2939	3371.15	78.5459	2630.49	45.8	3371.15	76.386	2630.49	38.5364	3371.15	77.509	2630.49	50.7725	3371.15	79.0534
2632.63	59.2196	3373.09	78.1821	2632.63	48.8087	3373.09	77.0924	2632.63	47.6275	3373.09	78.0888	2632.63	49.2328	3373.09	78.5142	2632.63	65.003	3373.09	79.0865	2632.63	45.2389	3373.09	76.7303	2632.63	37.9455	3373.09	76.8602	2632.63	49.2328	3373.09	78.344
2634.77	58.0314	3375.03	78.2913	2634.77	48.3536	3375.03	76.6891	2634.77	48.9636	3375.03	78.0724	2634.77	49.9815	3375.03	79.1538	2634.77	65.6848	3375.03	80.4324	2634.77	45.0028	3375.03	76.8794	2634.77	37.403	3375.03	77.5771	2634.77	49.9815	3375.03	79.0534
2636.9	57.6431	3376.97	79.014	2636.9	48.2116	3376.97	76.895	2636.9	47.5014	3376.97	76.4441	2636.9	49.8254	3376.97	79.0729	2636.9	65.497	3376.97	78.6622	2636.9	45.6861	3376.97	78.0526	2636.9	37.7394	3376.97	78.0108	2636.9	49.8254	3376.97	79.2821
2639.04	58.7176	3378.91	79.1569	2639.04	49.029	3378.91	78.7773	2639.04	47.7479	3378.91	77.8191	2639.04	49.9709	3378.91	79.9879	2639.04	65.0667	3378.91	80.6973	2639.04	45.6833	3378.91	76.9057	2639.04	37.9333	3378.91	77.9534	2639.04	49.9709	3378.91	79.3013
2641.18	58.4235	3380.84	79.1849	2641.18	49.1739	3380.84	78.084	2641.18	48.1569	3380.84	79.0033	2641.18	50.3148	3380.84	79.2915	2641.18	65.6364	3380.84	80.4189	2641.18	45.6111	3380.84	76.4539	2641.18	37.6061	3380.84	79.362	2641.18	50.3148	3380.84	78.9893
2643.31	57.5176	3382.78	79.9048	2643.31	48.2609	3382.78	78.6765	2643.31	48.7787	3382.78	78.4539	2643.31	49.5053	3382.78	79.7328	2643.31	65.7061	3382.78	80.0486	2643.31	44.5667	3382.78	77.3706	2643.31	38.2727	3382.78	78.3226	2643.31	49.5053	3382.78	79.5748
2645.45	58.498	3384.72	78.5518	2645.45	48.1391	3384.72	78.458	2645.45	48.8095	3384.72	77.2368	2645.45	49.9656	3384.72	79.1984	2645.45	65.2697	3384.72	79.7162	2645.45	45.3333	3384.72	77.7829	2645.45	37.9	3384.72	79.1864	2645.45	49.9656	3384.72	79.0983
2647.58	58.1608	3386.66	79.2689	2647.58	48.3652	3386.66	78.7815	2647.58	47.549	3386.66	78.2237	2647.58	49.6508	3386.66	80.5951	2647.58	65.203	3386.66	80.473	2647.58	45.8611	3386.66	77.6228	2647.58	37.2576	3386.66	79.6559	2647.58	49.6508	3386.66	79.8034
2649.71	58.0235	3388.59	79.2885	2649.71	48.9188	3388.59	78.5756	2649.71	47.9076	3388.59	77.8355	2649.71	49.6508	3388.59	82.336	2649.71	65.0242	3388.59	80.2459	2649.71	45.6639	3388.59	78.182	2649.71	37.303	3388.59	79.1828	2649.71	49.6508	3388.59	80.1303
2651.85	57.898	3390.53	79.8151	2651.85	47.7536	3390.53	78.4244	2651.85	47.6639	3390.53	78.6316	2651.85	49.3915	3390.53	80.834	2651.85	64.997	3390.53	81.8405	2651.85	44.6472	3390.53	77.9189	2651.85	37.7182	3390.53	79.3907	2651.85	49.3915	3390.53	80.4017
2653.98	58.4706	3392.46	80.1681	2653.98	47.7449	3392.46	78.2773	2653.98	47.9412	3392.46	78.6382	2653.98	48.4418	3392.46	82.0405	2653.98	63.6545	3392.46	81.5595	2653.98	45.0278	3392.46	78.3728	2653.98	37.9091	3392.46	79.3907	2653.98	48.4418	3392.46	80.1603
2656.11	57.1882	3394.4	80.1429	2656.11	47.5826	3394.4	79.7017	2656.11	46.9748	3394.4	78.9276	2656.11	49.381	3394.4	80.8583	2656.11	64.9424	3394.4	81.3459	2656.11	44.5333	3394.4	78.2346	2656.11	38.1121	3394.4	79.6201	2656.11	49.381	3394.4	80.5171
2658.24	56.9686	3396.33	79.8936	2658.24	46.2493	3396.33	78.8319	2658.24	47.423	3396.33	79.1645	2658.24	49.0952	3396.33	79.004	2658.24	63.5	3396.33	81.7486	2658.24	44.9222	3396.33	78.6667	2658.24	37.3939	3396.33	79.1828	2658.24	49.0952	3396.33	79.7607
2660.37	57.9098	3398.27	80.4818	2660.37	48.7623	3398.27	78.9118	2660.37	47.6106	3398.27	79.023	2660.37	48.7513	3398.27	81.6437	2660.37	64.4606	3398.27	81.3703	2660.37	45.1639	3398.27	78.5548	2660.37	38.3515	3398.27	79.2509	2660.37	48.7513	3398.27	81.6624
2662.5	57.902	3400.2	79.7059	2662.5	46.8957	3400.2	79.9076	2662.5	47.3277	3400.2	79.5789	2662.5	48.836	3400.2	81.498	2662.5	64.1182	3400.2	81.427	2662.5	44.1917	3400.2	78.3728	2662.5	37.6121	3400.2	79.681	2662.5	48.836	3400.2	81.4808
2664.63	57.8	3402.13	81.2073	2664.63	47.8464	3402.13	79.6933	2664.63	47.6499	3402.13	79.6711	2664.63	49.3519	3402.13	81.0729	2664.63	64.3212	3402.13	81.6784	2664.63	44.0417	3402.13	78.6601	2664.63	36.903	3402.13	79.3871	2664.63	49.3519	3402.13	81.4829
2666.76	56.9765	3404.06	80.437	2666.76	47.2812	3404.06	79.9496	2666.76	47.3361	3404.06	78.9507	2666.76	48.9021	3404.06	81.4089	2666.76	63.797	3404.06	81.3486	2666.76	44.2944	3404.06	77.9627	2666.76	36.9242	3404.06	79.767	2666.76	48.9021	3404.06	80.7692
2668.89	56.9529	3406	80.7255	2668.89	47.8522	3406	79.2017	2668.89	47.8571	3406	79.5559	2668.89	48.5741	3406	81.166	2668.89	64.5212	3406	81.4162	2668.89	44.5139	3406	78.4693	2668.89	36.9212	3406	79.3548	2668.89	48.5741	3406	80.8141
2671.01	57.2745	3407.93	80.6499	2671.01	47.6841	3407.93	79.4076	2671.01	46.7507	3407.93	78.9276	2671.01	48.6534	3407.93	80.4534	2671.01	63.1879	3407.93	82.4595	2671.01	44.3056	3407.93	79.1206	2671.01	37.903	3407.93	80.3118	2671.01	48.6534	3407.93	81.1132
2673.14	57.6196	3409.86	80.4762	2673.14	47.4029	3409.86	79.937	2673.14	47.6947	3409.86	78.1118	2673.14	48.6693	3409.86	80.5911	2673.14	63.5818	3409.86	82.6378	2673.14	43.7861	3409.86	79.0044	2673.14	37.6485	3409.86	79.6487	2673.14	48.6693	3409.86	82.25
2675.27	58.1529	3411.79	80.1513	2675.27	47.6783	3411.79	79.9538	2675.27	46.0812	3411.79	78.6711	2675.27	48.4497	3411.79	81.2713	2675.27	63.4636	3411.79	80.8324	2675.27	44.1917	3411.79	79.2346	2675.27	36.6879	3411.79	79.2832	2675.27	48.4497	3411.79	80.8056
2677.39	56.6157	3413.72	80.0028	2677.39	47.1536	3413.72	79.6387	2677.39	46.8796	3413.72	80.1776	2677.39	48.4815	3413.72	80.7004	2677.39	63.0212	3413.72	81.6378	2677.39	43.2278	3413.72	79.5	2677.39	37.3818	3413.72	80.4839	2677.39	48.4815	3413.72	81.9744
2679.52	56.9882	3415.65	80.8067	2679.52	47.3884	3415.65	80.1345	2679.52	46.9692	3415.65	78.7632	2679.52	47.8175	3415.65	81.9069	2679.52	63.5636	3415.65	81.1162	2679.52	43.6806	3415.65	79.3728	2679.52	37.8091	3415.65	80.1541	2679.52	47.8175	3415.65	81.4466
2681.64	56.451	3417.58	79.6331	2681.64	47.4377	3417.58	79.8697	2681.64	46.7759	3417.58	79.7204	2681.64	48.7672	3417.58	81.4696	2681.64	63.1879	3417.58	81.7865	2681.64	43.9722	3417.58	79.1009	2681.64	36.6606	3417.58	79.405	2681.64	48.7672	3417.58	81.7308
2683.77	57.6275	3419.5	80.4706	2683.77	46.6116	3419.5	79.6555	2683.77	47.0924	3419.5	79.6447	2683.77	48.7884	3419.5	80.4372	2683.77	63.2879	3419.5	81.3757	2683.77	43.5806	3419.5	78.6601	2683.77	37.1152	3419.5	80.2688	2683.77	48.7884	3419.5	80.9808
2685.89	56.3529	3421.43	81.0588	2685.89	46.429	3421.43	80.2689	2685.89	46.7227	3421.43	79.0789	2685.89	48.9418	3421.43	80.8826	2685.89	63.1545	3421.43	81.6486	2685.89	44.1361	3421.43	78.875	2685.89	36.8576	3421.43	79.6774	2685.89	48.9418	3421.43	80.9893
2688.01	56.102	3423.36	80.1457	2688.01	46.6029	3423.36	79.7353	2688.01	46.8431	3423.36	77.9474	2688.01	48.2513	3423.36	80.9555	2688.01	61.9394	3423.36	81.4757	2688.01	44.2556	3423.36	79.307	2688.01	36.403	3423.36	79.6559	2688.01	48.2513	3423.36	80.8397
2690.13	57.102	3425.28	80.3025	2690.13	47.0638	3425.28	79.1261	2690.13	46.916	3425.28	79.5033	2690.13	49.2672	3425.28	80.9433	2690.13	63.2333	3425.28	81.5703	2690.13	44.4389	3425.28	78.6732	2690.13	37.0364	3425.28	80.2616	2690.13	49.2672	3425.28	81.7286
2692.25	55.5961	3427.21	79.7003	2692.25	46.4261	3427.21	78.7563	2692.25	46.6387	3427.21	79.6743	2692.25	48.3148	3427.21	80.7166	2692.25	63.3909	3427.21	82.0486	2692.25	43.4556	3427.21	78.7719	2692.25	36.9212	3427.21	79.5448	2692.25	48.3148	3427.21	81.0406
2694.38	56.102	3429.14	80.1261	2694.38	47.1043	3429.14	79.9664	2694.38	46.9188	3429.14	79.898	2694.38	48.7619	3429.14	81.3927	2694.38	62.9152	3429.14	81.6243	2694.38	44.35	3429.14	78.4737	2694.38	36.5909	3429.14	80.7455	2694.38	48.7619	3429.14	81.3056
2696.5	56.7137	3431.06	79.7899	2696.5	46.4754	3431.06	80.1008	2696.5	46.7059	3431.06	78.9803	2696.5	47.791	3431.06	81.2389	2696.5	62.9394	3431.06	81.7054	2696.5	43.7806	3431.06	79.239	2696.5	36.4455	3431.06	79.1219	2696.5	47.791	3431.06	80.7521
2698.62	56.7451	3432.98	79.6947	2698.62	47.2174	3432.98	78.6134	2698.62	47.7899	3432.98	78.2434	2698.62	48.3122	3432.98	80.5061	2698.62	62.8303	3432.98	81.4892	2698.62	43.6083	3432.98	78.511	2698.62	37.1727	3432.98	79.4624	2698.62	48.3122	3432.98	81.3312
2700.73	56.0549	3434.91	79.8543	2700.73	46.4812	3434.91	80.1471	2700.73	46.1008	3434.91	78.7007	2700.73	48.5106	3434.91	79.502	2700.73	63.1091	3434.91	81.4351	2700.73	44.1194	3434.91	78.0241	2700.73	36.7879	3434.91	78.9821	2700.73	48.5106	3434.91	82.6432
2702.85	56.6235	3436.83	80.8459	2702.85	46.4841	3436.83	77.8908	2702.85	46.3782	3436.83	78.0395	2702.85	47.6958	3436.83	80.4453	2702.85	62.8818	3436.83	81.6297	2702.85	43.9972	3436.83	78.8377	2702.85	36.8848	3436.83	78.8495	2702.85	47.6958	3436.83	82.3483
2704.97	55.9686	3438.75	79.972	2704.97	46.087	3438.75	79.1134	2704.97	45.6471	3438.75	77.898	2704.97	48.0688	3438.75	79.0405	2704.97	62.0424	3438.75	80.7459	2704.97	43.7361	3438.75	77.1798	2704.97	36.0273	3438.75	79.0072	2704.97	48.0688	3438.75	80.5406
2707.09	55.2196	3440.68	79.5294	2707.09	46.3362	3440.68	77.8151	2707.09	46.5742	3440.68	79.2105	2707.09	48.1534	3440.68	79.0405	2707.09	62.9879	3440.68	80.9541	2707.09	43.2694	3440.68	77.625	2707.09	36.3091	3440.68	77.7419	2707.09	48.1534	3440.68	79.5684
2709.2	55.4706	3442.6	79.7787	2709.2	47.2203	3442.6	78.2521	2709.2	45.7703	3442.6	77.6809	2709.2	47.2884	3442.6	79.0283	2709.2	61.4606	3442.6	80.4243	2709.2	42.825	3442.6	78.0965	2709.2	36.1515	3442.6	79.1434	2709.2	47.2884	3442.6	79.515
2711.32	55.8235	3444.52	79.1821	2711.32	45.2928	3444.52	78.6765	2711.32	46.3866	3444.52	77.5888	2711.32	48.3148	3444.52	79.2308	2711.32	62.9182	3444.52	80.7838	2711.32	43.6889	3444.52	77.7675	2711.32	36.7455	3444.52	79.2724	2711.32	48.3148	3444.52	79.6004
2713.44	56.502	3446.44	78.3137	2713.44	46.1159	3446.44	77.2143	2713.44	46.4902	3446.44	77	2713.44	47.3968	3446.44	79.7611	2713.44	62.2061	3446.44	80.6027	2713.44	42.9611	3446.44	77.239	2713.44	36.7545	3446.44	77.6918	2713.44	47.3968	3446.44	79.0726
2715.55	56.0039	3448.36	78.7087	2715.55	45.8841	3448.36	77.2059	2715.55	45.9552	3448.36	77.3454	2715.55	47.619	3448.36	78.6194	2715.55	62.7424	3448.36	80.3757	2715.55	43.4861	3448.36	76.818	2715.55	36.1091	3448.36	77.7527	2715.55	47.619	3448.36	79.2286
2717.66	55.9961	3450.28	78.5602	2717.66	46.1275	3450.28	77.1176	2717.66	45.6723	3450.28	77.1974	2717.66	47.1958	3450.28	79.1457	2717.66	62.5515	3450.28	79.9378	2717.66	42.8944	3450.28	76.818	2717.66	36.3545	3450.28	77.6559	2717.66	47.1958	3450.28	79.2308
2719.78	56.5569	3452.2	78.0112	2719.78	45.9797	3452.2	77.8529	2719.78	46.2717	3452.2	76.2566	2719.78	47.7275	3452.2	78.9838	2719.78	62.4515	3452.2	79.2324	2719.78	43.1528	3452.2	76.5175	2719.78	36.5455	3452.2	78.2652	2719.78	47.7275	3452.2	79.1731
2721.89	55.5608	3454.12	78.0784	2721.89	46.4174	3454.12	76.6765	2721.89	46.1513	3454.12	76.9013	2721.89	47.3757	3454.12	78.4939	2721.89	62.3061	3454.12	79.1784	2721.89	42.2611	3454.12	76.2895	2721.89	36.2091	3454.12	77.1362	2721.89	47.3757	3454.12	78.5556
2724	56.9569	3456.04	77.2297	2724	47.5507	3456.04	76.6639	2724	46.3697	3456.04	76.625	2724	47.9524	3456.04	78.1862	2724	62.8758	3456.04	79.0757	2724	43.6528	3456.04	77.2939	2724	36.9152	3456.04	77.4337	2724	47.9524	3456.04	77.9658
2726.12	56.0941	3457.95	77.7927	2726.12	45.4928	3457.95	77.2899	2726.12	46.1681	3457.95	77.0559	2726.12	47.8122	3457.95	78.0769	2726.12	62.1909	3457.95	79.127	2726.12	42.075	3457.95	75.989	2726.12	36.6061	3457.95	77.1398	2726.12	47.8122	3457.95	78.3077
2728.23	56.702	3459.87	77.1765	2728.23	46.7246	3459.87	75.7395	2728.23	45.9748	3459.87	76.1743	2728.23	47.3942	3459.87	78.587	2728.23	63.2485	3459.87	79.3892	2728.23	42.9222	3459.87	75.8618	2728.23	36.7455	3459.87	77.1541	2728.23	47.3942	3459.87	78.7415
2730.34	55.9176	3461.79	76.8403	2730.34	45.542	3461.79	75.3361	2730.34	45.902	3461.79	76.1875	2730.34	48.1534	3461.79	76.7409	2730.34	61.5788	3461.79	77.4595	2730.34	43.825	3461.79	75.1711	2730.34	37.0061	3461.79	76.362	2730.34	48.1534	3461.79	77.3291
2732.45	56.2667	3463.7	76.2549	2732.45	46.858	3463.7	76.1975	2732.45	46.0504	3463.7	75.4112	2732.45	47.9444	3463.7	77.2429	2732.45	62.7879	3463.7	77.8459	2732.45	42.9306	3463.7	75.6842	2732.45	37.0909	3463.7	76.9283	2732.45	47.9444	3463.7	77.4979
2734.56	55.3882	3465.62	76.0504	2734.56	45.8348	3465.62	76.3529	2734.56	45.6499	3465.62	75.2467	2734.56	47.7751	3465.62	77.5668	2734.56	62.3	3465.62	77.5595	2734.56	43.15	3465.62	75.489	2734.56	36.6	3465.62	75.7706	2734.56	47.7751	3465.62	77.562
2736.67	56.1922	3467.53	76.3838	2736.67	46.0493	3467.53	75.2479	2736.67	46.4566	3467.53	74.1447	2736.67	47.8889	3467.53	76.1943	2736.67	62.5576	3467.53	77.1297	2736.67	42.475	3467.53	74.9035	2736.67	36.3333	3467.53	74.5269	2736.67	47.8889	3467.53	77.5406
2738.77	56.2	3469.45	75.6835	2738.77	46.4696	3469.45	74.3908	2738.77	46.3725	3469.45	74.5691	2738.77	47.3307	3469.45	75.4656	2738.77	61.8394	3469.45	76.7405	2738.77	43.0389	3469.45	74.4013	2738.77	35.4273	3469.45	74.9642	2738.77	47.3307	3469.45	76.2222
2740.88	55.9804	3471.36	75.3725	2740.88	46.7159	3471.36	74.1261	2740.88	45.5658	3471.36	74.3322	2740.88	47.8995	3471.36	75.4332	2740.88	61.7879	3471.36	76.7757	2740.88	43.4389	3471.36	74.3443	2740.88	36.803	3471.36	75.2186	2740.88	47.8995	3471.36	75.9487
2742.99	56.1647	3473.28	75.1513	2742.99	46.4261	3473.28	74.3025	2742.99	45.7535	3473.28	74.5164	2742.99	46.6005	3473.28	75.332	2742.99	60.9273	3473.28	75.9297	2742.99	42.1167	3473.28	73.25	2742.99	36.2515	3473.28	75.4588	2742.99	46.6005	3473.28	76.9701
2745.09	55.2941	3475.19	74.6499	2745.09	46.3478	3475.19	74.7395	2745.09	46.4454	3475.19	74.0033	2745.09	47.5265	3475.19	76.2753	2745.09	62.5485	3475.19	76.0784	2745.09	43.3333	3475.19	73.2105	2745.09	36.897	3475.19	74.0036	2745.09	47.5265	3475.19	75.6645
2747.2	55.7725	3477.1	73.8768	2747.2	46.2928	3477.1	74.6134	2747.2	45.8824	3477.1	73.2368	2747.2	47.8254	3477.1	75.2186	2747.2	61.7667	3477.1	75.3973	2747.2	43.3861	3477.1	72.7697	2747.2	35.997	3477.1	73.9247	2747.2	47.8254	3477.1	74.6261
2749.31	55.102	3479.01	74.0084	2749.31	44.6667	3479.01	74.3739	2749.31	45.7059	3479.01	73.9572	2749.31	46.9233	3479.01	74.4008	2749.31	62.3182	3479.01	75.373	2749.31	43.3444	3479.01	72.5877	2749.31	36.7697	3479.01	73.5197	2749.31	46.9233	3479.01	74.6624
2751.41	56	3480.92	73.9916	2751.41	46.9478	3480.92	73.2101	2751.41	45.9776	3480.92	72.2467	2751.41	47.4921	3480.92	74.5992	2751.41	61.8848	3480.92	75.5865	2751.41	43.4944	3480.92	71.4934	2751.41	37.0909	3480.92	72.8172	2751.41	47.4921	3480.92	75.1368
2753.51	55.0392	3482.83	73.4482	2753.51	46.0783	3482.83	73.4916	2753.51	45.8263	3482.83	72.398	2753.51	47.4206	3482.83	73.9231	2753.51	61.6758	3482.83	74.5757	2753.51	42.8694	3482.83	72.3355	2753.51	36.0273	3482.83	72.7706	2753.51	47.4206	3482.83	74.515
2755.62	55.2	3484.74	73.3445	2755.62	45.5304	3484.74	72.542	2755.62	46.1681	3484.74	71.6809	2755.62	47.1138	3484.74	73.1336	2755.62	60.7727	3484.74	73.8784	2755.62	43.8083	3484.74	70.7193	2755.62	35.7485	3484.74	71.7061	2755.62	47.1138	3484.74	73.4979
2757.72	56.2588	3486.65	72.8095	2757.72	46.0464	3486.65	71.2269	2757.72	46.3725	3486.65	72.2599	2757.72	47.373	3486.65	73.1174	2757.72	61.6485	3486.65	73.4243	2757.72	43.7417	3486.65	71.2127	2757.72	37.8152	3486.65	71.9857	2757.72	47.373	3486.65	72.6731
2759.82	54.6588	3488.56	71.9356	2759.82	45.9478	3488.56	72.1513	2759.82	45.4706	3488.56	71.5691	2759.82	47.328	3488.56	72.1498	2759.82	61.603	3488.56	73.7838	2759.82	43.4889	3488.56	70.7149	2759.82	36.3788	3488.56	71.0753	2759.82	47.328	3488.56	73.0021
2761.92	56.8824	3490.47	71.8095	2761.92	47.3942	3490.47	71.021	2761.92	45.8039	3490.47	71.2204	2761.92	47.381	3490.47	72.5911	2761.92	61.5879	3490.47	72.6189	2761.92	42.9472	3490.47	71.1513	2761.92	36.6636	3490.47	70.6595	2761.92	47.381	3490.47	72.9103
2764.03	55.5529	3492.38	71.8459	2764.03	44.8522	3492.38	70.0042	2764.03	46.6751	3492.38	71.3059	2764.03	47.336	3492.38	71.8664	2764.03	61.3636	3492.38	72.9243	2764.03	42.3889	3492.38	69.5351	2764.03	36.0121	3492.38	71.1541	2764.03	47.336	3492.38	71.5491
2766.13	56.7059	3494.29	71.6863	2766.13	45.8232	3494.29	69.8277	2766.13	46.2997	3494.29	69.6184	2766.13	47.6905	3494.29	72.4858	2766.13	61.9121	3494.29	71.6027	2766.13	43.8306	3494.29	69.364	2766.13	36.6848	3494.29	69.8996	2766.13	47.6905	3494.29	71.312
2768.23	56.0588	3496.2	69.9664	2768.23	45.0696	3496.2	69.9244	2768.23	45.2661	3496.2	68.8092	2768.23	47.4127	3496.2	70.8259	2768.23	61.703	3496.2	71.3054	2768.23	42.45	3496.2	69.5263	2768.23	35.6273	3496.2	70.2975	2768.23	47.4127	3496.2	71.1795
2770.33	55.6157	3498.1	70.5854	2770.33	45.9594	3498.1	69.2773	2770.33	46.6106	3498.1	69.3947	2770.33	47.6984	3498.1	70.5142	2770.33	61.8	3498.1	71.173	2770.33	42.8028	3498.1	68.0241	2770.33	36.8242	3498.1	69.509	2770.33	47.6984	3498.1	70.0406
2772.42	55.8196	3500.01	70.7759	2772.42	45.829	3500.01	68.7227	2772.42	45.9608	3500.01	69.2171	2772.42	47.1349	3500.01	70.0891	2772.42	61.197	3500.01	69.7946	2772.42	42.5889	3500.01	68.2939	2772.42	36.3091	3500.01	68.7849	2772.42	47.1349	3500.01	70.4209
2774.52	55.3412	3501.91	69.5714	2774.52	46.1652	3501.91	68.1765	2774.52	46.4818	3501.91	67.773	2774.52	47.6772	3501.91	69.7611	2774.52	61.1576	3501.91	71.1027	2774.52	42.9083	3501.91	67.3728	2774.52	36.3455	3501.91	68.0394	2774.52	47.6772	3501.91	69.9209
2776.62	55.8235	3503.82	68.888	2776.62	47.2783	3503.82	68.2269	2776.62	46.8319	3503.82	68.3125	2776.62	47.2011	3503.82	70.5749	2776.62	61.7485	3503.82	70.1297	2776.62	43.0167	3503.82	67.2939	2776.62	36.4697	3503.82	68.2652	2776.62	47.2011	3503.82	69.5833
2778.72	55.2314	3505.72	69.0644	2778.72	45.9855	3505.72	67.7437	2778.72	46.6387	3505.72	67.8388	2778.72	47.9233	3505.72	68.3117	2778.72	62.4091	3505.72	69.1568	2778.72	43.3028	3505.72	66.7193	2778.72	37.3485	3505.72	67.8746	2778.72	47.9233	3505.72	69.2735
2780.81	56.0353	3507.63	68.2521	2780.81	45.6754	3507.63	67.2563	2780.81	46.112	3507.63	66.4868	2780.81	47.6799	3507.63	69.2389	2780.81	61.2909	3507.63	68.9649	2780.81	42.6722	3507.63	66.1162	2780.81	36.5	3507.63	66.448	2780.81	47.6799	3507.63	68.0556
2782.91	55.7333	3509.53	67.6667	2782.91	45.8435	3509.53	66.5714	2782.91	46.7227	3509.53	67.7862	2782.91	46.6905	3509.53	69.081	2782.91	61.4909	3509.53	68.5324	2782.91	43.0389	3509.53	65.8925	2782.91	35.7061	3509.53	66.7097	2782.91	46.6905	3509.53	68.3162
2785	56.4078	3511.44	67.6555	2785	46.0261	3511.44	67.1429	2785	46.5602	3511.44	66.5954	2785	46.2434	3511.44	68.1579	2785	62.2152	3511.44	68.5865	2785	42.5944	3511.44	65.5329	2785	36.5394	3511.44	66.1362	2785	46.2434	3511.44	67.6197
2787.1	55.5882	3513.34	67.3277	2787.1	46.3565	3513.34	65.4202	2787.1	45.8263	3513.34	67.0954	2787.1	47.082	3513.34	67.1903	2787.1	60.997	3513.34	68.6324	2787.1	43.1556	3513.34	65.6513	2787.1	36.403	3513.34	65.4803	2787.1	47.082	3513.34	67.5662
2789.19	54.8863	3515.24	66.8936	2789.19	45.6406	3515.24	66.1387	2789.19	45.8151	3515.24	65.5197	2789.19	46.6534	3515.24	66.6194	2789.19	60.7303	3515.24	67.8216	2789.19	42.4194	3515.24	64.3662	2789.19	36.6667	3515.24	65.0896	2789.19	46.6534	3515.24	66.0641
2791.29	56.6745	3517.14	65.9356	2791.29	46.7362	3517.14	64.3908	2791.29	46.0728	3517.14	65.2072	2791.29	47.0582	3517.14	66.6802	2791.29	62.5939	3517.14	67.6703	2791.29	43.1611	3517.14	64.5702	2791.29	36.6455	3517.14	65.1147	2791.29	47.0582	3517.14	66.5214
2793.38	54.6706	3519.04	65.8039	2793.38	46.3159	3519.04	64.3361	2793.38	45.6415	3519.04	64.7895	2793.38	47.5503	3519.04	65.5263	2793.38	61.2758	3519.04	66.3838	2793.38	42.7167	3519.04	63.5702	2793.38	36.4879	3519.04	64.4839	2793.38	47.5503	3519.04	65.9359
2795.47	55.5294	3520.94	65.6218	2795.47	46.0406	3520.94	64.5084	2795.47	46.1429	3520.94	63.6283	2795.47	47.9709	3520.94	65.7126	2795.47	61.3424	3520.94	67.1541	2795.47	43.0722	3520.94	63.1031	2795.47	36.8273	3520.94	64.2724	2795.47	47.9709	3520.94	65.2372
2797.56	55.4745	3522.84	64.9832	2797.56	45.7072	3522.84	63.5798	2797.56	46.5014	3522.84	64.9013	2797.56	47.7169	3522.84	65.4372	2797.56	60.9273	3522.84	66.2946	2797.56	43.2806	3522.84	63.0351	2797.56	36.7909	3522.84	63.6237	2797.56	47.7169	3522.84	64.8248
2799.65	56.7765	3524.74	65.028	2799.65	46.6174	3524.74	63.2311	2799.65	46.7703	3524.74	63.6283	2799.65	47.1746	3524.74	66.0121	2799.65	62.0242	3524.74	65.5027	2799.65	42.9472	3524.74	62.7259	2799.65	37.0636	3524.74	64.0179	2799.65	47.1746	3524.74	64.4338
2801.74	55.7569	3526.64	64.2829	2801.74	46.8493	3526.64	62.8445	2801.74	45.7507	3526.64	62.3487	2801.74	47.5635	3526.64	64.4656	2801.74	61.4242	3526.64	64.5892	2801.74	43.7139	3526.64	62.2522	2801.74	36.1455	3526.64	61.8746	2801.74	47.5635	3526.64	64.1923
2803.83	55.9137	3528.54	63.7255	2803.83	45.6841	3528.54	63.2101	2803.83	46.7031	3528.54	62.7171	2803.83	47.7037	3528.54	64.5749	2803.83	61.4697	3528.54	65.0595	2803.83	43.6694	3528.54	62.136	2803.83	37.1364	3528.54	62.6738	2803.83	47.7037	3528.54	64.4765
2805.92	55.0392	3530.44	63.479	2805.92	46.8725	3530.44	62.2311	2805.92	46.1485	3530.44	62.0395	2805.92	47.5635	3530.44	63.6478	2805.92	61.2242	3530.44	64.0027	2805.92	42.7583	3530.44	61.5132	2805.92	36.6364	3530.44	61.3441	2805.92	47.5635	3530.44	63.0235
2808.01	55.9294	3532.34	62.9328	2808.01	46.5565	3532.34	61.7647	2808.01	46.0896	3532.34	62.2928	2808.01	47.619	3532.34	63.2672	2808.01	61.1424	3532.34	62.9108	2808.01	42.7611	3532.34	61.3136	2808.01	37.0091	3532.34	61.2867	2808.01	47.619	3532.34	63.0577
2810.1	55.1529	3534.23	63.1232	2810.1	46.6841	3534.23	61.0042	2810.1	46.0028	3534.23	60.7993	2810.1	47.7354	3534.23	61.8664	2810.1	60.8758	3534.23	63.3081	2810.1	43.4611	3534.23	60.7061	2810.1	37.1212	3534.23	62.0215	2810.1	47.7354	3534.23	62.297
2812.19	55.9529	3536.13	62.5602	2812.19	47.2145	3536.13	61.7437	2812.19	47.0476	3536.13	61.3914	2812.19	48.2143	3536.13	62.0972	2812.19	61.5939	3536.13	63.627	2812.19	43.5222	3536.13	60.4101	2812.19	37.0879	3536.13	60.8244	2812.19	48.2143	3536.13	61.7735
2814.27	56.0353	3538.03	61.6751	2814.27	47.2	3538.03	61.2353	2814.27	46.8515	3538.03	60.9474	2814.27	48.5159	3538.03	62.2308	2814.27	62.097	3538.03	62.1108	2814.27	42.4389	3538.03	59.7325	2814.27	36.7939	3538.03	59.9713	2814.27	48.5159	3538.03	60.3718
2816.36	55.8353	3539.92	61.9636	2816.36	46.7739	3539.92	61.1008	2816.36	47.1709	3539.92	60.6118	2816.36	48.4868	3539.92	61.7004	2816.36	61.6545	3539.92	61.8216	2816.36	43.4611	3539.92	59.3969	2816.36	37.8455	3539.92	59.5699	2816.36	48.4868	3539.92	61.5385
2818.45	56.4196	3541.82	61.549	2818.45	46.9797	3541.82	58.6597	2818.45	46.6639	3541.82	59.3947	2818.45	48.1878	3541.82	61.4575	2818.45	61.6394	3541.82	61.1162	2818.45	43.2028	3541.82	59.0833	2818.45	37.1606	3541.82	58.6237	2818.45	48.1878	3541.82	61.0427
2820.53	56.8667	3543.71	61.2353	2820.53	47.2609	3543.71	60.4832	2820.53	47.0644	3543.71	60.0296	2820.53	48.4074	3543.71	61	2820.53	61.4364	3543.71	60.9757	2820.53	43.2944	3543.71	58.5088	2820.53	38.1424	3543.71	59.2867	2820.53	48.4074	3543.71	60.9124
2822.62	56.0314	3545.6	61.0672	2822.62	46.7536	3545.6	59.8739	2822.62	47.2913	3545.6	59.0066	2822.62	47.6005	3545.6	60.7976	2822.62	61.9697	3545.6	60.7622	2822.62	43.3194	3545.6	58.1689	2822.62	38.0879	3545.6	58.7563	2822.62	47.6005	3545.6	59.7714
2824.7	57.0275	3547.5	60.4482	2824.7	47.4029	3547.5	58.3655	2824.7	47.6919	3547.5	58.7434	2824.7	49.3016	3547.5	60.9109	2824.7	61.903	3547.5	59.6081	2824.7	44.3944	3547.5	58.3662	2824.7	38.0182	3547.5	58.4122	2824.7	49.3016	3547.5	59.812
2826.78	56.8863	3549.39	60.0924	2826.78	46.6232	3549.39	59.0882	2826.78	48.2773	3549.39	58.9901	2826.78	49.1032	3549.39	60.3846	2826.78	61.8364	3549.39	59.6649	2826.78	44.8306	3549.39	57.1206	2826.78	37.0303	3549.39	57.5233	2826.78	49.1032	3549.39	58.7158
2828.87	57.1333	3551.28	60.2073	2828.87	47.6058	3551.28	58.6303	2828.87	48.535	3551.28	58.6118	2828.87	49.4762	3551.28	59.004	2828.87	62.7606	3551.28	60.2622	2828.87	45.075	3551.28	57.5219	2828.87	39.3061	3551.28	57.9606	2828.87	49.4762	3551.28	58.7372
2830.95	57.4431	3553.18	59.014	2830.95	47.9449	3553.18	58.2563	2830.95	47.9748	3553.18	58.1842	2830.95	50.1323	3553.18	59.5344	2830.95	62.1212	3553.18	58.4784	2830.95	45.175	3553.18	55.6864	2830.95	38.4121	3553.18	56.5878	2830.95	50.1323	3553.18	59.2009
2833.03	58.1882	3555.07	59.2577	2833.03	49.4841	3555.07	56.8235	2833.03	50.0924	3555.07	57.2664	2833.03	50.8413	3555.07	59.1255	2833.03	63.4879	3555.07	58.6892	2833.03	45.7389	3555.07	56.7895	2833.03	39.4848	3555.07	56.5699	2833.03	50.8413	3555.07	58.2991
2835.11	59.7686	3556.96	58.0812	2835.11	49.4812	3556.96	57.0336	2835.11	49.9944	3556.96	57.6842	2835.11	51.3545	3556.96	59.2794	2835.11	65.897	3556.96	58.227	2835.11	46.1861	3556.96	56.057	2835.11	39.9182	3556.96	55.9821	2835.11	51.3545	3556.96	57.4338
2837.19	59.8392	3558.85	57.6162	2837.19	50.7014	3558.85	56.9202	2837.19	51.493	3558.85	57.3421	2837.19	52.0212	3558.85	57.8866	2837.19	65.2939	3558.85	58.2541	2837.19	46.825	3558.85	55.6009	2837.19	41.2091	3558.85	56.233	2837.19	52.0212	3558.85	57.6261
2839.27	62.0588	3560.74	56.7703	2839.27	51.971	3560.74	56.4958	2839.27	51.591	3560.74	56.2862	2839.27	52.3651	3560.74	58.1215	2839.27	65.7303	3560.74	57.6514	2839.27	47.825	3560.74	55.5219	2839.27	42.1303	3560.74	56.1219	2839.27	52.3651	3560.74	56.5855
2841.35	61.7137	3562.63	58.0784	2841.35	51.8696	3562.63	56.6429	2841.35	52.6639	3562.63	56.2862	2841.35	54.0979	3562.63	58.1741	2841.35	67.4303	3562.63	57.6081	2841.35	48.5667	3562.63	54.6491	2841.35	42.6697	3562.63	55.6344	2841.35	54.0979	3562.63	56.8419
2843.43	62.7255	3564.52	57.4678	2843.43	53.6609	3564.52	55.8025	2843.43	52.9412	3564.52	56.5987	2843.43	54.8995	3564.52	57.5628	2843.43	68.4939	3564.52	57.4865	2843.43	49.4917	3564.52	54.3114	2843.43	43.9424	3564.52	54.405	2843.43	54.8995	3564.52	55.7479
2845.51	62.5922	3566.4	56.7311	2845.51	53.1159	3566.4	55.0252	2845.51	53.8571	3566.4	55.9901	2845.51	54.9577	3566.4	56.166	2845.51	68.6242	3566.4	56.6189	2845.51	49.7889	3566.4	54.2982	2845.51	44.0061	3566.4	54.5878	2845.51	54.9577	3566.4	55.953
2847.59	62.5882	3568.29	56.3585	2847.59	52.9681	3568.29	54.9118	2847.59	53.7395	3568.29	54.4868	2847.59	53.8968	3568.29	56.3239	2847.59	67.2909	3568.29	56.6459	2847.59	49.9	3568.29	53.4825	2847.59	43.6424	3568.29	54.0824	2847.59	53.8968	3568.29	55.8248
2849.66	61.9137	3570.18	56.3305	2849.66	52.6261	3570.18	54.5966	2849.66	52.2997	3570.18	54.3224	2849.66	53.836	3570.18	56.3117	2849.66	66.703	3570.18	55.4703	2849.66	48.6944	3570.18	54.1645	2849.66	43.2758	3570.18	54.5878	2849.66	53.836	3570.18	55.4509
2851.74	59.7922	3572.07	55.6246	2851.74	51.1565	3572.07	54.9244	2851.74	52.5014	3572.07	54.2664	2851.74	53.1296	3572.07	55.9231	2851.74	65.8879	3572.07	55.9568	2851.74	48.5889	3572.07	53.2851	2851.74	41.7545	3572.07	53.6953	2851.74	53.1296	3572.07	55.0962
2853.82	59.9686	3573.95	55.3221	2853.82	50.287	3573.95	54.3571	2853.82	51.4426	3573.95	53.5691	2853.82	52.2487	3573.95	54.9636	2853.82	65.3788	3573.95	55.0919	2853.82	47.7694	3573.95	53.0066	2853.82	41.6576	3573.95	54.6237	2853.82	52.2487	3573.95	54.4252
2855.89	59.7804	3575.84	54.3922	2855.89	50.7536	3575.84	53.8025	2855.89	50.902	3575.84	53.273	2855.89	50.4947	3575.84	55.3036	2855.89	64.5636	3575.84	54.7892	2855.89	46.3222	3575.84	53.1842	2855.89	40.3879	3575.84	52.9785	2855.89	50.4947	3575.84	54.2073
2857.97	58.9098	3577.72	54.4342	2857.97	50.2087	3577.72	54.3319	2857.97	49.6807	3577.72	53.8257	2857.97	49.9603	3577.72	54.9433	2857.97	64.7545	3577.72	54.7324	2857.97	45.7444	3577.72	52.057	2857.97	40.9273	3577.72	51.5627	2857.97	49.9603	3577.72	54.1346
2860.04	57.5255	3579.61	54.9132	2860.04	48.3942	3579.61	54.042	2860.04	48.6807	3579.61	53.5362	2860.04	49.5503	3579.61	55.2429	2860.04	63.8273	3579.61	54.2649	2860.04	45.6167	3579.61	52.1535	2860.04	39.1152	3579.61	52.2294	2860.04	49.5503	3579.61	53.3013
2862.11	58.0078	3581.49	54.2101	2862.11	47.9246	3581.49	53.4454	2862.11	49.2381	3581.49	53.1974	2862.11	49.2434	3581.49	53.4372	2862.11	63.197	3581.49	53.3811	2862.11	44.9611	3581.49	50.9803	2862.11	38.9303	3581.49	52.681	2862.11	49.2434	3581.49	53.5513
2864.19	56.5804	3583.38	54.7395	2864.19	47.7362	3583.38	53.5714	2864.19	48.2857	3583.38	52.2171	2864.19	49.0582	3583.38	53.0931	2864.19	63.0091	3583.38	53.7622	2864.19	44.7917	3583.38	51.2412	2864.19	39.197	3583.38	51.3513	2864.19	49.0582	3583.38	53.1004
2866.26	58.1804	3585.26	54.2437	2866.26	48.3797	3585.26	53.3824	2866.26	49.042	3585.26	51.9441	2866.26	49.6429	3585.26	53.9393	2866.26	62.0424	3585.26	54.2189	2866.26	43.875	3585.26	50.761	2866.26	38.9667	3585.26	52.2939	2866.26	49.6429	3585.26	52.4444
2868.33	56.4431	3587.14	53.3922	2868.33	48.6522	3587.14	52.5714	2868.33	47.8908	3587.14	51.5493	2868.33	49.5899	3587.14	52.6518	2868.33	61.903	3587.14	52.5324	2868.33	44.5417	3587.14	50.5154	2868.33	39.2758	3587.14	51.319	2868.33	49.5899	3587.14	51.3226
2870.4	57.4863	3589.02	52.9244	2870.4	48.0348	3589.02	52.2941	2870.4	48.5154	3589.02	51.6908	2870.4	48.5899	3589.02	53.668	2870.4	62.8242	3589.02	52.7676	2870.4	44.8528	3589.02	50.5811	2870.4	39.6121	3589.02	50.7993	2870.4	48.5899	3589.02	52.0598
2872.47	57.5451	3590.91	51.8992	2872.47	48.0667	3590.91	51.1723	2872.47	47.1961	3590.91	51.4474	2872.47	48.2963	3590.91	52.668	2872.47	62.0848	3590.91	52.8378	2872.47	43.6861	3590.91	49.932	2872.47	37.8848	3590.91	50.1183	2872.47	48.2963	3590.91	51.485
2874.54	56.4078	3592.79	52.2941	2874.54	48.5739	3592.79	52.3067	2874.54	48.4174	3592.79	51.9178	2874.54	49.0423	3592.79	52.3279	2874.54	62.0788	3592.79	52.8838	2874.54	44.3972	3592.79	50.0329	2874.54	38.5061	3592.79	49.8351	2874.54	49.0423	3592.79	51.1432
2876.61	58.0157	3594.67	52.409	2876.61	48.3536	3594.67	50.9538	2876.61	48.6134	3594.67	50.8388	2876.61	48.3862	3594.67	50.7733	2876.61	62.1818	3594.67	52.0243	2876.61	43.8861	3594.67	49.8048	2876.61	39.2273	3594.67	49.8566	2876.61	48.3862	3594.67	50.6752
2878.68	56.2314	3596.55	51.8375	2878.68	47.4435	3596.55	50.2773	2878.68	48.0728	3596.55	50.7007	2878.68	48.5159	3596.55	52.2713	2878.68	61.9455	3596.55	51.6784	2878.68	43.95	3596.55	49.0219	2878.68	38.0455	3596.55	49.2796	2878.68	48.5159	3596.55	50.9786
2880.75	56.949	3598.43	51.0532	2880.75	48.7536	3598.43	50.5798	2880.75	47.7143	3598.43	50.1316	2880.75	48.5476	3598.43	52.2632	2880.75	61.6121	3598.43	51.8	2880.75	44.7833	3598.43	49.3026	2880.75	37.3909	3598.43	49.3943	2880.75	48.5476	3598.43	50.3291
2882.82	57.6902	3600.31	51.2101	2882.82	47.5971	3600.31	50.584	2882.82	47.7955	3600.31	50.4704	2882.82	48.8175	3600.31	51.8988	2882.82	60.9545	3600.31	50.3486	2882.82	44.3778	3600.31	48.614	2882.82	38.2697	3600.31	49.0287	2882.82	48.8175	3600.31	49.6774
2884.88	57.0863	3602.19	50.6751	2884.88	47.7304	3602.19	50.1303	2884.88	48.5238	3602.19	49.6974	2884.88	49.1243	3602.19	50.8947	2884.88	61.9212	3602.19	50.1432	2884.88	43.8694	3602.19	48.4518	2884.88	38.7636	3602.19	47.9534	2884.88	49.1243	3602.19	49.5577
2886.95	57.8863	3604.06	51.3866	2886.95	49.2725	3604.06	50.2311	2886.95	49.1148	3604.06	49.5362	2886.95	49.0053	3604.06	50.7004	2886.95	62.103	3604.06	49.5811	2886.95	44.4833	3604.06	48.2018	2886.95	39.0394	3604.06	48.4695	2886.95	49.0053	3604.06	49.6752
2889.02	56.4431	3605.94	50.0868	2889.02	48.3536	3605.94	49.0546	2889.02	48.7311	3605.94	48.75	2889.02	49.209	3605.94	51.0324	2889.02	61.1333	3605.94	50.0568	2889.02	44.8222	3605.94	47.8333	2889.02	38.9818	3605.94	48.0538	2889.02	49.209	3605.94	48.8953
2891.08	58.1569	3607.82	50.1681	2891.08	49.5362	3607.82	48.8193	2891.08	49.8571	3607.82	48.7566	2891.08	50.1825	3607.82	49.6275	2891.08	62.9394	3607.82	50.0081	2891.08	45.0833	3607.82	47.0175	2891.08	38.8485	3607.82	48.9606	2891.08	50.1825	3607.82	48.8547
2893.15	57.6863	3609.7	49.9972	2893.15	49.1362	3609.7	49.3151	2893.15	49.7199	3609.7	48.4836	2893.15	50.6349	3609.7	50.2996	2893.15	62.8242	3609.7	48.3	2893.15	44.7083	3609.7	46.2544	2893.15	39.3909	3609.7	47.1613	2893.15	50.6349	3609.7	48.2756
2895.21	58.7412	3611.57	50.4902	2895.21	50.6928	3611.57	49.1513	2895.21	50.381	3611.57	47.6809	2895.21	50.5926	3611.57	50.2267	2895.21	63.5515	3611.57	48.027	2895.21	45.8417	3611.57	47.568	2895.21	39.4606	3611.57	47.2258	2895.21	50.5926	3611.57	49.0534
2897.27	59.6706	3613.45	50.0952	2897.27	50.0638	3613.45	48.6218	2897.27	51.6723	3613.45	48.0197	2897.27	51.2169	3613.45	49.6761	2897.27	62.8758	3613.45	48.5919	2897.27	45.1611	3613.45	45.875	2897.27	39.7182	3613.45	46.6667	2897.27	51.2169	3613.45	48.4487
2899.34	60.0784	3615.32	49.4006	2899.34	51.8435	3615.32	47.5546	2899.34	52.4146	3615.32	47.8125	2899.34	51.8519	3615.32	50.1336	2899.34	63.0303	3615.32	49.3892	2899.34	45.7361	3615.32	46.3048	2899.34	40.5424	3615.32	46.5233	2899.34	51.8519	3615.32	47.485
2901.4	60.1451	3617.2	48.6863	2901.4	52.3681	3617.2	46.7815	2901.4	51.7899	3617.2	47.8684	2901.4	52.0926	3617.2	48.5304	2901.4	63.4697	3617.2	48.1757	2901.4	46.6167	3617.2	45.7961	2901.4	40.5364	3617.2	46.0538	2901.4	52.0926	3617.2	47.0513
2903.46	61.6	3619.07	48.4706	2903.46	53.0696	3619.07	47.4202	2903.46	53.6807	3619.07	46.9342	2903.46	52.0899	3619.07	49.3968	2903.46	64.1697	3619.07	47.8838	2903.46	46.6083	3619.07	45.3838	2903.46	41.1515	3619.07	45.6846	2903.46	52.0899	3619.07	47.6282
2905.52	61.5176	3620.95	48.2241	2905.52	53.113	3620.95	47.3319	2905.52	54.2157	3620.95	46.8882	2905.52	53.5265	3620.95	48.0445	2905.52	64.5061	3620.95	47.8486	2905.52	46.9139	3620.95	45.3882	2905.52	41.8	3620.95	45.8423	2905.52	53.5265	3620.95	46.3462
2907.58	61.8	3622.82	47.6527	2907.58	54.0986	3622.82	46.7815	2907.58	56.3613	3622.82	47.3684	2907.58	54.1587	3622.82	49.0243	2907.58	64.097	3622.82	48.1865	2907.58	47.0861	3622.82	44.75	2907.58	42.1485	3622.82	45.3226	2907.58	54.1587	3622.82	46.8675
2909.64	64.4196	3624.69	47.1709	2909.64	56.8493	3624.69	47	2909.64	55.8151	3624.69	45.5691	2909.64	54.9868	3624.69	48.0769	2909.64	65.6394	3624.69	46.8514	2909.64	48.9194	3624.69	45.0724	2909.64	43.7455	3624.69	45.8065	2909.64	54.9868	3624.69	46.0449
2911.7	64.4941	3626.56	47.5266	2911.7	56.8029	3626.56	46.3824	2911.7	56.9496	3626.56	45.4145	2911.7	56.1243	3626.56	48.247	2911.7	66.2212	3626.56	47.0297	2911.7	48.4639	3626.56	44.6316	2911.7	44.3182	3626.56	45.5591	2911.7	56.1243	3626.56	46.2756
2913.76	66.0784	3628.44	47.1709	2913.76	58.1246	3628.44	46.4916	2913.76	59.3529	3628.44	44.4539	2913.76	56.8545	3628.44	47.1134	2913.76	67.6515	3628.44	45.7378	2913.76	48.2167	3628.44	43.9671	2913.76	44.0758	3628.44	45.0896	2913.76	56.8545	3628.44	45.7521
2915.82	67.1059	3630.31	47.0784	2915.82	59.8464	3630.31	46.5798	2915.82	59.958	3630.31	46.0724	2915.82	59.336	3630.31	46.4291	2915.82	67.6879	3630.31	46.4622	2915.82	49.4111	3630.31	44.1886	2915.82	44.9667	3630.31	44.1864	2915.82	59.336	3630.31	46.0342
2917.88	67.6353	3632.18	46.2801	2917.88	60.6957	3632.18	45.3361	2917.88	61.6471	3632.18	45.4441	2917.88	58.8175	3632.18	46.7814	2917.88	68.0788	3632.18	46.2541	2917.88	50.4194	3632.18	43.5351	2917.88	45.997	3632.18	43.7491	2917.88	58.8175	3632.18	44.4295
2919.94	69.9294	3634.05	46.4678	2919.94	60.829	3634.05	44.563	2919.94	62.4314	3634.05	45.3322	2919.94	58.6958	3634.05	46.9231	2919.94	68.5303	3634.05	45.4081	2919.94	51.2194	3634.05	43.8136	2919.94	46.3152	3634.05	44.3333	2919.94	58.6958	3634.05	45.2244
2921.99	69.1725	3635.92	45.7283	2921.99	61.2638	3635.92	45.3866	2921.99	64.1261	3635.92	44.3125	2921.99	60.3175	3635.92	46.7571	2921.99	67.9788	3635.92	45.8784	2921.99	51.15	3635.92	43.0307	2921.99	46.1697	3635.92	43.9713	2921.99	60.3175	3635.92	44.3184
2924.05	71.1333	3637.79	46.4258	2924.05	63.8464	3637.79	44.5588	2924.05	64.8739	3637.79	44.5987	2924.05	60.5159	3637.79	46.5425	2924.05	69.7697	3637.79	45.3703	2924.05	52.6278	3637.79	43.2018	2924.05	48.2242	3637.79	42.595	2924.05	60.5159	3637.79	45.0171
2926.1	71.498	3639.65	45.7199	2926.1	62.542	3639.65	45.0042	2926.1	65.3501	3639.65	45.0987	2926.1	61.3148	3639.65	45.7449	2926.1	69.7818	3639.65	44.5811	2926.1	51.9333	3639.65	41.8114	2926.1	48.1121	3639.65	42.81	2926.1	61.3148	3639.65	43.9637
2928.16	71.851	3641.52	45.4006	2928.16	64.4464	3641.52	44.3319	2928.16	66.042	3641.52	43.4671	2928.16	62.8042	3641.52	45.5304	2928.16	71.5273	3641.52	44.3378	2928.16	52.6361	3641.52	42.8092	2928.16	48.303	3641.52	42.6129	2928.16	62.8042	3641.52	43.2927
2930.21	71.8471	3643.39	44.9692	2930.21	63.571	3643.39	43.6555	2930.21	66.0532	3643.39	43.1217	2930.21	61.8757	3643.39	44.498	2930.21	70.5273	3643.39	43.6811	2930.21	53.0361	3643.39	41.5285	2930.21	48.6879	3643.39	41.8638	2930.21	61.8757	3643.39	42.7094
2932.27	71.7176	3645.26	44.6443	2932.27	64.9014	3645.26	42.5252	2932.27	66.7031	3645.26	43.5197	2932.27	62.7116	3645.26	45.915	2932.27	71.0788	3645.26	44.6486	2932.27	52.8333	3645.26	41.4583	2932.27	48.6	3645.26	41.8853	2932.27	62.7116	3645.26	42.1517
2934.32	71.8	3647.12	44.7535	2934.32	64.3826	3647.12	42.542	2934.32	66.2549	3647.12	42.6349	2934.32	61.2725	3647.12	44.8097	2934.32	70.8364	3647.12	43.3351	2934.32	53.2639	3647.12	40.5307	2934.32	48.9515	3647.12	41.1685	2934.32	61.2725	3647.12	42.2094
2936.37	71.3882	3648.99	44.1737	2936.37	63.7971	3648.99	42.6092	2936.37	65.5686	3648.99	42.8026	2936.37	62.0608	3648.99	44.5709	2936.37	71.2485	3648.99	43.4216	2936.37	52.4306	3648.99	40.2215	2936.37	48.7121	3648.99	41.767	2936.37	62.0608	3648.99	42.4338
2938.42	70.6275	3650.86	43.0756	2938.42	62.7507	3650.86	43.3361	2938.42	63.5378	3650.86	42.523	2938.42	60.5767	3650.86	42.7854	2938.42	71.0182	3650.86	43.373	2938.42	53.3833	3650.86	40.432	2938.42	48.6606	3650.86	40.0645	2938.42	60.5767	3650.86	41.6239
2940.48	70.1961	3652.72	43.6835	2940.48	61.6522	3652.72	42.4454	2940.48	63.0224	3652.72	42.1776	2940.48	59.791	3652.72	42.6437	2940.48	71.2667	3652.72	42.3135	2940.48	53.6722	3652.72	39.8794	2940.48	48.3212	3652.72	40.4839	2940.48	59.791	3652.72	41.2457
2942.53	69.8941	3654.59	42.591	2942.53	61.1826	3654.59	40.5546	2942.53	62.2493	3654.59	41.0822	2942.53	60.0635	3654.59	43.3401	2942.53	71.2879	3654.59	41.8108	2942.53	52.5639	3654.59	39.5526	2942.53	48.5212	3654.59	41.4301	2942.53	60.0635	3654.59	41.4466
2944.58	68.5569	3656.45	42.6723	2944.58	60.2957	3656.45	41.4958	2944.58	61.7451	3656.45	40.875	2944.58	61.0556	3656.45	42.1174	2944.58	71.2545	3656.45	41.5027	2944.58	52.575	3656.45	39.9123	2944.58	48.8727	3656.45	39.3047	2944.58	61.0556	3656.45	41.1966
2946.63	67.6824	3658.31	41.9076	2946.63	61.5362	3658.31	40.9622	2946.63	61.1905	3658.31	40.8224	2946.63	60.2593	3658.31	41.7166	2946.63	70.9758	3658.31	40.9162	2946.63	53.9444	3658.31	39.1162	2946.63	48.6818	3658.31	39.0466	2946.63	60.2593	3658.31	39.9637
2948.68	68.5137	3660.18	42.2577	2948.68	60.4116	3660.18	40.8235	2948.68	61.1877	3660.18	40.4474	2948.68	60.9868	3660.18	42.3117	2948.68	71.5576	3660.18	41.1405	2948.68	54.25	3660.18	39.125	2948.68	50.2667	3660.18	38.5448	2948.68	60.9868	3660.18	39.891
2950.73	68.6784	3662.04	41.8627	2950.73	60.5362	3662.04	39.3319	2950.73	61.4426	3662.04	39.1645	2950.73	61.3677	3662.04	41.7652	2950.73	71.3394	3662.04	39.6081	2950.73	54.9972	3662.04	37.9408	2950.73	49.8848	3662.04	38.2437	2950.73	61.3677	3662.04	39.3013
2952.77	69.4902	3663.9	40.7535	2952.77	60.9478	3663.9	40.7983	2952.77	60.8627	3663.9	39.7895	2952.77	61.6032	3663.9	42	2952.77	73.1152	3663.9	40.6189	2952.77	54.5	3663.9	38.9211	2952.77	50.1303	3663.9	38.6595	2952.77	61.6032	3663.9	39.6496
2954.82	68.9451	3665.76	40.7899	2954.82	60.3855	3665.76	38.9706	2954.82	61.7787	3665.76	39.5493	2954.82	60.5079	3665.76	40.1417	2954.82	71.7909	3665.76	39.227	2954.82	53.5222	3665.76	37.1974	2954.82	49.3788	3665.76	37.8029	2954.82	60.5079	3665.76	37.5919
2956.87	68.8588	3667.63	40.1092	2956.87	60.0812	3667.63	39.021	2956.87	60.3277	3667.63	37.9868	2956.87	60.0106	3667.63	40.2996	2956.87	72.1242	3667.63	39.1973	2956.87	54.0667	3667.63	37.1601	2956.87	49.5515	3667.63	37.8996	2956.87	60.0106	3667.63	38.0064
2958.91	68.0549	3669.49	39.1961	2958.91	59.1826	3669.49	38.7143	2958.91	59.6275	3669.49	38.5757	2958.91	60.0741	3669.49	39.1619	2958.91	70.3545	3669.49	38.5703	2958.91	53.3167	3669.49	36.0504	2958.91	48.7333	3669.49	36.6703	2958.91	60.0741	3669.49	38.2094
2960.96	67.7725	3671.35	39.7591	2960.96	59.5101	3671.35	38.5336	2960.96	60.451	3671.35	38.1612	2960.96	59.0529	3671.35	39.8664	2960.96	70.0303	3671.35	38.5405	2960.96	52.4806	3671.35	36.1228	2960.96	48.0909	3671.35	36.8387	2960.96	59.0529	3671.35	37.5897
2963.01	65.0431	3673.21	39.1989	2963.01	58.6232	3673.21	37.4958	2963.01	58.8543	3673.21	37.4539	2963.01	58.664	3673.21	39.0607	2963.01	69.7848	3673.21	37.4838	2963.01	51.7056	3673.21	35.7654	2963.01	46.4121	3673.21	35.7133	2963.01	58.664	3673.21	36.4487
2965.05	66.298	3675.06	39.0392	2965.05	58.6435	3675.06	36.521	2965.05	59.0896	3675.06	36.7697	2965.05	57.5026	3675.06	39.3725	2965.05	68.8606	3675.06	38.7432	2965.05	51.275	3675.06	35.7895	2965.05	46.4939	3675.06	35.7133	2965.05	57.5026	3675.06	36.7115
2967.09	65.4627	3676.92	38.1064	2967.09	57.5014	3676.92	37.0588	2967.09	58.2717	3676.92	36.7303	2967.09	56.7619	3676.92	38.1093	2967.09	68.2242	3676.92	36.6135	2967.09	50.6917	3676.92	35.4342	2967.09	46.097	3676.92	35.1004	2967.09	56.7619	3676.92	36.4872
2969.14	65.6902	3678.78	37.4118	2969.14	57.4812	3678.78	37.1471	2969.14	58.7675	3678.78	37.2467	2969.14	57.5661	3678.78	38.8097	2969.14	68.8121	3678.78	37.5297	2969.14	50.5583	3678.78	35.1667	2969.14	46.8697	3678.78	35.0251	2969.14	57.5661	3678.78	36.4124
2971.18	64.5882	3680.64	37.7955	2971.18	57.4203	3680.64	35.7479	2971.18	57.7983	3680.64	36.2204	2971.18	56.836	3680.64	36.9838	2971.18	67.4576	3680.64	36.1216	2971.18	50.9667	3680.64	34.5307	2971.18	45.2273	3680.64	35.0143	2971.18	56.836	3680.64	35.3205
2973.22	65.9333	3682.5	37.5238	2973.22	56.9014	3682.5	36.1387	2973.22	57.8936	3682.5	35.7303	2973.22	57.4974	3682.5	37.6518	2973.22	67.6515	3682.5	36.9757	2973.22	50.6611	3682.5	34.4539	2973.22	45.1455	3682.5	34.1111	2973.22	57.4974	3682.5	35.188
2975.26	66.0078	3684.35	37.056	2975.26	57.5391	3684.35	35.6975	2975.26	58.3501	3684.35	35.9178	2975.26	57.0503	3684.35	37.5182	2975.26	66.8121	3684.35	35.7189	2975.26	50.4778	3684.35	34.2434	2975.26	45.3788	3684.35	34.172	2975.26	57.0503	3684.35	34.7671
2977.31	65.5176	3686.21	36.944	2977.31	57.7971	3686.21	34.5294	2977.31	57.9384	3686.21	35.9507	2977.31	57.6614	3686.21	36.1619	2977.31	67.2424	3686.21	36.6784	2977.31	50.7	3686.21	33.1689	2977.31	45.2394	3686.21	33.767	2977.31	57.6614	3686.21	34.0919
2979.35	65.5255	3688.07	35.8375	2979.35	58.2754	3688.07	35.4202	2979.35	59.0952	3688.07	34.2007	2979.35	56.7328	3688.07	37.9433	2979.35	68.3818	3688.07	34.7514	2979.35	50.6722	3688.07	32.6491	2979.35	45.8485	3688.07	33.4695	2979.35	56.7328	3688.07	34.2628
2981.39	65.149	3689.92	36.3529	2981.39	57.229	3689.92	35.7563	2981.39	57.0056	3689.92	35.25	2981.39	56.0741	3689.92	35.6154	2981.39	67.4182	3689.92	35.6081	2981.39	49.875	3689.92	32.761	2981.39	45.8485	3689.92	32.4444	2981.39	56.0741	3689.92	34.0406
2983.43	64.4627	3691.78	36.0084	2983.43	55.5942	3691.78	33.7941	2983.43	56.7087	3691.78	34.4474	2983.43	55.5741	3691.78	36.9352	2983.43	66.3394	3691.78	35.5216	2983.43	49.3222	3691.78	32.4934	2983.43	44.7636	3691.78	32.9677	2983.43	55.5741	3691.78	34.1645
2985.47	63.4745	3693.63	36	2985.47	54.8609	3693.63	34.8739	2985.47	55.3025	3693.63	34.6086	2985.47	55.3651	3693.63	36.0081	2985.47	66.7515	3693.63	35.2405	2985.47	49.0306	3693.63	33.1382	2985.47	44.2394	3693.63	32.552	2985.47	55.3651	3693.63	33.9637
2987.5	62.4902	3695.48	35.6723	2987.5	54.771	3695.48	34.8319	2987.5	54.4482	3695.48	34.0362	2987.5	55.1561	3695.48	35.7409	2987.5	66.9333	3695.48	34.1108	2987.5	49.0139	3695.48	32.1886	2987.5	44.9182	3695.48	32.2796	2987.5	55.1561	3695.48	33.7265
2989.54	63.1216	3697.34	34.9692	2989.54	54.8348	3697.34	34.7941	2989.54	54.507	3697.34	33.7303	2989.54	54.2884	3697.34	35.6559	2989.54	67.0394	3697.34	33.9135	2989.54	49.3111	3697.34	31.6974	2989.54	43.0545	3697.34	31.853	2989.54	54.2884	3697.34	34.1838
2991.58	62.5294	3699.19	35.2437	2991.58	53.3826	3699.19	34.8782	2991.58	53.4566	3699.19	33.9112	2991.58	54.2725	3699.19	35.9028	2991.58	66.2152	3699.19	33.8757	2991.58	48.625	3699.19	31.9846	2991.58	43.8515	3699.19	31.8817	2991.58	54.2725	3699.19	32.9509
2993.62	63.4784	3701.04	35.5882	2993.62	53.9942	3701.04	34.6975	2993.62	54.2577	3701.04	33.9046	2993.62	55.1296	3701.04	35.5061	2993.62	66.3091	3701.04	33.2378	2993.62	48.9083	3701.04	31.9518	2993.62	44.1909	3701.04	31.0251	2993.62	55.1296	3701.04	32.9637
2995.65	63.1843	3702.89	35.1905	2995.65	55.2841	3702.89	33.6639	2995.65	54.6695	3702.89	33.8684	2995.65	54.3466	3702.89	35.1943	2995.65	66.4636	3702.89	33.3054	2995.65	48.4833	3702.89	31.4912	2995.65	44.2394	3702.89	31.2294	2995.65	54.3466	3702.89	32.7009
2997.69	64.0745	3704.74	35.4846	2997.69	55.342	3704.74	32.9202	2997.69	55.6387	3704.74	33.2961	2997.69	54.9868	3704.74	35.83	2997.69	66.6667	3704.74	33.3162	2997.69	49.0889	3704.74	31.9956	2997.69	44.2788	3704.74	31.6918	2997.69	54.9868	3704.74	32.6368
2999.72	62.7255	3706.6	34.8011	2999.72	56.3449	3706.6	33.5084	2999.72	55.7367	3706.6	32.8158	2999.72	56.0476	3706.6	34.2186	2999.72	65.9939	3706.6	32.9784	2999.72	49.5528	3706.6	30.6623	2999.72	44.6152	3706.6	32.362	2999.72	56.0476	3706.6	32.5043
3001.76	64.2314	3708.45	34.591	3001.76	55.8841	3708.45	32.6555	3001.76	57.6695	3708.45	33.9539	3001.76	55.4339	3708.45	35.413	3001.76	67.1515	3708.45	34.0757	3001.76	50.1056	3708.45	31.2566	3001.76	44.903	3708.45	32.0538	3001.76	55.4339	3708.45	32.5171
3003.79	63.851	3710.3	33.423	3003.79	55.858	3710.3	33.063	3003.79	56.1737	3710.3	32.6908	3003.79	56.0794	3710.3	34.3077	3003.79	67.2667	3710.3	32.9459	3003.79	50.3056	3710.3	30.8728	3003.79	45.0121	3710.3	31.1147	3003.79	56.0794	3710.3	31.0427
3005.82	63.2157	3712.14	33.9468	3005.82	55.4928	3712.14	33.416	3005.82	56.3782	3712.14	33.1151	3005.82	56.7963	3712.14	34.583	3005.82	66.3455	3712.14	32.5811	3005.82	49.3972	3712.14	30.6732	3005.82	44.5636	3712.14	30.4588	3005.82	56.7963	3712.14	32.1325
3007.86	62.8431	3713.99	33.6134	3007.86	55.6783	3713.99	31.9664	3007.86	56.6387	3713.99	32.0691	3007.86	55.7831	3713.99	33.7976	3007.86	66.7455	3713.99	32.4622	3007.86	49.3861	3713.99	31.136	3007.86	44.7394	3713.99	30.7276	3007.86	55.7831	3713.99	31.3312
3009.89	63.1725	3715.84	34.2465	3009.89	54.7507	3715.84	33.3866	3009.89	54.9972	3715.84	33.2829	3009.89	55.037	3715.84	34.2551	3009.89	66.9424	3715.84	33.2811	3009.89	49.2444	3715.84	30.0833	3009.89	44.7697	3715.84	30.405	3009.89	55.037	3715.84	31.4765
3011.92	62.7882	3717.69	34.2801	3011.92	54.3826	3717.69	32.2857	3011.92	55.3081	3717.69	32.602	3011.92	54.6746	3717.69	33.9352	3011.92	66.4485	3717.69	32.0514	3011.92	49.5194	3717.69	30.5175	3011.92	44.2182	3717.69	30.6918	3011.92	54.6746	3717.69	31.4081
3013.95	63.2824	3719.54	33.8739	3013.95	54.2754	3719.54	32.4034	3013.95	54.7199	3719.54	32.2993	3013.95	54.5899	3719.54	33.3644	3013.95	67.5364	3719.54	32.2027	3013.95	49.3389	3719.54	30.261	3013.95	45.1424	3719.54	30.5986	3013.95	54.5899	3719.54	32.0556
3015.98	62.3686	3721.38	33.5462	3015.98	54.9275	3721.38	32.458	3015.98	55.7059	3721.38	32.1579	3015.98	54.3704	3721.38	33.7085	3015.98	66.3424	3721.38	32.9189	3015.98	49.6083	3721.38	30.0746	3015.98	44.4576	3721.38	30.0394	3015.98	54.3704	3721.38	30.9338
3018.01	63.7451	3723.23	33.1569	3018.01	54.9768	3723.23	32.6681	3018.01	55.5322	3723.23	32.1447	3018.01	54.9392	3723.23	34.0324	3018.01	66.6909	3723.23	32.3054	3018.01	49.4167	3723.23	30.2303	3018.01	45.0333	3723.23	29.8674	3018.01	54.9392	3723.23	31.2799
3020.04	63.6157	3725.08	33.9496	3020.04	55.3188	3725.08	31.9622	3020.04	55.9524	3725.08	32.9704	3020.04	55.1455	3725.08	33.8259	3020.04	67.1152	3725.08	32.6676	3020.04	49.3139	3725.08	30.1667	3020.04	44.4636	3725.08	29.9176	3020.04	55.1455	3725.08	31.4679
3022.07	65.051	3726.92	33.5546	3022.07	56.4406	3726.92	32.6765	3022.07	56.3585	3726.92	32.0658	3022.07	56.627	3726.92	33.3887	3022.07	67.5061	3726.92	32.1216	3022.07	51.3556	3726.92	30.1711	3022.07	45.2879	3726.92	30.3728	3022.07	56.627	3726.92	31.3697
3024.1	64.9176	3728.77	32.7171	3024.1	56.887	3728.77	32.5294	3024.1	57.9216	3728.77	32.8717	3024.1	56.4339	3728.77	32.4413	3024.1	67.097	3728.77	31.8108	3024.1	50.225	3728.77	30.0592	3024.1	45.8091	3728.77	30.0394	3024.1	56.4339	3728.77	31.156
3026.13	66.9882	3730.61	33.2605	3026.13	59.8899	3730.61	31.4412	3026.13	60.0812	3730.61	32.2336	3026.13	57.7619	3730.61	34.2024	3026.13	68.7242	3730.61	32.5595	3026.13	51.2528	3730.61	29.9649	3026.13	47.8818	3730.61	30.9032	3026.13	57.7619	3730.61	31.4786
3028.15	66.8431	3732.45	33.2017	3028.15	59.5507	3732.45	32.7479	3028.15	60.7087	3732.45	32.3618	3028.15	59.2751	3732.45	33.8664	3028.15	68.5727	3732.45	31.1622	3028.15	51.6722	3732.45	29.2281	3028.15	47.3485	3732.45	29.8351	3028.15	59.2751	3732.45	31.75
3030.18	68.4745	3734.3	33.8235	3030.18	61.3594	3734.3	31.6681	3030.18	62.9552	3734.3	31.5	3030.18	59.1984	3734.3	34.7166	3030.18	69.0182	3734.3	31.5324	3030.18	51.7639	3734.3	29.9452	3030.18	48.2485	3734.3	30.2222	3030.18	59.1984	3734.3	30.891
3032.21	70.7882	3736.14	33.1793	3032.21	63.2174	3736.14	32.0462	3032.21	63.9944	3736.14	32.1217	3032.21	60.5741	3736.14	33.0891	3032.21	69.3606	3736.14	31.7784	3032.21	52.6444	3736.14	29.6338	3032.21	49.1545	3736.14	29.509	3032.21	60.5741	3736.14	30.797
3034.23	70.4824	3737.98	33.8235	3034.23	63.3246	3737.98	31.8908	3034.23	65.5182	3737.98	31.9408	3034.23	61.9471	3737.98	33.6194	3034.23	70.1636	3737.98	32.4622	3034.23	54.0972	3737.98	29.9123	3034.23	49.7606	3737.98	29.3692	3034.23	61.9471	3737.98	30.9893
3036.26	73.4431	3739.83	33.5266	3036.26	66.6377	3739.83	32.2353	3036.26	67.6639	3739.83	31.6974	3036.26	62.7698	3739.83	33.0688	3036.26	70.7394	3739.83	31.6324	3036.26	54.4833	3739.83	30.2039	3036.26	50.9455	3739.83	29.853	3036.26	62.7698	3739.83	30.8974
3038.28	72.9216	3741.67	33.6779	3038.28	67	3741.67	32.3487	3038.28	68.8067	3741.67	32.5362	3038.28	65.4127	3741.67	33.5385	3038.28	72.3727	3741.67	32.0757	3038.28	54.4694	3741.67	29.761	3038.28	51.6333	3741.67	29.9462	3038.28	65.4127	3741.67	31.5299
3040.3	74.5412	3743.51	33.6891	3040.3	68.5565	3743.51	31.542	3040.3	70.395	3743.51	32.2072	3040.3	64.955	3743.51	33.7085	3040.3	71.7394	3743.51	32.3459	3040.3	55.2944	3743.51	30.4649	3040.3	52.4939	3743.51	29.6738	3040.3	64.955	3743.51	30.5983
3042.33	75.3529	3745.35	33.2073	3042.33	68.1536	3745.35	31.6092	3042.33	70.7031	3745.35	31.7928	3042.33	65.9259	3745.35	32.9312	3042.33	73.1091	3745.35	31.373	3042.33	56.3556	3745.35	29.9254	3042.33	51.7303	3745.35	30.2079	3042.33	65.9259	3745.35	30.9017
3044.35	77.3059	3747.19	33.2801	3044.35	70.7333	3747.19	32.5	3044.35	72.7367	3747.19	31.9901	3044.35	67.1984	3747.19	33.7126	3044.35	74.197	3747.19	31.7973	3044.35	56.6028	3747.19	29.5789	3044.35	53.2121	3747.19	29.6559	3044.35	67.1984	3747.19	31.4167
3046.37	78.5686	3749.03	34.5714	3046.37	72.9855	3749.03	33.6387	3046.37	76.5602	3749.03	32.0296	3046.37	70.3016	3749.03	33.6802	3046.37	74.9818	3749.03	31.9189	3046.37	58.3083	3749.03	30.5197	3046.37	54.8394	3749.03	29.8996	3046.37	70.3016	3749.03	30.594
3048.39	83.8392	3750.87	33.4062	3048.39	77.6203	3750.87	32.1261	3048.39	82.0588	3750.87	31.7599	3048.39	72.2328	3750.87	33.3846	3048.39	76.8697	3750.87	31.9189	3048.39	59.7167	3750.87	29.8925	3048.39	56.0152	3750.87	30.0287	3048.39	72.2328	3750.87	30.7756
3050.41	90.0902	3752.71	33.0476	3050.41	85.0319	3752.71	31.7353	3050.41	88.3613	3752.71	31.1283	3050.41	76.7963	3752.71	32.8381	3050.41	79.1515	3752.71	31.7108	3050.41	61.475	3752.71	30.068	3050.41	60.8394	3752.71	29.9498	3050.41	76.7963	3752.71	31.0321
3052.43	93.8863	3754.54	33.5714	3052.43	88.6609	3754.54	31.9958	3052.43	94.5658	3754.54	31.2928	3052.43	80.7751	3754.54	32.5466	3052.43	82.2121	3754.54	32.2081	3052.43	64.4	3754.54	29.4145	3052.43	63.6606	3754.54	29.9749	3052.43	80.7751	3754.54	30.9316
3054.45	96.451	3756.38	33.2857	3054.45	91.6145	3756.38	32.4076	3054.45	96.1317	3756.38	31.6645	3054.45	82.0397	3756.38	32.5951	3054.45	82.7636	3756.38	31.8432	3054.45	64.5972	3756.38	30.7018	3054.45	63.8485	3756.38	29.8566	3054.45	82.0397	3756.38	31.0021
3056.47	94.7451	3758.22	33.6751	3056.47	89.4638	3758.22	33.3655	3056.47	92.7199	3758.22	31.7632	3056.47	81.5847	3758.22	33.2065	3056.47	82.003	3758.22	32.2432	3056.47	66.4833	3758.22	29.8399	3056.47	62.7303	3758.22	30.2473	3056.47	81.5847	3758.22	30.4487
3058.49	94.1216	3760.05	33.5182	3058.49	86.5275	3760.05	31.9874	3058.49	90.5798	3760.05	31.5493	3058.49	79.2143	3760.05	34.0405	3058.49	81.4667	3760.05	31.9324	3058.49	65.4472	3760.05	30.1053	3058.49	61.5606	3760.05	29.5484	3058.49	79.2143	3760.05	31.609
3060.51	91.1137	3761.89	32.9216	3060.51	84.6609	3761.89	32.3193	3060.51	89.437	3761.89	32.3586	3060.51	78.6958	3761.89	33.2551	3060.51	80.6273	3761.89	32.0784	3060.51	63.0944	3761.89	30.193	3060.51	60.8455	3761.89	29.1828	3060.51	78.6958	3761.89	30.8098
3062.53	90.298	3763.73	34.1681	3062.53	85.8435	3763.73	33.7521	3062.53	90.1401	3763.73	32.2204	3062.53	79.1825	3763.73	34.5951	3062.53	80.7212	3763.73	32.973	3062.53	63.9806	3763.73	30.1272	3062.53	62.1242	3763.73	30.1756	3062.53	79.1825	3763.73	31.2073
3064.54	89.7529	3765.56	33.1232	3064.54	83.0087	3765.56	31.979	3064.54	85.7675	3765.56	33.0493	3064.54	76.9841	3765.56	33.6154	3064.54	80.1848	3765.56	32.3595	3064.54	62.5583	3765.56	30.9583	3064.54	61.2152	3765.56	30.9749	3064.54	76.9841	3765.56	31.5021
3066.56	84.6745	3767.4	34.6022	3066.56	78.8754	3767.4	32.9076	3066.56	81.9664	3767.4	32.4539	3066.56	73.5635	3767.4	33.9595	3066.56	78.2273	3767.4	32.5135	3066.56	62.4139	3767.4	30.3706	3066.56	59.3152	3767.4	30.4624	3066.56	73.5635	3767.4	31.4359
3068.58	81.851	3769.23	33.5406	3068.58	73.8551	3769.23	32.6723	3068.58	75.2661	3769.23	32.0789	3068.58	70.9339	3769.23	33.1498	3068.58	77.6091	3769.23	31.727	3068.58	59.5139	3769.23	29.9715	3068.58	56.8061	3769.23	29.319	3068.58	70.9339	3769.23	31.1389
3070.59	77.2118	3771.06	33.9804	3070.59	71.1884	3771.06	32.6681	3070.59	73.0952	3771.06	33.3914	3070.59	69	3771.06	34.6559	3070.59	75.2788	3771.06	32.5865	3070.59	59.3861	3771.06	31.3114	3070.59	56.1485	3771.06	31.1219	3070.59	69	3771.06	31.9979
3072.61	76.8157	3772.9	33.7619	3072.61	67.7623	3772.9	32.6849	3072.61	68.8347	3772.9	32.227	3072.61	66.7513	3772.9	34.5628	3072.61	75.2879	3772.9	32.5676	3072.61	58.65	3772.9	30.886	3072.61	54.2364	3772.9	30.6452	3072.61	66.7513	3772.9	32.2949
3074.62	74.1137	3774.73	34.6303	3074.62	66.2522	3774.73	33.1513	3074.62	67.8655	3774.73	32.477	3074.62	65.3598	3774.73	34.9433	3074.62	74.7939	3774.73	32.573	3074.62	57.2722	3774.73	30.9737	3074.62	54.8182	3774.73	30.5556	3074.62	65.3598	3774.73	32.4274
3076.63	72.498	3776.56	34.4062	3076.63	65.3623	3776.56	33.0504	3076.63	66.1373	3776.56	32.7368	3076.63	64.3466	3776.56	34.0729	3076.63	74.6455	3776.56	32.8351	3076.63	58.0944	3776.56	30.7412	3076.63	54.0121	3776.56	31.2796	3076.63	64.3466	3776.56	32.2735
3078.65	71.2588	3778.39	34.1709	3078.65	63.6609	3778.39	32.7773	3078.65	65.2521	3778.39	33.023	3078.65	63.045	3778.39	33.7166	3078.65	73.6061	3778.39	32.9189	3078.65	58.1611	3778.39	30.7829	3078.65	53.2	3778.39	29.9677	3078.65	63.045	3778.39	31.953
3080.66	71.0275	3780.22	34.8571	3080.66	63.058	3780.22	33.6807	3080.66	63.3866	3780.22	33.3059	3080.66	63.6693	3780.22	35.4089	3080.66	73.4636	3780.22	32.7838	3080.66	57.7361	3780.22	30.5636	3080.66	54.1212	3780.22	31.4194	3080.66	63.6693	3780.22	32.4808
3082.67	72.4235	3782.05	35.1821	3082.67	63.913	3782.05	33.8529	3082.67	64.4398	3782.05	34.7895	3082.67	64.4894	3782.05	35.3158	3082.67	74.9909	3782.05	33.3892	3082.67	57.9861	3782.05	31.5789	3082.67	53.5909	3782.05	31.3763	3082.67	64.4894	3782.05	32.7585
3084.68	70.5255	3783.88	34.465	3084.68	62.5884	3783.88	34.1176	3084.68	63.7479	3783.88	34.4112	3084.68	63.4603	3783.88	34.5547	3084.68	74.2182	3783.88	33.9135	3084.68	57.1667	3783.88	31.5724	3084.68	53.297	3783.88	31.4122	3084.68	63.4603	3783.88	32.1282
3086.69	71	3785.71	34.9916	3086.69	63.2899	3785.71	33.6303	3086.69	63.6527	3785.71	32.6678	3086.69	63.1429	3785.71	35.1134	3086.69	73.6848	3785.71	32.2703	3086.69	57.2944	3785.71	30.5921	3086.69	54.0394	3785.71	31.3297	3086.69	63.1429	3785.71	32.3291
3088.7	71.0706	3787.54	35.0448	3088.7	63.0261	3787.54	32.9706	3088.7	62.8487	3787.54	33.4967	3088.7	63.9392	3787.54	34.8138	3088.7	74.1515	3787.54	33.8622	3088.7	58.0028	3787.54	31.0241	3088.7	54.1909	3787.54	30.9427	3088.7	63.9392	3787.54	32.8782
3090.71	71.6157	3789.37	34.9916	3090.71	64.5768	3789.37	33.7143	3090.71	63.5238	3789.37	33.6546	3090.71	64.8201	3789.37	36.8745	3090.71	75.4455	3789.37	34.1811	3090.71	59.4472	3789.37	32.511	3090.71	55.1667	3789.37	31.3978	3090.71	64.8201	3789.37	33.1389
3092.72	71.1804	3791.2	35.2353	3092.72	62.713	3791.2	34.395	3092.72	64.028	3791.2	33.5658	3092.72	64.328	3791.2	33.8057	3092.72	76.1636	3791.2	33.5676	3092.72	59.8028	3791.2	32.1645	3092.72	54.5758	3791.2	31.8602	3092.72	64.328	3791.2	32.5577
3094.73	71.3412	3793.03	35.6863	3094.73	64.6493	3793.03	34.3655	3094.73	65.3473	3793.03	34.1743	3094.73	65.5794	3793.03	35.7733	3094.73	76.0606	3793.03	34.4162	3094.73	59.6139	3793.03	31.9035	3094.73	55.6364	3793.03	32.7599	3094.73	65.5794	3793.03	33.141
3096.74	71.7373	3794.86	34.9888	3096.74	64.1884	3794.86	33.6765	3096.74	63.8291	3794.86	33.9671	3096.74	64.8307	3794.86	35.5344	3096.74	76.297	3794.86	33.4054	3096.74	60.3194	3794.86	32.682	3096.74	55.8788	3794.86	31.5699	3096.74	64.8307	3794.86	32.5833
3098.75	72.1608	3796.68	35.3669	3098.75	64.0261	3796.68	33.8782	3098.75	64.0896	3796.68	33.0855	3098.75	65.5688	3796.68	35.9433	3098.75	75.7606	3796.68	34.2297	3098.75	60.1861	3796.68	32.443	3098.75	55.8394	3796.68	30.9032	3098.75	65.5688	3796.68	32.6517
3100.75	72.9098	3798.51	36.2101	3100.75	65.5594	3798.51	34.3992	3100.75	64.7199	3798.51	34.5921	3100.75	66.2487	3798.51	35.8866	3100.75	77.3394	3798.51	34.8459	3100.75	61.5111	3798.51	32.9693	3100.75	57.5424	3798.51	33.4014	3100.75	66.2487	3798.51	33.4252
3102.76	68.1647	3800.33	30.7927	3102.76	59.7246	3800.33	29.5084	3102.76	60.9636	3800.33	29.6184	3102.76	62.5423	3800.33	30.4656	3102.76	72.8455	3800.33	29.2351	3102.76	56.0694	3800.33	27.807	3102.76	52.3333	3800.33	26.8387	3102.76	62.5423	3800.33	28.703
