# Supplementary material for: Proliferating coacervate droplets as the missing link between chemistry and biology in the origins of life
Source: Nat Commun. 2021 Sep 24;12:5487. doi: 10.1038/s41467-021-25530-6 (PMC8463549; doi:10.1038/s41467-021-25530-6)
Supplement: Supplementary file 7 — Source Data [file 41467_2021_25530_MOESM7_ESM.zip › Source Data/DATA_SI/DATA_SI/Supplementary Figure24d.xlsx]

## Sheet: S24d
Central region																Peripheral region
1				2				3				4				1				2				3				4
Low wavenumber		High wavenumber		Low wavenumber		High wavenumber		Low wavenumber		High wavenumber		Low wavenumber		High wavenumber		Low wavenumber		High wavenumber		Low wavenumber		High wavenumber		Low wavenumber		High wavenumber		Low wavenumber		High wavenumber
Wavenumber	Intensity	Wavenumber	Intensity	Wavenumber	Intensity	Wavenumber	Intensity	Wavenumber	Intensity	Wavenumber	Intensity	Wavenumber	Intensity	Wavenumber	Intensity	Wavenumber	Intensity	Wavenumber	Intensity	Wavenumber	Intensity	Wavenumber	Intensity	Wavenumber	Intensity	Wavenumber	Intensity	Wavenumber	Intensity	Wavenumber	Intensity
715.858	3.375	1643.15	3.73864	715.858	4.37607	1643.15	4.46591	715.858	3.79231	1643.15	5	715.858	3.44056	1643.15	3.88095	715.858	4.05442	1643.15	4.08696	715.858	3.83571	1643.15	3.72619	715.858	4.42593	1643.15	4.75893	715.858	3.75333	1643.15	4.64935
718.567	7.26042	1645.58	5.01136	718.567	7.68376	1645.58	5.40909	718.567	7.27692	1645.58	4.11	718.567	7.05594	1645.58	5.56548	718.567	10.2789	1645.58	5.17391	718.567	7.14286	1645.58	6.35714	718.567	6.12346	1645.58	5.34821	718.567	7.67333	1645.58	5.25974
721.276	156.406	1648.01	46.7273	721.276	124.385	1648.01	41.3977	721.276	123.808	1648.01	42.4	721.276	163.21	1648.01	48.7083	721.276	204.415	1648.01	47.5145	721.276	137.843	1648.01	41.006	721.276	98.6667	1648.01	34.9821	721.276	139.86	1648.01	40.8312
723.983	156.667	1650.45	46.1818	723.983	125.684	1650.45	42.3864	723.983	122.877	1650.45	42.66	723.983	163.413	1650.45	48.1429	723.983	205.558	1650.45	47.5362	723.983	136.564	1650.45	40.2857	723.983	98.2963	1650.45	35.875	723.983	139.78	1650.45	40.9286
726.69	156.188	1652.87	45.4205	726.69	125.547	1652.87	41.7159	726.69	123.123	1652.87	41.55	726.69	163.189	1652.87	46.8869	726.69	203.939	1652.87	46.7826	726.69	137.293	1652.87	42.369	726.69	98.8889	1652.87	36	726.69	140.267	1652.87	42.0714
729.396	157.01	1655.3	45.3636	729.396	123.915	1655.3	41.3523	729.396	124.9	1655.3	40.68	729.396	163.392	1655.3	48.2381	729.396	206.313	1655.3	48.3478	729.396	139.029	1655.3	42.1131	729.396	98.2469	1655.3	35.3482	729.396	139.693	1655.3	40.5974
732.101	156.312	1657.73	46.9659	732.101	123.043	1657.73	42.0455	732.101	125.238	1657.73	42.7	732.101	162.322	1657.73	46.7976	732.101	206.211	1657.73	47.587	732.101	136.557	1657.73	39.0238	732.101	98.0988	1657.73	35.4018	732.101	141.26	1657.73	39.5714
734.805	157.125	1660.16	44.9205	734.805	125.393	1660.16	40.4432	734.805	123.769	1660.16	42.07	734.805	164.944	1660.16	46.5536	734.805	204.17	1660.16	46.8406	734.805	136.843	1660.16	40.8869	734.805	98.7901	1660.16	36.0982	734.805	139.713	1660.16	41.4286
737.508	158.031	1662.59	45.9205	737.508	123.795	1662.59	41.5909	737.508	124.231	1662.59	41.66	737.508	163.601	1662.59	46.0655	737.508	204.15	1662.59	47.0507	737.508	139.179	1662.59	41.5119	737.508	99.2346	1662.59	35.5446	737.508	138.987	1662.59	39.9091
740.211	156.76	1665.01	45.2273	740.211	125.632	1665.01	41.6705	740.211	124.392	1665.01	41.69	740.211	165.483	1665.01	47.2798	740.211	206.748	1665.01	48.2029	740.211	139.236	1665.01	40.0536	740.211	99.0741	1665.01	33.8214	740.211	142.733	1665.01	40.974
742.912	157.448	1667.44	46.7614	742.912	124.974	1667.44	40.3636	742.912	124.731	1667.44	41.6	742.912	166.119	1667.44	45.7321	742.912	207.844	1667.44	47.0942	742.912	136.907	1667.44	39.631	742.912	99.9506	1667.44	34.2589	742.912	140.52	1667.44	39.539
745.613	159.021	1669.86	47.6705	745.613	127.333	1669.86	41.5227	745.613	125.338	1669.86	41.2	745.613	164.483	1669.86	46.994	745.613	206.014	1669.86	46.5145	745.613	138.457	1669.86	41.244	745.613	101.154	1669.86	35.7232	745.613	142.327	1669.86	41.1364
748.313	157.969	1672.28	44.6705	748.313	128.803	1672.28	41.0682	748.313	125.677	1672.28	41.08	748.313	166.797	1672.28	46.0476	748.313	206.333	1672.28	47.1667	748.313	138.5	1672.28	39.994	748.313	100.383	1672.28	34.4821	748.313	140.293	1672.28	38.5779
751.012	160.479	1674.71	45.4091	751.012	127.333	1674.71	41.2273	751.012	127.954	1674.71	41.88	751.012	166.503	1674.71	44.6488	751.012	207.279	1674.71	46.6014	751.012	139.836	1674.71	38.8869	751.012	101.037	1674.71	35.5982	751.012	143.38	1674.71	39.5714
753.711	161.208	1677.13	47.0568	753.711	128.59	1677.13	41.1477	753.711	129.631	1677.13	40.19	753.711	167.58	1677.13	45.3512	753.711	207.701	1677.13	45.5797	753.711	139.336	1677.13	40.5	753.711	101.926	1677.13	35.5268	753.711	141.333	1677.13	39.1039
756.408	164.896	1679.55	44.7159	756.408	130.35	1679.55	40.5909	756.408	129.592	1679.55	40.61	756.408	168.608	1679.55	46.6548	756.408	210.299	1679.55	46.0507	756.408	141.357	1679.55	40.0655	756.408	101.679	1679.55	36.5357	756.408	143.347	1679.55	37.9156
759.105	162.906	1681.97	45.1932	759.105	130.735	1681.97	38.8182	759.105	128.485	1681.97	40.26	759.105	170.014	1681.97	44.9702	759.105	210.048	1681.97	45.0797	759.105	140.329	1681.97	39.0952	759.105	102.988	1681.97	34.9732	759.105	145	1681.97	38.1234
761.8	164.573	1684.39	45.6591	761.8	132.248	1684.39	40.2045	761.8	131.062	1684.39	41.51	761.8	171.203	1684.39	44.2679	761.8	209.116	1684.39	45.2826	761.8	142.379	1684.39	39.375	761.8	103.728	1684.39	35.0893	761.8	145.227	1684.39	39.039
764.495	165.521	1686.81	44.8977	764.495	131.949	1686.81	40.0455	764.495	130.423	1686.81	39.89	764.495	170.58	1686.81	45.5714	764.495	210.912	1686.81	45.1449	764.495	144.1	1686.81	39.494	764.495	101.741	1686.81	34.375	764.495	146.3	1686.81	38.6364
767.189	166.958	1689.23	44.3523	767.189	132.735	1689.23	38.875	767.189	131.715	1689.23	39.88	767.189	172.937	1689.23	45.375	767.189	212.456	1689.23	45.6884	767.189	142.421	1689.23	38.2262	767.189	103.333	1689.23	34	767.189	145.373	1689.23	37.1623
769.883	165.615	1691.65	43.7841	769.883	134.453	1691.65	38.6818	769.883	132.438	1691.65	41.98	769.883	171.86	1691.65	42.625	769.883	211.932	1691.65	44.5797	769.883	144.086	1691.65	37.7619	769.883	102.667	1691.65	33.4286	769.883	146.133	1691.65	36.9026
772.575	165.531	1694.07	43.7841	772.575	133.145	1694.07	38.875	772.575	133.008	1694.07	39.75	772.575	171.51	1694.07	43.7321	772.575	211.592	1694.07	45.1739	772.575	144.564	1694.07	39.9345	772.575	104.093	1694.07	33.4643	772.575	144.727	1694.07	38.4675
775.267	164.99	1696.48	41.8182	775.267	131.906	1696.48	37.7841	775.267	130.669	1696.48	37.49	775.267	172.203	1696.48	44.0893	775.267	209.272	1696.48	44.058	775.267	144.093	1696.48	38.6667	775.267	103.185	1696.48	33.7679	775.267	144.24	1696.48	37.2338
777.957	163.615	1698.9	42.0568	777.957	131.051	1698.9	38.8636	777.957	130.354	1698.9	38.73	777.957	170.014	1698.9	43.5833	777.957	210.197	1698.9	43.8478	777.957	143.121	1698.9	37.2321	777.957	102.29	1698.9	34.5	777.957	143.273	1698.9	36.9935
780.647	161.281	1701.31	43.7386	780.647	130.521	1701.31	39.4205	780.647	131.631	1701.31	39.4	780.647	170.098	1701.31	43.8929	780.647	209.639	1701.31	42.9058	780.647	141.729	1701.31	37.4167	780.647	101.031	1701.31	34.1161	780.647	144.873	1701.31	38.2597
783.336	162.677	1703.73	41.8864	783.336	131.316	1703.73	37.6364	783.336	128.938	1703.73	39.78	783.336	170.538	1703.73	43.4405	783.336	210.238	1703.73	43.6304	783.336	141.85	1703.73	38.3036	783.336	103.512	1703.73	33.0893	783.336	145.42	1703.73	37.8052
786.025	162.792	1706.14	42.5227	786.025	130.188	1706.14	37.75	786.025	129.231	1706.14	36.88	786.025	169.769	1706.14	41.381	786.025	210.531	1706.14	43.8986	786.025	141.95	1706.14	36.9286	786.025	102.512	1706.14	32.9464	786.025	142.827	1706.14	36.1299
788.712	163.25	1708.55	41.5341	788.712	130.487	1708.55	37.4545	788.712	130.862	1708.55	40.19	788.712	170.636	1708.55	42.8631	788.712	210.388	1708.55	42.8696	788.712	142.3	1708.55	35.744	788.712	102.574	1708.55	33.0804	788.712	143.687	1708.55	36.4416
791.398	164.146	1710.97	41.6477	791.398	132.325	1710.97	35.8636	791.398	131.146	1710.97	35.67	791.398	170.343	1710.97	42.0298	791.398	208.578	1710.97	42.6739	791.398	142.636	1710.97	36.7083	791.398	102.932	1710.97	32.0268	791.398	145.093	1710.97	36.6169
794.084	163.604	1713.38	40.9659	794.084	131.692	1713.38	35.6932	794.084	130.169	1713.38	36.52	794.084	170	1713.38	43.256	794.084	211.599	1713.38	42.8261	794.084	143.993	1713.38	36.5952	794.084	103.037	1713.38	32.3036	794.084	145.74	1713.38	36.5
796.769	165.062	1715.79	41.1364	796.769	132.222	1715.79	36.5795	796.769	132.738	1715.79	38	796.769	170.832	1715.79	41.5357	796.769	211.102	1715.79	41.8116	796.769	144.3	1715.79	35.256	796.769	102.488	1715.79	31.7411	796.769	146.013	1715.79	36.3117
799.453	167.198	1718.2	40.2386	799.453	132.906	1718.2	36.9886	799.453	132.531	1718.2	39.69	799.453	173.427	1718.2	42.6488	799.453	211.163	1718.2	43.1014	799.453	145.057	1718.2	35.4286	799.453	103.142	1718.2	31.9018	799.453	146.18	1718.2	36.2338
802.136	170.688	1720.61	40.7841	802.136	133.855	1720.61	36.8068	802.136	134.2	1720.61	36.86	802.136	174.727	1720.61	42.1012	802.136	211.694	1720.61	42.9348	802.136	145.386	1720.61	37.756	802.136	103.315	1720.61	32.4286	802.136	145.733	1720.61	35.2078
804.819	168.979	1723.02	40.0227	804.819	137.846	1723.02	36.5795	804.819	133.654	1723.02	36.69	804.819	175.245	1723.02	43	804.819	213.075	1723.02	42.9638	804.819	145.807	1723.02	34.7381	804.819	105	1723.02	32.0446	804.819	147.827	1723.02	34.3442
807.5	167.667	1725.43	40.5227	807.5	135.385	1725.43	36.625	807.5	133.477	1725.43	38.43	807.5	171.895	1725.43	41.5	807.5	209.224	1725.43	42.3551	807.5	143.95	1725.43	35.3036	807.5	103.358	1725.43	31.3036	807.5	145.433	1725.43	35.6104
810.181	166.135	1727.83	41.9545	810.181	131.761	1727.83	37.0227	810.181	132.931	1727.83	36.33	810.181	171.49	1727.83	41.4583	810.181	209.544	1727.83	43.0072	810.181	142.714	1727.83	37.0595	810.181	102.994	1727.83	30.9821	810.181	143.4	1727.83	36.2403
812.861	164.729	1730.24	40.4886	812.861	130.598	1730.24	36.4432	812.861	129.862	1730.24	36.27	812.861	170.182	1730.24	42.2857	812.861	209.048	1730.24	42.5725	812.861	143.107	1730.24	34.9821	812.861	102.117	1730.24	33.0357	812.861	144.447	1730.24	35.4351
815.54	164.583	1732.65	40.6705	815.54	132.231	1732.65	36.25	815.54	130.577	1732.65	36.3	815.54	170.448	1732.65	40.2738	815.54	208.388	1732.65	41.9275	815.54	142.786	1732.65	34.9762	815.54	102.852	1732.65	30.7946	815.54	143.633	1732.65	35.0584
818.218	161.438	1735.05	40.2159	818.218	131.598	1735.05	37.3523	818.218	129.246	1735.05	37.63	818.218	169.923	1735.05	40.8929	818.218	206.068	1735.05	40.8768	818.218	140.314	1735.05	36.2738	818.218	100.506	1735.05	31.125	818.218	142.307	1735.05	35.3247
820.895	158.969	1737.46	39.9318	820.895	126.009	1737.46	35.2727	820.895	127.954	1737.46	36.76	820.895	165.664	1737.46	42.3929	820.895	205.782	1737.46	42.7826	820.895	139.664	1737.46	35.7143	820.895	99.8457	1737.46	31.1339	820.895	142.12	1737.46	34.5909
823.572	156.781	1739.86	39.375	823.572	126.197	1739.86	34.8409	823.572	124.685	1739.86	35.8	823.572	165.315	1739.86	41.0774	823.572	206.014	1739.86	41.8188	823.572	137.021	1739.86	35.6429	823.572	98.3148	1739.86	30.5714	823.572	139.147	1739.86	33.9675
826.247	157.146	1742.26	40.9773	826.247	123.94	1742.26	36.9091	826.247	124.738	1742.26	37.3	826.247	163.189	1742.26	41.7321	826.247	204.85	1742.26	41.9058	826.247	135.779	1742.26	34.9464	826.247	98.4383	1742.26	31.3036	826.247	139.14	1742.26	34.487
828.922	155.948	1744.66	38.7045	828.922	124.701	1744.66	35.125	828.922	123.292	1744.66	34.21	828.922	160.42	1744.66	41.3452	828.922	204.605	1744.66	41.8768	828.922	137.621	1744.66	35.5655	828.922	98.0679	1744.66	30.7143	828.922	138.893	1744.66	34.6688
831.596	154.177	1747.07	41.1136	831.596	121.991	1747.07	35.9318	831.596	122.2	1747.07	34.65	831.596	162.413	1747.07	42.4048	831.596	202.51	1747.07	40.9203	831.596	134.564	1747.07	35.0238	831.596	97.679	1747.07	31.4375	831.596	137.693	1747.07	33.4545
834.269	155.052	1749.47	39	834.269	123.35	1749.47	35.6932	834.269	122.877	1749.47	36.59	834.269	161.993	1749.47	39.7143	834.269	201.912	1749.47	40.8478	834.269	133.364	1749.47	34.3988	834.269	98.6667	1749.47	31.5536	834.269	136.373	1749.47	33.1558
836.942	155.427	1751.87	40.0455	836.942	123.214	1751.87	34.7045	836.942	123.885	1751.87	35.99	836.942	160.657	1751.87	39.5714	836.942	203.354	1751.87	41.8333	836.942	135.071	1751.87	37.4702	836.942	98.4383	1751.87	32.1161	836.942	138.207	1751.87	35.3117
839.613	154.031	1754.27	39.375	839.613	124.94	1754.27	35.5568	839.613	121.408	1754.27	34.99	839.613	161.678	1754.27	39.7619	839.613	203.327	1754.27	40.1449	839.613	135.136	1754.27	34.9107	839.613	97.7284	1754.27	29.7768	839.613	138.133	1754.27	34.1299
842.284	153.385	1756.67	39.9318	842.284	123.701	1756.67	36.0114	842.284	122.523	1756.67	35.88	842.284	160.119	1756.67	39.0655	842.284	201.442	1756.67	40.4348	842.284	133.443	1756.67	34.3155	842.284	98.4383	1756.67	31.1875	842.284	137.373	1756.67	33.6883
844.954	153.604	1759.06	39.7273	844.954	122.35	1759.06	35.4773	844.954	123.908	1759.06	35.94	844.954	161.147	1759.06	40.4048	844.954	201.102	1759.06	40.7391	844.954	134.929	1759.06	35.2024	844.954	98.4938	1759.06	31.0893	844.954	137.267	1759.06	33.6753
847.623	155.104	1761.46	39.6818	847.623	121.111	1761.46	35.0227	847.623	120.023	1761.46	34.78	847.623	160.79	1761.46	40.9048	847.623	202.054	1761.46	38.7681	847.623	134.9	1761.46	36.2381	847.623	98.2778	1761.46	30.25	847.623	138.713	1761.46	32.974
850.291	154.479	1763.86	39.0114	850.291	122.983	1763.86	35.9886	850.291	121.338	1763.86	36.08	850.291	158.587	1763.86	40.4643	850.291	200.401	1763.86	40.3333	850.291	133.457	1763.86	32.9107	850.291	97.9938	1763.86	29.7232	850.291	137.84	1763.86	34.1234
852.959	152.406	1766.25	40.9091	852.959	122.838	1766.25	35.3409	852.959	123.354	1766.25	36.18	852.959	161.378	1766.25	41.006	852.959	201.551	1766.25	39.9638	852.959	134.164	1766.25	35.3333	852.959	98.5123	1766.25	32.0268	852.959	137.76	1766.25	34.8052
855.625	153.073	1768.65	38.4318	855.625	122.06	1768.65	33.9545	855.625	119.838	1768.65	33.77	855.625	160.503	1768.65	40.5238	855.625	202.449	1768.65	40.5362	855.625	134.664	1768.65	35.1607	855.625	98.5062	1768.65	31.2232	855.625	137.88	1768.65	32.9286
858.291	152.99	1771.04	38.2614	858.291	122.915	1771.04	35.8636	858.291	120.423	1771.04	35.78	858.291	159.65	1771.04	39.3095	858.291	203.306	1771.04	39.5435	858.291	134.729	1771.04	34.6667	858.291	97.9074	1771.04	30.0982	858.291	136.693	1771.04	34.4351
860.956	154.948	1773.44	40.1591	860.956	124.453	1773.44	34.5	860.956	122.892	1773.44	35.84	860.956	159.021	1773.44	38.5714	860.956	200.844	1773.44	39.9275	860.956	133.3	1773.44	34.0357	860.956	98.5741	1773.44	29.4732	860.956	138.713	1773.44	33.2338
863.62	156.708	1775.83	38.9545	863.62	124	1775.83	34.4886	863.62	123.462	1775.83	35.51	863.62	162.007	1775.83	38.7321	863.62	204.116	1775.83	38.8116	863.62	135.543	1775.83	34.744	863.62	99.3519	1775.83	31.1875	863.62	140.547	1775.83	33.8636
866.283	154.677	1778.22	37.5	866.283	123.641	1778.22	34.5455	866.283	122.708	1778.22	32.59	866.283	161.497	1778.22	38.5238	866.283	203.279	1778.22	38.6014	866.283	135.364	1778.22	34.2262	866.283	98.679	1778.22	29.4464	866.283	138.733	1778.22	34.2597
868.946	155.219	1780.61	36.9659	868.946	126.308	1780.61	34.7386	868.946	123.585	1780.61	36.32	868.946	161.559	1780.61	38.9464	868.946	204.653	1780.61	40.2174	868.946	137.329	1780.61	33.494	868.946	100.08	1780.61	29.5089	868.946	138.133	1780.61	33.2727
871.607	156.448	1783.01	39.3977	871.607	125.444	1783.01	34	871.607	124.331	1783.01	36.94	871.607	161.818	1783.01	38.6488	871.607	204.762	1783.01	40.2536	871.607	137.829	1783.01	34.2202	871.607	101.407	1783.01	30.0089	871.607	140.427	1783.01	34.2208
874.268	156.292	1785.4	37.9773	874.268	125.205	1785.4	32.9545	874.268	124.823	1785.4	33.95	874.268	163.608	1785.4	40.006	874.268	203.626	1785.4	41.058	874.268	136.936	1785.4	34.881	874.268	101.198	1785.4	29.7589	874.268	140.153	1785.4	33.5584
876.928	156.448	1787.79	37.9432	876.928	125.667	1787.79	32.9318	876.928	125.992	1787.79	34.88	876.928	164.636	1787.79	39.25	876.928	204.585	1787.79	40.9638	876.928	136.65	1787.79	32.2798	876.928	101.278	1787.79	29.6607	876.928	141.073	1787.79	32.8636
879.587	159.646	1790.17	38.2841	879.587	129.402	1790.17	33.9886	879.587	125.954	1790.17	35.88	879.587	164.783	1790.17	38.8929	879.587	207.218	1790.17	39.2826	879.587	139.029	1790.17	32.7679	879.587	104.377	1790.17	29.3304	879.587	140.713	1790.17	34.6948
882.245	157.76	1792.56	36.6705	882.245	128.949	1792.56	33.2159	882.245	127.077	1792.56	34.15	882.245	166.972	1792.56	38.9643	882.245	207.259	1792.56	38.3841	882.245	140.507	1792.56	34.6905	882.245	104.475	1792.56	28.5982	882.245	142.067	1792.56	32.3117
884.903	161	1794.95	36.7273	884.903	128.957	1794.95	35.0227	884.903	126.569	1794.95	33.02	884.903	166.077	1794.95	39.7024	884.903	207.626	1794.95	40.1884	884.903	140.386	1794.95	32.2024	884.903	105.605	1794.95	28.9554	884.903	143.08	1794.95	32.4935
887.559	160.958	1797.34	37.5568	887.559	127.812	1797.34	34.3182	887.559	128.846	1797.34	34.61	887.559	166.189	1797.34	39.1964	887.559	207.122	1797.34	38.6377	887.559	140.321	1797.34	32.5952	887.559	106.302	1797.34	29.4375	887.559	145.827	1797.34	33.6623
890.215	160.677	1799.72	37.1023	890.215	132.402	1799.72	34.7273	890.215	130.508	1799.72	35.06	890.215	167.469	1799.72	38.1548	890.215	209.218	1799.72	39.413	890.215	142.229	1799.72	34.994	890.215	106.16	1799.72	29.0982	890.215	146.567	1799.72	32.6688
892.87	162.865	1802.11	37.7386	892.87	131.684	1802.11	35.4545	892.87	129.669	1802.11	34.95	892.87	168.797	1802.11	38.0714	892.87	209.558	1802.11	37.9203	892.87	144.021	1802.11	34.7619	892.87	107.648	1802.11	29.5	892.87	145.927	1802.11	32.6169
895.524	162.75	1804.49	37.9886	895.524	131.316	1804.49	34.9318	895.524	131.469	1804.49	34.6	895.524	170.175	1804.49	38.5893	895.524	209.007	1804.49	39.0725	895.524	144.307	1804.49	32.4643	895.524	108.16	1804.49	29.5089	895.524	146.96	1804.49	31.2532
898.178	165.792	1806.88	38.1364	898.178	134.872	1806.88	35.1932	898.178	131.469	1806.88	35.95	898.178	172.189	1806.88	38.2143	898.178	209.748	1806.88	39.3551	898.178	145.143	1806.88	34.5893	898.178	109.025	1806.88	29.9643	898.178	148.453	1806.88	32.8961
900.83	165.448	1809.26	38.3182	900.83	134.906	1809.26	34.3636	900.83	134.038	1809.26	33.58	900.83	172.783	1809.26	39.5298	900.83	212.469	1809.26	39.1159	900.83	146.171	1809.26	33.9821	900.83	110.654	1809.26	29.6696	900.83	148.68	1809.26	32.2078
903.482	165.5	1811.64	37.5795	903.482	135.111	1811.64	33.8182	903.482	135.562	1811.64	35.09	903.482	172.629	1811.64	38.9107	903.482	210.823	1811.64	37.8043	903.482	146.771	1811.64	32.7917	903.482	110.741	1811.64	28.4464	903.482	149.093	1811.64	31.9156
906.133	166.292	1814.02	38.9773	906.133	136.214	1814.02	33.6136	906.133	135.615	1814.02	34.36	906.133	171.881	1814.02	38.625	906.133	212.946	1814.02	38.0217	906.133	145.364	1814.02	33.7024	906.133	112.142	1814.02	28.5804	906.133	149.24	1814.02	32.6623
908.783	167.125	1816.41	38.7159	908.783	136.701	1816.41	33.2045	908.783	135.154	1816.41	34.27	908.783	173.364	1816.41	38.0476	908.783	214.449	1816.41	38.7754	908.783	147.679	1816.41	33.4286	908.783	112.883	1816.41	30.1607	908.783	150.353	1816.41	32.4026
911.432	166.177	1818.79	37.3636	911.432	136.949	1818.79	33.6477	911.432	137.031	1818.79	33.94	911.432	172.469	1818.79	38.7381	911.432	215.408	1818.79	39.0072	911.432	148.864	1818.79	33.9821	911.432	113.512	1818.79	29.1607	911.432	151.48	1818.79	33.1364
914.081	167.115	1821.17	37.8295	914.081	137.803	1821.17	34.9432	914.081	136.062	1821.17	36.2	914.081	174	1821.17	37.3214	914.081	213.571	1821.17	37.6594	914.081	148.207	1821.17	30.8988	914.081	113.056	1821.17	29.6429	914.081	149.613	1821.17	31.6429
916.728	168.104	1823.54	37.8523	916.728	137.991	1823.54	32.2386	916.728	137.708	1823.54	35.15	916.728	174.483	1823.54	37.5298	916.728	213.721	1823.54	38.0652	916.728	148.836	1823.54	33.9524	916.728	112.926	1823.54	28.6964	916.728	150.153	1823.54	32.7403
919.375	168.052	1825.92	37.6591	919.375	135.538	1825.92	34.0909	919.375	136.7	1825.92	33.5	919.375	174.727	1825.92	38.6905	919.375	214.735	1825.92	37.9493	919.375	149.171	1825.92	33.7202	919.375	112.302	1825.92	29.2411	919.375	151.32	1825.92	32.7208
922.021	169.042	1828.3	36.1477	922.021	136.359	1828.3	33.0455	922.021	134.9	1828.3	35.15	922.021	172.364	1828.3	37.7381	922.021	214.925	1828.3	37.9565	922.021	146.893	1828.3	31.5655	922.021	111.759	1828.3	27.2411	922.021	151.227	1828.3	32.5909
924.666	166.135	1830.68	39.2614	924.666	137.034	1830.68	33.4318	924.666	134.069	1830.68	34.99	924.666	173.399	1830.68	38.4702	924.666	213.095	1830.68	39.2971	924.666	146.35	1830.68	32.1607	924.666	111.019	1830.68	29.2946	924.666	149.12	1830.68	31.9935
927.311	165.604	1833.05	37.2273	927.311	134.598	1833.05	32.5227	927.311	133.915	1833.05	34.35	927.311	172.734	1833.05	38.6131	927.311	211.361	1833.05	39.6377	927.311	147.207	1833.05	33.6964	927.311	112.512	1833.05	28.8571	927.311	148.307	1833.05	32.6234
929.954	164.125	1835.43	36.8409	929.954	133.085	1835.43	33.6023	929.954	132.562	1835.43	33.78	929.954	171.357	1835.43	37.494	929.954	211.361	1835.43	38.3188	929.954	144.379	1835.43	32.3988	929.954	109.37	1835.43	27.9018	929.954	146.98	1835.43	31.7727
932.597	164.469	1837.8	37.8295	932.597	134.855	1837.8	34.3182	932.597	132.669	1837.8	34.22	932.597	170.923	1837.8	37.2857	932.597	211.238	1837.8	38.0362	932.597	145.914	1837.8	31.9821	932.597	109.728	1837.8	29.0625	932.597	147.14	1837.8	33.013
935.239	160.802	1840.18	36.3182	935.239	132.863	1840.18	31.4318	935.239	131.915	1840.18	32.8	935.239	169.301	1840.18	38.4524	935.239	209.755	1840.18	38.1087	935.239	143.693	1840.18	34.125	935.239	108.852	1840.18	27.9464	935.239	147.253	1840.18	31.1688
937.88	161.573	1842.55	37.3864	937.88	132.316	1842.55	34.6477	937.88	129.3	1842.55	31.56	937.88	168.497	1842.55	39.1726	937.88	208.789	1842.55	39.3478	937.88	143.129	1842.55	32.3512	937.88	106.846	1842.55	29.3214	937.88	146.1	1842.55	31.9221
940.52	160.854	1844.92	37.1591	940.52	129.41	1844.92	34.0341	940.52	129.792	1844.92	33.84	940.52	166.783	1844.92	37.5	940.52	205.884	1844.92	37.3913	940.52	141.436	1844.92	32.3988	940.52	106.994	1844.92	29.0893	940.52	144.507	1844.92	31.0455
943.16	161.333	1847.3	37.8068	943.16	130.795	1847.3	33.3295	943.16	129.431	1847.3	33	943.16	165.545	1847.3	37.6429	943.16	207.286	1847.3	38.4275	943.16	140.736	1847.3	33.744	943.16	105.549	1847.3	28.4821	943.16	143.267	1847.3	32.3896
945.798	160.104	1849.67	36.6932	945.798	128.88	1849.67	34.3182	945.798	126.823	1849.67	33.93	945.798	166.021	1849.67	38.1012	945.798	204.769	1849.67	37.4058	945.798	140.75	1849.67	33.9821	945.798	106.34	1849.67	29.0625	945.798	143.387	1849.67	32.5844
948.436	159.875	1852.04	37.9091	948.436	127.923	1852.04	33.9432	948.436	126.977	1852.04	33.41	948.436	165.119	1852.04	38.9226	948.436	204.415	1852.04	37.9348	948.436	140.029	1852.04	31.9286	948.436	104.883	1852.04	27.8839	948.436	140.187	1852.04	31.6104
951.073	158.729	1854.41	36.0568	951.073	127.538	1854.41	31.7159	951.073	128.108	1854.41	35.21	951.073	163.217	1854.41	36.8571	951.073	205.374	1854.41	37.4783	951.073	138.75	1854.41	32.6905	951.073	104.346	1854.41	28	951.073	140.967	1854.41	32.0325
953.709	158.802	1856.78	36.2955	953.709	127.838	1856.78	31.2386	953.709	126.308	1856.78	34.95	953.709	164.098	1856.78	39.2024	953.709	204.136	1856.78	38.5072	953.709	139.6	1856.78	34.131	953.709	103.481	1856.78	28.8304	953.709	140.02	1856.78	32.1753
956.345	157.729	1859.15	36.0114	956.345	126.667	1859.15	32.4773	956.345	125.146	1859.15	33.52	956.345	161.944	1859.15	38.3274	956.345	201.986	1859.15	39.0362	956.345	138.443	1859.15	32.0357	956.345	102.488	1859.15	28.6964	956.345	139.427	1859.15	32.7403
958.979	156.583	1861.51	36.875	958.979	126.821	1861.51	34.1023	958.979	126.554	1861.51	33.42	958.979	161.678	1861.51	38.3036	958.979	202.946	1861.51	37.6087	958.979	136.557	1861.51	31.994	958.979	102.167	1861.51	29.1429	958.979	138.72	1861.51	32.4805
961.613	155.323	1863.88	37.4886	961.613	126.915	1863.88	32.3068	961.613	125.562	1863.88	34.98	961.613	161.545	1863.88	37.2024	961.613	200.578	1863.88	36.7391	961.613	135.164	1863.88	31.9762	961.613	101.679	1863.88	27.8214	961.613	139.007	1863.88	31.7987
964.246	155.948	1866.25	35.1591	964.246	126.778	1866.25	32.1477	964.246	123.992	1866.25	33.76	964.246	161.811	1866.25	38.3155	964.246	202.048	1866.25	37.4058	964.246	137.121	1866.25	33.2262	964.246	101.086	1866.25	28.3304	964.246	138.627	1866.25	31.1364
966.878	154.26	1868.61	35.8864	966.878	123.026	1868.61	32.6364	966.878	124.808	1868.61	33.4	966.878	161.049	1868.61	37.0714	966.878	199.946	1868.61	37.1522	966.878	136.279	1868.61	31.9405	966.878	102.599	1868.61	29.5	966.878	138.2	1868.61	31.1234
969.509	152.458	1870.98	36.4659	969.509	125.103	1870.98	33.2841	969.509	122.992	1870.98	33.85	969.509	160.601	1870.98	37.9405	969.509	199.946	1870.98	37.971	969.509	134.571	1870.98	33.119	969.509	100.704	1870.98	29.0625	969.509	136.627	1870.98	32.7143
972.14	156.042	1873.34	36.2386	972.14	124.855	1873.34	33.5455	972.14	123.215	1873.34	33.47	972.14	157.79	1873.34	36.756	972.14	199.32	1873.34	37.3768	972.14	133.943	1873.34	34.3929	972.14	99.3642	1873.34	28.2679	972.14	135.367	1873.34	31.487
974.769	154.885	1875.71	35.3864	974.769	123.085	1875.71	32.3636	974.769	122.869	1875.71	32.77	974.769	157.937	1875.71	38.2679	974.769	199.17	1875.71	38.0145	974.769	134.429	1875.71	32.5595	974.769	100.191	1875.71	28.5357	974.769	135.46	1875.71	32.5779
977.398	152.917	1878.07	39.4091	977.398	123.692	1878.07	32.75	977.398	121.8	1878.07	34.37	977.398	160.217	1878.07	36.619	977.398	196.741	1878.07	37.6159	977.398	132.329	1878.07	31.1369	977.398	98.358	1878.07	28.125	977.398	135.227	1878.07	31.2403
980.026	153.719	1880.43	38.2159	980.026	124.325	1880.43	33.375	980.026	121.038	1880.43	33.48	980.026	158.336	1880.43	37.8333	980.026	198.395	1880.43	38.3696	980.026	131.786	1880.43	33.3036	980.026	98.7099	1880.43	28.8214	980.026	135.453	1880.43	31.5909
982.653	151.333	1882.79	36.4545	982.653	122.53	1882.79	31.8409	982.653	120.1	1882.79	33.06	982.653	158.811	1882.79	37.7619	982.653	197.422	1882.79	37.1957	982.653	133.579	1882.79	32.7381	982.653	99.0123	1882.79	28.1786	982.653	134.767	1882.79	31.4935
985.28	152.479	1885.16	36.7614	985.28	123.231	1885.16	32.8636	985.28	122.923	1885.16	34.74	985.28	157.993	1885.16	37.6488	985.28	196.361	1885.16	37.2971	985.28	132.721	1885.16	32.0417	985.28	97.7778	1885.16	28.9643	985.28	135.08	1885.16	30.6623
987.905	154.26	1887.52	35.6136	987.905	124.983	1887.52	33.3409	987.905	124.762	1887.52	32.36	987.905	158.042	1887.52	36.2798	987.905	196.51	1887.52	37.3043	987.905	133.893	1887.52	32.5774	987.905	97.7654	1887.52	27.7857	987.905	133.62	1887.52	30.9351
990.53	155.135	1889.88	36.0227	990.53	124.359	1889.88	32.3068	990.53	123.554	1889.88	32.79	990.53	160.133	1889.88	37.8274	990.53	196.626	1889.88	36.7826	990.53	136.357	1889.88	33.2976	990.53	96.9568	1889.88	27.6071	990.53	134.84	1889.88	32.7013
993.154	154.938	1892.23	36.9205	993.154	123.923	1892.23	32.3295	993.154	124.269	1892.23	34.37	993.154	157.881	1892.23	37.375	993.154	198.231	1892.23	37.7246	993.154	133.55	1892.23	31.8512	993.154	98.1852	1892.23	28.6875	993.154	133.52	1892.23	32.026
995.777	160.844	1894.59	38.1932	995.777	130.308	1894.59	31.6136	995.777	128.585	1894.59	35.44	995.777	166.818	1894.59	36.6548	995.777	198.966	1894.59	38.6957	995.777	137.436	1894.59	32.2321	995.777	98.716	1894.59	27.3929	995.777	136.28	1894.59	33.0065
998.4	200.031	1896.95	34.4318	998.4	165.923	1896.95	31.5114	998.4	163.677	1896.95	32.74	998.4	202.895	1896.95	36.0655	998.4	217.701	1896.95	36.3188	998.4	164.086	1896.95	33.8333	998.4	112.58	1896.95	28.0446	998.4	156.233	1896.95	31.7143
1001.02	300.75	1899.31	35.4886	1001.02	253.521	1899.31	34.1023	1001.02	248.408	1899.31	34.13	1001.02	295.916	1899.31	37.8512	1001.02	272.741	1899.31	37.9855	1001.02	233.6	1899.31	32.2917	1001.02	143.512	1899.31	27.6786	1001.02	204.72	1899.31	31.1169
1003.64	273.854	1901.66	37.9318	1003.64	227.085	1901.66	34.1591	1003.64	220.831	1901.66	33.91	1003.64	270.238	1901.66	36.381	1003.64	264.17	1901.66	37.2391	1003.64	217.214	1901.66	30.3988	1003.64	136.16	1901.66	27.1071	1003.64	192.707	1901.66	31.2338
1006.26	189.938	1904.02	38.0909	1006.26	154.632	1904.02	31.8636	1006.26	153.962	1904.02	33.87	1006.26	192.664	1904.02	36.875	1006.26	217.898	1904.02	37.3551	1006.26	159.721	1904.02	32.881	1006.26	109.142	1904.02	28.4375	1006.26	154.507	1904.02	30.2143
1008.88	157.708	1906.37	35.8523	1008.88	125.419	1906.37	30.4773	1008.88	126.008	1906.37	32.44	1008.88	163.035	1906.37	38.5595	1008.88	199.299	1906.37	37.6812	1008.88	136.157	1906.37	32.9167	1008.88	99.0679	1906.37	28.0089	1008.88	136.427	1906.37	30
1011.5	152.562	1908.73	36.6705	1011.5	122.701	1908.73	33.25	1011.5	120.662	1908.73	33.44	1011.5	158.469	1908.73	36.9226	1011.5	193.619	1908.73	36.5362	1011.5	133.321	1908.73	31.0357	1011.5	97.5988	1908.73	28.3482	1011.5	133.407	1908.73	32.3831
1014.12	151.969	1911.08	37.0114	1014.12	122.521	1911.08	32.8864	1014.12	121.631	1911.08	34.42	1014.12	157.629	1911.08	36.2857	1014.12	194.782	1911.08	36.6232	1014.12	132.786	1911.08	31.4524	1014.12	98.216	1911.08	27.7589	1014.12	134.473	1911.08	32.6623
1016.73	149.948	1913.43	34.2841	1016.73	123.068	1913.43	31.8636	1016.73	120.338	1913.43	32.15	1016.73	160.007	1913.43	37.381	1016.73	196.184	1913.43	37.7029	1016.73	132.786	1913.43	32.0655	1016.73	99.679	1913.43	27.9554	1016.73	135.467	1913.43	31.4481
1019.35	151.073	1915.79	34.5	1019.35	123.521	1915.79	32.7614	1019.35	121.323	1915.79	33.24	1019.35	156.559	1915.79	36.3929	1019.35	196.102	1915.79	36.4493	1019.35	133.143	1915.79	30.8155	1019.35	98.9259	1915.79	28.2321	1019.35	132.54	1915.79	31.2597
1021.96	152.938	1918.14	36.9205	1021.96	125.248	1918.14	31.8068	1021.96	123.854	1918.14	33.17	1021.96	157.839	1918.14	36.3214	1021.96	196.027	1918.14	37.4493	1021.96	131.729	1918.14	31.1964	1021.96	97.7963	1918.14	28.9554	1021.96	132.987	1918.14	32.0325
1024.58	155.792	1920.49	35.7727	1024.58	128	1920.49	31.0341	1024.58	125.438	1920.49	33.83	1024.58	160.266	1920.49	36.6488	1024.58	195.735	1920.49	37.4565	1024.58	135.143	1920.49	32.2381	1024.58	98.7654	1920.49	27.5804	1024.58	136.447	1920.49	31.2987
1027.19	165.708	1922.84	35.9886	1027.19	135.838	1922.84	31.7955	1027.19	132.554	1922.84	31.57	1027.19	169.888	1922.84	38.3036	1027.19	200.667	1922.84	37.8188	1027.19	141.107	1922.84	32.1905	1027.19	100.531	1922.84	28.9286	1027.19	140.553	1922.84	30.4481
1029.81	171.344	1925.19	36.1023	1029.81	140.402	1925.19	31.6477	1029.81	138.485	1925.19	32.95	1029.81	175.867	1925.19	36.1667	1029.81	203.354	1925.19	37.0942	1029.81	143.957	1925.19	31.0536	1029.81	101.907	1925.19	27.6786	1029.81	138.187	1925.19	31.3182
1032.42	165.354	1927.53	38.1364	1032.42	135.325	1927.53	30.9773	1032.42	133.331	1927.53	33.91	1032.42	170.245	1927.53	36.6429	1032.42	199.905	1927.53	37.413	1032.42	141.093	1927.53	31.8214	1032.42	99.6481	1927.53	27.875	1032.42	138.447	1927.53	32.3961
1035.03	153.667	1929.88	35.875	1035.03	125.872	1929.88	31.6591	1035.03	123.831	1929.88	30.32	1035.03	159.224	1929.88	36.5238	1035.03	194.701	1929.88	36.6739	1035.03	132.207	1929.88	31.5655	1035.03	95.0926	1929.88	28.0268	1035.03	132.353	1929.88	30.513
1037.64	149.104	1932.23	34.1136	1037.64	119.88	1932.23	33.5	1037.64	117.846	1932.23	31.69	1037.64	152.245	1932.23	36.131	1037.64	189.864	1932.23	37.2826	1037.64	128.743	1932.23	31.381	1037.64	92.3889	1932.23	28.3929	1037.64	129.273	1932.23	31.7013
1040.25	144.156	1934.58	36.7273	1040.25	117.111	1934.58	31.875	1040.25	115.638	1934.58	32.84	1040.25	151.21	1934.58	36.4167	1040.25	187.177	1934.58	36.6884	1040.25	124.293	1934.58	30.6667	1040.25	92.3765	1934.58	28.9643	1040.25	128.133	1934.58	30.1883
1042.86	143.938	1936.92	35.4659	1042.86	114.385	1936.92	31.8977	1042.86	113.946	1936.92	32.47	1042.86	150.923	1936.92	36.8155	1042.86	186.694	1936.92	36.4565	1042.86	125.936	1936.92	31.7857	1042.86	92.0679	1936.92	27.9911	1042.86	128.327	1936.92	29.6948
1045.46	144.24	1939.27	34.6932	1045.46	113.333	1939.27	31.6023	1045.46	113.292	1939.27	31.74	1045.46	148.294	1939.27	36.9048	1045.46	187.667	1939.27	37.0362	1045.46	124.943	1939.27	30.6369	1045.46	91.5432	1939.27	27.5179	1045.46	127.34	1939.27	31.9545
1048.07	142.344	1941.61	35.625	1048.07	114.932	1941.61	31.1023	1048.07	114.8	1941.61	33.55	1048.07	148.483	1941.61	36.0774	1048.07	187.122	1941.61	36.7536	1048.07	124.664	1941.61	30.0476	1048.07	91.8148	1941.61	26.8393	1048.07	127.64	1941.61	30.5844
1050.68	140.573	1943.96	37.0114	1050.68	114.949	1943.96	31.1591	1050.68	112.215	1943.96	32.58	1050.68	149.07	1943.96	35.9762	1050.68	186.463	1943.96	36.0435	1050.68	125.486	1943.96	31.744	1050.68	92.9259	1943.96	27.2946	1050.68	126.947	1943.96	30.3117
1053.28	142.885	1946.3	35.8523	1053.28	113.094	1946.3	31.8068	1053.28	113.262	1946.3	32.97	1053.28	148.434	1946.3	36.8036	1053.28	185.272	1946.3	35.942	1053.28	126.164	1946.3	30.7798	1053.28	92.3889	1946.3	26.8839	1053.28	126.533	1946.3	30.9221
1055.89	143.74	1948.64	36.6591	1055.89	115.111	1948.64	32.9091	1055.89	114.954	1948.64	33.99	1055.89	148.322	1948.64	36.6964	1055.89	186.49	1948.64	37.087	1055.89	123.786	1948.64	30.2798	1055.89	93.2654	1948.64	27.125	1055.89	126.127	1948.64	29.5195
1058.49	142.677	1950.98	37.0568	1058.49	115.838	1950.98	33.1818	1058.49	115.254	1950.98	33.42	1058.49	149.091	1950.98	36.1548	1058.49	186	1950.98	37.2899	1058.49	125.107	1950.98	31.2917	1058.49	92.2346	1950.98	27.0179	1058.49	126.693	1950.98	31.0584
1061.1	144.76	1953.32	36.25	1061.1	115.684	1953.32	32.4659	1061.1	113.754	1953.32	31.52	1061.1	148.189	1953.32	36.2917	1061.1	186.85	1953.32	36.0362	1061.1	125.243	1953.32	32.1131	1061.1	93.2716	1953.32	27.2857	1061.1	126.84	1953.32	31.3117
1063.7	143.177	1955.66	36.3182	1063.7	114.581	1955.66	32.1591	1063.7	113.969	1955.66	31.75	1063.7	147.748	1955.66	37.119	1063.7	188.694	1955.66	37.1739	1063.7	125.164	1955.66	31.625	1063.7	93.6852	1955.66	27.25	1063.7	126.153	1955.66	30.1429
1066.3	143.271	1958	37.0114	1066.3	114.538	1958	30.7955	1066.3	115.2	1958	32.86	1066.3	147.79	1958	36.5119	1066.3	186.918	1958	35.6304	1066.3	122.614	1958	30.5357	1066.3	92.0432	1958	27.2768	1066.3	125.927	1958	29.7727
1068.9	144.448	1960.34	35.1477	1068.9	114.632	1960.34	30.1023	1068.9	112.815	1960.34	31.21	1068.9	150.601	1960.34	36.2143	1068.9	186.286	1960.34	36.2174	1068.9	125.093	1960.34	30.6726	1068.9	92.8395	1960.34	25.8125	1068.9	126.04	1960.34	30.8701
1071.5	142.052	1962.68	34.8523	1071.5	112.761	1962.68	33.7159	1071.5	112.677	1962.68	31.55	1071.5	148.168	1962.68	35.9345	1071.5	185.068	1962.68	36.0725	1071.5	123.836	1962.68	31.006	1071.5	91.9691	1962.68	27.2411	1071.5	125.36	1962.68	30.2857
1074.1	141.094	1965.02	35.5909	1074.1	115.265	1965.02	31.5909	1074.1	113.5	1965.02	32.72	1074.1	148.301	1965.02	37.2798	1074.1	186.102	1965.02	36.0507	1074.1	124.164	1965.02	30.756	1074.1	91.1111	1965.02	28.3929	1074.1	126.133	1965.02	31.1818
1076.7	140.031	1967.35	35.75	1076.7	114.103	1967.35	31.9205	1076.7	110.369	1967.35	31.54	1076.7	145.713	1967.35	35.5833	1076.7	183.748	1967.35	35.1304	1076.7	121.207	1967.35	32.0119	1076.7	90.0432	1967.35	27.2589	1076.7	124.013	1967.35	30.6299
1079.29	140.229	1969.69	36.8068	1079.29	111.103	1969.69	31.7727	1079.29	110.623	1969.69	32.37	1079.29	145.86	1969.69	35.744	1079.29	183.476	1969.69	37.4203	1079.29	122.343	1969.69	32.3929	1079.29	90.4938	1969.69	28.0446	1079.29	124.2	1969.69	31.487
1081.89	139.531	1972.03	34.7273	1081.89	110	1972.03	31.8864	1081.89	110.438	1972.03	31.47	1081.89	144.273	1972.03	36.875	1081.89	181.782	1972.03	37.0435	1081.89	121.143	1972.03	30.6786	1081.89	88.7469	1972.03	27.2768	1081.89	122.193	1972.03	30.3636
1084.49	140.094	1974.36	36.8636	1084.49	110.889	1974.36	31.5568	1084.49	108.685	1974.36	32.64	1084.49	144.881	1974.36	36.0119	1084.49	182.17	1974.36	35.3188	1084.49	119.264	1974.36	30.3095	1084.49	88.8704	1974.36	27.2143	1084.49	122.073	1974.36	31.6234
1087.08	135.906	1976.7	35.5455	1087.08	110.043	1976.7	30.8636	1087.08	108.192	1976.7	31	1087.08	143.636	1976.7	34.9286	1087.08	179.918	1976.7	35.1522	1087.08	121.493	1976.7	31.6429	1087.08	87.3951	1976.7	28.2143	1087.08	121.233	1976.7	30.3052
1089.68	137.281	1979.03	33.9773	1089.68	105.701	1979.03	30.8523	1089.68	106.669	1979.03	31.43	1089.68	142.203	1979.03	36.2738	1089.68	180.286	1979.03	37.4928	1089.68	119.536	1979.03	31.4405	1089.68	86.5679	1979.03	26.9375	1089.68	120.887	1979.03	31.2792
1092.27	134.281	1981.36	34.9432	1092.27	107.641	1981.36	31.6591	1092.27	106.854	1981.36	31.88	1092.27	141.399	1981.36	34.3929	1092.27	177.707	1981.36	34.1087	1092.27	117.707	1981.36	30.2321	1092.27	85.5494	1981.36	26.3036	1092.27	120.087	1981.36	29.6688
1094.86	134.688	1983.69	35.8409	1094.86	109.026	1983.69	33.3068	1094.86	107.031	1983.69	32.44	1094.86	141.168	1983.69	35.756	1094.86	178.653	1983.69	36.0145	1094.86	117.993	1983.69	31.6429	1094.86	85.2778	1983.69	26.1964	1094.86	118.06	1983.69	30.7792
1097.45	135.354	1986.03	34.9773	1097.45	105.188	1986.03	30.1818	1097.45	105.323	1986.03	31.48	1097.45	139.51	1986.03	35.6548	1097.45	176.197	1986.03	36.2319	1097.45	116.757	1986.03	31.0714	1097.45	83.0309	1986.03	25.8929	1097.45	120.567	1986.03	29.6299
1100.05	133.552	1988.36	34.4318	1100.05	107.436	1988.36	32.8977	1100.05	105.138	1988.36	32.27	1100.05	140.734	1988.36	36.2202	1100.05	175.51	1988.36	35.971	1100.05	113.943	1988.36	30.369	1100.05	84.5	1988.36	26.8839	1100.05	117.787	1988.36	29.5714
1102.64	133.135	1990.69	35.875	1102.64	106.94	1990.69	31.875	1102.64	105.2	1990.69	32.66	1102.64	138.622	1990.69	35.6488	1102.64	175.966	1990.69	34.5797	1102.64	115.343	1990.69	30.7024	1102.64	83.179	1990.69	26.9107	1102.64	116.48	1990.69	32.3117
1105.23	132.958	1993.02	33.8295	1105.23	103.906	1993.02	30.6705	1105.23	105.8	1993.02	31.41	1105.23	137.727	1993.02	34.994	1105.23	176.068	1993.02	36.5217	1105.23	115.664	1993.02	32.25	1105.23	84.6975	1993.02	26.5	1105.23	117.16	1993.02	29.9481
1107.81	133.562	1995.34	34.1591	1107.81	102.769	1995.34	32.7273	1107.81	103.331	1995.34	31.32	1107.81	136.245	1995.34	35.7024	1107.81	174.973	1995.34	34.4855	1107.81	115.007	1995.34	29.3452	1107.81	83.5247	1995.34	26.5268	1107.81	116.613	1995.34	29.8247
1110.4	130.552	1997.67	36.1023	1110.4	105.188	1997.67	31.7955	1110.4	105.431	1997.67	32.45	1110.4	138.168	1997.67	36.0119	1110.4	175.259	1997.67	34.9058	1110.4	114.686	1997.67	30.7738	1110.4	85.2284	1997.67	26.25	1110.4	116.727	1997.67	31.1558
1112.99	133.229	2000	36	1112.99	104.863	2000	30.875	1112.99	103.1	2000	32.55	1112.99	138.322	2000	37.2857	1112.99	174.932	2000	37.1522	1112.99	114.757	2000	32.75	1112.99	82.8765	2000	27.0893	1112.99	116.013	2000	30.7403
1115.58	131.156	2002.33	34.1364	1115.58	103.65	2002.33	32.4545	1115.58	100.5	2002.33	34.33	1115.58	136.741	2002.33	36.125	1115.58	174.449	2002.33	35.9783	1115.58	114.629	2002.33	32.0417	1115.58	83.0802	2002.33	27.3929	1115.58	115.487	2002.33	29.2597
1118.16	131.698	2004.65	35.2841	1118.16	103.393	2004.65	30.4545	1118.16	103.531	2004.65	32.27	1118.16	134.413	2004.65	34.7321	1118.16	172.374	2004.65	36.6449	1118.16	111.579	2004.65	30.7381	1118.16	82.6173	2004.65	25.5268	1118.16	115.667	2004.65	28.6429
1120.75	129.812	2006.98	34.3523	1120.75	101.795	2006.98	32.3068	1120.75	102.708	2006.98	32.16	1120.75	136.364	2006.98	35.1845	1120.75	172.109	2006.98	35.529	1120.75	113.679	2006.98	31.0655	1120.75	81.1852	2006.98	27.6875	1120.75	113.267	2006.98	30.4545
1123.33	130.75	2009.3	34.7045	1123.33	102.59	2009.3	32.0455	1123.33	100.831	2009.3	31.39	1123.33	134.748	2009.3	34.7024	1123.33	173.993	2009.3	34.8043	1123.33	111.936	2009.3	31.875	1123.33	80.8704	2009.3	27.1607	1123.33	113.547	2009.3	30.0325
1125.91	132.156	2011.63	36.125	1125.91	102.462	2011.63	32.6023	1125.91	101.577	2011.63	31.7	1125.91	134.147	2011.63	35.875	1125.91	172.143	2011.63	36.6449	1125.91	111.4	2011.63	30.506	1125.91	81.5556	2011.63	27.1696	1125.91	113.227	2011.63	30.1429
1128.5	128.312	2013.95	35.9773	1128.5	102.658	2013.95	32.2045	1128.5	100.738	2013.95	33.56	1128.5	133.888	2013.95	34.9464	1128.5	171.469	2013.95	34.9855	1128.5	111.364	2013.95	29.6369	1128.5	80.216	2013.95	27.0804	1128.5	112.88	2013.95	30.2792
1131.08	127.5	2016.27	34.4318	1131.08	103.863	2016.27	30.1477	1131.08	98.8769	2016.27	31.69	1131.08	135.881	2016.27	35.0536	1131.08	173.17	2016.27	35.4565	1131.08	111.214	2016.27	33.006	1131.08	81.5123	2016.27	25.8929	1131.08	113.593	2016.27	29.8182
1133.66	129.417	2018.59	35.1023	1133.66	101.085	2018.59	29.625	1133.66	100.308	2018.59	32.58	1133.66	132.559	2018.59	35.2738	1133.66	170.714	2018.59	35.3043	1133.66	110.286	2018.59	29.8988	1133.66	79.5062	2018.59	26.9286	1133.66	112.307	2018.59	30.2597
1136.24	128.771	2020.92	35.875	1136.24	101.188	2020.92	31.875	1136.24	102.154	2020.92	33.66	1136.24	133.685	2020.92	35.6607	1136.24	170.803	2020.92	36.0942	1136.24	108.229	2020.92	28.9048	1136.24	79.216	2020.92	28.5804	1136.24	112.327	2020.92	29.9221
1138.82	127.24	2023.24	34.3182	1138.82	102.274	2023.24	30.8295	1138.82	99.5462	2023.24	31.46	1138.82	133.664	2023.24	34.7143	1138.82	169.537	2023.24	34.913	1138.82	108.886	2023.24	31.0655	1138.82	78.2654	2023.24	28.2232	1138.82	111.487	2023.24	30.4351
1141.4	127.99	2025.56	34.3182	1141.4	101.248	2025.56	30.0227	1141.4	99.5308	2025.56	31.5	1141.4	132.839	2025.56	36.0476	1141.4	169.041	2025.56	35.1739	1141.4	109.979	2025.56	33.256	1141.4	78.3148	2025.56	27.9196	1141.4	110.407	2025.56	30.7987
1143.97	127.354	2027.88	36.0114	1143.97	99.4444	2027.88	31.7841	1143.97	100.015	2027.88	33.55	1143.97	132.916	2027.88	36.744	1143.97	169.007	2027.88	36.5797	1143.97	109.186	2027.88	29.875	1143.97	77.4136	2027.88	26.7946	1143.97	108.96	2027.88	29.4221
1146.55	128.177	2030.19	37.5795	1146.55	101.735	2030.19	30.6364	1146.55	98.2615	2030.19	33.28	1146.55	133.483	2030.19	35.3095	1146.55	169.98	2030.19	35.2754	1146.55	108.529	2030.19	30.9345	1146.55	77.1605	2030.19	26.1607	1146.55	108.593	2030.19	30.7792
1149.13	127.49	2032.51	33.9659	1149.13	99.1282	2032.51	30.9205	1149.13	98.2231	2032.51	30.95	1149.13	132.874	2032.51	34.3512	1149.13	166.19	2032.51	34.3623	1149.13	109.514	2032.51	30.7381	1149.13	77.9259	2032.51	26.6964	1149.13	108.807	2032.51	29.3377
1151.7	128.021	2034.83	35.4659	1151.7	101.65	2034.83	31.8409	1151.7	100.792	2034.83	31.42	1151.7	134.245	2034.83	36.1071	1151.7	168.184	2034.83	36.2971	1151.7	109.321	2034.83	30.9345	1151.7	77.2222	2034.83	26.4464	1151.7	110.393	2034.83	28.8182
1154.28	130.99	2037.15	33.4773	1154.28	104.265	2037.15	33.0114	1154.28	102.315	2037.15	31.95	1154.28	136.615	2037.15	36.2917	1154.28	170.041	2037.15	35.087	1154.28	109.936	2037.15	29.4226	1154.28	76.8519	2037.15	27.4196	1154.28	111.687	2037.15	29.2922
1156.85	131.833	2039.46	34.8182	1156.85	106.393	2039.46	32.1818	1156.85	104.038	2039.46	31.63	1156.85	137.776	2039.46	36.0417	1156.85	169.946	2039.46	36.1812	1156.85	114.936	2039.46	31.631	1156.85	78.3333	2039.46	28.3304	1156.85	112.54	2039.46	30.4026
1159.42	133.354	2041.78	32.7955	1159.42	102.521	2041.78	31.0568	1159.42	103.092	2041.78	30.94	1159.42	136.72	2041.78	35.4643	1159.42	169.531	2041.78	35.3188	1159.42	110.95	2041.78	30.5595	1159.42	77.6852	2041.78	27.7143	1159.42	110.627	2041.78	30.5779
1161.99	128.146	2044.09	35.6591	1161.99	102.41	2044.09	30.0455	1161.99	99.2	2044.09	32.72	1161.99	135.357	2044.09	35.8214	1161.99	167.823	2044.09	34.8478	1161.99	110.486	2044.09	29.9464	1161.99	76.7222	2044.09	26.7143	1161.99	111.093	2044.09	29.4416
1164.57	129.229	2046.4	37.4773	1164.57	99.1197	2046.4	31.2955	1164.57	98.3385	2046.4	30.16	1164.57	133.573	2046.4	35.9643	1164.57	166.497	2046.4	36.2246	1164.57	108.571	2046.4	31.7083	1164.57	75.8395	2046.4	27.7589	1164.57	108.453	2046.4	28.7727
1167.14	126.812	2048.72	34.3295	1167.14	99.3675	2048.72	30.9205	1167.14	98.3462	2048.72	31.58	1167.14	132.524	2048.72	36.2083	1167.14	166.048	2048.72	36.087	1167.14	108.321	2048.72	30.7738	1167.14	75.5679	2048.72	27.5982	1167.14	108.6	2048.72	29.7403
1169.71	127.979	2051.03	34.5795	1169.71	98.5983	2051.03	32.125	1169.71	97.2308	2051.03	31.75	1169.71	130.168	2051.03	34.6548	1169.71	165.789	2051.03	35.029	1169.71	106.979	2051.03	30.1131	1169.71	74.5185	2051.03	26.0446	1169.71	106.473	2051.03	29.1623
1172.28	127.177	2053.34	35.9886	1172.28	99.2564	2053.34	32.1023	1172.28	97.6615	2053.34	32.73	1172.28	130.839	2053.34	35.0357	1172.28	164.463	2053.34	36.2899	1172.28	107.293	2053.34	30.2381	1172.28	74.5802	2053.34	27.3839	1172.28	107.333	2053.34	32.2857
1174.84	127.052	2055.65	35.3068	1174.84	98.8291	2055.65	31.4545	1174.84	98.3308	2055.65	30.27	1174.84	132.951	2055.65	36.1071	1174.84	166.068	2055.65	35.5942	1174.84	107	2055.65	31.3512	1174.84	74.7654	2055.65	26.6339	1174.84	106.113	2055.65	30.0909
1177.41	129.615	2057.96	33.3068	1177.41	99.2821	2057.96	31.0795	1177.41	99.2538	2057.96	31.73	1177.41	131	2057.96	35.5357	1177.41	163.98	2057.96	35.6667	1177.41	108.257	2057.96	30.7738	1177.41	73.7778	2057.96	26.7589	1177.41	106.107	2057.96	29.3377
1179.98	126.865	2060.27	34.6477	1179.98	101.641	2060.27	30.875	1179.98	99.6769	2060.27	33.74	1179.98	132.58	2060.27	34.3988	1179.98	164.537	2060.27	35.6522	1179.98	106.757	2060.27	29.4643	1179.98	73.2593	2060.27	25.6071	1179.98	107.34	2060.27	30.1818
1182.54	129.542	2062.58	34.9432	1182.54	99.735	2062.58	30.9318	1182.54	99.8615	2062.58	31.26	1182.54	132.385	2062.58	34.869	1182.54	166.456	2062.58	34.5362	1182.54	109.336	2062.58	32.4464	1182.54	74.284	2062.58	26.2589	1182.54	106.993	2062.58	30.2013
1185.11	126.458	2064.89	33.2955	1185.11	98.3846	2064.89	30.6932	1185.11	97.8769	2064.89	30.75	1185.11	131.315	2064.89	34.8036	1185.11	164.299	2064.89	35.1522	1185.11	106.443	2064.89	30.994	1185.11	72.6667	2064.89	25.4911	1185.11	106.007	2064.89	28.7922
1187.67	125.969	2067.2	36.1477	1187.67	97.2735	2067.2	31.2273	1187.67	97.1154	2067.2	30.75	1187.67	130.643	2067.2	34.4524	1187.67	162.374	2067.2	36.2536	1187.67	103.907	2067.2	29.1131	1187.67	73.0247	2067.2	27.1518	1187.67	104.567	2067.2	30.1688
1190.24	123.344	2069.51	35.0568	1190.24	97.9829	2069.51	31.6364	1190.24	96.3154	2069.51	31.39	1190.24	130.259	2069.51	35.3214	1190.24	161.204	2069.51	34.5797	1190.24	105.879	2069.51	30.744	1190.24	72.6235	2069.51	27.4018	1190.24	104.173	2069.51	30.1558
1192.8	124.271	2071.81	33.8068	1192.8	98.7778	2071.81	32.1364	1192.8	98.3923	2071.81	30.9	1192.8	131.434	2071.81	35.3036	1192.8	164.463	2071.81	35.1377	1192.8	106.029	2071.81	32.119	1192.8	72.2901	2071.81	25.9464	1192.8	103.58	2071.81	29.6104
1195.36	128.885	2074.12	34.6591	1195.36	102.009	2074.12	30.3864	1195.36	100.838	2074.12	32.86	1195.36	132.636	2074.12	34.8988	1195.36	166.129	2074.12	35.4928	1195.36	107.357	2074.12	30.9345	1195.36	73.9074	2074.12	26.7232	1195.36	107.76	2074.12	30.2403
1197.92	135.385	2076.42	35.2727	1197.92	107.171	2076.42	30.9545	1197.92	108.6	2076.42	31.11	1197.92	138.455	2076.42	35.4643	1197.92	167.129	2076.42	35.1449	1197.92	111.029	2076.42	31.3036	1197.92	74.463	2076.42	27.4107	1197.92	110.04	2076.42	29.8377
1200.48	137.719	2078.73	35.3068	1200.48	111.128	2078.73	29.7386	1200.48	107.454	2078.73	31.3	1200.48	143.147	2078.73	36.4345	1200.48	169.714	2078.73	34.7971	1200.48	114.407	2078.73	29.9345	1200.48	76.0556	2078.73	26.7679	1200.48	111.407	2078.73	31.0519
1203.04	138.771	2081.03	33.0455	1203.04	108.615	2081.03	30.7159	1203.04	106.946	2081.03	31.75	1203.04	142.14	2081.03	34.8631	1203.04	168.558	2081.03	35.4493	1203.04	113.343	2081.03	30.5298	1203.04	75.1728	2081.03	26.125	1203.04	111.067	2081.03	30.6299
1205.6	131.156	2083.33	35.2727	1205.6	101.325	2083.33	30.0455	1205.6	101.423	2083.33	32	1205.6	133.503	2083.33	34.1429	1205.6	165.959	2083.33	35.558	1205.6	107.9	2083.33	30.25	1205.6	71.8704	2083.33	25.5893	1205.6	108.293	2083.33	29.6558
1208.16	122.365	2085.64	34.7955	1208.16	95.9145	2085.64	31.1477	1208.16	95.8538	2085.64	31.13	1208.16	128.161	2085.64	34.9583	1208.16	160.374	2085.64	35.5	1208.16	104.864	2085.64	31.6667	1208.16	71.2099	2085.64	26.7143	1208.16	101.72	2085.64	28.7273
1210.72	119.854	2087.94	33.5795	1210.72	92.7778	2087.94	30.3523	1210.72	91.1077	2087.94	30.74	1210.72	124.881	2087.94	35.7143	1210.72	158.136	2087.94	35.6014	1210.72	101.243	2087.94	30.3214	1210.72	69.2716	2087.94	27.1875	1210.72	100.94	2087.94	30.5455
1213.27	118.885	2090.24	33.5341	1213.27	90.5128	2090.24	29.8295	1213.27	90.2077	2090.24	32.69	1213.27	121.993	2090.24	34.131	1213.27	158.694	2090.24	34.4565	1213.27	99.3643	2090.24	29.4405	1213.27	67.4259	2090.24	25.375	1213.27	99.8	2090.24	28.7532
1215.83	117.125	2092.54	33.3182	1215.83	92.3162	2092.54	30.6591	1215.83	90.8923	2092.54	31.8	1215.83	123.797	2092.54	35.0774	1215.83	156.469	2092.54	33.4058	1215.83	99.2643	2092.54	29.8036	1215.83	68.7346	2092.54	26.4107	1215.83	99.3933	2092.54	29.5195
1218.38	119.552	2094.84	32.7045	1218.38	89.7179	2094.84	31.0114	1218.38	92.0308	2094.84	30.52	1218.38	124.944	2094.84	36.0655	1218.38	157.748	2094.84	35.3116	1218.38	101.95	2094.84	30.6726	1218.38	68.2222	2094.84	27.5268	1218.38	100.487	2094.84	28.5649
1220.94	121.677	2097.14	33.7727	1220.94	92.3333	2097.14	30.4773	1220.94	94.1308	2097.14	31.37	1220.94	126.699	2097.14	34.9762	1220.94	158.517	2097.14	35.3696	1220.94	101.293	2097.14	29.9643	1220.94	68.9259	2097.14	27.0179	1220.94	99.3533	2097.14	30.2792
1223.49	124.76	2099.44	34.6932	1223.49	97.6154	2099.44	29.6705	1223.49	97.5308	2099.44	31.66	1223.49	128.077	2099.44	35.9702	1223.49	160.646	2099.44	34.0145	1223.49	103.707	2099.44	29.869	1223.49	69.8951	2099.44	25.7946	1223.49	102.36	2099.44	28.5779
1226.04	129.385	2101.74	33.9545	1226.04	100.513	2101.74	29.1477	1226.04	100.262	2101.74	29.82	1226.04	132.098	2101.74	35.2083	1226.04	160.748	2101.74	34.6014	1226.04	106.271	2101.74	31.5119	1226.04	69.8457	2101.74	27.9107	1226.04	104.56	2101.74	29.5455
1228.59	131.635	2104.03	33.3864	1228.59	101.846	2104.03	30.4432	1228.59	101.892	2104.03	28.88	1228.59	133.538	2104.03	35.4286	1228.59	161.918	2104.03	34.5	1228.59	109.179	2104.03	31.131	1228.59	71.5988	2104.03	25.5714	1228.59	105.033	2104.03	30.0325
1231.15	130.854	2106.33	34.0682	1231.15	103.487	2106.33	29.6818	1231.15	102.085	2106.33	30.56	1231.15	135.524	2106.33	34.7798	1231.15	161.83	2106.33	34.3841	1231.15	108.043	2106.33	28.4405	1231.15	71.179	2106.33	25.8929	1231.15	104.453	2106.33	31.1104
1233.7	131.469	2108.62	34.2045	1233.7	102.906	2108.62	30.8864	1233.7	101.785	2108.62	30.36	1233.7	133.909	2108.62	36.0179	1233.7	161.565	2108.62	33.7536	1233.7	105.721	2108.62	28.6012	1233.7	71.6914	2108.62	26.1339	1233.7	105.073	2108.62	31.0455
1236.25	128.927	2110.92	33.0909	1236.25	99.3932	2110.92	29.6477	1236.25	100.069	2110.92	29.9	1236.25	132.175	2110.92	34.5	1236.25	161.02	2110.92	33.971	1236.25	107.071	2110.92	30.006	1236.25	70.2716	2110.92	26.0179	1236.25	103.107	2110.92	29.8896
1238.79	127.073	2113.21	33.0795	1238.79	98.7009	2113.21	31.5568	1238.79	97.5385	2113.21	31.06	1238.79	129.322	2113.21	35.3988	1238.79	160.014	2113.21	36.029	1238.79	105.414	2113.21	29.625	1238.79	68.9383	2113.21	27.1964	1238.79	102.72	2113.21	28.5
1241.34	126.792	2115.51	34.9545	1241.34	98.2906	2115.51	31	1241.34	96.5923	2115.51	30.45	1241.34	129.902	2115.51	34.7857	1241.34	159.755	2115.51	35.1594	1241.34	103.329	2115.51	28.8274	1241.34	69.1914	2115.51	27.7589	1241.34	101.147	2115.51	28.7273
1243.89	126.802	2117.8	34.4091	1243.89	98.1368	2117.8	29.25	1243.89	95.7	2117.8	31.1	1243.89	130.755	2117.8	34.494	1243.89	158.857	2117.8	33.971	1243.89	106.1	2117.8	31.3036	1243.89	69.2531	2117.8	26.8036	1243.89	101.1	2117.8	30.4481
1246.44	127.01	2120.09	32.4659	1246.44	97.7094	2120.09	30.3182	1246.44	96.8308	2120.09	29.16	1246.44	131.014	2120.09	33.756	1246.44	159.204	2120.09	34.6739	1246.44	104.05	2120.09	29.744	1246.44	68.4691	2120.09	25.2857	1246.44	103.12	2120.09	28.7922
1248.98	128.427	2122.39	35.4318	1248.98	100.821	2122.39	31.0455	1248.98	99.2923	2122.39	31.43	1248.98	130.748	2122.39	34.0595	1248.98	156.762	2122.39	34.0145	1248.98	104.257	2122.39	31.0952	1248.98	68.284	2122.39	27.4732	1248.98	102.72	2122.39	28.3052
1251.53	126.562	2124.68	35.1023	1251.53	99.8034	2124.68	30.7386	1251.53	96.2	2124.68	30.32	1251.53	131.21	2124.68	33.7381	1251.53	159.048	2124.68	35.0217	1251.53	104.586	2124.68	29.9226	1251.53	68.3086	2124.68	26.7143	1251.53	102.033	2124.68	28.9675
1254.07	125.562	2126.97	33.8636	1254.07	97.0085	2126.97	30.4659	1254.07	95.4231	2126.97	28.86	1254.07	130.042	2126.97	34.5476	1254.07	158.422	2126.97	35.2391	1254.07	103.493	2126.97	31.3214	1254.07	68.3272	2126.97	26.1339	1254.07	101.713	2126.97	29.8247
1256.61	121.729	2129.26	33.625	1256.61	92.8889	2129.26	30.0682	1256.61	92.2308	2129.26	31.4	1256.61	125.587	2129.26	34.8452	1256.61	156.776	2129.26	34.5	1256.61	100.2	2129.26	28.0893	1256.61	66.8025	2129.26	26.2589	1256.61	98.1867	2129.26	26.7013
1259.16	117.312	2131.55	34.0682	1259.16	89.7179	2131.55	30.7841	1259.16	87.8846	2131.55	31.74	1259.16	119.378	2131.55	34.1607	1259.16	153.313	2131.55	34.7681	1259.16	96.6071	2131.55	31.5774	1259.16	66.3086	2131.55	25.1607	1259.16	94.78	2131.55	29.2468
1261.7	114.938	2133.83	34.5114	1261.7	87.547	2133.83	29.6477	1261.7	86.1769	2133.83	29.87	1261.7	116.909	2133.83	33.7738	1261.7	151.327	2133.83	33.029	1261.7	94.8571	2133.83	30.7917	1261.7	64.1173	2133.83	26.2857	1261.7	94.4733	2133.83	29.0974
1264.24	111.698	2136.12	32.0568	1264.24	84.7009	2136.12	30.2159	1264.24	84.6077	2136.12	29.59	1264.24	116.224	2136.12	33.7083	1264.24	150.497	2136.12	34.5507	1264.24	93.7429	2136.12	28.5714	1264.24	63.6543	2136.12	25.1875	1264.24	92.9933	2136.12	27.5714
1266.78	110.49	2138.41	32.3864	1266.78	85.7778	2138.41	31.3182	1266.78	82.8692	2138.41	30.94	1266.78	115.252	2138.41	34.3631	1266.78	148.782	2138.41	34.2609	1266.78	90.8143	2138.41	28.8095	1266.78	61.9012	2138.41	25.1607	1266.78	91.54	2138.41	29.1039
1269.32	109.292	2140.7	33.0909	1269.32	84.2137	2140.7	29.9545	1269.32	83.1923	2140.7	30.9	1269.32	114.203	2140.7	34.494	1269.32	148.061	2140.7	34.3043	1269.32	92.9214	2140.7	30.2262	1269.32	62.9568	2140.7	25.9107	1269.32	93.6133	2140.7	28.7987
1271.86	109.073	2142.98	32.8977	1271.86	84.2991	2142.98	29.2614	1271.86	82.3	2142.98	30.83	1271.86	113.378	2142.98	34.2202	1271.86	147.272	2142.98	35.1232	1271.86	92.4143	2142.98	30.3214	1271.86	61.1975	2142.98	25.4554	1271.86	92.3533	2142.98	28.6169
1274.39	108.875	2145.27	33.875	1274.39	84.2308	2145.27	29.1818	1274.39	82.8462	2145.27	30.05	1274.39	112.462	2145.27	34.0893	1274.39	147.252	2145.27	33.0652	1274.39	92.3786	2145.27	28.1964	1274.39	62.3889	2145.27	25.6518	1274.39	92.26	2145.27	28.5584
1276.93	108.531	2147.55	32.9318	1276.93	83.4274	2147.55	28.8295	1276.93	82.3077	2147.55	31.54	1276.93	111.343	2147.55	32.0476	1276.93	148.245	2147.55	33.1667	1276.93	90.6143	2147.55	30.8095	1276.93	63.463	2147.55	26.1607	1276.93	91.4667	2147.55	29.2403
1279.47	107.26	2149.83	32.0455	1279.47	82.9573	2149.83	29.875	1279.47	80.0077	2149.83	29.93	1279.47	113.294	2149.83	33.6012	1279.47	146.109	2149.83	34.0145	1279.47	90.9	2149.83	30.5476	1279.47	61.5247	2149.83	26.1339	1279.47	91.8933	2149.83	28.2727
1282	107.385	2152.12	32.25	1282	81.7949	2152.12	28.6932	1282	81.6923	2152.12	30.5	1282	112.343	2152.12	33.9464	1282	145.347	2152.12	32.7029	1282	89.1786	2152.12	28.2798	1282	60.6852	2152.12	25.6339	1282	91.8933	2152.12	28.026
1284.54	109.104	2154.4	35	1284.54	82.0598	2154.4	29.0682	1284.54	81.8	2154.4	31.22	1284.54	111.601	2154.4	33.6607	1284.54	145.98	2154.4	33.8478	1284.54	90.5143	2154.4	28.8155	1284.54	61.4753	2154.4	26.0089	1284.54	90.4733	2154.4	30.1753
1287.07	107.76	2156.68	32.8068	1287.07	82.4359	2156.68	28.6136	1287.07	80.7	2156.68	30.99	1287.07	111.811	2156.68	33.8571	1287.07	146.224	2156.68	34.0362	1287.07	91.1929	2156.68	29.6369	1287.07	60.9568	2156.68	25.8482	1287.07	89.3733	2156.68	29.3896
1289.61	106.615	2158.96	32.9545	1289.61	81.3932	2158.96	28.7273	1289.61	79.6462	2158.96	30.25	1289.61	113.357	2158.96	32.4583	1289.61	145.327	2158.96	32.6812	1289.61	89.5357	2158.96	29.3393	1289.61	61.6543	2158.96	26.3036	1289.61	90.9733	2158.96	28.0779
1292.14	107.802	2161.24	34.2614	1292.14	81.7692	2161.24	29.3409	1292.14	81.3692	2161.24	30.75	1292.14	110.594	2161.24	32.7738	1292.14	146.354	2161.24	34.2101	1292.14	89.3929	2161.24	28.3095	1292.14	62.2099	2161.24	25.4643	1292.14	90.1133	2161.24	28.4091
1294.67	106.708	2163.52	35.0795	1294.67	81.641	2163.52	28.3295	1294.67	80.9231	2163.52	30.54	1294.67	111.811	2163.52	33.6786	1294.67	143.878	2163.52	34.7899	1294.67	89.6357	2163.52	30.506	1294.67	61.4568	2163.52	26.9732	1294.67	89.5267	2163.52	28.2208
1297.2	105.771	2165.8	32.5227	1297.2	80.265	2165.8	29.625	1297.2	78.6231	2165.8	28.04	1297.2	110.664	2165.8	32.6071	1297.2	144.088	2165.8	33.1667	1297.2	90.4643	2165.8	29.6726	1297.2	60.358	2165.8	25.2321	1297.2	89.8333	2165.8	28.6104
1299.73	105.083	2168.08	33.6136	1299.73	80.3675	2168.08	30.0114	1299.73	80.6308	2168.08	30.48	1299.73	110.224	2168.08	33.2024	1299.73	144.245	2168.08	32.4565	1299.73	88.9	2168.08	28.9583	1299.73	60.8519	2168.08	26.8661	1299.73	89.3667	2168.08	29.1104
1302.26	103.146	2170.36	32.7386	1302.26	79.188	2170.36	29.4318	1302.26	80.9	2170.36	30.1	1302.26	110.231	2170.36	33.9167	1302.26	144.537	2170.36	34.3986	1302.26	87.6357	2170.36	29.0893	1302.26	60.9444	2170.36	25.6964	1302.26	90.9333	2170.36	29.1039
1304.79	105.062	2172.64	32.0909	1304.79	77.4701	2172.64	29.9659	1304.79	79.6308	2172.64	29.73	1304.79	108.343	2172.64	33.7679	1304.79	144.605	2172.64	33.3551	1304.79	90.6	2172.64	30.0774	1304.79	60.4383	2172.64	25.5714	1304.79	89.7667	2172.64	27.3052
1307.32	104.198	2174.91	31.6818	1307.32	78.1111	2174.91	29.2614	1307.32	79.4462	2174.91	28.65	1307.32	108.357	2174.91	34.1905	1307.32	142.313	2174.91	33.4348	1307.32	90.0571	2174.91	27.4048	1307.32	60.5679	2174.91	24.6964	1307.32	89.24	2174.91	27.7792
1309.84	101.25	2177.19	34.6591	1309.84	78.6581	2177.19	29.4318	1309.84	79.5077	2177.19	31.6	1309.84	109.357	2177.19	32.4405	1309.84	143.571	2177.19	33.0725	1309.84	86.6929	2177.19	27.6012	1309.84	60.7901	2177.19	25.4375	1309.84	89.8467	2177.19	27.1039
1312.37	102.344	2179.46	32.4773	1312.37	79.2222	2179.46	28.4545	1312.37	80.3308	2179.46	29.57	1312.37	108.084	2179.46	32.375	1312.37	142.401	2179.46	33.2826	1312.37	88.6571	2179.46	29.1548	1312.37	60.0247	2179.46	25.9196	1312.37	89.7667	2179.46	27.8506
1314.89	102.292	2181.74	32.9545	1314.89	79.0342	2181.74	28.4773	1314.89	78.0231	2181.74	27.12	1314.89	110.007	2181.74	33.1369	1314.89	141.925	2181.74	33.471	1314.89	89.3143	2181.74	28.5179	1314.89	60.1235	2181.74	25.3482	1314.89	88.2	2181.74	29.2078
1317.42	104.615	2184.01	30.9545	1317.42	81.4359	2184.01	29.6023	1317.42	79.0692	2184.01	31.63	1317.42	110.629	2184.01	33.7202	1317.42	142.374	2184.01	33.8986	1317.42	87.6214	2184.01	28.1548	1317.42	59.5988	2184.01	25.5357	1317.42	88.14	2184.01	27.8312
1319.94	104.885	2186.29	33.2386	1319.94	81.2991	2186.29	28.3523	1319.94	79.0923	2186.29	30.66	1319.94	109.538	2186.29	32.3988	1319.94	142.374	2186.29	33.2246	1319.94	89.7571	2186.29	29.4226	1319.94	61.0062	2186.29	25.875	1319.94	88.6667	2186.29	27.8636
1322.47	106.135	2188.56	31.875	1322.47	80.1197	2188.56	28.6477	1322.47	79.3462	2188.56	29.15	1322.47	109.476	2188.56	33.2143	1322.47	144.299	2188.56	33.5942	1322.47	89.5643	2188.56	28.8512	1322.47	59.9383	2188.56	25.8571	1322.47	90.3867	2188.56	27.7857
1324.99	104.688	2190.83	31.3977	1324.99	80.5128	2190.83	30.5909	1324.99	80.3308	2190.83	30.5	1324.99	107.874	2190.83	33.4702	1324.99	144.415	2190.83	33.9565	1324.99	88.1143	2190.83	27.6548	1324.99	61.4074	2190.83	25.5893	1324.99	88.58	2190.83	28.8831
1327.51	103.146	2193.1	33.9773	1327.51	79.6154	2193.1	29.1818	1327.51	77.6538	2193.1	29.83	1327.51	109.881	2193.1	33.244	1327.51	142.551	2193.1	32.9638	1327.51	88.25	2193.1	29.0536	1327.51	59.716	2193.1	24.4821	1327.51	88.2667	2193.1	27.2727
1330.03	104.396	2195.37	31.8409	1330.03	79.5812	2195.37	27.6477	1330.03	79.9615	2195.37	28.86	1330.03	109.916	2195.37	32.6905	1330.03	143.218	2195.37	33.2174	1330.03	89.15	2195.37	29.3929	1330.03	60.6235	2195.37	25.4732	1330.03	88.1533	2195.37	28.0779
1332.55	103.427	2197.64	31.4318	1332.55	79.6838	2197.64	28.4659	1332.55	78.1231	2197.64	30.4	1332.55	109.448	2197.64	33.125	1332.55	143.143	2197.64	31.4638	1332.55	88.6929	2197.64	29.4643	1332.55	61.0617	2197.64	25.125	1332.55	88.9533	2197.64	26.8442
1335.07	106.229	2199.91	33.5795	1335.07	80.2051	2199.91	30.2045	1335.07	79.5231	2199.91	30.87	1335.07	108.287	2199.91	31.494	1335.07	141.986	2199.91	32.5	1335.07	86.8571	2199.91	29.1131	1335.07	60.321	2199.91	25.3304	1335.07	90.06	2199.91	27.6234
1337.59	104.021	2202.18	33.0909	1337.59	79.0598	2202.18	29.0341	1337.59	78.7615	2202.18	29.66	1337.59	109.818	2202.18	33.1905	1337.59	141.571	2202.18	33.0652	1337.59	87.8071	2202.18	29.3214	1337.59	59.784	2202.18	26.2768	1337.59	87.5533	2202.18	28.3312
1340.11	102.312	2204.45	32.3636	1340.11	79.1709	2204.45	29.0909	1340.11	78.1615	2204.45	28.88	1340.11	108.336	2204.45	33.2798	1340.11	141	2204.45	33.8406	1340.11	87.9429	2204.45	28.7262	1340.11	61.537	2204.45	23.9018	1340.11	87.9867	2204.45	27.6948
1342.63	102.604	2206.72	32.3295	1342.63	79.7265	2206.72	28.8295	1342.63	78.6615	2206.72	28.59	1342.63	106.755	2206.72	32.119	1342.63	141	2206.72	31.7029	1342.63	86.2143	2206.72	28.3512	1342.63	60.784	2206.72	25.2679	1342.63	88.02	2206.72	26.5519
1345.14	103.479	2208.98	31.9318	1345.14	79.6838	2208.98	28.9886	1345.14	80.0231	2208.98	30.41	1345.14	107.483	2208.98	32.6786	1345.14	143.102	2208.98	32.8913	1345.14	86.75	2208.98	31.256	1345.14	60.8395	2208.98	26.5446	1345.14	88.4333	2208.98	28.2208
1347.66	103.354	2211.25	30.2159	1347.66	78.8291	2211.25	28.3636	1347.66	77.9385	2211.25	28.26	1347.66	106.881	2211.25	33.4881	1347.66	142.054	2211.25	33.0942	1347.66	88.7643	2211.25	28.4643	1347.66	59.216	2211.25	24.2589	1347.66	86.3733	2211.25	28.3766
1350.17	103.75	2213.51	31.1705	1350.17	78.0855	2213.51	30.3977	1350.17	77.9308	2213.51	29.67	1350.17	108.021	2213.51	32.1071	1350.17	141.034	2213.51	32.471	1350.17	86.5143	2213.51	26.9881	1350.17	60.4383	2213.51	25.5357	1350.17	87.8	2213.51	27.987
1352.69	102.312	2215.78	33.3409	1352.69	79.1197	2215.78	29.0568	1352.69	77.3846	2215.78	30.31	1352.69	106.797	2215.78	31.3452	1352.69	141.061	2215.78	32.0942	1352.69	86.6357	2215.78	28.4464	1352.69	60.4506	2215.78	23.6696	1352.69	88.4933	2215.78	27.6818
1355.2	103.125	2218.04	33.8182	1355.2	78.4103	2218.04	27.9773	1355.2	78.5692	2218.04	29.22	1355.2	106.427	2218.04	32.9345	1355.2	140.259	2218.04	31.971	1355.2	86.7071	2218.04	29.5	1355.2	60.4444	2218.04	25.3482	1355.2	87.4133	2218.04	27.5974
1357.71	103.302	2220.31	30.4886	1357.71	78.4786	2220.31	27.2386	1357.71	78.4154	2220.31	30.27	1357.71	107.14	2220.31	32.8452	1357.71	141.061	2220.31	33.0217	1357.71	88.6857	2220.31	27.994	1357.71	60.4691	2220.31	25.25	1357.71	86.1667	2220.31	27.3506
1360.22	104.333	2222.57	33.2841	1360.22	79.9829	2222.57	30.3295	1360.22	77.9615	2222.57	30.77	1360.22	106.58	2222.57	31.9821	1360.22	140.143	2222.57	32.3768	1360.22	86.7429	2222.57	28.1369	1360.22	60.0802	2222.57	25.0714	1360.22	86.5467	2222.57	26.9156
1362.73	102.875	2224.83	32.7955	1362.73	79.2479	2224.83	28.5114	1362.73	78.2385	2224.83	29.35	1362.73	108.091	2224.83	32.0179	1362.73	140.728	2224.83	31.6884	1362.73	86.4357	2224.83	28.8929	1362.73	60.4321	2224.83	24.4107	1362.73	88.6667	2224.83	28.1818
1365.24	101.24	2227.09	31.0795	1365.24	77.7094	2227.09	29.8409	1365.24	78.9615	2227.09	29.63	1365.24	108.091	2227.09	32.3512	1365.24	140.83	2227.09	33.0362	1365.24	86.4643	2227.09	28.869	1365.24	58.9877	2227.09	25.2143	1365.24	87.64	2227.09	26.6948
1367.75	102.99	2229.35	31.4091	1367.75	77.7094	2229.35	29.1364	1367.75	78.5538	2229.35	29.72	1367.75	107.783	2229.35	31.8155	1367.75	139.252	2229.35	31.8696	1367.75	85.3714	2229.35	27.2262	1367.75	59.4074	2229.35	24.4018	1367.75	86.4133	2229.35	27.013
1370.26	102.99	2231.61	32.9659	1370.26	78.5128	2231.61	29.0909	1370.26	79.0538	2231.61	30.18	1370.26	106.091	2231.61	31.3988	1370.26	139.837	2231.61	31.4275	1370.26	85.9929	2231.61	29.0595	1370.26	61.9012	2231.61	24.9018	1370.26	86.8867	2231.61	27.2338
1372.77	101.802	2233.87	31.9886	1372.77	77.7692	2233.87	26.8864	1372.77	78.4	2233.87	28.6	1372.77	107.343	2233.87	32.7976	1372.77	139.891	2233.87	32.1739	1372.77	86.65	2233.87	29.631	1372.77	60.4691	2233.87	24.4286	1372.77	87.26	2233.87	27.2922
1375.28	100.812	2236.13	30.3636	1375.28	77.1966	2236.13	29.2727	1375.28	75.8615	2236.13	28.49	1375.28	106.622	2236.13	31.5595	1375.28	139.061	2236.13	30.8623	1375.28	85.7714	2236.13	27.9405	1375.28	60.5432	2236.13	24.3036	1375.28	87.3267	2236.13	26.9156
1377.78	102.896	2238.39	31.6023	1377.78	78.3162	2238.39	29.1932	1377.78	78.0923	2238.39	29.22	1377.78	106.364	2238.39	32.369	1377.78	139.667	2238.39	31.8261	1377.78	86.7214	2238.39	27.0655	1377.78	59.4012	2238.39	25.1429	1377.78	85.76	2238.39	27.8312
1380.29	104.427	2240.65	32.8409	1380.29	79.5043	2240.65	28.2045	1380.29	77.9308	2240.65	28.89	1380.29	106.818	2240.65	32.3155	1380.29	138.837	2240.65	33.2101	1380.29	86.4429	2240.65	29.3214	1380.29	59.7654	2240.65	24.5625	1380.29	86.1467	2240.65	27.5519
1382.8	102.781	2242.91	30.1136	1382.8	78.2735	2242.91	28.1136	1382.8	76.8	2242.91	27.11	1382.8	106.231	2242.91	32.6012	1382.8	138.293	2242.91	32.4058	1382.8	86.6	2242.91	26.8155	1382.8	59.7099	2242.91	25.1429	1382.8	85.5667	2242.91	26.0519
1385.3	101.521	2245.16	32.1136	1385.3	80.3846	2245.16	30.1477	1385.3	77.7846	2245.16	29.07	1385.3	107.21	2245.16	32.0357	1385.3	138.633	2245.16	31.7101	1385.3	84.95	2245.16	26.2857	1385.3	59.9321	2245.16	25.0804	1385.3	85.9333	2245.16	27.7273
1387.8	103.062	2247.42	31.5227	1387.8	78.7009	2247.42	27.1477	1387.8	77.9538	2247.42	29.47	1387.8	105.685	2247.42	30.5595	1387.8	138.299	2247.42	30.5217	1387.8	86.3786	2247.42	28.881	1387.8	60.3889	2247.42	23.9732	1387.8	86.68	2247.42	27.1039
1390.31	101.76	2249.67	31.9886	1390.31	77.2222	2249.67	29.2045	1390.31	77.9385	2249.67	27.69	1390.31	106.615	2249.67	32.4405	1390.31	139.014	2249.67	31.6304	1390.31	86.7286	2249.67	28.6429	1390.31	59.8457	2249.67	24.8839	1390.31	86.4533	2249.67	27.7792
1392.81	102.25	2251.93	30.8977	1392.81	77.0513	2251.93	28.9318	1392.81	77.8462	2251.93	28.49	1392.81	105.832	2251.93	31.4286	1392.81	136.327	2251.93	31.5072	1392.81	85.0714	2251.93	28.0833	1392.81	59.4568	2251.93	24.9196	1392.81	86.7467	2251.93	26.7987
1395.31	101.969	2254.18	33.4545	1395.31	79.5556	2254.18	29.1477	1395.31	78.7538	2254.18	29.9	1395.31	107.28	2254.18	31.2262	1395.31	139.007	2254.18	32.3333	1395.31	85.2143	2254.18	27.3571	1395.31	59.3642	2254.18	25.125	1395.31	84.3867	2254.18	26.7143
1397.81	101.271	2256.43	32.6705	1397.81	77.6496	2256.43	28.2386	1397.81	76.4923	2256.43	28.55	1397.81	106.147	2256.43	31.2381	1397.81	138.279	2256.43	33.1812	1397.81	86.4714	2256.43	29.3571	1397.81	58.8951	2256.43	24.9375	1397.81	84.28	2256.43	27.8182
1400.31	102.792	2258.69	31.5455	1400.31	77.735	2258.69	29.375	1400.31	77.4769	2258.69	29.03	1400.31	105.65	2258.69	32.5357	1400.31	139.633	2258.69	31.6159	1400.31	86.5	2258.69	26.4048	1400.31	59.9815	2258.69	24.25	1400.31	85.5733	2258.69	26.7597
1402.81	102.677	2260.94	31.4318	1402.81	79.8462	2260.94	29.0455	1402.81	76.8538	2260.94	30.1	1402.81	105.077	2260.94	31.8929	1402.81	138.544	2260.94	32.029	1402.81	85.0571	2260.94	26.8214	1402.81	59.4568	2260.94	25.0804	1402.81	86.1133	2260.94	26.7532
1405.31	102.729	2263.19	31.9205	1405.31	79.4444	2263.19	28.6136	1405.31	77.2	2263.19	29.11	1405.31	106.545	2263.19	32.869	1405.31	136.912	2263.19	32.3913	1405.31	85.4	2263.19	28.0476	1405.31	59.321	2263.19	23.2054	1405.31	84.2733	2263.19	27.0974
1407.8	101.146	2265.44	29.5795	1407.8	77.9487	2265.44	27.3864	1407.8	78.5	2265.44	28.29	1407.8	105.846	2265.44	32.3155	1407.8	137.565	2265.44	32.5725	1407.8	85.9786	2265.44	28.8274	1407.8	60.1914	2265.44	24.0446	1407.8	86.0467	2265.44	26.8701
1410.3	103.479	2267.69	32.1477	1410.3	79.1197	2267.69	28.5568	1410.3	78.1692	2267.69	28.39	1410.3	107.133	2267.69	31.756	1410.3	139.626	2267.69	31.3841	1410.3	85.7786	2267.69	27.2143	1410.3	60.1543	2267.69	23.7054	1410.3	86.3667	2267.69	26.3961
1412.8	105.094	2269.94	32.1364	1412.8	81.1709	2269.94	27.0795	1412.8	78.6846	2269.94	30.13	1412.8	107.734	2269.94	32.8929	1412.8	137.51	2269.94	31.4348	1412.8	85.1214	2269.94	27.3333	1412.8	59.8889	2269.94	23.9911	1412.8	86.1467	2269.94	28.2922
1415.29	104.219	2272.19	31.375	1415.29	80.0342	2272.19	28.3864	1415.29	77.7	2272.19	29.59	1415.29	107.797	2272.19	31.6429	1415.29	138.497	2272.19	31.8043	1415.29	86.6429	2272.19	28.3571	1415.29	59.3333	2272.19	25.5179	1415.29	85.82	2272.19	28.1104
1417.79	101.552	2274.43	30.1023	1417.79	79.2479	2274.43	27.2386	1417.79	78.1462	2274.43	28.6	1417.79	106.238	2274.43	32.1012	1417.79	137.082	2274.43	32.7754	1417.79	86.4143	2274.43	26.7321	1417.79	57.7963	2274.43	24.1964	1417.79	87.46	2274.43	26.1688
1420.28	103.25	2276.68	31.3636	1420.28	79.2222	2276.68	27.9659	1420.28	78.3077	2276.68	29.53	1420.28	106.049	2276.68	31.3929	1420.28	136.776	2276.68	31.0217	1420.28	84.9143	2276.68	27.4524	1420.28	59.142	2276.68	24.2679	1420.28	85.94	2276.68	27.6169
1422.77	102.042	2278.93	31.5	1422.77	79.3419	2278.93	28.4432	1422.77	78.8077	2278.93	28.98	1422.77	105.056	2278.93	31.8929	1422.77	136.741	2278.93	30.8841	1422.77	85.7286	2278.93	29.1845	1422.77	58.5123	2278.93	25.125	1422.77	84.64	2278.93	27.2857
1425.26	102.281	2281.17	30.0341	1425.26	78.1197	2281.17	28.125	1425.26	76.5769	2281.17	29.62	1425.26	105.594	2281.17	32.7976	1425.26	135.735	2281.17	31.6304	1425.26	86.0714	2281.17	28.3333	1425.26	58.9383	2281.17	26.0893	1425.26	84.68	2281.17	26.5779
1427.76	101.375	2283.42	31.25	1427.76	77.7692	2283.42	28.2955	1427.76	77.2462	2283.42	28.97	1427.76	104.238	2283.42	30.619	1427.76	135.116	2283.42	30.3768	1427.76	83.6071	2283.42	27.8393	1427.76	58.5062	2283.42	24.6161	1427.76	84.6	2283.42	26.7403
1430.25	102	2285.66	32.5341	1430.25	78.094	2285.66	28.1477	1430.25	77.8385	2285.66	28.19	1430.25	107.042	2285.66	30.2857	1430.25	135.762	2285.66	31.2754	1430.25	86.2357	2285.66	28.756	1430.25	59.0679	2285.66	24.6964	1430.25	84.9933	2285.66	28.2532
1432.74	102.458	2287.91	31.6591	1432.74	76.7521	2287.91	27.7273	1432.74	76.3769	2287.91	27.38	1432.74	104.951	2287.91	32.2976	1432.74	135.796	2287.91	30.4275	1432.74	85.1714	2287.91	28.0238	1432.74	58.7531	2287.91	23.8214	1432.74	84.4467	2287.91	24.9805
1435.22	101.625	2290.15	30.0227	1435.22	77.2821	2290.15	30.5568	1435.22	75.8308	2290.15	27.24	1435.22	104.846	2290.15	32.4345	1435.22	134.143	2290.15	32.0145	1435.22	85.6071	2290.15	27.2857	1435.22	58.0494	2290.15	24.25	1435.22	83.96	2290.15	25.8247
1437.71	101.281	2292.39	30.9886	1437.71	77.2308	2292.39	28.2955	1437.71	75.9385	2292.39	28.63	1437.71	103.769	2292.39	31.8393	1437.71	134.571	2292.39	32.1159	1437.71	83.8071	2292.39	27.6071	1437.71	58.1173	2292.39	25.4196	1437.71	84.6067	2292.39	28.1104
1440.2	101.427	2294.64	31.5114	1440.2	76.5641	2294.64	26.7955	1440.2	76.7385	2294.64	29.13	1440.2	103.455	2294.64	31.9167	1440.2	136.272	2294.64	32.2826	1440.2	84.9143	2294.64	29.25	1440.2	56.7654	2294.64	24.2054	1440.2	83.1067	2294.64	27.7727
1442.69	98.3125	2296.88	30.5227	1442.69	75.2991	2296.88	29.8295	1442.69	75.6462	2296.88	28.29	1442.69	103.406	2296.88	32.244	1442.69	133.939	2296.88	33	1442.69	82.7571	2296.88	27.7024	1442.69	57.1667	2296.88	24.0893	1442.69	83.6533	2296.88	26.7338
1445.17	98.7917	2299.12	32.1932	1445.17	76.3675	2299.12	28.6364	1445.17	74.7846	2299.12	28.38	1445.17	104.168	2299.12	30.8988	1445.17	134.197	2299.12	31.3043	1445.17	82.1071	2299.12	27.2679	1445.17	57.8272	2299.12	24.7857	1445.17	81.08	2299.12	27.513
1447.66	99.2604	2301.36	31.1364	1447.66	77.547	2301.36	28.7955	1447.66	75.7462	2301.36	28.01	1447.66	102.469	2301.36	30.4762	1447.66	134.816	2301.36	30.6087	1447.66	85.6143	2301.36	27.6369	1447.66	58.1605	2301.36	24.3929	1447.66	82.5867	2301.36	27.4416
1450.14	99.2292	2303.6	29.9205	1450.14	76.9573	2303.6	29.0795	1450.14	76.7769	2303.6	27.64	1450.14	103.112	2303.6	30.506	1450.14	134.789	2303.6	31.2899	1450.14	82.6071	2303.6	27.994	1450.14	58.5926	2303.6	25.2679	1450.14	84	2303.6	27.2273
1452.63	100.719	2305.84	30.2955	1452.63	77.4872	2305.84	29.8977	1452.63	75.8	2305.84	28.54	1452.63	102.133	2305.84	31.494	1452.63	133.401	2305.84	31.5145	1452.63	81.6857	2305.84	26.9405	1452.63	57.784	2305.84	25.1161	1452.63	83.6867	2305.84	27.2143
1455.11	97.7604	2308.07	31.0682	1455.11	77.4786	2308.07	26.1364	1455.11	76.1	2308.07	30.13	1455.11	103.098	2308.07	32.3393	1455.11	133.701	2308.07	32.1884	1455.11	83.25	2308.07	28.506	1455.11	58.4136	2308.07	23.125	1455.11	83.5533	2308.07	27.3182
1457.59	97.8229	2310.31	30.8295	1457.59	75.4701	2310.31	27.2841	1457.59	73.0154	2310.31	28.36	1457.59	102.608	2310.31	31.3929	1457.59	132.34	2310.31	30.7464	1457.59	83.5357	2310.31	27.506	1457.59	57.5123	2310.31	24.5804	1457.59	83.26	2310.31	27.0195
1460.07	99.3438	2312.55	31.1364	1460.07	74.9145	2312.55	27.0341	1460.07	74.1923	2312.55	29.26	1460.07	102.028	2312.55	32.2024	1460.07	132.878	2312.55	31.5217	1460.07	81.9571	2312.55	25.9821	1460.07	56.9506	2312.55	25.0893	1460.07	83.7867	2312.55	26.3636
1462.56	98.0312	2314.79	31.6932	1462.56	75.5556	2314.79	28.1818	1462.56	74.3615	2314.79	29.92	1462.56	100.615	2314.79	31.3214	1462.56	132	2314.79	30.913	1462.56	81.05	2314.79	26.7024	1462.56	57.0432	2314.79	25.2946	1462.56	82.3133	2314.79	26.7143
1465.04	97.5312	2317.02	30.0909	1465.04	75.8974	2317.02	26.1023	1465.04	73.5462	2317.02	28.59	1465.04	100.07	2317.02	31.8274	1465.04	130.456	2317.02	30.7826	1465.04	81.6786	2317.02	28.7976	1465.04	56.0679	2317.02	24.5	1465.04	81.9533	2317.02	26.7273
1467.51	94.2083	2319.26	30.2045	1467.51	73.4359	2319.26	27.0682	1467.51	73.2846	2319.26	28.34	1467.51	99.7483	2319.26	31.4226	1467.51	129.966	2319.26	31.6014	1467.51	81.3214	2319.26	25.9464	1467.51	55.6605	2319.26	24.7143	1467.51	80.7667	2319.26	26.4416
1469.99	96.0417	2321.49	31.0341	1469.99	73.6068	2321.49	27.9773	1469.99	72.2385	2321.49	28.61	1469.99	100.336	2321.49	30.9583	1469.99	131.122	2321.49	32.6014	1469.99	80.1214	2321.49	26.0833	1469.99	56.8148	2321.49	25.1429	1469.99	81.36	2321.49	26.6883
1472.47	96.8854	2323.72	32.2841	1472.47	73.8205	2323.72	27.3864	1472.47	72.6385	2323.72	27.8	1472.47	98.979	2323.72	31.6429	1472.47	131.204	2323.72	32.5217	1472.47	80.6929	2323.72	28.7083	1472.47	57.1543	2323.72	24.2054	1472.47	80.6533	2323.72	26.4805
1474.95	94.7083	2325.96	29.8636	1474.95	73.5897	2325.96	29.4659	1474.95	70.5	2325.96	28.62	1474.95	100.448	2325.96	32.5833	1474.95	129.81	2325.96	32.6957	1474.95	81.4714	2325.96	28.1071	1474.95	55.2531	2325.96	26.1339	1474.95	78.7667	2325.96	27.6753
1477.42	95.6354	2328.19	33.3295	1477.42	72.8632	2328.19	31.2273	1477.42	72.5538	2328.19	32.06	1477.42	99.2168	2328.19	34.6369	1477.42	130.177	2328.19	35.058	1477.42	80.3571	2328.19	28.8631	1477.42	54.8951	2328.19	27.7589	1477.42	79.56	2328.19	29.4545
1479.9	96.3229	2330.42	37.1705	1479.9	73.1795	2330.42	34.0114	1479.9	72.7923	2330.42	34.88	1479.9	99.049	2330.42	35.744	1479.9	131.027	2330.42	36.8841	1479.9	79.1929	2330.42	32.8214	1479.9	55.1914	2330.42	28.5982	1479.9	80.0333	2330.42	31.6169
1482.37	94.6771	2332.65	34.3409	1482.37	73.4786	2332.65	30.7614	1482.37	71.5769	2332.65	30.01	1482.37	98.3706	2332.65	32.5238	1482.37	127.469	2332.65	33.8261	1482.37	80.6643	2332.65	30.5536	1482.37	54.6914	2332.65	27.0357	1482.37	78.5133	2332.65	29.5649
1484.85	95.1875	2334.88	30.5568	1484.85	71.2991	2334.88	30.1591	1484.85	71.7308	2334.88	29.56	1484.85	97.951	2334.88	32.0298	1484.85	129.959	2334.88	33.4638	1484.85	79.5857	2334.88	27.0833	1484.85	54.4568	2334.88	24.3304	1484.85	79.44	2334.88	27.3896
1487.32	92.9271	2337.11	32.4545	1487.32	72.6838	2337.11	28.1477	1487.32	72.5077	2337.11	29.57	1487.32	98.5664	2337.11	31.1488	1487.32	128.592	2337.11	30.6377	1487.32	77.9357	2337.11	27.0536	1487.32	53.8889	2337.11	24.5357	1487.32	78.7933	2337.11	26.974
1489.8	92.8958	2339.34	30.6136	1489.8	73.4359	2339.34	27.5682	1489.8	70.3615	2339.34	28.57	1489.8	98.8601	2339.34	31.006	1489.8	127.85	2339.34	30.9638	1489.8	80.4071	2339.34	28.5655	1489.8	54.7099	2339.34	23.4018	1489.8	79.2733	2339.34	27.5844
1492.27	91.2396	2341.57	29.5682	1492.27	70.9573	2341.57	28.3068	1492.27	71	2341.57	27.35	1492.27	98.1818	2341.57	32.5119	1492.27	128.408	2341.57	33.1377	1492.27	80.3714	2341.57	28.6012	1492.27	54.4383	2341.57	24.4286	1492.27	79.64	2341.57	26.2857
1494.74	95.8958	2343.8	31.1023	1494.74	73.0598	2343.8	28.2955	1494.74	71.1308	2343.8	29.03	1494.74	98.7552	2343.8	31.3274	1494.74	128.286	2343.8	30.4855	1494.74	78.75	2343.8	27.4405	1494.74	54.3333	2343.8	25.0446	1494.74	79.8133	2343.8	25.4545
1497.21	94.3542	2346.03	31.2159	1497.21	72.7949	2346.03	28.0568	1497.21	70.7385	2346.03	29.63	1497.21	97.8252	2346.03	31.1905	1497.21	127.755	2346.03	30.4783	1497.21	79.3571	2346.03	27.5476	1497.21	54.0617	2346.03	23.5536	1497.21	78.0933	2346.03	25.487
1499.68	92.4896	2348.25	30.25	1499.68	70.8547	2348.25	27.8295	1499.68	70.6231	2348.25	26.71	1499.68	96.8182	2348.25	32.0833	1499.68	127.85	2348.25	32.029	1499.68	78.2714	2348.25	29.4286	1499.68	54.3086	2348.25	24.375	1499.68	78.7467	2348.25	26.8896
1502.15	93.0938	2350.48	30.7273	1502.15	70.5726	2350.48	26.8182	1502.15	70.0154	2350.48	29.26	1502.15	95.8951	2350.48	30.5893	1502.15	126.333	2350.48	32.2391	1502.15	76.8429	2350.48	26.1905	1502.15	52.9506	2350.48	23.9107	1502.15	79.6467	2350.48	26
1504.62	93.7188	2352.7	32.875	1504.62	70.5641	2352.7	28.6364	1504.62	70.0538	2352.7	29.64	1504.62	97.3007	2352.7	32.0476	1504.62	125.83	2352.7	31.5145	1504.62	76.9	2352.7	28.2798	1504.62	53.2531	2352.7	24.8839	1504.62	77.26	2352.7	27.1818
1507.08	92.7188	2354.93	30.2841	1507.08	70.2821	2354.93	29.1932	1507.08	69.3615	2354.93	27.72	1507.08	96.014	2354.93	31.4821	1507.08	126.748	2354.93	31.471	1507.08	77.85	2354.93	27.6607	1507.08	53.463	2354.93	24.4643	1507.08	77.5267	2354.93	26.6429
1509.55	90.9583	2357.15	29.125	1509.55	68.6838	2357.15	27.0909	1509.55	69.2385	2357.15	28.19	1509.55	95.7762	2357.15	31.9345	1509.55	125.973	2357.15	31.4058	1509.55	77.4143	2357.15	27.5595	1509.55	53.4198	2357.15	22.9107	1509.55	77.7467	2357.15	26.5584
1512.02	91.9271	2359.38	31.8636	1512.02	69.7179	2359.38	27.9205	1512.02	68.8	2359.38	28.52	1512.02	96.0699	2359.38	32.0238	1512.02	124.796	2359.38	32.7826	1512.02	75.4571	2359.38	26.6131	1512.02	52.9321	2359.38	24.2232	1512.02	77.8267	2359.38	27.1234
1514.48	90.7917	2361.6	31.6705	1514.48	70.6923	2361.6	28	1514.48	70.0308	2361.6	27.26	1514.48	96.1119	2361.6	31.756	1514.48	126.054	2361.6	31.4058	1514.48	77.5357	2361.6	29.2202	1514.48	51.8148	2361.6	24.3661	1514.48	77.3867	2361.6	28.3506
1516.95	92.3438	2363.82	29.9091	1516.95	69.4701	2363.82	27.5568	1516.95	66.7	2363.82	28.06	1516.95	95.4406	2363.82	31.5298	1516.95	124.891	2363.82	31.8768	1516.95	77.3571	2363.82	28.2976	1516.95	52.3395	2363.82	24.5	1516.95	76.7	2363.82	26.6234
1519.41	91.1458	2366.04	31.8523	1519.41	71.0171	2366.04	27.4659	1519.41	68.8462	2366.04	28.66	1519.41	94.6014	2366.04	30.4226	1519.41	125.17	2366.04	31.0507	1519.41	77.2714	2366.04	26.7083	1519.41	52.9444	2366.04	24.2589	1519.41	77.3333	2366.04	26.7532
1521.87	90.9062	2368.26	32.2159	1521.87	71.3675	2368.26	28.1023	1521.87	68.4308	2368.26	29.17	1521.87	94.8741	2368.26	30.6964	1521.87	123.755	2368.26	30.6377	1521.87	75.4286	2368.26	27.9821	1521.87	52.0741	2368.26	24.7411	1521.87	75.6333	2368.26	28.4156
1524.33	93.1146	2370.48	31.3295	1524.33	70.4872	2370.48	27.5114	1524.33	68.9231	2370.48	27.97	1524.33	94.9301	2370.48	32.625	1524.33	124.218	2370.48	31.7826	1524.33	76.85	2370.48	29.4048	1524.33	52.8519	2370.48	24.4286	1524.33	77.3867	2370.48	26.5065
1526.8	90.7188	2372.7	30.7045	1526.8	69.6239	2372.7	28.9886	1526.8	67.3308	2372.7	28.31	1526.8	94.7622	2372.7	31.9286	1526.8	124.388	2372.7	30.9203	1526.8	75.4571	2372.7	27.9643	1526.8	51.9877	2372.7	25.0804	1526.8	75.7467	2372.7	26.6688
1529.26	90.6771	2374.92	32.6818	1529.26	71.6068	2374.92	29.6818	1529.26	68.1077	2374.92	28.03	1529.26	94.1189	2374.92	30.8393	1529.26	123.014	2374.92	30.4493	1529.26	75.5071	2374.92	27.4107	1529.26	52.3025	2374.92	25.9643	1529.26	75.38	2374.92	28.3247
1531.72	90.1562	2377.14	30.5455	1531.72	69.7863	2377.14	27.6932	1531.72	68.1538	2377.14	28.01	1531.72	95.049	2377.14	31.7262	1531.72	124.395	2377.14	31.1957	1531.72	75.1071	2377.14	28.7857	1531.72	52.1914	2377.14	24.6518	1531.72	75.5933	2377.14	27.5519
1534.18	91.4479	2379.36	30.0568	1534.18	69.9145	2379.36	27.8068	1534.18	68.2846	2379.36	28.03	1534.18	96.2378	2379.36	32.1429	1534.18	124.714	2379.36	30.058	1534.18	78.2857	2379.36	27.5595	1534.18	51.7654	2379.36	24.2679	1534.18	75.4933	2379.36	26.0779
1536.63	90.3229	2381.58	33	1536.63	67.1368	2381.58	28.4432	1536.63	68.6923	2381.58	28.33	1536.63	93.1748	2381.58	31.1548	1536.63	123.483	2381.58	30.5435	1536.63	75.0214	2381.58	26.7143	1536.63	51.6358	2381.58	24.5089	1536.63	76.9867	2381.58	26.9935
1539.09	90.3021	2383.79	32.125	1539.09	69.8291	2383.79	29	1539.09	68.2769	2383.79	29.68	1539.09	94.8531	2383.79	31.9405	1539.09	123.49	2383.79	31.6014	1539.09	75.8214	2383.79	27.7679	1539.09	52.8704	2383.79	24.7768	1539.09	75.7867	2383.79	26.8701
1541.55	89.1979	2386.01	30.6477	1541.55	68.9744	2386.01	28.8977	1541.55	66.2231	2386.01	28.96	1541.55	94.986	2386.01	31.3512	1541.55	122.306	2386.01	31.5942	1541.55	76.0071	2386.01	28.0655	1541.55	51.1235	2386.01	24.4107	1541.55	75.8867	2386.01	27.5844
1544.01	90.4792	2388.22	31.3409	1544.01	68.8205	2388.22	27.75	1544.01	68.3769	2388.22	28.32	1544.01	94.2168	2388.22	31.9762	1544.01	124.884	2388.22	31.4928	1544.01	75.0857	2388.22	27.1786	1544.01	52.9506	2388.22	24.9911	1544.01	74.3	2388.22	27.9156
1546.46	88.8229	2390.44	32.5114	1546.46	71.3846	2390.44	28	1546.46	68.7077	2390.44	30.07	1546.46	95.0629	2390.44	32.1726	1546.46	124.395	2390.44	32.0072	1546.46	75.85	2390.44	27.006	1546.46	52.1173	2390.44	25.0357	1546.46	75.3733	2390.44	26.3117
1548.92	90.5521	2392.65	32.8068	1548.92	70.5897	2392.65	29.2841	1548.92	68.9769	2392.65	28.26	1548.92	94.7483	2392.65	32.9702	1548.92	123.612	2392.65	31.6232	1548.92	76.9214	2392.65	29.3036	1548.92	52.3148	2392.65	24.9732	1548.92	75.1467	2392.65	27.6753
1551.37	91.6875	2394.86	29.0568	1551.37	69.5983	2394.86	29	1551.37	68.7308	2394.86	29.14	1551.37	94.6364	2394.86	31.4464	1551.37	123.435	2394.86	31.2464	1551.37	76.5786	2394.86	28.2798	1551.37	53.1235	2394.86	24.7321	1551.37	75.2067	2394.86	26.9286
1553.82	92.5833	2397.08	32.8409	1553.82	71.6923	2397.08	29.1818	1553.82	70.6154	2397.08	28.68	1553.82	96.1748	2397.08	31.744	1553.82	124.129	2397.08	30.3986	1553.82	78.5571	2397.08	27.506	1553.82	54.3333	2397.08	24.7589	1553.82	77.3933	2397.08	27.1169
1556.28	93.1875	2399.29	32.5909	1556.28	71.0085	2399.29	27.0455	1556.28	68.7462	2399.29	29.79	1556.28	96.6993	2399.29	31.7679	1556.28	125.639	2399.29	31.1739	1556.28	78.5286	2399.29	28.2798	1556.28	53.7222	2399.29	25.0089	1556.28	76.4267	2399.29	26.6883
1558.73	92.3333	2401.5	31.8977	1558.73	70.2222	2401.5	27.375	1558.73	67.6615	2401.5	28.21	1558.73	94.3357	2401.5	33.0238	1558.73	124.993	2401.5	32.6304	1558.73	77.0786	2401.5	28.2321	1558.73	52.0556	2401.5	24.1964	1558.73	75.5867	2401.5	26.8182
1561.18	89.8125	2403.71	32.4091	1561.18	68.8803	2403.71	28.3068	1561.18	68.2692	2403.71	29.51	1561.18	93.8112	2403.71	31.7619	1561.18	122.857	2403.71	31.1522	1561.18	75.0857	2403.71	26.1786	1561.18	53.0309	2403.71	24.2411	1561.18	74.5667	2403.71	26.2143
1563.63	90.6875	2405.92	31.1932	1563.63	70.6581	2405.92	30.2045	1563.63	68.6231	2405.92	30.72	1563.63	94.4266	2405.92	33.0357	1563.63	123.422	2405.92	32.0435	1563.63	75.1857	2405.92	28.0179	1563.63	52.8457	2405.92	24.9107	1563.63	76.0333	2405.92	27.8312
1566.08	90.9479	2408.13	29.4773	1566.08	69.5726	2408.13	28.4773	1566.08	68.9385	2408.13	28.26	1566.08	94.4056	2408.13	31.5417	1566.08	120.17	2408.13	31.2464	1566.08	77.1286	2408.13	28.9345	1566.08	52.2593	2408.13	24.9375	1566.08	74.4333	2408.13	26.9156
1568.53	90.9062	2410.34	31.0682	1568.53	69.9402	2410.34	28.9659	1568.53	67.9615	2410.34	29.97	1568.53	93.9301	2410.34	31.5417	1568.53	122.245	2410.34	32.4493	1568.53	76.2857	2410.34	27.5893	1568.53	53.4506	2410.34	24.1518	1568.53	75.46	2410.34	26.4156
1570.98	90.6979	2412.55	31	1570.98	70.6923	2412.55	28.3295	1570.98	69.7846	2412.55	30.04	1570.98	94.7692	2412.55	31.8571	1570.98	121.293	2412.55	30.8333	1570.98	75.0929	2412.55	27.4464	1570.98	52.5123	2412.55	24.7054	1570.98	74.16	2412.55	28.5065
1573.42	92.4375	2414.76	32.3977	1573.42	72.3504	2414.76	27.2841	1573.42	70.4	2414.76	29.12	1573.42	94.1259	2414.76	31.6131	1573.42	122.286	2414.76	31.1449	1573.42	77.2143	2414.76	29.5179	1573.42	51.7531	2414.76	23.9375	1573.42	76.02	2414.76	28.2078
1575.87	92.1146	2416.96	31.9659	1575.87	69.5641	2416.96	27.9886	1575.87	70.6308	2416.96	26.79	1575.87	94.4336	2416.96	32.2381	1575.87	125.122	2416.96	32.058	1575.87	76.75	2416.96	28.0357	1575.87	52.5185	2416.96	25.6696	1575.87	76.42	2416.96	27.7208
1578.32	94.1354	2419.17	31.7614	1578.32	71.9145	2419.17	28.8523	1578.32	71.3308	2419.17	29.4	1578.32	97.5455	2419.17	31.8988	1578.32	123.701	2419.17	32.5	1578.32	77.4	2419.17	26.8214	1578.32	53.2037	2419.17	24.5714	1578.32	77.3667	2419.17	27.7078
1580.76	96.7188	2421.38	30.6818	1580.76	75.0513	2421.38	28.8977	1580.76	72.9	2421.38	29.31	1580.76	100.154	2421.38	30.8988	1580.76	124.776	2421.38	31.0362	1580.76	78.5286	2421.38	27.8333	1580.76	54.1975	2421.38	26.1696	1580.76	77.8467	2421.38	28.7013
1583.21	98.7812	2423.58	30.9659	1583.21	75.3333	2423.58	27.875	1583.21	75.2846	2423.58	29.9	1583.21	102.133	2423.58	32.2143	1583.21	127.878	2423.58	31.9348	1583.21	84.1643	2423.58	29.4286	1583.21	55.9691	2423.58	24.9554	1583.21	78.2	2423.58	26.3701
1585.65	96.3125	2425.78	31.9659	1585.65	75.6923	2425.78	27.0455	1585.65	75.4	2425.78	27.84	1585.65	102.455	2425.78	30.5952	1585.65	126.272	2425.78	31.3406	1585.65	79.6929	2425.78	27.5417	1585.65	54.0802	2425.78	25.4107	1585.65	78.96	2425.78	27.2597
1588.09	96.7188	2427.99	31.7159	1588.09	75.4615	2427.99	29.3068	1588.09	74.5	2427.99	28.11	1588.09	99.2517	2427.99	32.75	1588.09	124.66	2427.99	31.8043	1588.09	79.8571	2427.99	28.5238	1588.09	54.8333	2427.99	25.4286	1588.09	77.7	2427.99	26.9545
1590.54	97.0833	2430.19	29.6136	1590.54	75.9829	2430.19	28.8636	1590.54	74.5923	2430.19	28.71	1590.54	100.699	2430.19	32.0238	1590.54	126.483	2430.19	32.2174	1590.54	79.5286	2430.19	28.494	1590.54	53.858	2430.19	24.2411	1590.54	77.22	2430.19	27.2078
1592.98	99.8333	2432.39	31.6477	1592.98	77.1966	2432.39	29.3636	1592.98	77.8462	2432.39	27.27	1592.98	102.755	2432.39	31.6071	1592.98	127.238	2432.39	31.0652	1592.98	84.5857	2432.39	28.2679	1592.98	55.6728	2432.39	25.4643	1592.98	79.7667	2432.39	27.3247
1595.42	104.771	2434.6	32.1477	1595.42	82.8889	2434.6	28.3636	1595.42	81.7923	2434.6	27.9	1595.42	107.07	2434.6	30.3988	1595.42	128.476	2434.6	31.9565	1595.42	84.3714	2434.6	27.1607	1595.42	56.6111	2434.6	23.8929	1595.42	81.36	2434.6	27.6558
1597.86	115.573	2436.8	32.1136	1597.86	91.9658	2436.8	29.5909	1597.86	90.5	2436.8	28.45	1597.86	116.427	2436.8	32.0655	1597.86	134.32	2436.8	31.8261	1597.86	93.0857	2436.8	28.3929	1597.86	60.5432	2436.8	23.7946	1597.86	87.0867	2436.8	27.6169
1600.3	126.969	2439	30.8864	1600.3	103.479	2439	26.8523	1600.3	99.7	2439	29.74	1600.3	127.888	2439	32.5952	1600.3	140.871	2439	32.5725	1600.3	102.329	2439	28.0833	1600.3	64.6605	2439	25.125	1600.3	92.8	2439	28.461
1602.74	125.062	2441.2	33.0341	1602.74	102	2441.2	29.7273	1602.74	98.6769	2441.2	29.23	1602.74	127.14	2441.2	31.744	1602.74	142.224	2441.2	32.2391	1602.74	99.7286	2441.2	26.756	1602.74	64.0617	2441.2	25.0357	1602.74	92.62	2441.2	27.8961
1605.18	112.583	2443.4	31.875	1605.18	91.0684	2443.4	27.9318	1605.18	86.6385	2443.4	30.19	1605.18	115.629	2443.4	30.744	1605.18	134.68	2443.4	31.7246	1605.18	91.4929	2443.4	27.7143	1605.18	60.1111	2443.4	25.25	1605.18	86.9667	2443.4	27.4675
1607.61	102.344	2445.6	32.2273	1607.61	77.5556	2445.6	30.0114	1607.61	78.8615	2445.6	28.96	1607.61	104.888	2445.6	32.5536	1607.61	128.585	2445.6	31.2971	1607.61	83.8214	2445.6	28.494	1607.61	57.2654	2445.6	25.3036	1607.61	80.3467	2445.6	26.8312
1610.05	94.0104	2447.8	30.3977	1610.05	73.8632	2447.8	29.3295	1610.05	73.0769	2447.8	30.36	1610.05	98.8462	2447.8	32.5417	1610.05	123.014	2447.8	31.2754	1610.05	78.8929	2447.8	27.244	1610.05	54.2654	2447.8	24.6875	1610.05	77.6933	2447.8	27.1234
1612.48	93.5104	2449.99	32.2159	1612.48	71.6923	2449.99	28.9432	1612.48	71.5462	2449.99	28.96	1612.48	95.4126	2449.99	32.7202	1612.48	122.898	2449.99	30.7754	1612.48	76.4714	2449.99	28.2738	1612.48	53.0309	2449.99	23.6696	1612.48	77.0867	2449.99	27.9935
1614.92	91.9688	2452.19	31.2386	1614.92	71.2991	2452.19	28.3523	1614.92	70.6385	2452.19	28.9	1614.92	95.4126	2452.19	31.6726	1614.92	122.327	2452.19	31.8768	1614.92	77.1286	2452.19	29.1488	1614.92	52.9877	2452.19	24.6161	1614.92	75.96	2452.19	27.526
1617.35	90.8229	2454.39	30.8864	1617.35	70.2821	2454.39	28.1364	1617.35	69.6538	2454.39	28.96	1617.35	94.8881	2454.39	32.119	1617.35	120.748	2454.39	30.9638	1617.35	75.65	2454.39	27.8155	1617.35	51.6358	2454.39	26.4554	1617.35	74.5	2454.39	26.7987
1619.79	89.4062	2456.58	31.6477	1619.79	70.0855	2456.58	31.0909	1619.79	69.1	2456.58	30.93	1619.79	92.7622	2456.58	32.381	1619.79	120.061	2456.58	32.942	1619.79	74.5857	2456.58	25.6726	1619.79	52.5432	2456.58	24.8571	1619.79	74.0667	2456.58	27.6299
1622.22	89.1146	2458.78	31.7159	1622.22	68.6838	2458.78	30	1622.22	70.0385	2458.78	29.18	1622.22	92.1119	2458.78	31.9345	1622.22	118.905	2458.78	32.6232	1622.22	75.55	2458.78	28.4405	1622.22	52.0864	2458.78	25.0357	1622.22	74.1733	2458.78	27.0649
1624.65	89.5625	2460.97	31.3068	1624.65	69.7436	2460.97	27.7841	1624.65	65.7769	2460.97	28.24	1624.65	91.9441	2460.97	32.4226	1624.65	120.204	2460.97	32.3188	1624.65	75.35	2460.97	28.2738	1624.65	51.2531	2460.97	25.2054	1624.65	73.08	2460.97	26.2338
1627.08	89.0417	2463.16	31.2955	1627.08	67.0427	2463.16	30.5227	1627.08	66.5769	2463.16	27.6	1627.08	91.965	2463.16	32.0893	1627.08	118.585	2463.16	31.7754	1627.08	72.6	2463.16	27.8393	1627.08	52.0062	2463.16	23.8125	1627.08	72.6867	2463.16	27.1494
1629.52	87.25	2465.36	30.7955	1629.52	67.5641	2465.36	28.7273	1629.52	67.8308	2465.36	30.34	1629.52	91.3357	2465.36	31.7976	1629.52	120	2465.36	31.6884	1629.52	72.5429	2465.36	27.9821	1629.52	51.4321	2465.36	24.0268	1629.52	74	2465.36	26.4026
1631.95	89.8021	2467.55	31.3864	1631.95	68.5128	2467.55	29.2955	1631.95	68.0846	2467.55	29.61	1631.95	91.7832	2467.55	32.6071	1631.95	118.782	2467.55	32.0507	1631.95	73.9214	2467.55	29.2381	1631.95	50.0741	2467.55	24.5536	1631.95	73.4733	2467.55	28.026
1634.37	85.5521	2469.74	33	1634.37	67.5128	2469.74	28.9773	1634.37	65.3385	2469.74	29.45	1634.37	90.972	2469.74	31.4345	1634.37	118.129	2469.74	30.913	1634.37	73.9714	2469.74	28.5595	1634.37	50.2469	2469.74	24.9732	1634.37	71.5667	2469.74	27.4545
1636.8	86.5312	2471.93	31.4091	1636.8	67.8974	2471.93	29.5227	1636.8	66.6692	2471.93	28.96	1636.8	89.3846	2471.93	30.8452	1636.8	118.32	2471.93	29.9565	1636.8	73.2643	2471.93	27.5655	1636.8	51.6605	2471.93	24.9464	1636.8	73.42	2471.93	26.5779
1639.23	87.7292	2474.12	29.5795	1639.23	68	2474.12	28.3409	1639.23	65.2769	2474.12	28.97	1639.23	91.4266	2474.12	31.0476	1639.23	117.558	2474.12	32.1159	1639.23	74.1	2474.12	27.2024	1639.23	50.8457	2474.12	25.7143	1639.23	72.14	2474.12	26.4026
1641.66	87.125	2476.31	30.7045	1641.66	67.2564	2476.31	27.8523	1641.66	64.5	2476.31	27.91	1641.66	89.8531	2476.31	33.0833	1641.66	117.966	2476.31	32.7681	1641.66	72.9357	2476.31	28.3274	1641.66	49.6235	2476.31	24.6518	1641.66	71.2067	2476.31	28
1644.08	86.6667	2478.5	31.0455	1644.08	66.5983	2478.5	29.3636	1644.08	66.9385	2478.5	29.48	1644.08	88.9021	2478.5	31.4881	1644.08	116.306	2478.5	31.413	1644.08	73.3	2478.5	25.7024	1644.08	50.784	2478.5	25.2589	1644.08	72.58	2478.5	27.3766
1646.51	86.0625	2480.69	32.9545	1646.51	66.9145	2480.69	28.2727	1646.51	65.9462	2480.69	29.25	1646.51	89.3706	2480.69	31.6071	1646.51	115.721	2480.69	32.5362	1646.51	70.9429	2480.69	28.6607	1646.51	49.4753	2480.69	24.4107	1646.51	71.7667	2480.69	27.2208
1648.93	86.3646	2482.88	29.8977	1648.93	67.7521	2482.88	29.1818	1648.93	63.8923	2482.88	27.73	1648.93	88.1399	2482.88	32.3929	1648.93	115.714	2482.88	31.7681	1648.93	71.7786	2482.88	28.1488	1648.93	49.2099	2482.88	25.0714	1648.93	70.76	2482.88	27.2338
1651.36	86.5521	2485.07	31.7727	1651.36	65.0513	2485.07	28.8068	1651.36	66.2308	2485.07	27.75	1651.36	88.4755	2485.07	32.6905	1651.36	116.537	2485.07	32.6957	1651.36	71.4286	2485.07	28.0179	1651.36	49.2222	2485.07	24.0625	1651.36	71.0133	2485.07	26.4351
1653.78	87.1979	2487.26	31.6932	1653.78	66.735	2487.26	28.4318	1653.78	63.6692	2487.26	29.17	1653.78	89.4965	2487.26	31.7857	1653.78	113.19	2487.26	31.2899	1653.78	71.3857	2487.26	27.7738	1653.78	48.2901	2487.26	24.9554	1653.78	70.0267	2487.26	27.487
1656.21	83.8646	2489.44	30.7386	1656.21	64.9402	2489.44	28.1705	1656.21	65.4846	2489.44	28.29	1656.21	88.0909	2489.44	30.8274	1656.21	114.884	2489.44	32.4203	1656.21	71.7286	2489.44	28.3333	1656.21	49.2963	2489.44	24.4911	1656.21	71.4533	2489.44	28.2143
1658.63	85.4583	2491.63	30.9545	1658.63	64.7265	2491.63	26.7614	1658.63	63.6385	2491.63	29.71	1658.63	88.2727	2491.63	32.3333	1658.63	115.728	2491.63	32.3406	1658.63	72.0286	2491.63	27.9702	1658.63	48.8333	2491.63	24.4107	1658.63	71.1267	2491.63	26.7922
1661.05	86.2188	2493.81	32.5455	1661.05	64.5897	2493.81	28.4659	1661.05	63.7154	2493.81	29.3	1661.05	87.5804	2493.81	32.6071	1661.05	113.898	2493.81	32.8261	1661.05	68.9286	2493.81	27.7262	1661.05	48.9691	2493.81	25.1786	1661.05	70.9333	2493.81	26.3636
1663.47	83.125	2496	32.5682	1663.47	64.8632	2496	28.7159	1663.47	63.8692	2496	29.23	1663.47	87.5105	2496	32.0536	1663.47	113.327	2496	32.3116	1663.47	70.65	2496	28	1663.47	50.2346	2496	25.6518	1663.47	70	2496	28.0779
1665.89	85.8229	2498.18	31.3636	1665.89	63.6923	2498.18	27.6932	1665.89	63.7231	2498.18	29.12	1665.89	87.6014	2498.18	32.4702	1665.89	113.456	2498.18	30.9928	1665.89	71.3143	2498.18	27.7024	1665.89	49.8827	2498.18	24.0625	1665.89	70.1067	2498.18	26.6429
1668.31	84.3854	2500.36	31.1932	1668.31	64.8034	2500.36	29	1668.31	64.3462	2500.36	29.21	1668.31	86.3846	2500.36	31.6071	1668.31	112.884	2500.36	31.1739	1668.31	70.0786	2500.36	26.6548	1668.31	49.0741	2500.36	24.0089	1668.31	69.4	2500.36	26.6364
1670.73	85.125	2502.55	33.3977	1670.73	64.8803	2502.55	28.625	1670.73	63.1769	2502.55	29.1	1670.73	86.4615	2502.55	31.9643	1670.73	113.612	2502.55	31.2681	1670.73	69.75	2502.55	28.1607	1670.73	47.4691	2502.55	25.375	1670.73	70.0667	2502.55	28.0325
1673.14	82.9062	2504.73	30.0795	1673.14	62.1966	2504.73	27.8977	1673.14	62.6769	2504.73	28.99	1673.14	87.6573	2504.73	32.4405	1673.14	112.435	2504.73	32.4638	1673.14	70.1071	2504.73	29.119	1673.14	47.0432	2504.73	25.3482	1673.14	69.4267	2504.73	27.039
1675.56	83.4062	2506.91	31.2614	1675.56	63.5043	2506.91	28.9545	1675.56	63.1615	2506.91	28.56	1675.56	86.5175	2506.91	31.9524	1675.56	112.347	2506.91	32.1957	1675.56	71.1714	2506.91	27.4405	1675.56	47.3827	2506.91	26.3661	1675.56	68.84	2506.91	26.2078
1677.98	83	2509.09	33.3636	1677.98	65.7692	2509.09	27.875	1677.98	64.4846	2509.09	29.99	1677.98	85.9301	2509.09	30.6845	1677.98	113.463	2509.09	30.7464	1677.98	69.8	2509.09	27.8274	1677.98	47.4506	2509.09	24.5893	1677.98	69.1933	2509.09	27.4545
1680.39	82.8333	2511.27	32.2273	1680.39	63.3077	2511.27	27.4091	1680.39	64.4	2511.27	29.55	1680.39	87.7902	2511.27	32.1667	1680.39	111.993	2511.27	32.0145	1680.39	69.1429	2511.27	29.2024	1680.39	47.2284	2511.27	24.7232	1680.39	68.7267	2511.27	26.8377
1682.81	84.0104	2513.45	29.3295	1682.81	63.9231	2513.45	28.2955	1682.81	61.8462	2513.45	28.21	1682.81	86.1958	2513.45	32.3869	1682.81	111.252	2513.45	31.0652	1682.81	69.6143	2513.45	27.8929	1682.81	47.6852	2513.45	24.3393	1682.81	67.6	2513.45	26.2403
1685.22	83.5312	2515.63	31.8295	1685.22	64.0769	2515.63	29.1477	1685.22	61.7231	2515.63	30.05	1685.22	86.2797	2515.63	31.619	1685.22	111.565	2515.63	31.413	1685.22	69.5357	2515.63	28.8452	1685.22	47.0926	2515.63	25	1685.22	68.3	2515.63	25.9935
1687.64	80.6771	2517.81	33	1687.64	62.5214	2517.81	29.7614	1687.64	61.9538	2517.81	28.91	1687.64	84.3217	2517.81	31.7202	1687.64	111.864	2517.81	31.4783	1687.64	68.4143	2517.81	28.4464	1687.64	47.6481	2517.81	26.4196	1687.64	66.4133	2517.81	27.3701
1690.05	81.0729	2519.99	29.5682	1690.05	61.5983	2519.99	29.4545	1690.05	60.7923	2519.99	29.31	1690.05	84.9301	2519.99	31.9702	1690.05	111.571	2519.99	32.1667	1690.05	67.8429	2519.99	28.8869	1690.05	46.3148	2519.99	26.0625	1690.05	67.6	2519.99	27.1104
1692.46	80	2522.16	31.1818	1692.46	60.8291	2522.16	29.5455	1692.46	61.5154	2522.16	29.72	1692.46	83.4406	2522.16	32.1786	1692.46	110.68	2522.16	31.8261	1692.46	68.6643	2522.16	26.875	1692.46	46.6728	2522.16	24.4107	1692.46	67	2522.16	25.9675
1694.87	80.6875	2524.34	33.8068	1694.87	61.8803	2524.34	31.5227	1694.87	62.1308	2524.34	30.87	1694.87	84.5594	2524.34	30.8929	1694.87	110.367	2524.34	30.9855	1694.87	67.0929	2524.34	28.3929	1694.87	46.4877	2524.34	25.1875	1694.87	67.4133	2524.34	27.513
1697.28	80.4062	2526.51	31.0114	1697.28	62.547	2526.51	27.5455	1697.28	60.7769	2526.51	29.56	1697.28	83.5594	2526.51	33.0536	1697.28	109.701	2526.51	33.7391	1697.28	68.3714	2526.51	28.9821	1697.28	46.5432	2526.51	25.5625	1697.28	67.7667	2526.51	26.2208
1699.69	79.3958	2528.69	32.1136	1699.69	62.1026	2528.69	29.1364	1699.69	60.2	2528.69	28.58	1699.69	83.1818	2528.69	32.5357	1699.69	109.735	2528.69	32.913	1699.69	67	2528.69	28.3274	1699.69	45.0556	2528.69	25.7143	1699.69	65.7	2528.69	27.6883
1702.1	78.9271	2530.86	31.5568	1702.1	61.2051	2530.86	29.1364	1702.1	60.0846	2530.86	30.27	1702.1	83.3706	2530.86	32.244	1702.1	109.497	2530.86	32.5507	1702.1	66.5	2530.86	27.6845	1702.1	46.1173	2530.86	25.9107	1702.1	66.0467	2530.86	28.0325
1704.51	78.5	2533.04	32.5114	1704.51	60.1795	2533.04	29.5682	1704.51	59.2692	2533.04	30.82	1704.51	81.7413	2533.04	32.625	1704.51	107.17	2533.04	32.2609	1704.51	66.8429	2533.04	29.8512	1704.51	46.5247	2533.04	26.4464	1704.51	65.66	2533.04	28.6234
1706.92	79.75	2535.21	31.3409	1706.92	58.641	2535.21	29.3864	1706.92	59.8385	2535.21	30.56	1706.92	81.8741	2535.21	33.0952	1706.92	109.925	2535.21	32.4638	1706.92	65.8357	2535.21	29.131	1706.92	44.7037	2535.21	25.7411	1706.92	64.3667	2535.21	27.1364
1709.32	80.1667	2537.38	31.9659	1709.32	60.9744	2537.38	29.8295	1709.32	60.2	2537.38	30.38	1709.32	81.6434	2537.38	32.5238	1709.32	108.306	2537.38	33.7536	1709.32	65.0643	2537.38	27.3452	1709.32	45.7037	2537.38	26.1607	1709.32	65.4933	2537.38	27.7273
1711.73	79.1458	2539.56	33.8068	1711.73	60.5128	2539.56	29.7614	1711.73	60.0462	2539.56	30.74	1711.73	83.007	2539.56	32.494	1711.73	107.687	2539.56	32.942	1711.73	65.9143	2539.56	27.9821	1711.73	44.4938	2539.56	26.6071	1711.73	64.0667	2539.56	28.5779
1714.13	78.1771	2541.73	33.4545	1714.13	59.0513	2541.73	30.1591	1714.13	59.0308	2541.73	29.94	1714.13	82.7273	2541.73	33.994	1714.13	109.034	2541.73	33.1232	1714.13	67.4857	2541.73	29.5595	1714.13	44.3272	2541.73	25.5714	1714.13	65.0867	2541.73	29.2208
1716.54	79	2543.9	33.4545	1716.54	59.3248	2543.9	30.5568	1716.54	60.1846	2543.9	30.77	1716.54	80.5175	2543.9	33.2798	1716.54	107.279	2543.9	32.8406	1716.54	64.4857	2543.9	27.9583	1716.54	45.4568	2543.9	26.1786	1716.54	64.96	2543.9	28.474
1718.94	78.2188	2546.07	34.5227	1718.94	60.3419	2546.07	32.2614	1718.94	59.1077	2546.07	32.25	1718.94	82.028	2546.07	33.25	1718.94	106.578	2546.07	33.8188	1718.94	64.9643	2546.07	28.4702	1718.94	45.1481	2546.07	26.5982	1718.94	65.9	2546.07	27.6948
1721.35	77.0521	2548.24	33.8409	1721.35	58.5812	2548.24	28.1023	1721.35	58.3308	2548.24	30.33	1721.35	81.9021	2548.24	35.1071	1721.35	107.204	2548.24	34.5725	1721.35	66.2929	2548.24	29.8036	1721.35	41.9321	2548.24	26.0982	1721.35	64.5	2548.24	29.4156
1723.75	76.4062	2550.41	33.9773	1723.75	57.0171	2550.41	30.625	1723.75	58.1	2550.41	30.48	1723.75	80.0769	2550.41	35.3214	1723.75	107.503	2550.41	33.8768	1723.75	65.7214	2550.41	29.756	1723.75	44.1111	2550.41	25.4107	1723.75	63.7733	2550.41	29.5519
1726.15	78.1042	2552.58	34.8409	1726.15	58.4444	2552.58	30.125	1726.15	58.2308	2552.58	33.64	1726.15	79.993	2552.58	35.8929	1726.15	106.823	2552.58	35.558	1726.15	63.6357	2552.58	29.619	1726.15	44.6543	2552.58	25.7589	1726.15	63.3533	2552.58	29.7338
1728.55	78.3229	2554.74	37.2045	1728.55	59.1795	2554.74	31.9886	1728.55	58.8615	2554.74	33.29	1728.55	79.9231	2554.74	35.6964	1728.55	105.762	2554.74	34.4493	1728.55	64.3786	2554.74	32.4524	1728.55	44.3457	2554.74	26.2232	1728.55	63.6	2554.74	31.2532
1730.95	77.5938	2556.91	37.3977	1730.95	57.7607	2556.91	32.6023	1730.95	57.5846	2556.91	33.56	1730.95	79.4266	2556.91	38.2083	1730.95	104.837	2556.91	37.5362	1730.95	64.5571	2556.91	31.2619	1730.95	43.3951	2556.91	27.8482	1730.95	62.9333	2556.91	31.974
1733.35	76.75	2559.08	38.2159	1733.35	58.2308	2559.08	33.9318	1733.35	58.6769	2559.08	36.08	1733.35	78.986	2559.08	38.9464	1733.35	105.02	2559.08	37.8841	1733.35	64.6286	2559.08	32.0774	1733.35	43.0494	2559.08	27.5804	1733.35	61.98	2559.08	31.4805
1735.75	77.3021	2561.24	40.7386	1735.75	60.4957	2561.24	35.4318	1735.75	57.5154	2561.24	38.74	1735.75	77.7622	2561.24	38.1726	1735.75	104.408	2561.24	38.1159	1735.75	63.6143	2561.24	33.4286	1735.75	42.4691	2561.24	28.4911	1735.75	62.3933	2561.24	32.6948
1738.15	76.9688	2563.41	39.4773	1738.15	58.9145	2563.41	35.9773	1738.15	55.9231	2563.41	35.61	1738.15	78.7692	2563.41	40.75	1738.15	105.306	2563.41	40.2536	1738.15	63.5143	2563.41	34.6131	1738.15	42.5185	2563.41	29.7857	1738.15	63.1	2563.41	34.8896
1740.55	75.6771	2565.57	42.9432	1740.55	57.1111	2565.57	36.8977	1740.55	55.5308	2565.57	37.78	1740.55	78.9021	2565.57	43.2202	1740.55	104.796	2565.57	40.8913	1740.55	63.5	2565.57	34.119	1740.55	44.142	2565.57	29.0268	1740.55	63.0733	2565.57	34.4221
1742.94	76.3438	2567.74	43.2273	1742.94	58.6325	2567.74	37.5114	1742.94	58.1462	2567.74	39.93	1742.94	78.7692	2567.74	43.2024	1742.94	105.837	2567.74	41.4058	1742.94	63.7214	2567.74	34.0179	1742.94	42.8148	2567.74	30	1742.94	62.4	2567.74	35.3896
1745.34	77	2569.9	44.5909	1745.34	58.1709	2569.9	38.5909	1745.34	56.6308	2569.9	37.64	1745.34	78.4056	2569.9	43.25	1745.34	105.231	2569.9	42.6377	1745.34	64.9714	2569.9	36.0833	1745.34	42.463	2569.9	29.2321	1745.34	61.26	2569.9	36.9286
1747.74	75.5625	2572.06	43.7614	1747.74	55.7863	2572.06	38.2273	1747.74	57.5385	2572.06	40.69	1747.74	79.5315	2572.06	45.4345	1747.74	103.891	2572.06	43.7101	1747.74	62.7	2572.06	35.869	1747.74	43.2407	2572.06	31.2054	1747.74	62.42	2572.06	35.4545
1750.13	76.375	2574.23	44.9659	1750.13	56.3504	2574.23	38.1364	1750.13	55.6308	2574.23	39.1	1750.13	78.8252	2574.23	42.8631	1750.13	103.633	2574.23	40.942	1750.13	62.2	2574.23	33.5238	1750.13	43.4198	2574.23	30.4821	1750.13	63.1733	2574.23	34.2338
1752.53	76	2576.39	41.8409	1752.53	57.3248	2576.39	36.2727	1752.53	55.5385	2576.39	37.58	1752.53	78.1049	2576.39	40.3333	1752.53	102.986	2576.39	38.5217	1752.53	62.1929	2576.39	34.9226	1752.53	42.7716	2576.39	29.5089	1752.53	60.86	2576.39	33.6883
1754.92	75.7292	2578.55	37.9886	1754.92	56.7265	2578.55	35.2273	1754.92	56.7923	2578.55	35.69	1754.92	78.1538	2578.55	40.3988	1754.92	104.476	2578.55	38.6014	1754.92	63.6143	2578.55	34.25	1754.92	42.0247	2578.55	29.2143	1754.92	61.8	2578.55	33.2662
1757.31	75.9583	2580.71	37.7159	1757.31	56.4274	2580.71	33.5114	1757.31	55.6154	2580.71	35.78	1757.31	77.7832	2580.71	37.8214	1757.31	102.231	2580.71	37.587	1757.31	62.6286	2580.71	31.6845	1757.31	43.4259	2580.71	27.5357	1757.31	61.98	2580.71	32.526
1759.7	75.1771	2582.87	35.7045	1759.7	57.1026	2582.87	32.1591	1759.7	54.8231	2582.87	34.96	1759.7	76.9231	2582.87	36.1548	1759.7	102.993	2582.87	35.6304	1759.7	60.9429	2582.87	30.5893	1759.7	42.7222	2582.87	27.8125	1759.7	61.3933	2582.87	29.8442
1762.09	75.3125	2585.03	35.4659	1762.09	57.3333	2585.03	33.0682	1762.09	59.4	2585.03	31.55	1762.09	78.5385	2585.03	36.2798	1762.09	102.544	2585.03	34.1884	1762.09	62.75	2585.03	31.1488	1762.09	42.6914	2585.03	27.375	1762.09	61.2933	2585.03	30.0779
1764.48	73.1875	2587.19	34.4432	1764.48	55.5214	2587.19	31.6023	1764.48	57.6538	2587.19	32.37	1764.48	77.9091	2587.19	35.8095	1764.48	101.864	2587.19	34.9638	1764.48	60.8643	2587.19	29.2798	1764.48	41.784	2587.19	27.4018	1764.48	60.1	2587.19	30.4221
1766.87	74.4167	2589.35	34.7727	1766.87	56.3419	2589.35	32.5795	1766.87	55.5923	2589.35	33.84	1766.87	77.5105	2589.35	34.2262	1766.87	102.449	2589.35	34.6232	1766.87	60.4143	2589.35	29.5536	1766.87	42.284	2589.35	26.9732	1766.87	61.1	2589.35	29.8896
1769.26	72.6354	2591.5	34.3864	1769.26	55.8889	2591.5	31	1769.26	55.7154	2591.5	30.71	1769.26	76.7692	2591.5	32.4048	1769.26	101.136	2591.5	32.4565	1769.26	61.75	2591.5	30.7619	1769.26	42.9012	2591.5	26.2857	1769.26	61.0533	2591.5	29.4026
1771.65	74.6042	2593.66	33.0568	1771.65	56.094	2593.66	30.2727	1771.65	55.0538	2593.66	30.7	1771.65	76.8741	2593.66	34.0833	1771.65	102.041	2593.66	33.2029	1771.65	61.3357	2593.66	29.3869	1771.65	41.1235	2593.66	25.7232	1771.65	61.6333	2593.66	28.8701
1774.04	73.3229	2595.82	32.5909	1774.04	56.0513	2595.82	31.5682	1774.04	54.8154	2595.82	28.88	1774.04	76.3427	2595.82	32.5774	1774.04	100.537	2595.82	32.8188	1774.04	60.1714	2595.82	28.0595	1774.04	42.6481	2595.82	26.6696	1774.04	60.34	2595.82	27.9545
1776.43	75.3646	2597.97	33.5455	1776.43	58.0085	2597.97	29.8295	1776.43	54.9923	2597.97	31.93	1776.43	75.7692	2597.97	33.25	1776.43	101.782	2597.97	32.4493	1776.43	61.0929	2597.97	28.4524	1776.43	41.0864	2597.97	26.1696	1776.43	59.8333	2597.97	28.7532
1778.81	73.0521	2600.13	33.7955	1778.81	53.7521	2600.13	28.5682	1778.81	54.4615	2600.13	30.06	1778.81	77.3636	2600.13	33.5655	1778.81	101.19	2600.13	32.2319	1778.81	61.55	2600.13	29.0119	1778.81	41.2469	2600.13	25.3036	1778.81	60.2133	2600.13	27.6364
1781.2	74.9688	2602.28	32.4545	1781.2	56.5641	2602.28	29.8977	1781.2	53.9846	2602.28	29.35	1781.2	75.6224	2602.28	32.9524	1781.2	100.163	2602.28	33.1014	1781.2	61.0214	2602.28	27.9881	1781.2	41.0741	2602.28	25.8036	1781.2	59.4267	2602.28	27.7532
1783.58	72.4896	2604.43	32.0227	1783.58	55.3419	2604.43	30.1364	1783.58	54.6615	2604.43	28.91	1783.58	75.4825	2604.43	32.3869	1783.58	99.8367	2604.43	31.0362	1783.58	59.5071	2604.43	27.4762	1783.58	41.8395	2604.43	25.5714	1783.58	60.16	2604.43	28
1785.97	74	2606.59	31.5455	1785.97	56.8547	2606.59	28.8068	1785.97	54.6846	2606.59	29.94	1785.97	76.5245	2606.59	32.0893	1785.97	98.9592	2606.59	31.9565	1785.97	61.0357	2606.59	28.5119	1785.97	41.0988	2606.59	26.8393	1785.97	59.26	2606.59	28.3896
1788.35	73.2812	2608.74	30.875	1788.35	56.4957	2608.74	29.4773	1788.35	52.9	2608.74	28.57	1788.35	75.4406	2608.74	31.494	1788.35	99.5578	2608.74	31.2029	1788.35	61.6786	2608.74	27.4167	1788.35	40.9815	2608.74	25.3214	1788.35	59.84	2608.74	27.6299
1790.73	71.2396	2610.89	32.0455	1790.73	54.7265	2610.89	31.5795	1790.73	54.0769	2610.89	29.12	1790.73	75.1399	2610.89	32.0536	1790.73	100.85	2610.89	32.2391	1790.73	60.3571	2610.89	27.2321	1790.73	41.8025	2610.89	25.2143	1790.73	59.4133	2610.89	26.8117
1793.12	73.0729	2613.04	31.2045	1793.12	57.4017	2613.04	30.2273	1793.12	54.9154	2613.04	30.27	1793.12	74.0839	2613.04	32.9524	1793.12	99.0272	2613.04	31.8551	1793.12	60.9286	2613.04	27.1667	1793.12	41.3519	2613.04	24.9464	1793.12	59.74	2613.04	28.0649
1795.5	72.8125	2615.19	30.7159	1795.5	54.9915	2615.19	28.8864	1795.5	53.9308	2615.19	29.88	1795.5	75.6014	2615.19	31.6607	1795.5	97.5714	2615.19	30.6667	1795.5	60.5357	2615.19	28.0119	1795.5	40.8704	2615.19	25.8482	1795.5	58.7	2615.19	26.6818
1797.88	72.5312	2617.34	31.2045	1797.88	54.8291	2617.34	29.4886	1797.88	53.6846	2617.34	29.05	1797.88	75.6783	2617.34	30.9643	1797.88	100.313	2617.34	31.1667	1797.88	60.1929	2617.34	27.75	1797.88	41.1296	2617.34	25.0714	1797.88	60.0267	2617.34	26.8182
1800.26	71.1562	2619.49	31.7273	1800.26	55.1453	2619.49	28.2273	1800.26	54.5	2619.49	30.45	1800.26	75.3147	2619.49	31.994	1800.26	97.6122	2619.49	32	1800.26	59.9357	2619.49	28.2024	1800.26	40.821	2619.49	23.8304	1800.26	59.7733	2619.49	27.4481
1802.64	73.8646	2621.64	31.5341	1802.64	54.7179	2621.64	28.3636	1802.64	52.9615	2621.64	29.27	1802.64	74.6364	2621.64	31.2798	1802.64	97.102	2621.64	30.4565	1802.64	60.8143	2621.64	28.8571	1802.64	41.0247	2621.64	25.6964	1802.64	58.9133	2621.64	26.2857
1805.02	71.5208	2623.79	30.8295	1805.02	53.7436	2623.79	30.1136	1805.02	54.8538	2623.79	29.57	1805.02	75.2098	2623.79	32.4345	1805.02	98.1429	2623.79	31.8261	1805.02	58.8357	2623.79	26.9762	1805.02	41.1605	2623.79	25.8304	1805.02	58.2533	2623.79	27.2532
1807.39	71.0833	2625.94	31.0568	1807.39	54.6325	2625.94	29.1023	1807.39	54.2462	2625.94	29	1807.39	75.0839	2625.94	31.2738	1807.39	98.6531	2625.94	29.8261	1807.39	59.7929	2625.94	26.881	1807.39	40.0802	2625.94	23.8839	1807.39	58.0867	2625.94	26.5844
1809.77	71.1042	2628.08	32.5795	1809.77	56.1368	2628.08	29.5682	1809.77	53.4923	2628.08	28.36	1809.77	74.7762	2628.08	32.119	1809.77	97.7415	2628.08	31.7029	1809.77	59.1429	2628.08	27.9762	1809.77	40.2469	2628.08	25.375	1809.77	58.9333	2628.08	26.6948
1812.15	72.4792	2630.23	32.0909	1812.15	53.0085	2630.23	27.6705	1812.15	55.0538	2630.23	28.31	1812.15	75.3077	2630.23	30.9821	1812.15	97.5578	2630.23	31.9348	1812.15	60.2786	2630.23	28.5655	1812.15	39.9259	2630.23	24.8571	1812.15	57.84	2630.23	27.1818
1814.52	72.1562	2632.38	30.6932	1814.52	53.4615	2632.38	28.9091	1814.52	53.9308	2632.38	29.31	1814.52	75.042	2632.38	31.619	1814.52	98.4286	2632.38	30.4203	1814.52	59.9857	2632.38	25.994	1814.52	41.0309	2632.38	23.8125	1814.52	58.4733	2632.38	27.1948
1816.9	70.9375	2634.52	30.7614	1816.9	55.2137	2634.52	28.8068	1816.9	53.8538	2634.52	29.02	1816.9	74.9161	2634.52	30.8929	1816.9	98.3673	2634.52	29.8551	1816.9	58.9143	2634.52	27.119	1816.9	40.4074	2634.52	25.4554	1816.9	58.7667	2634.52	25.6623
1819.27	71.1354	2636.67	31.5227	1819.27	54.8462	2636.67	29.3864	1819.27	53.5385	2636.67	28.59	1819.27	74.3287	2636.67	32.1845	1819.27	99.6871	2636.67	31.087	1819.27	60.3929	2636.67	28.9702	1819.27	40.0309	2636.67	24.5	1819.27	58.3933	2636.67	27.7857
1821.64	70.9271	2638.81	29.9091	1821.64	54.2393	2638.81	29.7159	1821.64	53.4308	2638.81	27.97	1821.64	73.4755	2638.81	31.1369	1821.64	97.8707	2638.81	30.7174	1821.64	60.2571	2638.81	26.2857	1821.64	40.7531	2638.81	24.8125	1821.64	58.7467	2638.81	26.2273
1824.02	72.125	2640.95	31.4545	1824.02	55.8803	2640.95	29.1477	1824.02	53.5	2640.95	28.73	1824.02	73.7483	2640.95	30.5655	1824.02	99.4694	2640.95	31.3116	1824.02	57.5357	2640.95	27.5	1824.02	40.179	2640.95	25.0268	1824.02	58.04	2640.95	27.4286
1826.39	70.25	2643.1	31.5	1826.39	54.3846	2643.1	28.3068	1826.39	53.4077	2643.1	29.57	1826.39	74.3007	2643.1	31.0655	1826.39	96.7347	2643.1	31.0362	1826.39	59.0143	2643.1	28.994	1826.39	39.8395	2643.1	24.3482	1826.39	57.56	2643.1	26.2987
1828.76	70.4688	2645.24	30.6136	1828.76	54.1624	2645.24	28.0341	1828.76	53.8769	2645.24	27.78	1828.76	74.7552	2645.24	31.9524	1828.76	98.2109	2645.24	31.2174	1828.76	59.25	2645.24	27.994	1828.76	40.2407	2645.24	24.5536	1828.76	58.14	2645.24	26.2468
1831.13	70.5521	2647.38	30.4091	1831.13	54.7265	2647.38	29.6023	1831.13	52.4615	2647.38	27.53	1831.13	74.3846	2647.38	30.3274	1831.13	98.7279	2647.38	30.4275	1831.13	57.2	2647.38	25.6071	1831.13	40.9136	2647.38	24.9821	1831.13	57.5933	2647.38	25.461
1833.5	71.5521	2649.52	30.625	1833.5	54.0769	2649.52	28.4091	1833.5	52.8	2649.52	28.8	1833.5	73.3007	2649.52	30.869	1833.5	97.9728	2649.52	31.4348	1833.5	59.6643	2649.52	27.869	1833.5	40.4259	2649.52	24.2589	1833.5	58.08	2649.52	27.6364
1835.87	69.0104	2651.66	30.6591	1835.87	54.7778	2651.66	28.8068	1835.87	52.4077	2651.66	27.54	1835.87	73.9441	2651.66	31.2321	1835.87	96.8571	2651.66	31.1159	1835.87	58.9929	2651.66	27.7619	1835.87	39.7963	2651.66	23.6161	1835.87	59.7867	2651.66	27.2403
1838.24	70.9271	2653.8	31.9091	1838.24	53.735	2653.8	27.6136	1838.24	52.9385	2653.8	28.79	1838.24	73.6923	2653.8	31.2738	1838.24	98.1429	2653.8	32.058	1838.24	58.6214	2653.8	26.4881	1838.24	39.8765	2653.8	24.1964	1838.24	57.2667	2653.8	25.9156
1840.61	69.5208	2655.94	30.4659	1840.61	53.3333	2655.94	28.25	1840.61	53.5692	2655.94	28.95	1840.61	73.0769	2655.94	30.7857	1840.61	97.1837	2655.94	31.6884	1840.61	59.0786	2655.94	27.1548	1840.61	39.0185	2655.94	23.3304	1840.61	56.34	2655.94	26.1234
1842.98	69.0833	2658.08	32.2614	1842.98	53.7265	2658.08	27.2614	1842.98	52.4154	2658.08	28.49	1842.98	74.1189	2658.08	31.5476	1842.98	97.1224	2658.08	32.4348	1842.98	58.1214	2658.08	27.9702	1842.98	40.4136	2658.08	23.2321	1842.98	58.3267	2658.08	27.0519
1845.34	72.0104	2660.22	29.1136	1845.34	53.1453	2660.22	27.1591	1845.34	51.2154	2660.22	29.13	1845.34	72.4685	2660.22	31.2262	1845.34	97.6735	2660.22	31.9783	1845.34	58.0357	2660.22	26.1726	1845.34	39.8827	2660.22	23.25	1845.34	56.4333	2660.22	26.1429
1847.71	70.4271	2662.35	31.1818	1847.71	53.0256	2662.35	28.3068	1847.71	54.1462	2662.35	29.58	1847.71	71.0629	2662.35	30.3095	1847.71	96.8639	2662.35	29.7899	1847.71	58.65	2662.35	27.2143	1847.71	40.4321	2662.35	24.0357	1847.71	57.0667	2662.35	26.4675
1850.07	70.0312	2664.49	31.0227	1850.07	54.3248	2664.49	28.5909	1850.07	52.2077	2664.49	28.37	1850.07	74.6084	2664.49	30.7024	1850.07	96.8707	2664.49	30.3768	1850.07	58.8143	2664.49	27.6488	1850.07	41.0123	2664.49	25.9821	1850.07	58.3	2664.49	26.8896
1852.44	69.2917	2666.63	30.1136	1852.44	54.4188	2666.63	26.5	1852.44	52.3923	2666.63	27.84	1852.44	72.958	2666.63	30.3274	1852.44	97.7415	2666.63	29.9638	1852.44	59	2666.63	27.9226	1852.44	39.8765	2666.63	24.9464	1852.44	58.3467	2666.63	27.5455
1854.8	69.2188	2668.76	30.0227	1854.8	53.8547	2668.76	27.6136	1854.8	52.1692	2668.76	27.83	1854.8	71.0629	2668.76	29.8869	1854.8	97.551	2668.76	30.2391	1854.8	55.4857	2668.76	25.9107	1854.8	38.9136	2668.76	24.5268	1854.8	56.6333	2668.76	26.7403
1857.16	68.5208	2670.9	31.0341	1857.16	53.1538	2670.9	29.2614	1857.16	52.8538	2670.9	28.81	1857.16	72.3147	2670.9	29.875	1857.16	96.1633	2670.9	29.3333	1857.16	59.4357	2670.9	27.4524	1857.16	39.963	2670.9	24.2857	1857.16	57.9533	2670.9	26.7857
1859.53	69.375	2673.03	28.3523	1859.53	52.4188	2673.03	28.0682	1859.53	52.1	2673.03	27.31	1859.53	72.7552	2673.03	30.2083	1859.53	96.5102	2673.03	30.1232	1859.53	59.6143	2673.03	26.9286	1859.53	39.3519	2673.03	25.0714	1859.53	57.4133	2673.03	26.4416
1861.89	70.2708	2675.17	28.9886	1861.89	53.7094	2675.17	28.6818	1861.89	51.4385	2675.17	28.76	1861.89	72.2657	2675.17	30.6429	1861.89	95.6054	2675.17	32.9783	1861.89	57.6429	2675.17	25.619	1861.89	39.2531	2675.17	22.8125	1861.89	57.6933	2675.17	26.3377
1864.25	68.6354	2677.3	31.7159	1864.25	52.7094	2677.3	25.9773	1864.25	52.6077	2677.3	29	1864.25	73.2098	2677.3	30.8869	1864.25	96.1361	2677.3	30.7391	1864.25	57.05	2677.3	26.5476	1864.25	39.6296	2677.3	24.125	1864.25	56.4333	2677.3	26.5519
1866.61	68.8229	2679.43	31.9773	1866.61	52.6752	2679.43	27.375	1866.61	52.5769	2679.43	29.24	1866.61	73.2517	2679.43	30.9583	1866.61	97.415	2679.43	29.8188	1866.61	59.2	2679.43	28.75	1866.61	40.0494	2679.43	24.4554	1866.61	57.9533	2679.43	26.2208
1868.97	67.8542	2681.56	29.4886	1868.97	53.0855	2681.56	26.8295	1868.97	51.1385	2681.56	25.96	1868.97	72.2797	2681.56	30.7143	1868.97	95.517	2681.56	29.6957	1868.97	58.7143	2681.56	27.506	1868.97	39.4877	2681.56	24.0804	1868.97	55.8133	2681.56	25.6688
1871.33	69.3646	2683.69	30.3977	1871.33	53.2991	2683.69	28.25	1871.33	53.5538	2683.69	29.12	1871.33	72.5385	2683.69	31.5476	1871.33	97.3333	2683.69	30.4203	1871.33	57.45	2683.69	27.0655	1871.33	39.9691	2683.69	24.7232	1871.33	58.36	2683.69	25.9805
1873.69	69.5625	2685.83	31	1873.69	53.7436	2685.83	27.7727	1873.69	51.8462	2685.83	27.92	1873.69	72.2937	2685.83	30.0893	1873.69	95.9524	2685.83	30.0435	1873.69	57.5071	2685.83	27.1845	1873.69	38.284	2685.83	23.0536	1873.69	55.2867	2685.83	26.0714
1876.04	69.0208	2687.96	29.8977	1876.04	53.0513	2687.96	28.6705	1876.04	50.9692	2687.96	26.75	1876.04	72.972	2687.96	30.9821	1876.04	93.9864	2687.96	30.7971	1876.04	58.9714	2687.96	27.744	1876.04	38.963	2687.96	22.5	1876.04	57.7333	2687.96	26.0844
1878.4	69.8021	2690.09	31.9205	1878.4	51.547	2690.09	28.2841	1878.4	52.5615	2690.09	28.89	1878.4	71.4895	2690.09	30.6012	1878.4	95.8912	2690.09	30.6232	1878.4	58.2071	2690.09	26.5357	1878.4	38.8765	2690.09	24.3125	1878.4	56.68	2690.09	26.526
1880.76	69.7708	2692.21	30.6705	1880.76	53.6239	2692.21	28.8523	1880.76	53.3308	2692.21	29.67	1880.76	72.8322	2692.21	30.1071	1880.76	94.1497	2692.21	31.1377	1880.76	57.9	2692.21	27.631	1880.76	39.6235	2692.21	24.6071	1880.76	56.7	2692.21	27.1623
1883.11	67.3854	2694.34	30.1932	1883.11	52.4701	2694.34	28.8864	1883.11	50.8462	2694.34	26.86	1883.11	71.1399	2694.34	30.7321	1883.11	93.9524	2694.34	30.471	1883.11	59.0357	2694.34	29.119	1883.11	38.7284	2694.34	23.9018	1883.11	55.1067	2694.34	26.5779
1885.47	69.2708	2696.47	31.6818	1885.47	50.7521	2696.47	28.0455	1885.47	50.7615	2696.47	27.01	1885.47	71.2448	2696.47	31.1786	1885.47	95.1905	2696.47	29.8768	1885.47	58.6429	2696.47	27.7917	1885.47	39.0926	2696.47	24.4375	1885.47	55.8733	2696.47	25.9675
1887.82	69.3125	2698.6	33	1887.82	53.3248	2698.6	29.3182	1887.82	52.6	2698.6	28.66	1887.82	70.7972	2698.6	29.369	1887.82	94.5442	2698.6	30.7536	1887.82	56.3571	2698.6	25.6845	1887.82	39.7346	2698.6	24.5893	1887.82	55.8733	2698.6	26.6623
1890.17	70.5104	2700.72	31.8523	1890.17	52.8291	2700.72	26.4091	1890.17	51.7769	2700.72	28.31	1890.17	71.7692	2700.72	30.8571	1890.17	95.0884	2700.72	30.1884	1890.17	58.5357	2700.72	28.4702	1890.17	40.1049	2700.72	24.8929	1890.17	57.6	2700.72	25.7078
1892.53	69.3542	2702.85	29.0455	1892.53	52.7179	2702.85	27.3977	1892.53	51.8231	2702.85	28.36	1892.53	70.6294	2702.85	30.4821	1892.53	94.9592	2702.85	30.413	1892.53	57.7143	2702.85	27.1071	1892.53	38.8765	2702.85	25.1964	1892.53	55.3867	2702.85	26.7273
1894.88	69.0521	2704.98	31.1705	1894.88	51.7863	2704.98	28.2955	1894.88	51.7538	2704.98	29.44	1894.88	72.014	2704.98	32.131	1894.88	94.0884	2704.98	31.2971	1894.88	57.4214	2704.98	26.1548	1894.88	39.5926	2704.98	23.5	1894.88	56.3867	2704.98	26.8442
1897.23	68.8438	2707.1	29.4545	1897.23	53.3504	2707.1	28.7386	1897.23	50.7538	2707.1	28.52	1897.23	71.2517	2707.1	30.5714	1897.23	94.8571	2707.1	31.1884	1897.23	57.2429	2707.1	27.5655	1897.23	38.5617	2707.1	23.9286	1897.23	56.16	2707.1	27.0844
1899.58	67.3646	2709.22	29.6023	1899.58	51.2137	2709.22	28.5227	1899.58	50.5077	2709.22	26.71	1899.58	72.4056	2709.22	29.8333	1899.58	94.932	2709.22	30.6159	1899.58	58.05	2709.22	28.4226	1899.58	40.2346	2709.22	25.4732	1899.58	56.66	2709.22	27.9351
1901.93	67.125	2711.35	29.0227	1901.93	52.9316	2711.35	27.1364	1901.93	50.7692	2711.35	28.18	1901.93	70.0979	2711.35	30.5179	1901.93	93.9592	2711.35	30.9565	1901.93	57	2711.35	26.9881	1901.93	38.2469	2711.35	24.6339	1901.93	56.84	2711.35	25.6558
1904.28	68.7292	2713.47	32.7841	1904.28	53.7949	2713.47	29.7841	1904.28	50.5385	2713.47	28.94	1904.28	70.4406	2713.47	30.0833	1904.28	92.8299	2713.47	31.2391	1904.28	57.7	2713.47	26.5119	1904.28	39.5988	2713.47	24.2143	1904.28	55.0333	2713.47	27.1104
1906.63	67.9375	2715.59	31.0682	1906.63	53.1282	2715.59	27.5455	1906.63	49.8077	2715.59	27.93	1906.63	71.986	2715.59	29.6071	1906.63	94.2585	2715.59	30.9203	1906.63	57.7286	2715.59	28.506	1906.63	40.0741	2715.59	24.7232	1906.63	55.4133	2715.59	26.3182
1908.97	69.8021	2717.71	29.7841	1908.97	51.5043	2717.71	27.4886	1908.97	51.2385	2717.71	28.4	1908.97	71.1748	2717.71	30.5357	1908.97	93.517	2717.71	31.3841	1908.97	56.1214	2717.71	27.7619	1908.97	39.3086	2717.71	24.0893	1908.97	55.54	2717.71	27.5779
1911.32	70.0521	2719.84	31.4318	1911.32	53.2735	2719.84	30.375	1911.32	50.7231	2719.84	28.66	1911.32	71.028	2719.84	29.244	1911.32	93.8639	2719.84	30.8623	1911.32	54.65	2719.84	26.0595	1911.32	38.1543	2719.84	23.1964	1911.32	55.3667	2719.84	25.2922
1913.67	67.6354	2721.96	28.6477	1913.67	52.8205	2721.96	27.7045	1913.67	51.3769	2721.96	29.25	1913.67	72.1399	2721.96	30.8869	1913.67	94.0408	2721.96	30.6884	1913.67	56.2071	2721.96	27.9524	1913.67	38.5864	2721.96	24.2768	1913.67	56.0267	2721.96	27.3636
1916.01	67.6771	2724.08	30.8295	1916.01	50.8462	2724.08	27.1364	1916.01	50.4692	2724.08	27.66	1916.01	71.5944	2724.08	31.0952	1916.01	93.1905	2724.08	31.1957	1916.01	57.5143	2724.08	26.75	1916.01	37.9136	2724.08	25.0446	1916.01	56.2733	2724.08	26.3117
1918.36	68.9271	2726.2	31	1918.36	51.4444	2726.2	27.75	1918.36	50.6385	2726.2	29.41	1918.36	71.0839	2726.2	30.3214	1918.36	92.7075	2726.2	31.0435	1918.36	56.4429	2726.2	26.0952	1918.36	38.2469	2726.2	25.0893	1918.36	56.64	2726.2	26.6039
1920.7	66.6875	2728.31	31.2045	1920.7	53.3846	2728.31	28.0909	1920.7	51.7692	2728.31	28.84	1920.7	68.5944	2728.31	30.25	1920.7	92.034	2728.31	30.1957	1920.7	55.9071	2728.31	27.6429	1920.7	38.6296	2728.31	24.1964	1920.7	54.7	2728.31	28.1623
1923.05	67.6875	2730.43	29.4659	1923.05	51.6752	2730.43	28.0909	1923.05	50.6231	2730.43	28.96	1923.05	71.1678	2730.43	32.2024	1923.05	92.0884	2730.43	31.2101	1923.05	58.5786	2730.43	28.5774	1923.05	39.358	2730.43	24.5714	1923.05	55.3667	2730.43	27.8377
1925.39	67.6979	2732.55	31.7273	1925.39	53.0085	2732.55	27.7045	1925.39	48.1462	2732.55	29.74	1925.39	71.5385	2732.55	30.9702	1925.39	92.9456	2732.55	30.3478	1925.39	56.5357	2732.55	26.7917	1925.39	37.2716	2732.55	25.3125	1925.39	53.88	2732.55	26.1299
1927.73	67.8125	2734.67	32.2159	1927.73	52.9231	2734.67	28.0568	1927.73	51.6	2734.67	30.41	1927.73	70.3566	2734.67	30.881	1927.73	93.4218	2734.67	31.3333	1927.73	55.2	2734.67	27.2024	1927.73	38.7346	2734.67	24.0268	1927.73	54.3	2734.67	26.7208
1930.07	67.3021	2736.78	31.375	1930.07	50.3761	2736.78	26.8636	1930.07	51.5923	2736.78	28.78	1930.07	71.3916	2736.78	31.6369	1930.07	92.5578	2736.78	31.9565	1930.07	55.6286	2736.78	29.4286	1930.07	39.3704	2736.78	24.2679	1930.07	54.7133	2736.78	27.2727
1932.41	68.9375	2738.9	29.9318	1932.41	49.9487	2738.9	27.7614	1932.41	49.1077	2738.9	27	1932.41	69.4965	2738.9	31.0238	1932.41	91.9388	2738.9	30.9203	1932.41	56.5143	2738.9	27.9643	1932.41	39.0432	2738.9	24.1339	1932.41	54.68	2738.9	26.6429
1934.75	68.3542	2741.01	31.5682	1934.75	50.2906	2741.01	28.5682	1934.75	50.3769	2741.01	30.2	1934.75	69.7483	2741.01	30.5238	1934.75	92.1633	2741.01	31.3696	1934.75	55.65	2741.01	26.6071	1934.75	37.7222	2741.01	24.25	1934.75	54.1933	2741.01	26.6948
1937.09	67.75	2743.13	31.7841	1937.09	52.5128	2743.13	28.5227	1937.09	51.4	2743.13	29.66	1937.09	69.9161	2743.13	30.3452	1937.09	92.4966	2743.13	31.2536	1937.09	55.8214	2743.13	28.3036	1937.09	37.6728	2743.13	24.4107	1937.09	55.7733	2743.13	27.526
1939.43	66.4896	2745.24	30.8977	1939.43	51.0769	2745.24	26.5227	1939.43	48.8385	2745.24	26.31	1939.43	71.4825	2745.24	29.6488	1939.43	91.5646	2745.24	31.3261	1939.43	55.6929	2745.24	28.2798	1939.43	39.037	2745.24	24.3304	1939.43	55.3	2745.24	26.5844
1941.77	67.6146	2747.36	30.625	1941.77	49.9915	2747.36	29.1023	1941.77	49.1462	2747.36	28.39	1941.77	70.049	2747.36	31.0476	1941.77	91.966	2747.36	31.2536	1941.77	55.9	2747.36	26.8869	1941.77	37.6852	2747.36	24.8304	1941.77	54.4	2747.36	26.8961
1944.11	66.4583	2749.47	33.2273	1944.11	51.6496	2749.47	27.6818	1944.11	50.0231	2749.47	29.61	1944.11	69.6573	2749.47	31.9226	1944.11	90.7007	2749.47	30.0145	1944.11	55.6	2749.47	26.5119	1944.11	37.7469	2749.47	24.7321	1944.11	53.66	2749.47	27.987
1946.44	66.8958	2751.58	31.6591	1946.44	51.6923	2751.58	27.4205	1946.44	50.6154	2751.58	28.51	1946.44	68.7832	2751.58	31.6012	1946.44	90.7279	2751.58	29.9203	1946.44	56.6857	2751.58	28.131	1946.44	37.6296	2751.58	25.5982	1946.44	55.1333	2751.58	27.5195
1948.78	66.4479	2753.69	30.2045	1948.78	50.1197	2753.69	28.2273	1948.78	49.2615	2753.69	28.01	1948.78	69.6224	2753.69	31.2262	1948.78	90.2585	2753.69	30.9638	1948.78	55.4071	2753.69	28.4464	1948.78	36.9753	2753.69	24.2232	1948.78	54.2	2753.69	26.487
1951.12	66.7188	2755.8	30.875	1951.12	52.1111	2755.8	30.4659	1951.12	51.2077	2755.8	29.97	1951.12	69.6573	2755.8	31.5417	1951.12	92.2721	2755.8	31.0725	1951.12	54.5929	2755.8	27.5774	1951.12	37.6235	2755.8	25.1964	1951.12	53.0533	2755.8	27.474
1953.45	65.4583	2757.91	31.9659	1953.45	50.6667	2757.91	28.2273	1953.45	50.7	2757.91	27.96	1953.45	69.0629	2757.91	30.3214	1953.45	90.0544	2757.91	30.0725	1953.45	55.4857	2757.91	28.9821	1953.45	37.8765	2757.91	24.5268	1953.45	54.0467	2757.91	27.7403
1955.78	66.3646	2760.02	29.8409	1955.78	51.5385	2760.02	28.5114	1955.78	48.6154	2760.02	27.08	1955.78	68.979	2760.02	31.7321	1955.78	90.6939	2760.02	32.1667	1955.78	56.2357	2760.02	28.4524	1955.78	37.5432	2760.02	23.9464	1955.78	53.9267	2760.02	26.5909
1958.12	65.3229	2762.13	31.5	1958.12	50.3077	2762.13	29.4318	1958.12	49.3231	2762.13	29.02	1958.12	67.6434	2762.13	30.6726	1958.12	90.5238	2762.13	31.3478	1958.12	55.6857	2762.13	27.0893	1958.12	37.1852	2762.13	26.5714	1958.12	54.2333	2762.13	27.2727
1960.45	67.9167	2764.24	32.3977	1960.45	52.0085	2764.24	29.6932	1960.45	50.1538	2764.24	29.78	1960.45	69.3986	2764.24	30.8988	1960.45	90.4354	2764.24	31.3188	1960.45	54.7143	2764.24	28.3095	1960.45	38.284	2764.24	25.3036	1960.45	53.9733	2764.24	26.7338
1962.78	65.8542	2766.35	31.2614	1962.78	50.0085	2766.35	28.9659	1962.78	49.0692	2766.35	29.88	1962.78	69.3706	2766.35	32.4345	1962.78	90.8367	2766.35	30.7609	1962.78	55.3286	2766.35	30.1667	1962.78	37.4753	2766.35	25.1607	1962.78	53.1533	2766.35	27.7143
1965.11	66.0417	2768.46	31.875	1965.11	49.9231	2768.46	27.5682	1965.11	50.1692	2768.46	30	1965.11	67.951	2768.46	31.6369	1965.11	89.3401	2768.46	31.7101	1965.11	55.45	2768.46	28.2262	1965.11	37.5802	2768.46	25.5893	1965.11	54.8933	2768.46	28.0844
1967.44	66.0417	2770.57	32.5227	1967.44	52.1197	2770.57	29.6023	1967.44	49.6462	2770.57	31.48	1967.44	68.8671	2770.57	32.3095	1967.44	89.1088	2770.57	32.1594	1967.44	53.2	2770.57	27.6786	1967.44	37.858	2770.57	25.4643	1967.44	54.8	2770.57	26.4091
1969.77	65.5	2772.67	30.2727	1969.77	51.5556	2772.67	28.2045	1969.77	50.1308	2772.67	28.93	1969.77	69.7902	2772.67	32.6964	1969.77	88.9932	2772.67	32.1014	1969.77	54.2143	2772.67	28.8571	1969.77	37.321	2772.67	24.2679	1969.77	53.7867	2772.67	26.9805
1972.1	66.4479	2774.78	30.6705	1972.1	50.2564	2774.78	29.1932	1972.1	48.4308	2774.78	29.08	1972.1	68.6084	2774.78	31.7619	1972.1	91.585	2774.78	31.0362	1972.1	56.2071	2774.78	28.5595	1972.1	37.4074	2774.78	25.1607	1972.1	52.42	2774.78	26.3831
1974.43	65.1562	2776.88	31.4545	1974.43	50.6752	2776.88	29.2273	1974.43	50.9077	2776.88	31.07	1974.43	66.8182	2776.88	31.7024	1974.43	89.4014	2776.88	31.1522	1974.43	53.3786	2776.88	27.1786	1974.43	38.2531	2776.88	25.875	1974.43	53.62	2776.88	26.9805
1976.76	66.0417	2778.99	31.875	1976.76	51.4615	2778.99	29.2159	1976.76	48.3769	2778.99	29.26	1976.76	69.4266	2778.99	30.4405	1976.76	89.6395	2778.99	31.0072	1976.76	53.8357	2778.99	28.1726	1976.76	37.5988	2778.99	26.0982	1976.76	54.3467	2778.99	28.526
1979.09	67.0729	2781.09	30.3182	1979.09	51.094	2781.09	28.1591	1979.09	50.0154	2781.09	29.31	1979.09	68.7273	2781.09	32.4524	1979.09	89.4354	2781.09	32.2971	1979.09	55.3857	2781.09	27.7798	1979.09	38.3765	2781.09	25.5268	1979.09	53.54	2781.09	28.8442
1981.41	66.3125	2783.19	31.3864	1981.41	48.6923	2783.19	29.0568	1981.41	48.7846	2783.19	28.88	1981.41	67.2448	2783.19	32.125	1981.41	90.2109	2783.19	32.0942	1981.41	54.1714	2783.19	27.2738	1981.41	37.5988	2783.19	26.4375	1981.41	53.7533	2783.19	27.7987
1983.74	65.8229	2785.3	32.2273	1983.74	52.5897	2785.3	29.0114	1983.74	50.3462	2785.3	31.08	1983.74	67.7273	2785.3	31.119	1983.74	90.1088	2785.3	31.5725	1983.74	53.3071	2785.3	29.0119	1983.74	38.2284	2785.3	25.3393	1983.74	52.94	2785.3	28.8377
1986.06	66.0417	2787.4	31.0341	1986.06	49.3419	2787.4	27.125	1986.06	50	2787.4	28.59	1986.06	68.6923	2787.4	32.5893	1986.06	89.2857	2787.4	32.9493	1986.06	56.45	2787.4	28.8095	1986.06	36.5494	2787.4	24.625	1986.06	53.1467	2787.4	27.987
1988.39	65.4271	2789.5	29.7841	1988.39	49.9744	2789.5	28.7273	1988.39	48.9308	2789.5	27.66	1988.39	68.3916	2789.5	31.0179	1988.39	89.4626	2789.5	32.4493	1988.39	55.7	2789.5	27.9107	1988.39	37.4383	2789.5	25.3125	1988.39	53.4467	2789.5	27.9156
1990.71	65.8125	2791.6	33.5568	1990.71	50.735	2791.6	29.5909	1990.71	50.1846	2791.6	29.27	1990.71	67.2657	2791.6	32.9881	1990.71	88.932	2791.6	31.9565	1990.71	52.9429	2791.6	27.4464	1990.71	37.037	2791.6	25.7232	1990.71	52.66	2791.6	26.8247
1993.04	65.2812	2793.7	32.7727	1993.04	48.7949	2793.7	29.8409	1993.04	49.1462	2793.7	29.62	1993.04	67.8881	2793.7	32.756	1993.04	88.8435	2793.7	31.5435	1993.04	54.6357	2793.7	29.4167	1993.04	38.0309	2793.7	26.2768	1993.04	53.36	2793.7	29.1039
1995.36	65.8958	2795.8	31.5682	1995.36	49.4701	2795.8	28.6591	1995.36	49.0231	2795.8	30.51	1995.36	66.9301	2795.8	32.4583	1995.36	89.0612	2795.8	32.3116	1995.36	55.7857	2795.8	29.3869	1995.36	37.6667	2795.8	25.8304	1995.36	53.54	2795.8	27.5584
1997.68	66.2917	2797.9	32.6818	1997.68	51.1795	2797.9	29.5455	1997.68	47.2462	2797.9	30.24	1997.68	69.1049	2797.9	32.3869	1997.68	89.6871	2797.9	31.7029	1997.68	53.8	2797.9	26.9643	1997.68	37.1235	2797.9	27.3482	1997.68	54.3667	2797.9	26.8182
2000	65.7812	2800	33.9545	2000	50.641	2800	30.1364	2000	49.6231	2800	30.43	2000	68.2937	2800	32.6607	2000	89.5918	2800	32.1594	2000	54	2800	29.4583	2000	37.5926	2800	25.0536	2000	53.24	2800	28.2338
2002.32	65.9271	2802.1	32.7614	2002.32	51.359	2802.1	30.3977	2002.32	48.7615	2802.1	29.47	2002.32	66.0769	2802.1	33.2619	2002.32	89.0612	2802.1	32.4783	2002.32	55.3643	2802.1	29.9345	2002.32	38.1358	2802.1	27.5357	2002.32	53.3133	2802.1	27.1883
2004.64	66.7917	2804.2	32.8636	2004.64	49.4957	2804.2	29.3295	2004.64	48.6923	2804.2	31.02	2004.64	67.2308	2804.2	32.75	2004.64	88.1905	2804.2	31.1377	2004.64	53.3929	2804.2	28.744	2004.64	37.7037	2804.2	26.0179	2004.64	51.9667	2804.2	27.539
2006.96	66.4688	2806.29	31.7841	2006.96	49.8462	2806.29	31.4318	2006.96	49.3769	2806.29	31.39	2006.96	67.4755	2806.29	31.75	2006.96	89.4286	2806.29	31.4565	2006.96	53.65	2806.29	28.6369	2006.96	37.9383	2806.29	26.7143	2006.96	53.3133	2806.29	28.0584
2009.28	64.0833	2808.39	33.1932	2009.28	49.6239	2808.39	29.375	2009.28	49.1846	2808.39	30.85	2009.28	67.6713	2808.39	32.9345	2009.28	89.9252	2808.39	33.3623	2009.28	54.7571	2808.39	30.0655	2009.28	37.3395	2808.39	26.8929	2009.28	53.4267	2808.39	29.1234
2011.59	66.6562	2810.48	32	2011.59	49.7949	2810.48	29.6477	2011.59	49.7154	2810.48	29.86	2011.59	68.8112	2810.48	34.0893	2011.59	87.0952	2810.48	33.3043	2011.59	54.7786	2810.48	29.381	2011.59	36.8148	2810.48	27.375	2011.59	52.64	2810.48	28.2727
2013.91	65.6042	2812.58	33.3636	2013.91	49.2991	2812.58	30.0568	2013.91	49.4462	2812.58	30.28	2013.91	67.0629	2812.58	33.6429	2013.91	89.1361	2812.58	33.5942	2013.91	53.8071	2812.58	29.1964	2013.91	37.2222	2812.58	27.5268	2013.91	52.58	2812.58	28.9156
2016.23	66.7292	2814.67	34.2955	2016.23	49.8974	2814.67	30.0909	2016.23	49.7077	2814.67	32.18	2016.23	67.7622	2814.67	33.619	2016.23	87.0884	2814.67	34.442	2016.23	54.8429	2814.67	29.9821	2016.23	36.4198	2814.67	28.0089	2016.23	54.04	2814.67	30.6104
2018.54	67.4375	2816.77	32.7273	2018.54	50.9402	2816.77	31.7045	2018.54	48.5231	2816.77	30.97	2018.54	67.2308	2816.77	34.6548	2018.54	87.5986	2816.77	34.1957	2018.54	54.1429	2816.77	30.5595	2018.54	37.642	2816.77	26.0536	2018.54	51.2667	2816.77	29.2338
2020.86	65.2396	2818.86	33.8523	2020.86	49.2137	2818.86	31.6364	2020.86	49.5769	2818.86	32.65	2020.86	66.7413	2818.86	32.6548	2020.86	88.2177	2818.86	33.7609	2020.86	52.7429	2818.86	28.5893	2020.86	37.5	2818.86	28.3482	2020.86	52.2333	2818.86	29.0519
2023.17	66.0208	2820.95	32.375	2023.17	50.8803	2820.95	30.75	2023.17	48.6077	2820.95	31.42	2023.17	66.5594	2820.95	33.9048	2023.17	88.7007	2820.95	35.1812	2023.17	54.1071	2820.95	29.3452	2023.17	37.7346	2820.95	27.6875	2023.17	53.9467	2820.95	29.7662
2025.49	67.2083	2823.05	35.3977	2025.49	49.6667	2823.05	31.4659	2025.49	48.7	2823.05	31.65	2025.49	67.3986	2823.05	33.9702	2025.49	88.1973	2823.05	35.8116	2025.49	54.2643	2823.05	31.5	2025.49	39.1173	2823.05	27.3482	2025.49	51.5867	2823.05	29.039
2027.8	65.6667	2825.14	35.7045	2027.8	49.5983	2825.14	32.6705	2027.8	48.1923	2825.14	32.12	2027.8	67.7832	2825.14	34.9643	2027.8	87.9116	2825.14	34.2536	2027.8	53.5	2825.14	29.8333	2027.8	36.7531	2825.14	27.2143	2027.8	52.88	2825.14	31.5714
2030.11	65.8438	2827.23	35.3295	2030.11	50.4274	2827.23	32.2727	2030.11	50.6846	2827.23	32.7	2030.11	66.6014	2827.23	35.2024	2030.11	87.2041	2827.23	35.9203	2030.11	54.2571	2827.23	31.7976	2030.11	37.7284	2827.23	28.1875	2030.11	52.2067	2827.23	31.8571
2032.42	65.6667	2829.32	36.2159	2032.42	51.0085	2829.32	30.9205	2032.42	49.2692	2829.32	33.85	2032.42	66.9091	2829.32	35.1964	2032.42	88.6395	2829.32	34.9203	2032.42	53.1714	2829.32	33.2321	2032.42	37.5432	2829.32	28.1964	2032.42	51.8133	2829.32	30.6623
2034.73	65.625	2831.41	34.0227	2034.73	49.4957	2831.41	34.0568	2034.73	48.5846	2831.41	32.85	2034.73	67.1818	2831.41	36.1369	2034.73	88.4966	2831.41	35.6014	2034.73	54.5214	2831.41	32.631	2034.73	37.6481	2831.41	29.0714	2034.73	51.78	2831.41	31.6234
2037.04	65.0729	2833.5	37.75	2037.04	50.1197	2833.5	33.8068	2037.04	49.2308	2833.5	35.38	2037.04	67.5245	2833.5	36.4881	2037.04	88.7007	2833.5	36.1449	2037.04	53.45	2833.5	32.1786	2037.04	36.858	2833.5	29.0268	2037.04	52.1667	2833.5	30.5519
2039.35	65.2812	2835.59	37.4773	2039.35	50.9744	2835.59	34.5455	2039.35	49.3385	2835.59	36.62	2039.35	67.3217	2835.59	36.9583	2039.35	87.3333	2835.59	37.4203	2039.35	52.2571	2835.59	35.1845	2039.35	37.284	2835.59	30.7321	2039.35	52.6133	2835.59	33.6883
2041.66	65.5729	2837.68	37.2386	2041.66	48.8889	2837.68	35.1818	2041.66	48.8923	2837.68	34.81	2041.66	68.0979	2837.68	38.3988	2041.66	87.3469	2837.68	37.6812	2041.66	53.2286	2837.68	35.6131	2041.66	36.6852	2837.68	31.9911	2041.66	51.0333	2837.68	34.0325
2043.97	65.5208	2839.76	39.3977	2043.97	49.3675	2839.76	35.7045	2043.97	47.8462	2839.76	38.74	2043.97	66.7552	2839.76	40.0417	2043.97	88.2993	2839.76	39.5725	2043.97	52.6714	2839.76	35.1131	2043.97	38.6481	2839.76	32.9375	2043.97	52.7133	2839.76	34.3182
2046.28	65.0625	2841.85	41.7614	2046.28	51.1538	2841.85	37.8409	2046.28	49.4308	2841.85	39.33	2046.28	67.3776	2841.85	40.6845	2046.28	88.4354	2841.85	40.6884	2046.28	52.8714	2841.85	36.6429	2046.28	36.358	2841.85	33.7232	2046.28	52.9667	2841.85	35.7532
2048.58	66.3438	2843.94	41.9659	2048.58	50.4615	2843.94	37.9545	2048.58	48.3308	2843.94	38.71	2048.58	66.5175	2843.94	42.5417	2048.58	86.9932	2843.94	42.6014	2048.58	53.8214	2843.94	38.6429	2048.58	37.4321	2843.94	34.8571	2048.58	51.1133	2843.94	37.7727
2050.89	64.9167	2846.02	40.1705	2050.89	48.5726	2846.02	38.3636	2050.89	49.1769	2846.02	39.13	2050.89	66.4336	2846.02	42.2976	2050.89	85.381	2846.02	42.5942	2050.89	53.7929	2846.02	39.3095	2050.89	37.321	2846.02	34.6964	2050.89	52.4067	2846.02	37.3766
2053.2	64.4375	2848.11	42.5341	2053.2	51.4274	2848.11	38.4318	2053.2	48.3154	2848.11	41.69	2053.2	66.6713	2848.11	42.369	2053.2	85.4014	2848.11	41.029	2053.2	51.8714	2848.11	37.5952	2053.2	36.1543	2848.11	35.0089	2053.2	53.18	2848.11	37.9091
2055.5	64.5104	2850.19	42.3523	2055.5	49.735	2850.19	38.4545	2055.5	48.6615	2850.19	40.24	2055.5	66.1538	2850.19	41.506	2055.5	87.7755	2850.19	42.971	2055.5	51.9429	2850.19	38.1488	2055.5	36.8642	2850.19	35.3661	2055.5	51.62	2850.19	37.6623
2057.8	63.0417	2852.28	40.0909	2057.8	48.2393	2852.28	38.0114	2057.8	48.4846	2852.28	38.1	2057.8	67.1958	2852.28	41.6012	2057.8	87.4422	2852.28	42.1232	2057.8	54.6357	2852.28	38.0238	2057.8	37.0988	2852.28	34.25	2057.8	51.44	2852.28	36.974
2060.11	65.9479	2854.36	39.2841	2060.11	48.3419	2854.36	36.5795	2060.11	46.9231	2854.36	38.39	2060.11	66.3357	2854.36	39.5774	2060.11	85.5374	2854.36	40.8696	2060.11	54.6929	2854.36	34.8571	2060.11	36.4136	2854.36	33.0714	2060.11	52.0467	2854.36	35.4416
2062.41	64.2604	2856.44	39.7955	2062.41	51.094	2856.44	37.6023	2062.41	48.4308	2856.44	37.23	2062.41	65	2856.44	39.2321	2062.41	86.7415	2856.44	38.4058	2062.41	52.4571	2856.44	35.619	2062.41	37.0679	2856.44	32.5357	2062.41	50.2733	2856.44	34.9286
2064.71	64.5938	2858.52	38.0682	2064.71	47.7949	2858.52	33.6023	2064.71	48.8231	2858.52	33.85	2064.71	66.3636	2858.52	38.619	2064.71	87.415	2858.52	37.8841	2064.71	53.5714	2858.52	34.8333	2064.71	37.5926	2858.52	31.3661	2064.71	51.08	2858.52	33.8961
2067.01	63.6562	2860.61	37.0341	2067.01	47.2906	2860.61	35.5455	2067.01	48.1462	2860.61	35.36	2067.01	65.7762	2860.61	38.2202	2067.01	85.8776	2860.61	38.6159	2067.01	53.55	2860.61	33.4881	2067.01	37.0494	2860.61	31.0714	2067.01	52.7133	2860.61	33.0649
2069.31	65.5729	2862.69	36.9205	2069.31	49.4444	2862.69	35.3523	2069.31	47.9308	2862.69	34.65	2069.31	66.4895	2862.69	37.1548	2069.31	86.2177	2862.69	36.7899	2069.31	52.9643	2862.69	32.3929	2069.31	36.4074	2862.69	30.4107	2069.31	50.3333	2862.69	32.1494
2071.61	63.9583	2864.77	37.0227	2071.61	48.4615	2864.77	34.2955	2071.61	49.0308	2864.77	35.18	2071.61	65.965	2864.77	38.125	2071.61	86.5034	2864.77	37.7391	2071.61	53.3357	2864.77	34.3155	2071.61	37.0926	2864.77	30.2946	2071.61	51.0267	2864.77	32.6623
2073.91	63.5208	2866.85	36.1364	2073.91	49.094	2866.85	33.1818	2073.91	46.8615	2866.85	33.56	2073.91	66.0629	2866.85	35.5298	2073.91	86.2177	2866.85	36.0652	2073.91	53.1643	2866.85	33.5119	2073.91	36.5617	2866.85	29.6607	2073.91	52.0733	2866.85	32.461
2076.21	63.0521	2868.93	38.4659	2076.21	48.9744	2868.93	33.7159	2076.21	48.6077	2868.93	34.86	2076.21	66.0699	2868.93	36.25	2076.21	86	2868.93	35.413	2076.21	53.6714	2868.93	31.9583	2076.21	36.4259	2868.93	30.4107	2076.21	51.04	2868.93	32.0325
2078.51	64.0625	2871.01	37.5	2078.51	49.0855	2871.01	33.9545	2078.51	49.2846	2871.01	34.57	2078.51	66.042	2871.01	35.75	2078.51	87.1088	2871.01	36.4348	2078.51	53.2286	2871.01	33.2738	2078.51	36.7593	2871.01	28.3839	2078.51	51.2733	2871.01	32.3377
2080.81	63.5312	2873.08	35.2614	2080.81	48.8889	2873.08	34.6818	2080.81	48.3692	2873.08	34.69	2080.81	66.3776	2873.08	37.0417	2080.81	86.1224	2873.08	35.2246	2080.81	53	2873.08	32.3571	2080.81	37.0123	2873.08	29.5625	2080.81	50.86	2873.08	31.6494
2083.1	63.3125	2875.16	37.8523	2083.1	48.094	2875.16	34.0909	2083.1	48.0077	2875.16	32.5	2083.1	65.3217	2875.16	36.3869	2083.1	86.7211	2875.16	34.9565	2083.1	51.3857	2875.16	30.8036	2083.1	36.0494	2875.16	28.1161	2083.1	51.2467	2875.16	31.6948
2085.4	63.3125	2877.24	37.6364	2085.4	48.5043	2877.24	32.9659	2085.4	48.7769	2877.24	34.38	2085.4	64.7762	2877.24	36	2085.4	84.5986	2877.24	37.087	2085.4	53.2357	2877.24	32.2262	2085.4	36.7963	2877.24	28.8214	2085.4	51.18	2877.24	31.7143
2087.69	61.875	2879.32	34.8295	2087.69	48.9231	2879.32	33.5227	2087.69	47.7154	2879.32	34.09	2087.69	66.7063	2879.32	35.8036	2087.69	86.5986	2879.32	36.8406	2087.69	53.0571	2879.32	33.244	2087.69	37.0741	2879.32	30.0536	2087.69	49.5133	2879.32	31.4805
2089.99	64.3438	2881.39	35.6477	2089.99	47.812	2881.39	32.5909	2089.99	48.1385	2881.39	33.29	2089.99	64.3357	2881.39	36.9286	2089.99	84.7823	2881.39	36.3986	2089.99	52.5357	2881.39	32.494	2089.99	36.821	2881.39	27.8036	2089.99	51.0333	2881.39	32.8506
2092.28	62.5417	2883.47	36.8636	2092.28	49.5128	2883.47	34.4091	2092.28	48.1385	2883.47	34.71	2092.28	64.3776	2883.47	37.3988	2092.28	85.5442	2883.47	36.3551	2092.28	51.7071	2883.47	32.0774	2092.28	36.4136	2883.47	28.7232	2092.28	50.5533	2883.47	32.539
2094.58	63.9792	2885.54	37.6023	2094.58	48.8974	2885.54	32.4432	2094.58	47.2462	2885.54	37.15	2094.58	67.1259	2885.54	37.4702	2094.58	83.8844	2885.54	37.3116	2094.58	53.3286	2885.54	34.0595	2094.58	37.142	2885.54	29.6518	2094.58	51.2667	2885.54	33.6104
2096.87	64.25	2887.62	37.7841	2096.87	49.2051	2887.62	34.75	2096.87	47.5385	2887.62	33.99	2096.87	65.2797	2887.62	38.4524	2096.87	84.8571	2887.62	36.3333	2096.87	53.2857	2887.62	33.0714	2096.87	37.0741	2887.62	29.5982	2096.87	50	2887.62	33.7013
2099.16	62.3854	2889.69	37.9886	2099.16	48.2991	2889.69	35.3977	2099.16	46.5	2889.69	35.21	2099.16	64.5664	2889.69	38.619	2099.16	84.7687	2889.69	38.3333	2099.16	52.3214	2889.69	33.0893	2099.16	36.8765	2889.69	30.6518	2099.16	50.4467	2889.69	34.3117
2101.45	63.1458	2891.76	41.0455	2101.45	47.7778	2891.76	35.125	2101.45	49.0923	2891.76	36.51	2101.45	65.6713	2891.76	39.006	2101.45	84.517	2891.76	39.0217	2101.45	53.0071	2891.76	33.6667	2101.45	38.4383	2891.76	30.2411	2101.45	50.7533	2891.76	33.5714
2103.74	63.2292	2893.84	39.875	2103.74	48.359	2893.84	36.6591	2103.74	46.9923	2893.84	37.19	2103.74	66.7902	2893.84	40.6429	2103.74	84.6463	2893.84	39.6014	2103.74	53.1143	2893.84	34.631	2103.74	35.5309	2893.84	30.9107	2103.74	49.66	2893.84	33.9091
2106.03	61.2083	2895.91	38.875	2106.03	46.4957	2895.91	36.4205	2106.03	47.5923	2895.91	37.17	2106.03	62.4266	2895.91	40.8274	2106.03	84.6463	2895.91	39.3913	2106.03	51.9857	2895.91	33.0595	2106.03	36.1049	2895.91	30.8839	2106.03	50.7333	2895.91	35.0649
2108.32	62.9583	2897.98	42.6591	2108.32	49.094	2897.98	38.3068	2108.32	47.2923	2897.98	38.73	2108.32	64.1748	2897.98	41.2679	2108.32	84.415	2897.98	39.587	2108.32	50.8357	2897.98	35.8274	2108.32	36.8951	2897.98	33.0714	2108.32	50.3533	2897.98	35.7078
2110.61	60.6979	2900.05	43.1591	2110.61	49.3675	2900.05	38.5909	2110.61	46.4	2900.05	39.13	2110.61	65.0629	2900.05	43.1548	2110.61	82.8163	2900.05	41.9058	2110.61	51.3214	2900.05	37.3988	2110.61	35.8333	2900.05	32.3036	2110.61	49.0533	2900.05	35.8377
2112.9	60.9062	2902.12	44.0455	2112.9	46.5214	2902.12	42.0227	2112.9	46.6308	2902.12	39.8	2112.9	65.6783	2902.12	44.9107	2112.9	83.7415	2902.12	42.5145	2112.9	52.3	2902.12	37.006	2112.9	35.7407	2902.12	33.0179	2112.9	49.8733	2902.12	36.6753
2115.19	62.7188	2904.19	45.0227	2115.19	48.0598	2904.19	42.4318	2115.19	49.0769	2904.19	42.9	2115.19	64.4126	2904.19	45.625	2115.19	84.7279	2904.19	43.8623	2115.19	51.1429	2904.19	37.4702	2115.19	35.2346	2904.19	33.1964	2115.19	49.9867	2904.19	36.7078
2117.47	62.9688	2906.26	46.5455	2117.47	48.1368	2906.26	44.3409	2117.47	48.3692	2906.26	41.73	2117.47	63.7552	2906.26	46.6786	2117.47	84.2721	2906.26	44.1667	2117.47	50.7	2906.26	39.6726	2117.47	35.8333	2906.26	34.2411	2117.47	48.96	2906.26	38.513
2119.76	63.2188	2908.33	47.4205	2119.76	47.1795	2908.33	43.6932	2119.76	46.5385	2908.33	43.2	2119.76	64.4685	2908.33	48.7679	2119.76	82.3265	2908.33	46.5652	2119.76	51.0214	2908.33	40.875	2119.76	35.7222	2908.33	34.5804	2119.76	50.5533	2908.33	40.7208
2122.04	59.9896	2910.39	50.7045	2122.04	45.9145	2910.39	45.2386	2122.04	47.1538	2910.39	46.86	2122.04	63.965	2910.39	50.7262	2122.04	83.2585	2910.39	46.2246	2122.04	50.3929	2910.39	40.131	2122.04	36.6667	2910.39	36.0893	2122.04	50.4067	2910.39	41.2273
2124.33	60.9583	2912.46	51.7841	2124.33	48.2137	2912.46	44.7614	2124.33	46.0154	2912.46	48.24	2124.33	61.8531	2912.46	51.4286	2124.33	83.5442	2912.46	48.058	2124.33	50.3714	2912.46	42.1071	2124.33	35.9568	2912.46	36.3661	2124.33	48.86	2912.46	42.5909
2126.61	61.4167	2914.53	52.2955	2126.61	46.7949	2914.53	47.5568	2126.61	45.7154	2914.53	47.46	2126.61	64.028	2914.53	53.8393	2126.61	83.9456	2914.53	49.058	2126.61	49.7929	2914.53	45.4643	2126.61	34.6481	2914.53	38.1875	2126.61	49.3467	2914.53	45.0714
2128.9	61.4896	2916.59	52.4659	2128.9	46.1282	2916.59	48.2614	2128.9	46.6308	2916.59	49.34	2128.9	62.1958	2916.59	53.3988	2128.9	81.5918	2916.59	50.6377	2128.9	50.7857	2916.59	41.6429	2128.9	36.1481	2916.59	38.0536	2128.9	48.3	2916.59	44.1883
2131.18	61.0521	2918.66	55.0795	2131.18	47.6154	2918.66	48.9432	2131.18	46.0615	2918.66	50.82	2131.18	62.4895	2918.66	54.1548	2131.18	82.3537	2918.66	51.6232	2131.18	50.0071	2918.66	44.5298	2131.18	36.0432	2918.66	39.0179	2131.18	49.62	2918.66	44.9351
2133.46	60.4792	2920.72	53.7045	2133.46	47.6838	2920.72	48.4545	2133.46	46.1154	2920.72	50.43	2133.46	62.042	2920.72	54.3393	2133.46	81.6871	2920.72	50.6304	2133.46	50.1857	2920.72	45.8274	2133.46	36.1605	2920.72	39.2768	2133.46	49.8067	2920.72	45.8312
2135.74	61.8125	2922.79	55.2273	2135.74	46.7179	2922.79	50.1591	2135.74	46.1923	2922.79	49.46	2135.74	61.951	2922.79	55.6488	2135.74	82.0884	2922.79	53.3261	2135.74	51.5	2922.79	44.5357	2135.74	35.6235	2922.79	39.7054	2135.74	50.6333	2922.79	46.8961
2138.02	60.8333	2924.85	55.4091	2138.02	47.1453	2924.85	50.25	2138.02	45.3538	2924.85	51.15	2138.02	62.5385	2924.85	56.2857	2138.02	81.9048	2924.85	54.6087	2138.02	48.6357	2924.85	44.125	2138.02	35.1173	2924.85	39.7589	2138.02	47.4067	2924.85	45.526
2140.3	62.4688	2926.92	55.8977	2140.3	47.3675	2926.92	51.0114	2140.3	46.5769	2926.92	52.53	2140.3	62.5385	2926.92	55.8155	2140.3	81.2789	2926.92	53.7174	2140.3	51.1643	2926.92	47.0714	2140.3	35.2222	2926.92	40.7946	2140.3	48.8133	2926.92	47.5714
2142.58	61.125	2928.98	56.8977	2142.58	46.1368	2928.98	50.6477	2142.58	45.8923	2928.98	49.81	2142.58	63.2657	2928.98	57.125	2142.58	81.5102	2928.98	54.2536	2142.58	51.6286	2928.98	46.4107	2142.58	36.142	2928.98	40.6786	2142.58	48.9933	2928.98	46.4675
2144.86	62.0312	2931.04	55.6932	2144.86	46.4103	2931.04	50.1818	2144.86	45.1154	2931.04	53.08	2144.86	63.7203	2931.04	56.744	2144.86	81.3129	2931.04	52.5797	2144.86	50.5643	2931.04	46.3036	2144.86	35.3086	2931.04	40.6696	2144.86	49.7667	2931.04	45.6429
2147.14	60.8542	2933.1	56.5682	2147.14	47.6923	2933.1	51.7841	2147.14	45.8923	2933.1	50.45	2147.14	64.1399	2933.1	56.3869	2147.14	80.4218	2933.1	52.8623	2147.14	51.6714	2933.1	45.7917	2147.14	35.3395	2933.1	41.5536	2147.14	48.7533	2933.1	46.4935
2149.42	59.8958	2935.16	55.3068	2149.42	46.5043	2935.16	48.75	2149.42	45.8923	2935.16	51.21	2149.42	64.0839	2935.16	55.5893	2149.42	81.5646	2935.16	54.5362	2149.42	50.9786	2935.16	48.0238	2149.42	34.9444	2935.16	41.2143	2149.42	49.4533	2935.16	47.6104
2151.69	59.8542	2937.22	54.5227	2151.69	46.5641	2937.22	48.7955	2151.69	44	2937.22	49.66	2151.69	61.2098	2937.22	55.5655	2151.69	81.6327	2937.22	53.4493	2151.69	49.55	2937.22	45.869	2151.69	35.0679	2937.22	42.4732	2151.69	48.5733	2937.22	45.013
2153.97	60.7083	2939.28	54.3636	2153.97	46.5897	2939.28	50.6023	2153.97	45.6231	2939.28	49.24	2153.97	62.2727	2939.28	54.8869	2153.97	81.4558	2939.28	52.2609	2153.97	48.65	2939.28	46.125	2153.97	35.9136	2939.28	41.4821	2153.97	48.0533	2939.28	47.2078
2156.24	61.5312	2941.34	53.5114	2156.24	46.2821	2941.34	49.8182	2156.24	46.7923	2941.34	50.13	2156.24	62.2028	2941.34	54.3214	2156.24	81.0612	2941.34	52.8623	2156.24	50.5857	2941.34	46.9226	2156.24	35.4074	2941.34	41.6875	2156.24	48.6067	2941.34	47.0844
2158.52	59.125	2943.4	52.4318	2158.52	45.5556	2943.4	47.2727	2158.52	44.7462	2943.4	48.29	2158.52	62.6993	2943.4	54.0357	2158.52	81.3061	2943.4	52.7754	2158.52	49.9929	2943.4	45.8095	2158.52	35.2778	2943.4	41.6071	2158.52	47.3467	2943.4	46.3377
2160.79	60.0833	2945.46	52.2841	2160.79	46.4359	2945.46	48.8864	2160.79	45.5538	2945.46	46.81	2160.79	62.2797	2945.46	52.6012	2160.79	80.9456	2945.46	52.029	2160.79	49.0571	2945.46	45.4821	2160.79	35.4259	2945.46	41.375	2160.79	48.9133	2945.46	46.1429
2163.07	58.9688	2947.52	53.4091	2163.07	46.4274	2947.52	49.625	2163.07	46.7077	2947.52	50.26	2163.07	62.7133	2947.52	52.5595	2163.07	82.7687	2947.52	50.9855	2163.07	49.2143	2947.52	46.3036	2163.07	36.2716	2947.52	40.6429	2163.07	49.06	2947.52	47.4221
2165.34	58.0521	2949.57	52.4773	2165.34	45.7436	2949.57	47.6364	2165.34	46.1846	2949.57	49.88	2165.34	63.5594	2949.57	53.1964	2165.34	79.7483	2949.57	53.1812	2165.34	49.85	2949.57	48.3512	2165.34	34.6852	2949.57	43.6607	2165.34	48.1333	2949.57	48.3377
2167.61	58.8125	2951.63	52.4773	2167.61	46.5641	2951.63	51.5909	2167.61	45.2462	2951.63	49.11	2167.61	60.7972	2951.63	54.8929	2167.61	81.0612	2951.63	53.942	2167.61	49.2571	2951.63	47.4048	2167.61	35.179	2951.63	44.7411	2167.61	47.8267	2951.63	47.9286
2169.88	60.7812	2953.69	54.4432	2169.88	46.8974	2953.69	48.8864	2169.88	45.4769	2953.69	51.09	2169.88	61.2657	2953.69	54.4881	2169.88	80.3265	2953.69	51.2971	2169.88	47.9786	2953.69	47.4524	2169.88	34.8086	2953.69	44.1607	2169.88	47.2267	2953.69	48.2597
2172.15	59.7604	2955.74	54.7045	2172.15	47.2991	2955.74	50.6477	2172.15	45.0385	2955.74	51.72	2172.15	62.1259	2955.74	54.2143	2172.15	78.966	2955.74	53.3261	2172.15	49.9571	2955.74	48.3333	2172.15	34.9074	2955.74	44.4464	2172.15	47.5733	2955.74	48.4481
2174.42	59.9271	2957.8	52.2727	2174.42	46.1538	2957.8	49.4773	2174.42	44.5692	2957.8	50.04	2174.42	61.1399	2957.8	53.6369	2174.42	79.7483	2957.8	52.3261	2174.42	50.0143	2957.8	48.1131	2174.42	34.8827	2957.8	44.2857	2174.42	46.58	2957.8	46.6429
2176.69	58.2917	2959.85	53.6932	2176.69	45.2479	2959.85	49.8864	2176.69	45.1154	2959.85	49.75	2176.69	61.4056	2959.85	51.9286	2176.69	80.2041	2959.85	51.442	2176.69	48.4929	2959.85	47.3333	2176.69	35.0062	2959.85	42.875	2176.69	47.8	2959.85	46.4091
2178.96	59.625	2961.9	52.7045	2178.96	46.3675	2961.9	48.9091	2178.96	45.7077	2961.9	47.12	2178.96	59.5944	2961.9	51.9345	2178.96	79.6667	2961.9	49.8696	2178.96	49.0286	2961.9	46.0833	2178.96	35.679	2961.9	42.5179	2178.96	48.0533	2961.9	45.5195
2181.23	58.6458	2963.96	51.4432	2181.23	46.4188	2963.96	44.7841	2181.23	43.5	2963.96	45.62	2181.23	62.2308	2963.96	52.0774	2181.23	79.6803	2963.96	50.7609	2181.23	49.75	2963.96	45.0476	2181.23	34.9753	2963.96	41.1607	2181.23	47.08	2963.96	44.4416
2183.5	58.6042	2966.01	49.5568	2183.5	44.7863	2966.01	46.4091	2183.5	45.4769	2966.01	45.71	2183.5	61.2308	2966.01	50.3333	2183.5	80.3946	2966.01	49.4348	2183.5	49.3429	2966.01	42.9286	2183.5	33.7654	2966.01	40.5357	2183.5	47.84	2966.01	43.8701
2185.76	58.1458	2968.06	50.7614	2185.76	44.641	2968.06	45.9432	2185.76	45.6	2968.06	46.57	2185.76	60.4545	2968.06	50.2381	2185.76	80.4354	2968.06	49.471	2185.76	48.8857	2968.06	43.3333	2185.76	34.2778	2968.06	38.7679	2185.76	48.5333	2968.06	42.4675
2188.03	58.4375	2970.11	48.8182	2188.03	45.7863	2970.11	45.3523	2188.03	44.6769	2970.11	45.36	2188.03	62.028	2970.11	49.0595	2188.03	80.1973	2970.11	47.3043	2188.03	49.5	2970.11	44.3988	2188.03	34.1173	2970.11	38.8482	2188.03	47.7	2970.11	42.0065
2190.29	58.75	2972.16	48.0341	2190.29	45.2564	2972.16	44.7955	2190.29	44.2154	2972.16	43.96	2190.29	60.958	2972.16	49.131	2190.29	78.7415	2972.16	47.2754	2190.29	49.2143	2972.16	41.3393	2190.29	34.1852	2972.16	38.4464	2190.29	47.84	2972.16	42.3377
2192.56	57.4271	2974.21	49.2841	2192.56	45.1368	2974.21	45.0682	2192.56	45.2692	2974.21	46.86	2192.56	60.6084	2974.21	48.369	2192.56	78.1565	2974.21	48	2192.56	47.6143	2974.21	41.4048	2192.56	35.4753	2974.21	38.8839	2192.56	48.4733	2974.21	42.5844
2194.82	59.4583	2976.26	49.1705	2194.82	46.1197	2976.26	44.0455	2194.82	45.9231	2976.26	45.95	2194.82	61.6154	2976.26	49.0357	2194.82	79.1769	2976.26	47.6812	2194.82	49.6714	2976.26	44.3095	2194.82	33.7222	2976.26	39.3482	2194.82	47.8333	2976.26	42.7857
2197.09	58.8542	2978.31	47.5909	2197.09	45.6496	2978.31	46.6818	2197.09	43.9077	2978.31	44.65	2197.09	61.8042	2978.31	48.7024	2197.09	81.2381	2978.31	48.7971	2197.09	49.7143	2978.31	43.1786	2197.09	32.4074	2978.31	37.0357	2197.09	47.5867	2978.31	43.0195
2199.35	57.7292	2980.36	47.5909	2199.35	46.2735	2980.36	45.8864	2199.35	44.7308	2980.36	45.15	2199.35	60.7972	2980.36	49.5119	2199.35	78.3197	2980.36	48.058	2199.35	49.0214	2980.36	42.2738	2199.35	34.5679	2980.36	39.0357	2199.35	46.6933	2980.36	41.6299
2201.61	58.3125	2982.41	50.2386	2201.61	47.9402	2982.41	45.0909	2201.61	45.3231	2982.41	46.28	2201.61	60.4755	2982.41	48.0238	2201.61	78.7619	2982.41	47.1159	2201.61	47.6643	2982.41	41.7619	2201.61	33.7222	2982.41	36.8304	2201.61	46.58	2982.41	42.1558
2203.87	58.1979	2984.45	45.7159	2203.87	45.5043	2984.45	44.625	2203.87	43.2154	2984.45	43.86	2203.87	61.1259	2984.45	47.9048	2203.87	78.8707	2984.45	47.4638	2203.87	49.0857	2984.45	41.6429	2203.87	34.4198	2984.45	38.1607	2203.87	46.6867	2984.45	41.8442
2206.13	57.875	2986.5	47.1477	2206.13	44.0598	2986.5	42.9659	2206.13	44.0692	2986.5	42.44	2206.13	61.0769	2986.5	47.6369	2206.13	78.5986	2986.5	46.087	2206.13	47.3286	2986.5	39.9226	2206.13	34.4383	2986.5	37.2857	2206.13	47.4533	2986.5	39.9026
2208.39	57.9896	2988.55	46.1023	2208.39	46.2308	2988.55	43.7955	2208.39	45.6923	2988.55	42.53	2208.39	60.7832	2988.55	44.9167	2208.39	78.5986	2988.55	44.5507	2208.39	46.9071	2988.55	39.9524	2208.39	34.2284	2988.55	37.5446	2208.39	46.44	2988.55	41.2468
2210.65	56.9167	2990.59	47.1364	2210.65	45.1624	2990.59	40.7159	2210.65	44.9923	2990.59	41.16	2210.65	60.9091	2990.59	44.9048	2210.65	79.2993	2990.59	43.7609	2210.65	49.3071	2990.59	41.8512	2210.65	33.9691	2990.59	38.9732	2210.65	48.2	2990.59	41.4935
2212.91	58.7917	2992.64	44.9545	2212.91	43.1795	2992.64	42.4886	2212.91	43.5846	2992.64	41.4	2212.91	60	2992.64	45.8393	2212.91	78.5034	2992.64	45.5725	2212.91	48.7	2992.64	39.8631	2212.91	34.4691	2992.64	38.875	2212.91	47.72	2992.64	40.7468
2215.17	57.8229	2994.68	46.6932	2215.17	45.265	2994.68	43.6818	2215.17	44.3231	2994.68	42.24	2215.17	59.1259	2994.68	46.506	2215.17	77.898	2994.68	44.8551	2215.17	46.4071	2994.68	39.1905	2215.17	32.8642	2994.68	38.8571	2215.17	47.54	2994.68	38.8636
2217.43	59.0625	2996.73	46.1818	2217.43	44.9658	2996.73	43.0568	2217.43	45.2154	2996.73	42.33	2217.43	59.2448	2996.73	45.744	2217.43	78.1497	2996.73	46.8261	2217.43	47.7357	2996.73	42.375	2217.43	35.0062	2996.73	38.6429	2217.43	46.28	2996.73	41.3442
2219.68	57.5729	2998.77	45.7614	2219.68	44.641	2998.77	42.1364	2219.68	44.3	2998.77	42.85	2219.68	61.3357	2998.77	47.6369	2219.68	77.068	2998.77	46.5072	2219.68	49.1786	2998.77	41.9107	2219.68	34.4136	2998.77	38.7768	2219.68	47.08	2998.77	41.6234
2221.94	58.2292	3000.81	46.8636	2221.94	43.6496	3000.81	43.3523	2221.94	43.8231	3000.81	45.14	2221.94	60.3147	3000.81	46.9167	2221.94	78.7211	3000.81	46.558	2221.94	47.5357	3000.81	40.4821	2221.94	33.6173	3000.81	39.1696	2221.94	47.3133	3000.81	42.2273
2224.2	58.125	3002.85	48.7955	2224.2	46.2991	3002.85	43.6818	2224.2	45.5923	3002.85	45.41	2224.2	59.7273	3002.85	47.3036	2224.2	77.6803	3002.85	45.9928	2224.2	46.15	3002.85	41.9167	2224.2	33.2407	3002.85	38.4643	2224.2	45.7	3002.85	42.2338
2226.45	58.6667	3004.9	47.2045	2226.45	44.6581	3004.9	43.5795	2226.45	43.5538	3004.9	45.81	2226.45	60.3357	3004.9	48.4286	2226.45	77.0476	3004.9	47.5	2226.45	50.1429	3004.9	43.4464	2226.45	34.0556	3004.9	39.3571	2226.45	46.3133	3004.9	43.2597
2228.7	56.9167	3006.94	46.4886	2228.7	43.8205	3006.94	43.4091	2228.7	43.2385	3006.94	44.08	2228.7	58.2308	3006.94	47.3869	2228.7	78.2313	3006.94	47.9203	2228.7	46.85	3006.94	41.6071	2228.7	34.037	3006.94	38.6964	2228.7	46	3006.94	41.6688
2230.96	58.3542	3008.98	46.9886	2230.96	46.641	3008.98	44.4205	2230.96	44.7692	3008.98	43.89	2230.96	58.2028	3008.98	46.4702	2230.96	77.6122	3008.98	46.2464	2230.96	47.4786	3008.98	40.3512	2230.96	34.0556	3008.98	38.3214	2230.96	46.5933	3008.98	40.4935
2233.21	58.1042	3011.02	47.0114	2233.21	43.2991	3011.02	43.3523	2233.21	44.7231	3011.02	43.73	2233.21	57.979	3011.02	46	2233.21	77.898	3011.02	46.9928	2233.21	47.9857	3011.02	41.7679	2233.21	33.142	3011.02	37.8661	2233.21	45.9667	3011.02	41.0519
2235.46	57.7188	3013.06	45.2841	2235.46	43.1538	3013.06	43.0568	2235.46	43.0538	3013.06	42.83	2235.46	59.3566	3013.06	46.6845	2235.46	78	3013.06	46.1739	2235.46	48.8714	3013.06	41.8274	2235.46	33.3457	3013.06	38.5714	2235.46	44.3933	3013.06	41.1818
2237.72	58.0104	3015.1	47.3182	2237.72	44.5043	3015.1	42.3068	2237.72	43.9462	3015.1	42.44	2237.72	58.7063	3015.1	46.2857	2237.72	76.3061	3015.1	44.9783	2237.72	47.9571	3015.1	40.8274	2237.72	34	3015.1	39.0804	2237.72	46.08	3015.1	40.1818
2239.97	56.5	3017.13	46.1364	2239.97	45.4017	3017.13	40.7159	2239.97	44.5231	3017.13	43.74	2239.97	59.2727	3017.13	46.1012	2239.97	78.4558	3017.13	46.8841	2239.97	48.0857	3017.13	42.4762	2239.97	33.8889	3017.13	39.4286	2239.97	45.5067	3017.13	40.987
2242.22	57.2604	3019.17	45.1136	2242.22	43.4872	3019.17	41.7955	2242.22	42.8077	3019.17	41.93	2242.22	59.7762	3019.17	47.2083	2242.22	76.551	3019.17	45.9493	2242.22	49.1214	3019.17	42.9643	2242.22	33.7469	3019.17	38.3036	2242.22	46.3	3019.17	40.6234
2244.47	57.6667	3021.21	45.8409	2244.47	44.0769	3021.21	43.7273	2244.47	43.3154	3021.21	43.6	2244.47	58.8182	3021.21	48.0357	2244.47	75.8912	3021.21	46.3623	2244.47	47.5929	3021.21	43.4821	2244.47	33.8765	3021.21	39.3304	2244.47	46.44	3021.21	41.2792
2246.72	56.7188	3023.24	48.3182	2246.72	43.5385	3023.24	45.6591	2246.72	43.8538	3023.24	45.7	2246.72	59.6154	3023.24	48.9524	2246.72	78.7755	3023.24	47.6739	2246.72	47.6786	3023.24	44.0298	2246.72	34.5556	3023.24	38.5625	2246.72	45.64	3023.24	43.5974
2248.96	57.0938	3025.28	48.6591	2248.96	44.3932	3025.28	42.7727	2248.96	44.5231	3025.28	46.2	2248.96	59.6364	3025.28	48.625	2248.96	77.415	3025.28	47.6522	2248.96	48.5571	3025.28	44.7143	2248.96	33.9877	3025.28	40.1071	2248.96	46.36	3025.28	44.1883
2251.21	57.4167	3027.32	49.2841	2251.21	44.3761	3027.32	46	2251.21	41.9538	3027.32	47.47	2251.21	59.5035	3027.32	51.7083	2251.21	76.034	3027.32	49.8768	2251.21	48.0143	3027.32	44.3631	2251.21	32.8272	3027.32	39.1607	2251.21	45.76	3027.32	43.5909
2253.46	56.0729	3029.35	53.7727	2253.46	44.4615	3029.35	48.6932	2253.46	43.9308	3029.35	49.2	2253.46	59.5245	3029.35	53.9524	2253.46	76.3741	3029.35	51.8841	2253.46	46.0571	3029.35	44.2143	2253.46	33.2778	3029.35	42.3304	2253.46	45.8667	3029.35	45.4091
2255.7	55.8542	3031.39	53.1364	2255.7	45.0598	3031.39	47.8977	2255.7	43.6846	3031.39	50.69	2255.7	58.6503	3031.39	53.3452	2255.7	75.4014	3031.39	52.7536	2255.7	48.2714	3031.39	47.1369	2255.7	34.2222	3031.39	41.875	2255.7	45.5667	3031.39	46.039
2257.95	57.0938	3033.42	54.75	2257.95	45.3333	3033.42	50.1705	2257.95	43.1077	3033.42	50.41	2257.95	58.4545	3033.42	54.869	2257.95	77.5646	3033.42	54.3623	2257.95	47.5571	3033.42	47.9762	2257.95	33.2531	3033.42	42.6964	2257.95	46.94	3033.42	46.1494
2260.2	58.6458	3035.45	56.4205	2260.2	43.6154	3035.45	53.5568	2260.2	42.4154	3035.45	52.59	2260.2	60.4406	3035.45	56	2260.2	76.0884	3035.45	55.0362	2260.2	46.4929	3035.45	47.006	2260.2	32.6728	3035.45	42.2857	2260.2	44.9867	3035.45	46.961
2262.44	57.5312	3037.48	59.4318	2262.44	45.7094	3037.48	52.5909	2262.44	44.6615	3037.48	56.34	2262.44	58.7203	3037.48	59.2917	2262.44	75.4898	3037.48	55.6739	2262.44	46.3429	3037.48	49.6369	2262.44	33.7037	3037.48	44.5	2262.44	45.74	3037.48	50.1234
2264.68	56.0833	3039.52	59.5114	2264.68	44.9145	3039.52	54.8977	2264.68	41.7462	3039.52	54.25	2264.68	58.5315	3039.52	60.1369	2264.68	76.2109	3039.52	56.558	2264.68	47.6	3039.52	52.1667	2264.68	32.1296	3039.52	44.3214	2264.68	45.0067	3039.52	51.026
2266.93	56.1146	3041.55	62.9886	2266.93	43.4017	3041.55	55.1591	2266.93	43.1769	3041.55	55.45	2266.93	57.8601	3041.55	61.5417	2266.93	77.2789	3041.55	58.0797	2266.93	47.6786	3041.55	51.2202	2266.93	33.1852	3041.55	46.9196	2266.93	47.0067	3041.55	52.6494
2269.17	56.0729	3043.58	62.6591	2269.17	43.5641	3043.58	55.9773	2269.17	44.3154	3043.58	59.35	2269.17	58.0839	3043.58	62.9167	2269.17	75.449	3043.58	59.7464	2269.17	46.85	3043.58	52.4821	2269.17	33.8025	3043.58	46.3571	2269.17	44.8333	3043.58	52.5844
2271.41	57.9583	3045.61	63.5114	2271.41	45.265	3045.61	56.8864	2271.41	43.9923	3045.61	60.59	2271.41	58.3706	3045.61	64.4702	2271.41	75.7891	3045.61	60.6087	2271.41	46.7929	3045.61	55.3929	2271.41	33.2593	3045.61	47.0357	2271.41	44.14	3045.61	54.474
2273.65	56.3125	3047.64	67.9773	2273.65	42.547	3047.64	61.8523	2273.65	42.2385	3047.64	63.3	2273.65	57.7063	3047.64	69.2738	2273.65	75.9864	3047.64	63.6522	2273.65	48.0786	3047.64	56	2273.65	32.8951	3047.64	48.6696	2273.65	45.4533	3047.64	56.4091
2275.89	56.9375	3049.67	72.4545	2275.89	45.094	3049.67	64.9318	2275.89	43.7538	3049.67	67.8	2275.89	57.7972	3049.67	71.7024	2275.89	76.1088	3049.67	68.2464	2275.89	46.2714	3049.67	57.5179	2275.89	33.3704	3049.67	51.8929	2275.89	46.28	3049.67	59.3636
2278.13	55.7812	3051.7	79.6705	2278.13	44.9145	3051.7	70.9432	2278.13	44.2231	3051.7	74.19	2278.13	57.6294	3051.7	79.369	2278.13	75.5782	3051.7	72.2971	2278.13	46.7786	3051.7	63.994	2278.13	32.5	3051.7	54.2589	2278.13	46.2867	3051.7	63.539
2280.37	55.7604	3053.73	86.5	2280.37	44.1026	3053.73	73.7955	2280.37	41.8231	3053.73	78.55	2280.37	58.5944	3053.73	88.119	2280.37	76.2721	3053.73	77.8406	2280.37	47.4143	3053.73	67.0774	2280.37	32.6296	3053.73	56.8839	2280.37	46.3133	3053.73	68.6494
2282.61	55.7708	3055.75	87.125	2282.61	41.8803	3055.75	77.1705	2282.61	43.8154	3055.75	79.12	2282.61	56.7622	3055.75	86.6548	2282.61	75.0952	3055.75	80.3768	2282.61	48.0929	3055.75	67.0595	2282.61	34.1173	3055.75	57.0625	2282.61	46.0667	3055.75	69.1429
2284.85	56.9479	3057.78	87.6705	2284.85	44.7692	3057.78	75.4545	2284.85	43.2538	3057.78	79	2284.85	58.7203	3057.78	85.5774	2284.85	76.1429	3057.78	78.4275	2284.85	46.7786	3057.78	66.4226	2284.85	33.7284	3057.78	57.1964	2284.85	47.1133	3057.78	68.6299
2287.09	55.7396	3059.81	86.1818	2287.09	43.5214	3059.81	74.5227	2287.09	42.7154	3059.81	77.21	2287.09	57.3287	3059.81	83.8988	2287.09	74.3673	3059.81	77.1522	2287.09	47.2071	3059.81	69.0774	2287.09	34.5309	3059.81	57.4821	2287.09	45.54	3059.81	68.461
2289.32	56.7396	3061.83	83.3864	2289.32	43.9915	3061.83	72.9318	2289.32	42.8308	3061.83	76.41	2289.32	59.4126	3061.83	85.1964	2289.32	75.5578	3061.83	77.2971	2289.32	47.05	3061.83	65.5238	2289.32	33.7654	3061.83	55.7946	2289.32	44.1467	3061.83	67.8182
2291.56	56.75	3063.86	83.0341	2291.56	44.0684	3063.86	73.0568	2291.56	43.2692	3063.86	76.27	2291.56	56.6993	3063.86	81.8452	2291.56	75.5034	3063.86	76.5652	2291.56	45.4786	3063.86	63.8333	2291.56	32.1975	3063.86	56.9643	2291.56	46.2333	3063.86	66.8896
2293.79	56.7917	3065.88	79.7955	2293.79	44.7863	3065.88	71.6364	2293.79	43.2308	3065.88	74.51	2293.79	57.9161	3065.88	79.4048	2293.79	74.5578	3065.88	74.7246	2293.79	45.7857	3065.88	64.75	2293.79	31.8395	3065.88	54.8214	2293.79	46.0733	3065.88	64.9675
2296.03	56.4167	3067.91	72.6818	2296.03	43.7179	3067.91	66.9659	2296.03	43.6154	3067.91	66.18	2296.03	58.007	3067.91	73.3333	2296.03	75.2857	3067.91	69.4275	2296.03	47.2143	3067.91	61.375	2296.03	33.7654	3067.91	55.4018	2296.03	46.4267	3067.91	61.2922
2298.26	56.4062	3069.93	71.7727	2298.26	43.4701	3069.93	63.1932	2298.26	42.2462	3069.93	63.94	2298.26	57.7622	3069.93	69.5536	2298.26	75.0272	3069.93	65.9493	2298.26	45.7929	3069.93	57.9167	2298.26	32.858	3069.93	51.0446	2298.26	44.88	3069.93	58.5455
2300.5	56.3438	3071.95	66.7045	2300.5	44.2308	3071.95	59.8636	2300.5	42.9769	3071.95	61.05	2300.5	58.7483	3071.95	65.8988	2300.5	73.7687	3071.95	63.3696	2300.5	47.6143	3071.95	55.6667	2300.5	32.4198	3071.95	49.8214	2300.5	45.0467	3071.95	57.1948
2302.73	56.2292	3073.98	61.8068	2302.73	43.735	3073.98	56.8523	2302.73	42.2538	3073.98	58.99	2302.73	58.8811	3073.98	63.4524	2302.73	75.3469	3073.98	61.4058	2302.73	47.2214	3073.98	55.8274	2302.73	33.7284	3073.98	49.1786	2302.73	45.54	3073.98	53.8961
2304.96	55.1042	3076	60.0795	2304.96	42.4615	3076	55.4659	2304.96	43.0615	3076	56.56	2304.96	57.958	3076	61.1845	2304.96	72.8639	3076	60.5797	2304.96	47.1643	3076	53.1845	2304.96	32.6481	3076	48.2946	2304.96	45.1133	3076	52.2273
2307.19	55.7292	3078.02	60.1364	2307.19	44.4103	3078.02	56.0795	2307.19	42.3385	3078.02	55.81	2307.19	57.6783	3078.02	59.5357	2307.19	74.8435	3078.02	58.3768	2307.19	46.2786	3078.02	52.8393	2307.19	34.1296	3078.02	49.9375	2307.19	44.2467	3078.02	52.961
2309.42	55.1979	3080.04	58.9545	2309.42	43.5897	3080.04	53.4205	2309.42	42.2846	3080.04	55.4	2309.42	58.8671	3080.04	59.2976	2309.42	74.5782	3080.04	58.5217	2309.42	47.5786	3080.04	52.1845	2309.42	33.9259	3080.04	47.1875	2309.42	45.5133	3080.04	52.7857
2311.65	56.7917	3082.06	56.5227	2311.65	43.9915	3082.06	53.4545	2311.65	41.2923	3082.06	53.3	2311.65	56.986	3082.06	58.4405	2311.65	73.6327	3082.06	57.413	2311.65	47.2286	3082.06	52.7321	2311.65	32.7963	3082.06	48.9732	2311.65	44.5733	3082.06	52.1623
2313.88	56.5104	3084.08	56.2386	2313.88	42.906	3084.08	53.4432	2313.88	41.4923	3084.08	54.01	2313.88	57.9091	3084.08	56.9702	2313.88	74.4014	3084.08	56.2754	2313.88	46.5	3084.08	50.7976	2313.88	32.8086	3084.08	50.2232	2313.88	45.3133	3084.08	51.5519
2316.11	55.7917	3086.1	58.0795	2316.11	43.812	3086.1	54.625	2316.11	42.9692	3086.1	53.65	2316.11	57.7552	3086.1	56.506	2316.11	72.9252	3086.1	55.9855	2316.11	47.0357	3086.1	52.6548	2316.11	33.6543	3086.1	50.4018	2316.11	44.8933	3086.1	52.474
2318.34	54.4375	3088.12	57.1591	2318.34	43.2393	3088.12	52.375	2318.34	41.7538	3088.12	53.79	2318.34	56.4266	3088.12	57.119	2318.34	74.7075	3088.12	55.7899	2318.34	46.6643	3088.12	52.1012	2318.34	33.1852	3088.12	49.8571	2318.34	44.6267	3088.12	52.9351
2320.57	56.0521	3090.14	57.3068	2320.57	42.4274	3090.14	53.0795	2320.57	43.1615	3090.14	53.34	2320.57	56.5734	3090.14	56.3333	2320.57	75.3741	3090.14	54.6884	2320.57	46.3143	3090.14	51.9167	2320.57	32.2901	3090.14	49.6161	2320.57	44.4667	3090.14	51.5714
2322.8	56.375	3092.15	56.2841	2322.8	43.5385	3092.15	55.2386	2322.8	43.5923	3092.15	54.69	2322.8	56.5035	3092.15	57.4048	2322.8	74.1156	3092.15	56.0942	2322.8	47.3929	3092.15	52.7024	2322.8	34.142	3092.15	50.7589	2322.8	44.1467	3092.15	54.7532
2325.02	56.7604	3094.17	55.6023	2325.02	45.6496	3094.17	52.3636	2325.02	43.0231	3094.17	56.18	2325.02	60.3916	3094.17	56.7738	2325.02	74.3605	3094.17	56.6594	2325.02	47.5286	3094.17	53.8512	2325.02	37.3827	3094.17	50.8125	2325.02	46.0133	3094.17	52.9675
2327.25	58.2708	3096.19	56.5682	2327.25	46.4274	3096.19	54.0795	2327.25	45.9	3096.19	54.17	2327.25	59.4476	3096.19	57.8631	2327.25	76.5374	3096.19	57.5435	2327.25	49.15	3096.19	53.6131	2327.25	37.8827	3096.19	51.0536	2327.25	47.4867	3096.19	53.0844
2329.47	61.2083	3098.2	58.75	2329.47	48.2735	3098.2	56.1364	2329.47	48.5615	3098.2	56.12	2329.47	62.0839	3098.2	58.125	2329.47	78.966	3098.2	58.7391	2329.47	51.1286	3098.2	53.006	2329.47	38.3951	3098.2	51.2768	2329.47	49.7067	3098.2	52.7143
2331.7	58.0938	3100.22	57.5341	2331.7	46.0598	3100.22	53.9432	2331.7	45.0154	3100.22	55.94	2331.7	60.8741	3100.22	58.3869	2331.7	76.483	3100.22	58.0797	2331.7	49.3929	3100.22	55.4643	2331.7	35.8827	3100.22	50.3929	2331.7	47.18	3100.22	54.7792
2333.92	56.0312	3102.23	58	2333.92	41.3419	3102.23	55.2159	2333.92	43.0769	3102.23	54.66	2333.92	57.1049	3102.23	59.4286	2333.92	74.0408	3102.23	58.7319	2333.92	47.45	3102.23	56.6845	2333.92	32.821	3102.23	52.8929	2333.92	45.1533	3102.23	55.039
2336.14	54.5312	3104.25	60.2727	2336.14	43.9829	3104.25	55.6705	2336.14	43.0154	3104.25	57.75	2336.14	56.1678	3104.25	59.4167	2336.14	74.3265	3104.25	59.5652	2336.14	46.2643	3104.25	54.5893	2336.14	32.8642	3104.25	53.3304	2336.14	44.8733	3104.25	54.8961
2338.37	55.5104	3106.26	59.4205	2338.37	44.5128	3106.26	56.0795	2338.37	42.6077	3106.26	58.54	2338.37	57.6014	3106.26	60.3155	2338.37	73.9116	3106.26	59.7971	2338.37	44.75	3106.26	56.9048	2338.37	33.0494	3106.26	54.7054	2338.37	42.9133	3106.26	57.3831
2340.59	55.3333	3108.27	59.8409	2340.59	44.1026	3108.27	56.9091	2340.59	41.3692	3108.27	57.01	2340.59	57.1119	3108.27	59.2321	2340.59	73.7279	3108.27	58.942	2340.59	47.1	3108.27	56.7679	2340.59	32.1111	3108.27	52.5	2340.59	43.34	3108.27	55.9026
2342.81	55.5625	3110.28	58.6932	2342.81	41.7778	3110.28	56.9773	2342.81	42.7923	3110.28	57.31	2342.81	57.021	3110.28	59.8214	2342.81	73.8707	3110.28	60.2754	2342.81	46.8714	3110.28	55.6667	2342.81	33.4074	3110.28	53.5893	2342.81	43.94	3110.28	57.0714
2345.03	55.8333	3112.3	61.5568	2345.03	43.2991	3112.3	57.8409	2345.03	42.1846	3112.3	59.64	2345.03	55.3706	3112.3	60.1012	2345.03	72.3741	3112.3	60.8406	2345.03	44.3857	3112.3	56.2083	2345.03	32.2716	3112.3	54.6875	2345.03	44.02	3112.3	57.5909
2347.25	53.625	3114.31	62.8864	2347.25	42.8376	3114.31	57.0909	2347.25	43.0154	3114.31	58.48	2347.25	56.4895	3114.31	61.5774	2347.25	72.1565	3114.31	61.2681	2347.25	46.0357	3114.31	57.3214	2347.25	32.4691	3114.31	56.6071	2347.25	44.08	3114.31	58.3506
2349.47	55.7083	3116.32	61.5909	2349.47	41.5214	3116.32	57.2955	2349.47	40.7308	3116.32	60.35	2349.47	57.7972	3116.32	62.5119	2349.47	73.1429	3116.32	61.2101	2349.47	46.9857	3116.32	58.131	2349.47	32.5802	3116.32	55	2349.47	43.3933	3116.32	57.8701
2351.69	54.125	3118.33	62.8977	2351.69	43.3419	3118.33	59.6818	2351.69	42.5846	3118.33	60.19	2351.69	57.965	3118.33	62.006	2351.69	74.1701	3118.33	63.1522	2351.69	45.6714	3118.33	58.5476	2351.69	33.3765	3118.33	55.2946	2351.69	44.6067	3118.33	58.0455
2353.91	55.1771	3120.34	62.9886	2353.91	42.6838	3120.34	58.6932	2353.91	42.8231	3120.34	61.59	2353.91	55.9021	3120.34	63.4524	2353.91	73.6735	3120.34	63.7029	2353.91	45.6643	3120.34	60.7083	2353.91	32.358	3120.34	57.7143	2353.91	43.1867	3120.34	59.2532
2356.12	54.6146	3122.35	62.9091	2356.12	43.4017	3122.35	59.9318	2356.12	42.2385	3122.35	60.5	2356.12	57.7343	3122.35	64.8155	2356.12	73.3265	3122.35	63.971	2356.12	47.0714	3122.35	61.1964	2356.12	32.8148	3122.35	57.4018	2356.12	43.4533	3122.35	59.5909
2358.34	54.9896	3124.36	63.5568	2358.34	42.6838	3124.36	60.8182	2358.34	41.4846	3124.36	63.25	2358.34	56.5315	3124.36	62.9226	2358.34	72.5238	3124.36	64.7971	2358.34	45.4286	3124.36	60.25	2358.34	32.7099	3124.36	57.8393	2358.34	43.64	3124.36	60.0455
2360.56	54.2188	3126.36	64.5795	2360.56	42.6667	3126.36	61.5227	2360.56	42.4769	3126.36	63.43	2360.56	57.1399	3126.36	64.1131	2360.56	74.3129	3126.36	64.087	2360.56	45.9929	3126.36	61.375	2360.56	32.0988	3126.36	58.4286	2360.56	43.68	3126.36	61.8312
2362.77	54.5938	3128.37	63.875	2362.77	41.7863	3128.37	61.8977	2362.77	43.2538	3128.37	63.33	2362.77	56.6783	3128.37	66.7262	2362.77	73.7143	3128.37	66.0145	2362.77	45.5071	3128.37	62.9048	2362.77	32.3519	3128.37	59.9107	2362.77	43.2333	3128.37	60.974
2364.99	54.1562	3130.38	65.3068	2364.99	41.7692	3130.38	64.125	2364.99	41.8923	3130.38	62.51	2364.99	57.2238	3130.38	66.8452	2364.99	71.5578	3130.38	66.1304	2364.99	45.8071	3130.38	61.0417	2364.99	33.0123	3130.38	60.5179	2364.99	43.4867	3130.38	62.5325
2367.2	54.4271	3132.39	65.1705	2367.2	43.2479	3132.39	63.1364	2367.2	42.6462	3132.39	64.61	2367.2	55.7972	3132.39	66.1131	2367.2	72.3673	3132.39	67.8986	2367.2	45.9143	3132.39	62.5298	2367.2	31.7531	3132.39	61.5179	2367.2	42.8467	3132.39	63.0519
2369.42	56.1562	3134.39	66.7841	2369.42	41.8718	3134.39	63.9432	2369.42	41.9308	3134.39	65.25	2369.42	56.8182	3134.39	67.4881	2369.42	73.7483	3134.39	66.6522	2369.42	46.6429	3134.39	65.9167	2369.42	32.8025	3134.39	61.4286	2369.42	43.18	3134.39	63.9286
2371.63	55.0208	3136.4	67.3977	2371.63	42.3162	3136.4	63.7841	2371.63	42.5846	3136.4	65.25	2371.63	58.0629	3136.4	68.7679	2371.63	72.8503	3136.4	69.5797	2371.63	47.0571	3136.4	64.994	2371.63	31.8951	3136.4	62.1607	2371.63	44.9067	3136.4	65.3831
2373.84	55.7917	3138.4	68.8295	2373.84	42.5897	3138.4	66.1818	2373.84	41.8615	3138.4	65.99	2373.84	56.7343	3138.4	67.4405	2373.84	73.6667	3138.4	68.7609	2373.84	44.9	3138.4	65.2976	2373.84	32.9815	3138.4	63.4643	2373.84	44.08	3138.4	65.7013
2376.05	54.4271	3140.41	68.4545	2376.05	43.5128	3140.41	67.6023	2376.05	41.6154	3140.41	67.28	2376.05	56.5245	3140.41	69.6845	2376.05	72.1769	3140.41	68.1884	2376.05	44.6	3140.41	66.3333	2376.05	33.4136	3140.41	64.4554	2376.05	43.96	3140.41	66.4545
2378.26	55	3142.41	69.5568	2378.26	43.9231	3142.41	68.0455	2378.26	41.2	3142.41	69.12	2378.26	57.0979	3142.41	70.8512	2378.26	73.102	3142.41	71.0797	2378.26	46.2143	3142.41	67.1726	2378.26	34.5741	3142.41	63.9821	2378.26	45.4467	3142.41	67.5455
2380.47	56.0417	3144.41	70.8977	2380.47	42.9487	3144.41	67.8068	2380.47	41.0538	3144.41	67.41	2380.47	56.4406	3144.41	70.1667	2380.47	73.449	3144.41	70.3406	2380.47	45.7714	3144.41	66.7976	2380.47	33.216	3144.41	63.375	2380.47	44.46	3144.41	67.0909
2382.68	57.2708	3146.41	72.8068	2382.68	43.3077	3146.41	69.8636	2382.68	44.1846	3146.41	68.75	2382.68	56.7902	3146.41	71.6131	2382.68	72.4354	3146.41	72.0797	2382.68	46.7643	3146.41	67.4107	2382.68	32.5309	3146.41	65.2054	2382.68	43.5933	3146.41	69.0065
2384.89	54.8542	3148.42	71.3864	2384.89	43.2222	3148.42	69.8636	2384.89	40.7769	3148.42	70.53	2384.89	56.1119	3148.42	73.1488	2384.89	72.4626	3148.42	73.029	2384.89	46.1929	3148.42	69.1726	2384.89	33.0432	3148.42	67.3571	2384.89	43.28	3148.42	70.1429
2387.1	56.3854	3150.42	73.1591	2387.1	42.8718	3150.42	70.25	2387.1	42.1615	3150.42	69.22	2387.1	56.3916	3150.42	74.2857	2387.1	73.7959	3150.42	74.0435	2387.1	47.6714	3150.42	70.4762	2387.1	32.5309	3150.42	66.8125	2387.1	44.42	3150.42	70.5714
2389.31	55.9167	3152.42	76.0114	2389.31	42.7863	3152.42	71.2273	2389.31	42.2846	3152.42	71.12	2389.31	56.2168	3152.42	72.006	2389.31	72.0816	3152.42	75.1304	2389.31	46.3929	3152.42	69.6845	2389.31	32.6296	3152.42	67.7768	2389.31	44.6067	3152.42	71.474
2391.52	54	3154.42	72.9886	2391.52	41.8889	3154.42	73.2727	2391.52	44.1769	3154.42	72.55	2391.52	54.3007	3154.42	75.2083	2391.52	72.1633	3154.42	76.029	2391.52	46.5143	3154.42	71.7024	2391.52	33.7222	3154.42	67.9464	2391.52	44.28	3154.42	71.9935
2393.72	55.0938	3156.42	76	2393.72	42.8803	3156.42	73.3864	2393.72	40.2308	3156.42	72.26	2393.72	56.7483	3156.42	77.0595	2393.72	71.5918	3156.42	77.9638	2393.72	44.7143	3156.42	73.7619	2393.72	33.4568	3156.42	70.25	2393.72	43.44	3156.42	73.8182
2395.93	54.1667	3158.42	76.4659	2395.93	42.265	3158.42	74.7386	2395.93	42.9538	3158.42	74.58	2395.93	56.4196	3158.42	77.244	2395.93	72.5986	3158.42	77.2029	2395.93	45.4	3158.42	72.1369	2395.93	33.5309	3158.42	69.4018	2395.93	44.5467	3158.42	73.4481
2398.13	53.1146	3160.42	77.25	2398.13	43.4786	3160.42	74.9091	2398.13	41.7231	3160.42	76.54	2398.13	55.8322	3160.42	77.5476	2398.13	72.5374	3160.42	78.7754	2398.13	45.8571	3160.42	73.9464	2398.13	33.4568	3160.42	71.0714	2398.13	44.3933	3160.42	73.9026
2400.34	55.7083	3162.42	78.1364	2400.34	43.2308	3162.42	78.5568	2400.34	42.3308	3162.42	76.64	2400.34	57.8392	3162.42	80.0833	2400.34	73.2381	3162.42	79.9565	2400.34	45.7571	3162.42	76.7798	2400.34	32.8827	3162.42	72.4196	2400.34	44.1267	3162.42	74.7597
2402.54	54.1562	3164.41	78.2045	2402.54	41.4444	3164.41	77.2159	2402.54	41.8692	3164.41	77.37	2402.54	56.2727	3164.41	79.6607	2402.54	72.5986	3164.41	80.8913	2402.54	45.5	3164.41	75.6964	2402.54	33.1728	3164.41	74.25	2402.54	43.2467	3164.41	77.3377
2404.75	55.5312	3166.41	80.0909	2404.75	44.0171	3166.41	78.125	2404.75	42.8077	3166.41	80.28	2404.75	56.2657	3166.41	79.4226	2404.75	71.8776	3166.41	79.0652	2404.75	46	3166.41	76.2381	2404.75	33.8457	3166.41	73.8036	2404.75	43.7933	3166.41	76.5065
2406.95	56.2083	3168.41	80.0455	2406.95	43.188	3168.41	77.2841	2406.95	43.4231	3168.41	77.32	2406.95	56.9441	3168.41	81.7917	2406.95	72.9456	3168.41	82.0217	2406.95	45.6357	3168.41	79.3393	2406.95	32.858	3168.41	75.9375	2406.95	42.7267	3168.41	79.1688
2409.15	54.6042	3170.4	80.3977	2409.15	41.3846	3170.4	78.4432	2409.15	42.1308	3170.4	77.39	2409.15	56.6573	3170.4	81.5893	2409.15	73.9252	3170.4	81.9493	2409.15	45.4214	3170.4	78.5595	2409.15	33.3025	3170.4	76.3125	2409.15	43.5667	3170.4	79.3766
2411.35	54.2188	3172.4	81.6818	2411.35	44.3419	3172.4	79.125	2411.35	43.2923	3172.4	79.91	2411.35	54.7692	3172.4	81.1786	2411.35	72.4898	3172.4	82.2319	2411.35	45.8143	3172.4	77.25	2411.35	33.5	3172.4	76.1518	2411.35	44.5533	3172.4	78.6234
2413.55	56.7188	3174.39	83.5114	2413.55	44.2479	3174.39	80.4659	2413.55	43.0385	3174.39	82.04	2413.55	56.3287	3174.39	82.494	2413.55	72.6667	3174.39	83.1304	2413.55	46.5571	3174.39	79.369	2413.55	33.7099	3174.39	78.1518	2413.55	44.3	3174.39	80.1753
2415.75	55.4375	3176.39	80.7614	2415.75	43.4188	3176.39	79.2727	2415.75	41.7462	3176.39	79.69	2415.75	56.6014	3176.39	84.256	2415.75	72.3469	3176.39	84.1594	2415.75	45.4929	3176.39	80.5655	2415.75	33.0494	3176.39	77.4643	2415.75	43.3267	3176.39	80.474
2417.95	55.5833	3178.38	83.3864	2417.95	43.3162	3178.38	80.7386	2417.95	43.1	3178.38	81.34	2417.95	56.3077	3178.38	84.8929	2417.95	73.8844	3178.38	85.3913	2417.95	45.0643	3178.38	80.7143	2417.95	33.3889	3178.38	79.0536	2417.95	44.64	3178.38	81.1299
2420.15	54.8229	3180.37	83.9886	2420.15	43.9829	3180.37	82.8182	2420.15	42.1615	3180.37	83.39	2420.15	57.0769	3180.37	83.7143	2420.15	71.7211	3180.37	84.5942	2420.15	44.0214	3180.37	80.881	2420.15	33.2778	3180.37	79.9018	2420.15	43.8533	3180.37	81.8961
2422.35	55.4583	3182.37	85.4545	2422.35	43.5128	3182.37	83.5341	2422.35	42.6231	3182.37	83.76	2422.35	56.2168	3182.37	87.0536	2422.35	71.4966	3182.37	87.9058	2422.35	45.0143	3182.37	83.4226	2422.35	32.3272	3182.37	80.3125	2422.35	43.48	3182.37	84.2403
2424.55	55.0938	3184.36	83.7727	2424.55	42.9145	3184.36	82.9205	2424.55	41.9923	3184.36	84.03	2424.55	55.972	3184.36	87.2738	2424.55	70.0748	3184.36	86.6957	2424.55	46.3643	3184.36	83.0417	2424.55	32.2531	3184.36	80.7589	2424.55	44.4667	3184.36	83.8961
2426.75	56.1771	3186.35	85.8182	2426.75	43.7436	3186.35	84.9886	2426.75	43.5769	3186.35	85.69	2426.75	56.5105	3186.35	86.6131	2426.75	71.8095	3186.35	87.8696	2426.75	44.3571	3186.35	82.9048	2426.75	33.7469	3186.35	82.2857	2426.75	44.3467	3186.35	82.6623
2428.94	55.3958	3188.34	86.1364	2428.94	43.7521	3188.34	84.9886	2428.94	43.3769	3188.34	84.47	2428.94	56.8322	3188.34	88.125	2428.94	71.4694	3188.34	90.3043	2428.94	46.5286	3188.34	85.0536	2428.94	32.7778	3188.34	83.5982	2428.94	43.2667	3188.34	84.8831
2431.14	55.2292	3190.33	87.1705	2431.14	41.7521	3190.33	84.25	2431.14	41.9	3190.33	86.95	2431.14	55.6853	3190.33	90.375	2431.14	73.2517	3190.33	90.3188	2431.14	46.9	3190.33	86.5476	2431.14	33.1481	3190.33	81.5	2431.14	43.38	3190.33	86.3052
2433.33	54.7708	3192.32	89.6136	2433.33	41.9915	3192.32	85.8068	2433.33	42.0077	3192.32	86.63	2433.33	55.7972	3192.32	88.8095	2433.33	72.0476	3192.32	88.471	2433.33	44.9	3192.32	84.4048	2433.33	32.821	3192.32	83.8393	2433.33	42.8067	3192.32	86.5
2435.53	55.5417	3194.31	90.3295	2435.53	44.8718	3194.31	87.9545	2435.53	42.9231	3194.31	88.04	2435.53	57.2168	3194.31	89.9702	2435.53	72.0408	3194.31	92.2536	2435.53	45.9929	3194.31	86.1845	2435.53	31.9753	3194.31	85.0982	2435.53	43.9067	3194.31	88.8766
2437.72	54.0521	3196.3	90.1818	2437.72	41.2222	3196.3	87.4773	2437.72	41.6692	3196.3	85.61	2437.72	56.2168	3196.3	92.4167	2437.72	72.4422	3196.3	92.0725	2437.72	47.6214	3196.3	89.2321	2437.72	33.0556	3196.3	84.8036	2437.72	43.2533	3196.3	88.4805
2439.91	55.3542	3198.29	91.4205	2439.91	43.7009	3198.29	88.2386	2439.91	43.1769	3198.29	89.73	2439.91	56.5175	3198.29	91.744	2439.91	69.7347	3198.29	92.1739	2439.91	45.5143	3198.29	87.6905	2439.91	33.642	3198.29	85.5089	2439.91	43.8133	3198.29	88.3052
2442.11	52.7083	3200.28	92.0568	2442.11	43.7265	3200.28	88.1591	2442.11	41.4923	3200.28	90.41	2442.11	55.7552	3200.28	91.8214	2442.11	70.1361	3200.28	92.7609	2442.11	45.35	3200.28	88.3571	2442.11	33.5988	3200.28	87.6875	2442.11	43.1333	3200.28	89.2532
2444.3	55.4583	3202.26	91.7273	2444.3	42.6923	3202.26	91.5568	2444.3	43.8692	3202.26	89.57	2444.3	56.9091	3202.26	92.7976	2444.3	72.8639	3202.26	93.9783	2444.3	45.6714	3202.26	90.119	2444.3	32.9074	3202.26	87.2946	2444.3	43.0267	3202.26	90.2273
2446.49	55.2083	3204.25	90.6932	2446.49	43.094	3204.25	90.0795	2446.49	43.1615	3204.25	90.95	2446.49	55.5455	3204.25	93.1488	2446.49	71.2245	3204.25	94.7609	2446.49	46.8357	3204.25	89.5179	2446.49	32.642	3204.25	87.0446	2446.49	43.38	3204.25	89.3442
2448.68	54.625	3206.24	93.0341	2448.68	44.3675	3206.24	90.7727	2448.68	41.4538	3206.24	89.76	2448.68	56.4825	3206.24	93.2857	2448.68	71.8707	3206.24	94.1159	2448.68	44.8286	3206.24	88.2619	2448.68	33.1481	3206.24	87.3036	2448.68	43.6067	3206.24	89.5844
2450.87	53.9167	3208.22	93.4545	2450.87	44.1966	3208.22	90.2614	2450.87	42.4769	3208.22	93.7	2450.87	55.7273	3208.22	92.7917	2450.87	71.5578	3208.22	94.3261	2450.87	44.4357	3208.22	90.8631	2450.87	33.2901	3208.22	89.1875	2450.87	43.6267	3208.22	90.9221
2453.06	55.2917	3210.21	92.5455	2453.06	42.4786	3210.21	92.5114	2453.06	42.6154	3210.21	91.79	2453.06	56.7413	3210.21	94.0417	2453.06	71.0204	3210.21	94.2246	2453.06	46.5714	3210.21	91.4107	2453.06	33.4198	3210.21	88.5625	2453.06	43.9533	3210.21	91.5325
2455.25	55.0521	3212.19	94.0455	2455.25	43.0769	3212.19	91.8182	2455.25	40.4308	3212.19	91.91	2455.25	56.1049	3212.19	94.3571	2455.25	70.8503	3212.19	94.2536	2455.25	44.6643	3212.19	89.3929	2455.25	33.9321	3212.19	88.5982	2455.25	43.1533	3212.19	90.1364
2457.44	54.2188	3214.17	94.2386	2457.44	42.9915	3214.17	93.0341	2457.44	43.3462	3214.17	92.6	2457.44	56.951	3214.17	95.6369	2457.44	72.1497	3214.17	95.7319	2457.44	45.8286	3214.17	91.8452	2457.44	33.0247	3214.17	89.9821	2457.44	44.2333	3214.17	92.3312
2459.63	54.5	3216.16	94.125	2459.63	41.7265	3216.16	92.9318	2459.63	40.0538	3216.16	94.65	2459.63	55.8112	3216.16	96.9345	2459.63	70.6531	3216.16	96.2899	2459.63	45.0286	3216.16	92.8393	2459.63	32.8889	3216.16	89.6607	2459.63	42.5933	3216.16	93.0714
2461.81	52.9167	3218.14	95.6932	2461.81	42.2222	3218.14	92.8636	2461.81	41.1308	3218.14	93.53	2461.81	54.9091	3218.14	97.1071	2461.81	70.9184	3218.14	97.6522	2461.81	44.8429	3218.14	93.3393	2461.81	32.4506	3218.14	91.4911	2461.81	43.4333	3218.14	91.7857
2464	54.1667	3220.12	95.6023	2464	41.7778	3220.12	92.375	2464	42.2923	3220.12	92.49	2464	55.1958	3220.12	96.0179	2464	70.9456	3220.12	97.4783	2464	44.5857	3220.12	92.5298	2464	32.858	3220.12	91.6964	2464	43.6733	3220.12	93.3442
2466.19	55.1667	3222.11	97.1364	2466.19	43.7436	3222.11	91.8523	2466.19	42.2308	3222.11	93.81	2466.19	55.2797	3222.11	96.2202	2466.19	71.0748	3222.11	97.2681	2466.19	45.2643	3222.11	94.7202	2466.19	33.5432	3222.11	90.9286	2466.19	43.1267	3222.11	95.1039
2468.37	55.1042	3224.09	95.4886	2468.37	42.4359	3224.09	93.3636	2468.37	40.8308	3224.09	93.12	2468.37	55.8252	3224.09	97.3988	2468.37	71.1769	3224.09	98.587	2468.37	44.8929	3224.09	94.1607	2468.37	32.1728	3224.09	92.6786	2468.37	42.2333	3224.09	94.0065
2470.55	54.7708	3226.07	94.3295	2470.55	43.3248	3226.07	94.1023	2470.55	42.5308	3226.07	92.69	2470.55	54.9021	3226.07	97.6607	2470.55	70.7143	3226.07	97.2536	2470.55	44.5643	3226.07	93.4643	2470.55	32.6296	3226.07	91.4464	2470.55	43.3133	3226.07	94.039
2472.74	54.4479	3228.05	95.6705	2472.74	43.547	3228.05	95.4318	2472.74	41.1231	3228.05	96.55	2472.74	56.3776	3228.05	95.9464	2472.74	71.1497	3228.05	97.6812	2472.74	44.9929	3228.05	94.0595	2472.74	33.0617	3228.05	92.8571	2472.74	44.0867	3228.05	95.513
2474.92	54.4896	3230.03	96.9091	2474.92	43.1026	3230.03	93.3864	2474.92	42.3308	3230.03	93.74	2474.92	55.7063	3230.03	99.1548	2474.92	70.3605	3230.03	99.3333	2474.92	46.7571	3230.03	94.5893	2474.92	33.3519	3230.03	92.2679	2474.92	42.5867	3230.03	95.1818
2477.1	54.8542	3232.01	97.8295	2477.1	42.3846	3232.01	95.3977	2477.1	41.7538	3232.01	93.3	2477.1	55.6573	3232.01	98.1131	2477.1	70.8571	3232.01	99.0072	2477.1	45.5357	3232.01	93.9107	2477.1	32.3333	3232.01	90.8482	2477.1	42.54	3232.01	95.5844
2479.29	54.625	3233.98	97.625	2479.29	41.8718	3233.98	95.0568	2479.29	42.9154	3233.98	96.85	2479.29	54.3077	3233.98	98.3333	2479.29	71.5102	3233.98	98.9855	2479.29	44.2929	3233.98	94.6548	2479.29	33.2469	3233.98	93	2479.29	42.5067	3233.98	96.9481
2481.47	53.8646	3235.96	98.3977	2481.47	43.5214	3235.96	93.4773	2481.47	40.9769	3235.96	95.83	2481.47	54.6154	3235.96	98.244	2481.47	70.5306	3235.96	100.558	2481.47	45.4571	3235.96	95.7619	2481.47	32.142	3235.96	92.3571	2481.47	42.88	3235.96	97.0455
2483.65	53.9062	3237.94	96.8068	2483.65	41.7009	3237.94	96.25	2483.65	40.5	3237.94	95.71	2483.65	54.6294	3237.94	99.5714	2483.65	71.3605	3237.94	100.551	2483.65	45.7643	3237.94	95.0536	2483.65	33.1049	3237.94	92.7321	2483.65	43.08	3237.94	95.6299
2485.83	53.625	3239.92	97.3636	2485.83	43.0684	3239.92	95.625	2485.83	42.8923	3239.92	97.59	2485.83	54.1538	3239.92	98.4167	2485.83	70.0952	3239.92	100.029	2485.83	44.8571	3239.92	93.5595	2485.83	32.2469	3239.92	94.7054	2485.83	42.7667	3239.92	96.9805
2488.01	53.8125	3241.89	97.5227	2488.01	44.6325	3241.89	96.5341	2488.01	42.1615	3241.89	97.35	2488.01	54.4965	3241.89	98.0179	2488.01	70.7075	3241.89	99.7101	2488.01	44.9571	3241.89	96.75	2488.01	32.7222	3241.89	95.0179	2488.01	43.3333	3241.89	96.7143
2490.19	53.0104	3243.87	96.9545	2490.19	41.7692	3243.87	94.7727	2490.19	40.5462	3243.87	95.87	2490.19	54.6014	3243.87	98.7262	2490.19	70.8027	3243.87	100.21	2490.19	46.3143	3243.87	95.6071	2490.19	32.7654	3243.87	94.0089	2490.19	42.62	3243.87	97.1494
2492.37	53.7292	3245.84	96.6136	2492.37	42.1966	3245.84	96.8864	2492.37	41.8154	3245.84	98.22	2492.37	54.4266	3245.84	99.9583	2492.37	69.1633	3245.84	100.877	2492.37	45.1214	3245.84	95.619	2492.37	32.8086	3245.84	93.3036	2492.37	42.6533	3245.84	95.3571
2494.54	52.4583	3247.82	99.875	2494.54	42.906	3247.82	95.8864	2494.54	40.5462	3247.82	96.11	2494.54	55.4406	3247.82	98.5	2494.54	70.517	3247.82	101.203	2494.54	44.0429	3247.82	96.4048	2494.54	31.8086	3247.82	94.75	2494.54	42.9667	3247.82	97.3247
2496.72	53.2083	3249.79	99.7386	2496.72	42.6325	3249.79	94.7045	2496.72	41.1231	3249.79	95.52	2496.72	54.4056	3249.79	99.9405	2496.72	70.5918	3249.79	101.181	2496.72	46.1786	3249.79	97.5238	2496.72	31.6852	3249.79	93.9821	2496.72	41.7933	3249.79	96.7013
2498.9	53.5312	3251.77	97.4886	2498.9	42.4274	3251.77	96.1364	2498.9	40.8769	3251.77	97.33	2498.9	53.965	3251.77	98.2619	2498.9	69.9524	3251.77	98.8478	2498.9	45.0714	3251.77	96.8631	2498.9	32.6667	3251.77	94.2768	2498.9	42.9733	3251.77	97.7468
2501.07	53.2708	3253.74	99.3409	2501.07	43	3253.74	97.6932	2501.07	42.2308	3253.74	98.11	2501.07	55.5664	3253.74	98.8274	2501.07	69.8912	3253.74	100.652	2501.07	43.1714	3253.74	97.5	2501.07	32.1111	3253.74	94.9375	2501.07	43.76	3253.74	96.6688
2503.25	53.125	3255.71	97.3409	2503.25	43.0342	3255.71	95.6364	2503.25	40.8846	3255.71	97.22	2503.25	54.9371	3255.71	100.19	2503.25	67.8163	3255.71	101.196	2503.25	45.4357	3255.71	97.7917	2503.25	32.3642	3255.71	94.8214	2503.25	42.7267	3255.71	97.974
2505.42	54.7604	3257.68	98.875	2505.42	42.0256	3257.68	96.6705	2505.42	42.2538	3257.68	99.16	2505.42	54.7063	3257.68	101.113	2505.42	70.2109	3257.68	101.145	2505.42	46.25	3257.68	97.8929	2505.42	32.4938	3257.68	96.2411	2505.42	42.7733	3257.68	97.3247
2507.6	53.875	3259.66	98.3295	2507.6	42.9573	3259.66	98.5568	2507.6	40.5615	3259.66	97.81	2507.6	54.3007	3259.66	99.8571	2507.6	69.381	3259.66	101.159	2507.6	42.7714	3259.66	96.5595	2507.6	32.2654	3259.66	94.625	2507.6	44.0133	3259.66	95.9805
2509.77	53.4375	3261.63	98.6705	2509.77	43.8547	3261.63	97.6818	2509.77	42.6077	3261.63	96.15	2509.77	54.6084	3261.63	99.5119	2509.77	69.9864	3261.63	100.942	2509.77	44.4929	3261.63	97.0298	2509.77	33.2531	3261.63	95.7946	2509.77	43.6733	3261.63	98.7468
2511.94	54.0729	3263.6	99.7045	2511.94	42.6496	3263.6	97.6932	2511.94	42.1077	3263.6	96.94	2511.94	55.8392	3263.6	100.887	2511.94	69.8844	3263.6	102.167	2511.94	45.3214	3263.6	99.1131	2511.94	32.4074	3263.6	93.8125	2511.94	43.1933	3263.6	98.9026
2514.11	52.8229	3265.57	101.102	2514.11	42.9231	3265.57	97.0114	2514.11	42.2308	3265.57	97.39	2514.11	55.3427	3265.57	100.875	2514.11	70.5986	3265.57	100.775	2514.11	43.8143	3265.57	97.3214	2514.11	33.1235	3265.57	95.75	2514.11	41.6	3265.57	98.0065
2516.29	54.0729	3267.54	101.602	2516.29	43.188	3267.54	96.875	2516.29	40.8615	3267.54	98.41	2516.29	55.5175	3267.54	99.9524	2516.29	69.2789	3267.54	101.616	2516.29	44.4929	3267.54	96.5	2516.29	33.0185	3267.54	96.2768	2516.29	42.5333	3267.54	98.5974
2518.46	53.9896	3269.5	100.239	2518.46	43.2564	3269.5	95.9091	2518.46	42.3923	3269.5	96.44	2518.46	56.042	3269.5	99.994	2518.46	70.6939	3269.5	102.304	2518.46	46.05	3269.5	98.7738	2518.46	32.2099	3269.5	95.5	2518.46	43.3533	3269.5	100.13
2520.63	54.7708	3271.47	100.148	2520.63	42.3248	3271.47	97.3068	2520.63	42.2	3271.47	95.74	2520.63	56.021	3271.47	103.131	2520.63	70.9116	3271.47	102.703	2520.63	43.8357	3271.47	96.881	2520.63	33.6296	3271.47	96.6429	2520.63	43.1	3271.47	98.487
2522.8	54.6771	3273.44	99.875	2522.8	43.8205	3273.44	98.1705	2522.8	42.0692	3273.44	97.96	2522.8	55.8182	3273.44	101.06	2522.8	70.7619	3273.44	102.029	2522.8	44.2429	3273.44	98.3333	2522.8	33.4568	3273.44	95.5268	2522.8	42.8333	3273.44	98.5519
2524.97	54.1146	3275.41	101.136	2524.97	43.3162	3275.41	97.9659	2524.97	42.0538	3275.41	96.89	2524.97	56	3275.41	100.119	2524.97	70.6327	3275.41	101.312	2524.97	44.7429	3275.41	97.9702	2524.97	33.7469	3275.41	96.2946	2524.97	43.4133	3275.41	98.0714
2527.13	55.9167	3277.37	100.193	2527.13	42.9573	3277.37	97.5227	2527.13	40.9923	3277.37	97.85	2527.13	55.3497	3277.37	101.536	2527.13	70.5714	3277.37	103.601	2527.13	45.95	3277.37	98.756	2527.13	33.284	3277.37	95.5179	2527.13	43.7667	3277.37	97.9156
2529.3	55.7812	3279.34	101.591	2529.3	44.7521	3279.34	99.1705	2529.3	42.4385	3279.34	99.26	2529.3	55.7343	3279.34	102.202	2529.3	69.7279	3279.34	101.71	2529.3	44.6857	3279.34	97.4345	2529.3	33.1296	3279.34	97.3929	2529.3	43.1333	3279.34	98.7468
2531.47	54.9792	3281.31	102.545	2531.47	43.6239	3281.31	99.9545	2531.47	43.2077	3281.31	98.87	2531.47	56.014	3281.31	101.857	2531.47	70.2789	3281.31	102.319	2531.47	45.7929	3281.31	99.0655	2531.47	33.537	3281.31	97.0714	2531.47	44.0667	3281.31	99.8377
2533.63	54.1042	3283.27	100.591	2533.63	44.3419	3283.27	96.9545	2533.63	42.4538	3283.27	98.47	2533.63	56.979	3283.27	101.708	2533.63	69.7755	3283.27	102.913	2533.63	47	3283.27	99.4762	2533.63	33.4259	3283.27	96.8571	2533.63	44.18	3283.27	100.5
2535.8	54.3542	3285.24	99.2841	2535.8	44.4103	3285.24	99.5114	2535.8	42.3923	3285.24	99.99	2535.8	58.2797	3285.24	101.863	2535.8	69.6122	3285.24	102.529	2535.8	46.6143	3285.24	97.375	2535.8	32.8148	3285.24	94.2143	2535.8	44.2	3285.24	100.916
2537.97	57.6354	3287.2	101.08	2537.97	45.359	3287.2	98.25	2537.97	44.3615	3287.2	99.51	2537.97	57.1678	3287.2	102.851	2537.97	70.8435	3287.2	102.355	2537.97	45.6714	3287.2	96.6131	2537.97	32.7716	3287.2	96.0982	2537.97	44.0467	3287.2	99.4675
2540.13	56.0833	3289.16	102.409	2540.13	44.9402	3289.16	98.6477	2540.13	43.1077	3289.16	100.62	2540.13	58.042	3289.16	102.649	2540.13	71.5714	3289.16	101.739	2540.13	46.8714	3289.16	99.8452	2540.13	34.0802	3289.16	96.5	2540.13	44.1933	3289.16	99.6494
2542.29	56.3021	3291.13	101.625	2542.29	44.7607	3291.13	99.25	2542.29	42.1308	3291.13	99.74	2542.29	55.6643	3291.13	102.054	2542.29	71.0408	3291.13	104.051	2542.29	46.5	3291.13	98.6786	2542.29	33.6975	3291.13	96.5089	2542.29	43.1267	3291.13	100.409
2544.46	56.4479	3293.09	101.318	2544.46	45.2137	3293.09	98.9886	2544.46	45.3538	3293.09	98.98	2544.46	57.9091	3293.09	101.44	2544.46	70.6599	3293.09	102.783	2544.46	46.5071	3293.09	97.256	2544.46	34.5617	3293.09	95.4821	2544.46	45.8267	3293.09	99.9091
2546.62	56.75	3295.05	101.75	2546.62	47.0342	3295.05	96.9659	2546.62	45.3692	3295.05	100.27	2546.62	59.1189	3295.05	102.024	2546.62	71.8163	3295.05	103.572	2546.62	47.9429	3295.05	100.577	2546.62	34.142	3295.05	97.7857	2546.62	44.6667	3295.05	100.487
2548.78	57.1875	3297.01	101.443	2548.78	46.4701	3297.01	98.2273	2548.78	44.9538	3297.01	98.8	2548.78	59.5245	3297.01	103.232	2548.78	72.585	3297.01	102.681	2548.78	47.8714	3297.01	99.6667	2548.78	34.6605	3297.01	97.5089	2548.78	44.8067	3297.01	100.773
2550.94	59.5	3298.97	100.432	2550.94	45.8291	3298.97	99.2955	2550.94	45.4615	3298.97	99.15	2550.94	60.007	3298.97	101.869	2550.94	73.0476	3298.97	103.739	2550.94	48.5071	3298.97	97.256	2550.94	34.1358	3298.97	97.0536	2550.94	45.56	3298.97	100.39
2553.11	58.6354	3300.93	100.841	2553.11	50.7692	3300.93	99.4545	2553.11	48.4538	3300.93	100.8	2553.11	60.7972	3300.93	101.256	2553.11	71.6259	3300.93	102.558	2553.11	50.1071	3300.93	99.1488	2553.11	35.3704	3300.93	97.6071	2553.11	45.7867	3300.93	100.013
2555.27	62.0833	3302.89	100.659	2555.27	50.3162	3302.89	99.3636	2555.27	48.3692	3302.89	100.04	2555.27	62.6923	3302.89	102.524	2555.27	73.4422	3302.89	104.659	2555.27	50.1714	3302.89	101.024	2555.27	34.716	3302.89	97.0536	2555.27	46.1133	3302.89	100.403
2557.43	62.875	3304.85	101.58	2557.43	51.453	3304.85	98.6591	2557.43	49.1385	3304.85	98.02	2557.43	63.042	3304.85	104.125	2557.43	75.2721	3304.85	104.891	2557.43	51.5071	3304.85	100.375	2557.43	35.7716	3304.85	99.8125	2557.43	47.9933	3304.85	99.7338
2559.58	65.5833	3306.81	104.159	2559.58	52.7094	3306.81	99.9659	2559.58	51.3692	3306.81	101.73	2559.58	65.3427	3306.81	102.536	2559.58	76.1701	3306.81	102.783	2559.58	52.1429	3306.81	97.6548	2559.58	36.2222	3306.81	96.9196	2559.58	48.7667	3306.81	99.4026
2561.74	67.9062	3308.77	103.591	2561.74	54.3932	3308.77	101.727	2561.74	52.6385	3308.77	101.39	2561.74	68.4755	3308.77	103.179	2561.74	76.034	3308.77	103.507	2561.74	54.2857	3308.77	100.589	2561.74	37.9074	3308.77	98.4196	2561.74	48.2667	3308.77	101.597
2563.9	69.1667	3310.73	101.489	2563.9	56.1111	3310.73	98.3409	2563.9	53.5308	3310.73	99.5	2563.9	70.2168	3310.73	103.054	2563.9	77.5238	3310.73	104.536	2563.9	56.9929	3310.73	100.292	2563.9	37.3889	3310.73	97.3125	2563.9	51.0867	3310.73	102.494
2566.06	70.4792	3312.68	101.545	2566.06	56.7009	3312.68	101.227	2566.06	56.8077	3312.68	101.9	2566.06	70.8601	3312.68	104.369	2566.06	80.3061	3312.68	106.145	2566.06	56.0571	3312.68	99.7024	2566.06	38.642	3312.68	96.5268	2566.06	52.24	3312.68	99.526
2568.21	72.8229	3314.64	102.602	2568.21	60.0342	3314.64	100.33	2568.21	58.3077	3314.64	103.42	2568.21	71.0979	3314.64	104.25	2568.21	80.3129	3314.64	104.101	2568.21	58.0357	3314.64	100.744	2568.21	38.8025	3314.64	100.107	2568.21	52.08	3314.64	102.058
2570.37	72.3333	3316.6	103.273	2570.37	59.0427	3316.6	100.489	2570.37	55.7154	3316.6	100.09	2570.37	73.3497	3316.6	104.72	2570.37	79.0748	3316.6	105.101	2570.37	58.2786	3316.6	103.911	2570.37	39	3316.6	97.6696	2570.37	52.4867	3316.6	102.299
2572.53	72.3229	3318.55	103	2572.53	58.0171	3318.55	100.5	2572.53	56.8615	3318.55	101.95	2572.53	70.3217	3318.55	104.804	2572.53	80.1973	3318.55	105.877	2572.53	58.4214	3318.55	100.268	2572.53	38.4691	3318.55	98.7768	2572.53	51.46	3318.55	102.026
2574.68	68.7188	3320.51	103.864	2574.68	57.1368	3320.51	100.795	2574.68	54.4615	3320.51	102.56	2574.68	68.4196	3320.51	105.726	2574.68	78.3265	3320.51	106.174	2574.68	54.5357	3320.51	100.536	2574.68	38.0432	3320.51	99.8304	2574.68	50.0667	3320.51	101.812
2576.83	65.5938	3322.46	104.216	2576.83	52.8547	3322.46	100.716	2576.83	52.0615	3322.46	101.21	2576.83	65.7832	3322.46	104.22	2576.83	75.5442	3322.46	104.529	2576.83	53.3714	3322.46	100.411	2576.83	37.5556	3322.46	99.4643	2576.83	48.04	3322.46	102.844
2578.99	62.4271	3324.41	104.409	2578.99	49.4786	3324.41	100.648	2578.99	47.9	3324.41	103.75	2578.99	61.4965	3324.41	105.256	2578.99	74.585	3324.41	106.942	2578.99	51.7857	3324.41	101.744	2578.99	36.9198	3324.41	98.5357	2578.99	47.9467	3324.41	102.597
2581.14	60.8958	3326.37	105.057	2581.14	49	3326.37	101.42	2581.14	48.9923	3326.37	101.29	2581.14	60.8182	3326.37	104.929	2581.14	74.5918	3326.37	106.522	2581.14	49.7071	3326.37	99.9107	2581.14	36.0556	3326.37	99.3929	2581.14	47.2933	3326.37	100.922
2583.29	59.7917	3328.32	103.773	2583.29	48.1709	3328.32	102.511	2583.29	45.0462	3328.32	102.91	2583.29	59.8881	3328.32	105.97	2583.29	72.5238	3328.32	105.906	2583.29	48.3857	3328.32	101.726	2583.29	35.9198	3328.32	99.8304	2583.29	46.12	3328.32	103.136
2585.45	57.3229	3330.27	103.648	2585.45	45.1709	3330.27	100.42	2585.45	44.0231	3330.27	103.64	2585.45	59.4266	3330.27	105.137	2585.45	72.7823	3330.27	107.957	2585.45	47.7643	3330.27	103.06	2585.45	35.1173	3330.27	100.17	2585.45	45.5067	3330.27	104.792
2587.6	56.9896	3332.22	104.602	2587.6	47.5726	3332.22	105.875	2587.6	44.1154	3332.22	105.44	2587.6	58.8252	3332.22	105.565	2587.6	72.2381	3332.22	107.768	2587.6	47.2071	3332.22	101.583	2587.6	34.0741	3332.22	100.562	2587.6	44.98	3332.22	103.799
2589.75	55.4167	3334.17	106.648	2589.75	44.7094	3334.17	102.807	2589.75	44.3846	3334.17	102.9	2589.75	57.1259	3334.17	106.012	2589.75	72.1088	3334.17	108.464	2589.75	47.2429	3334.17	102.821	2589.75	33.7346	3334.17	101.348	2589.75	45.84	3334.17	104.13
2591.9	55.6146	3336.13	106.159	2591.9	44.3333	3336.13	101.58	2591.9	43.3231	3336.13	104.74	2591.9	57.2168	3336.13	106.589	2591.9	70.2993	3336.13	107.507	2591.9	48.8143	3336.13	104.03	2591.9	34.4815	3336.13	102.205	2591.9	45.44	3336.13	104.721
2594.05	55.3542	3338.08	105.534	2594.05	43.5214	3338.08	103.648	2594.05	43.1846	3338.08	102.45	2594.05	56.4825	3338.08	106.97	2594.05	69.619	3338.08	107.826	2594.05	48.0786	3338.08	103.024	2594.05	33.4938	3338.08	100	2594.05	44.3267	3338.08	103.032
2596.19	55.1875	3340.03	107.33	2596.19	44.3248	3340.03	105.023	2596.19	41.4692	3340.03	104.57	2596.19	55.2238	3340.03	105.202	2596.19	70.2449	3340.03	107.268	2596.19	45.8429	3340.03	103.101	2596.19	34.0988	3340.03	102.955	2596.19	43.3733	3340.03	104.429
2598.34	55.5312	3341.97	106.864	2598.34	43.3675	3341.97	102.659	2598.34	43.5846	3341.97	105.28	2598.34	55.2727	3341.97	107.369	2598.34	69.0408	3341.97	111.428	2598.34	46.0286	3341.97	104.952	2598.34	33.142	3341.97	102.464	2598.34	43.76	3341.97	106.455
2600.49	54.5625	3343.92	107.284	2600.49	43.453	3343.92	104.943	2600.49	43.6462	3343.92	104.32	2600.49	57.0769	3343.92	108.589	2600.49	70.517	3343.92	109.609	2600.49	46.2214	3343.92	106.744	2600.49	33.5741	3343.92	102.018	2600.49	43.4867	3343.92	105.799
2602.64	54.6979	3345.87	106.08	2602.64	43.1709	3345.87	105.625	2602.64	42.5923	3345.87	104.26	2602.64	55.958	3345.87	107.03	2602.64	69.2653	3345.87	109.377	2602.64	45.1357	3345.87	103.054	2602.64	32.6235	3345.87	102.607	2602.64	42.5533	3345.87	105.338
2604.78	53.6667	3347.82	107.375	2604.78	42.8547	3347.82	104.273	2604.78	42.0538	3347.82	106.39	2604.78	55.1538	3347.82	108.637	2604.78	68.6463	3347.82	108.152	2604.78	45.4429	3347.82	103.845	2604.78	33.1914	3347.82	103.598	2604.78	42.8267	3347.82	106.753
2606.93	54.0104	3349.77	105.239	2606.93	41.5128	3349.77	103.227	2606.93	40.6846	3349.77	107	2606.93	54.4685	3349.77	107.786	2606.93	70.1497	3349.77	109.138	2606.93	45.9714	3349.77	106.25	2606.93	33.3333	3349.77	102.455	2606.93	42.7133	3349.77	106.506
2609.07	53.7292	3351.71	108.33	2609.07	42.4274	3351.71	105.534	2609.07	41.6769	3351.71	106.53	2609.07	54.3986	3351.71	108.667	2609.07	69.0272	3351.71	110.014	2609.07	43.8143	3351.71	105.369	2609.07	32.6173	3351.71	103.83	2609.07	41.3733	3351.71	105.513
2611.22	52.5208	3353.66	106.477	2611.22	43.7692	3353.66	106.784	2611.22	43.4692	3353.66	107.21	2611.22	55.2448	3353.66	108.839	2611.22	69.6327	3353.66	110.993	2611.22	44.9857	3353.66	105.202	2611.22	32.9074	3353.66	103.929	2611.22	42.0733	3353.66	105.532
2613.36	53.0208	3355.6	108.114	2613.36	42.8718	3355.6	105.795	2613.36	42.4538	3355.6	107.86	2613.36	56.7832	3355.6	109.446	2613.36	68.1497	3355.6	109.935	2613.36	45.3929	3355.6	107.44	2613.36	33.2469	3355.6	103.652	2613.36	42.6333	3355.6	106.955
2615.51	51.0104	3357.55	108.398	2615.51	43.8205	3357.55	104.977	2615.51	41.6462	3357.55	106.52	2615.51	53.5105	3357.55	110.81	2615.51	68.0204	3357.55	111.783	2615.51	45.1714	3357.55	105.952	2615.51	31.3889	3357.55	104.054	2615.51	42.0267	3357.55	107.201
2617.65	53	3359.49	108.909	2617.65	43.1026	3359.49	106.045	2617.65	41.9615	3359.49	109.5	2617.65	53.5455	3359.49	110.69	2617.65	69.3265	3359.49	111.609	2617.65	44.9786	3359.49	106.369	2617.65	33.1605	3359.49	105.071	2617.65	43.5267	3359.49	108.929
2619.79	52.3021	3361.44	109.08	2619.79	42.3162	3361.44	106.477	2619.79	41.2462	3361.44	109.77	2619.79	54.5804	3361.44	108.946	2619.79	68.102	3361.44	112.058	2619.79	44.2429	3361.44	107.56	2619.79	33.2407	3361.44	106.732	2619.79	42.42	3361.44	107.812
2621.93	52.7812	3363.38	107.864	2621.93	43.1197	3363.38	107.489	2621.93	40.0077	3363.38	105.86	2621.93	53.7692	3363.38	110.726	2621.93	67.3469	3363.38	112.833	2621.93	44.7	3363.38	108.685	2621.93	33.5556	3363.38	106.598	2621.93	41.4267	3363.38	109.091
2624.07	52.1146	3365.32	109.08	2624.07	42.2821	3365.32	107.114	2624.07	41.5077	3365.32	109.21	2624.07	51.9091	3365.32	111.821	2624.07	68.0816	3365.32	112.645	2624.07	43.3143	3365.32	106.577	2624.07	31.963	3365.32	105.25	2624.07	41.4733	3365.32	109.175
2626.21	53.1979	3367.26	109.5	2626.21	42.906	3367.26	107.08	2626.21	42.0077	3367.26	109.02	2626.21	55.2378	3367.26	110.661	2626.21	68.7075	3367.26	111.225	2626.21	44.9	3367.26	108.357	2626.21	32.963	3367.26	105.705	2626.21	42.38	3367.26	109.942
2628.35	52.5312	3369.21	108.466	2628.35	42.4274	3369.21	107.761	2628.35	41.2385	3369.21	107.31	2628.35	53.8252	3369.21	111.714	2628.35	66.6871	3369.21	112.717	2628.35	44.85	3369.21	110.095	2628.35	32.6173	3369.21	106.089	2628.35	41.3533	3369.21	109.494
2630.49	52.8229	3371.15	109.091	2630.49	41.6838	3371.15	108.818	2630.49	41.1231	3371.15	108.62	2630.49	53.2517	3371.15	112.601	2630.49	68.6259	3371.15	114.797	2630.49	44.8643	3371.15	108.732	2630.49	32.5432	3371.15	107.652	2630.49	41.3333	3371.15	109.182
2632.63	50.8542	3373.09	112.693	2632.63	42.4188	3373.09	109.523	2632.63	40.3462	3373.09	109.01	2632.63	53.4755	3373.09	112.524	2632.63	68	3373.09	113.312	2632.63	43.9357	3373.09	107.149	2632.63	32.6667	3373.09	106.688	2632.63	42.9867	3373.09	109.422
2634.77	53.25	3375.03	112.102	2634.77	43.2564	3375.03	108.375	2634.77	41.5846	3375.03	109.89	2634.77	54.2587	3375.03	112.577	2634.77	66.5034	3375.03	114.717	2634.77	43.6786	3375.03	110.232	2634.77	31.8951	3375.03	107.027	2634.77	41.8	3375.03	110.682
2636.9	52.4062	3376.97	111.591	2636.9	39.3333	3376.97	109.932	2636.9	40.9308	3376.97	108.85	2636.9	54.3706	3376.97	113.845	2636.9	66.8095	3376.97	114.877	2636.9	44.3429	3376.97	109.792	2636.9	33.2531	3376.97	106.848	2636.9	41.38	3376.97	109.883
2639.04	51.2812	3378.91	110.955	2639.04	42.0427	3378.91	110.989	2639.04	40.7846	3378.91	111.4	2639.04	53.2168	3378.91	112.315	2639.04	66.6667	3378.91	114.464	2639.04	41.85	3378.91	108.524	2639.04	32.6173	3378.91	109.509	2639.04	42.9067	3378.91	111.721
2641.18	51.9375	3380.84	114.273	2641.18	42.7778	3380.84	109.841	2641.18	40.6077	3380.84	110.72	2641.18	53.7972	3380.84	113.208	2641.18	67.2517	3380.84	115.58	2641.18	43.1643	3380.84	109.964	2641.18	32.7407	3380.84	108.384	2641.18	41.7333	3380.84	111.786
2643.31	51.8333	3382.78	112.693	2643.31	40.6667	3382.78	110.909	2643.31	40.3154	3382.78	110.68	2643.31	53.049	3382.78	114.494	2643.31	66.585	3382.78	115.681	2643.31	43.4571	3382.78	111.565	2643.31	32.8148	3382.78	108.946	2643.31	41.5867	3382.78	112.747
2645.45	51.5729	3384.72	112.682	2645.45	41.3419	3384.72	109.114	2645.45	40.4154	3384.72	110.45	2645.45	52.7133	3384.72	114.423	2645.45	67.1701	3384.72	114.884	2645.45	42.8571	3384.72	110.673	2645.45	31.8333	3384.72	108.348	2645.45	42.2	3384.72	111.773
2647.58	52.8542	3386.66	114.534	2647.58	41.4957	3386.66	112.284	2647.58	40.3769	3386.66	113.66	2647.58	54.3147	3386.66	112.738	2647.58	67.517	3386.66	115.775	2647.58	43.2071	3386.66	110.393	2647.58	31.7716	3386.66	109.491	2647.58	41.5267	3386.66	111.727
2649.71	53.7812	3388.59	113.886	2649.71	40.1709	3388.59	110.977	2649.71	40.5385	3388.59	109.15	2649.71	52.0979	3388.59	114.333	2649.71	66.415	3388.59	115.087	2649.71	44.8714	3388.59	113.381	2649.71	32.3272	3388.59	108.652	2649.71	41.0867	3388.59	113.753
2651.85	51.6458	3390.53	113.625	2651.85	40.4615	3390.53	111.943	2651.85	40.0154	3390.53	112.81	2651.85	53.6434	3390.53	116.06	2651.85	68.068	3390.53	116.007	2651.85	45.2429	3390.53	111.887	2651.85	31.9753	3390.53	110.554	2651.85	41.2067	3390.53	113.032
2653.98	51.125	3392.46	112.966	2653.98	41.7949	3392.46	108.943	2653.98	41.5923	3392.46	113.42	2653.98	51.958	3392.46	113.494	2653.98	66.1633	3392.46	114.783	2653.98	42.0429	3392.46	111.196	2653.98	32.0988	3392.46	109.179	2653.98	41.58	3392.46	112.175
2656.11	52.2604	3394.4	114.386	2656.11	40.9231	3394.4	112.375	2656.11	42.6154	3394.4	112.58	2656.11	53.8042	3394.4	116.25	2656.11	67.0816	3394.4	117.13	2656.11	44.0357	3394.4	112.851	2656.11	32.8827	3394.4	110.545	2656.11	41.8667	3394.4	114.792
2658.24	52.1458	3396.33	113.955	2658.24	41.188	3396.33	111.068	2658.24	40.1308	3396.33	111.98	2658.24	51.7902	3396.33	116.804	2658.24	66.0816	3396.33	116.558	2658.24	44.55	3396.33	112.815	2658.24	32.2593	3396.33	110.188	2658.24	40.5133	3396.33	113.39
2660.37	51.8646	3398.27	113.92	2660.37	42.0427	3398.27	112.455	2660.37	39.5154	3398.27	114.32	2660.37	53.2098	3398.27	116.179	2660.37	66.381	3398.27	118.391	2660.37	41.8857	3398.27	111.542	2660.37	32.5864	3398.27	109.527	2660.37	41.94	3398.27	113.987
2662.5	51.1042	3400.2	114.057	2662.5	41.9402	3400.2	111.261	2662.5	40.7462	3400.2	114.9	2662.5	52.9161	3400.2	116.738	2662.5	67.0272	3400.2	116.42	2662.5	43.2571	3400.2	112.077	2662.5	32.4506	3400.2	109.929	2662.5	41.7267	3400.2	116.026
2664.63	51.1354	3402.13	115.489	2664.63	41.5641	3402.13	113.318	2664.63	41.1	3402.13	113.17	2664.63	54.0839	3402.13	117.792	2664.63	67.2313	3402.13	117.725	2664.63	43.4071	3402.13	114.143	2664.63	32.9321	3402.13	110.188	2664.63	40.9933	3402.13	114.643
2666.76	51.6354	3404.06	113.443	2666.76	42.1026	3404.06	111.977	2666.76	39.4308	3404.06	114.14	2666.76	53.2587	3404.06	117.185	2666.76	66.7823	3404.06	116.688	2666.76	41.5357	3404.06	111.286	2666.76	31.5679	3404.06	111.205	2666.76	41.2867	3404.06	113.669
2668.89	53.0312	3406	115.955	2668.89	40.7521	3406	112.977	2668.89	41.0769	3406	115.06	2668.89	52.5385	3406	115.548	2668.89	66.8163	3406	117.507	2668.89	43.1357	3406	111.78	2668.89	31.6296	3406	111.179	2668.89	40.5267	3406	114.578
2671.01	50.2708	3407.93	114.875	2671.01	41.4359	3407.93	112.273	2671.01	40.4154	3407.93	113.67	2671.01	52.7622	3407.93	115.78	2671.01	67.5238	3407.93	117.601	2671.01	43.4143	3407.93	113.881	2671.01	32.5617	3407.93	110.062	2671.01	39.0133	3407.93	114.753
2673.14	52.7604	3409.86	114.216	2673.14	40.6667	3409.86	113.545	2673.14	42.0077	3409.86	113.48	2673.14	52.2168	3409.86	115.821	2673.14	67.5238	3409.86	116.717	2673.14	43.3	3409.86	113.625	2673.14	31.8827	3409.86	111.268	2673.14	40.88	3409.86	114.526
2675.27	52.6562	3411.79	115.125	2675.27	41.0085	3411.79	113.205	2675.27	39.9923	3411.79	112.84	2675.27	52.8741	3411.79	116.952	2675.27	66.6871	3411.79	116.848	2675.27	42.6143	3411.79	112.619	2675.27	31.6235	3411.79	111.08	2675.27	41.6333	3411.79	114.299
2677.39	52.3854	3413.72	114.034	2677.39	41.735	3413.72	113.227	2677.39	40.0615	3413.72	115.44	2677.39	52.4406	3413.72	117.78	2677.39	66.7619	3413.72	118.667	2677.39	43.6786	3413.72	114.226	2677.39	32.5679	3413.72	111.964	2677.39	41.5133	3413.72	115.364
2679.52	50.6146	3415.65	113.205	2679.52	41.7692	3415.65	111.136	2679.52	39.1154	3415.65	114.33	2679.52	52.6993	3415.65	116.863	2679.52	67.7347	3415.65	117.761	2679.52	44.1929	3415.65	114.56	2679.52	32.179	3415.65	110.473	2679.52	40.76	3415.65	113.578
2681.64	51.2604	3417.58	113.784	2681.64	41.3419	3417.58	112.932	2681.64	40.3615	3417.58	113.7	2681.64	52.1329	3417.58	116.387	2681.64	66.5782	3417.58	117.761	2681.64	43.3929	3417.58	113.077	2681.64	32.5864	3417.58	111.491	2681.64	40.9267	3417.58	115.273
2683.77	51.8542	3419.5	115.773	2683.77	41.3504	3419.5	113.614	2683.77	41.2308	3419.5	115.39	2683.77	52.0979	3419.5	116.298	2683.77	65.551	3419.5	117.768	2683.77	42.1071	3419.5	112.351	2683.77	32.6728	3419.5	111.741	2683.77	41.3867	3419.5	113.662
2685.89	51.75	3421.43	114.727	2685.89	41.3846	3421.43	111.659	2685.89	39.3308	3421.43	113.18	2685.89	52.1189	3421.43	116.28	2685.89	66.9932	3421.43	118.435	2685.89	44.0786	3421.43	116.536	2685.89	31.3395	3421.43	111.098	2685.89	40.8533	3421.43	115.26
2688.01	50.8229	3423.36	113.545	2688.01	39.9573	3423.36	113.534	2688.01	39.0077	3423.36	113.49	2688.01	52.6294	3423.36	116.339	2688.01	65.7483	3423.36	117.92	2688.01	43.0286	3423.36	112.917	2688.01	32.3457	3423.36	112.509	2688.01	40.24	3423.36	113.981
2690.13	50.9167	3425.28	115.614	2690.13	40.2821	3425.28	113.795	2690.13	40.7923	3425.28	114.3	2690.13	52.8671	3425.28	115.589	2690.13	67.9932	3425.28	118.754	2690.13	43.0929	3425.28	112.702	2690.13	32.2778	3425.28	111.92	2690.13	42.6333	3425.28	114.396
2692.25	50.7396	3427.21	115.58	2692.25	41.265	3427.21	114.739	2692.25	41.9692	3427.21	114.48	2692.25	52.8392	3427.21	115.214	2692.25	65.4014	3427.21	118.167	2692.25	42.95	3427.21	113	2692.25	32.7222	3427.21	111.393	2692.25	40.6333	3427.21	114.844
2694.38	51.0729	3429.14	114.761	2694.38	41.9231	3429.14	114.727	2694.38	39.3923	3429.14	111.82	2694.38	52.3427	3429.14	116.512	2694.38	66	3429.14	117.065	2694.38	43.5	3429.14	114.482	2694.38	34.0123	3429.14	111.438	2694.38	40.32	3429.14	113.247
2696.5	50.6146	3431.06	114.614	2696.5	40.7265	3431.06	113.977	2696.5	40.3231	3431.06	113.93	2696.5	52.5524	3431.06	114.815	2696.5	66.2517	3431.06	115.971	2696.5	43.3786	3431.06	112.042	2696.5	30.9321	3431.06	111.107	2696.5	40.7867	3431.06	113.266
2698.62	50.6458	3432.98	114.682	2698.62	41.2308	3432.98	113.489	2698.62	40.6385	3432.98	112.59	2698.62	52.014	3432.98	115.827	2698.62	66.1224	3432.98	117.029	2698.62	42.8786	3432.98	112.768	2698.62	32.1975	3432.98	111.045	2698.62	41.2933	3432.98	114.182
2700.73	51.0625	3434.91	114.682	2700.73	40.7265	3434.91	110.5	2700.73	39.9385	3434.91	111.53	2700.73	51.3846	3434.91	116.56	2700.73	65.6871	3434.91	116.058	2700.73	43.3	3434.91	114.238	2700.73	32.9444	3434.91	109.518	2700.73	40.0133	3434.91	115.214
2702.85	50.5104	3436.83	114.011	2702.85	40.2051	3436.83	110.67	2702.85	39.0538	3436.83	112.54	2702.85	53.2448	3436.83	115.792	2702.85	66.1701	3436.83	116.37	2702.85	43.85	3436.83	113.196	2702.85	33.0494	3436.83	110.33	2702.85	40.28	3436.83	114.338
2704.97	51.6146	3438.75	116.045	2704.97	40.1966	3438.75	110.25	2704.97	39.3385	3438.75	113.24	2704.97	53.7832	3438.75	115.655	2704.97	65.7823	3438.75	117.5	2704.97	42.7214	3438.75	111.982	2704.97	33.821	3438.75	110.009	2704.97	38.9333	3438.75	113.344
2707.09	50.9896	3440.68	113.443	2707.09	43.1453	3440.68	112.92	2707.09	39.8769	3440.68	112.69	2707.09	52.3986	3440.68	116.149	2707.09	66.6259	3440.68	116.63	2707.09	42.2929	3440.68	113.262	2707.09	32.4136	3440.68	109.688	2707.09	41.3933	3440.68	113.156
2709.2	49.9167	3442.6	113.898	2709.2	41.0855	3442.6	110.898	2709.2	39.4538	3442.6	111.06	2709.2	51.1818	3442.6	114.405	2709.2	67.3265	3442.6	115.391	2709.2	43.3643	3442.6	110.69	2709.2	33.2593	3442.6	108.821	2709.2	40.34	3442.6	112.838
2711.32	51.1979	3444.52	113.455	2711.32	40.6667	3444.52	111.875	2711.32	40.7077	3444.52	111.57	2711.32	51.7133	3444.52	114.649	2711.32	64.9116	3444.52	114.855	2711.32	41.5714	3444.52	109.714	2711.32	32.784	3444.52	109.964	2711.32	41.1133	3444.52	112.74
2713.44	50.9896	3446.44	112.659	2713.44	40.5983	3446.44	111.205	2713.44	39.5846	3446.44	112.63	2713.44	51.965	3446.44	113.661	2713.44	64.932	3446.44	115.58	2713.44	42.5286	3446.44	112.256	2713.44	32.5926	3446.44	109.705	2713.44	40.7333	3446.44	112.701
2715.55	51.5312	3448.36	113.75	2715.55	39.1453	3448.36	111.67	2715.55	38.5923	3448.36	110.37	2715.55	52.979	3448.36	114.952	2715.55	66.2313	3448.36	114.645	2715.55	44.1714	3448.36	111.804	2715.55	32.284	3448.36	108.625	2715.55	41.4067	3448.36	112.416
2717.66	51.4167	3450.28	110.545	2717.66	40.9316	3450.28	110.466	2717.66	40.4	3450.28	111.43	2717.66	52.2448	3450.28	113.619	2717.66	65.5102	3450.28	114.565	2717.66	42.4143	3450.28	109.631	2717.66	31.8827	3450.28	108.634	2717.66	40.7933	3450.28	111.24
2719.78	51.2812	3452.2	114.864	2719.78	42.3675	3452.2	109.773	2719.78	40.5923	3452.2	111.84	2719.78	53.0629	3452.2	113.321	2719.78	65.1497	3452.2	115.71	2719.78	42.7357	3452.2	110.071	2719.78	31	3452.2	109.652	2719.78	40.5867	3452.2	110.909
2721.89	51.7083	3454.12	111.045	2721.89	40.7607	3454.12	111.75	2721.89	38.9154	3454.12	108.77	2721.89	51.3566	3454.12	112.738	2721.89	63.7687	3454.12	114.587	2721.89	44.0929	3454.12	110.839	2721.89	32.8272	3454.12	108.661	2721.89	40.4267	3454.12	111.253
2724	51.8229	3456.04	109.159	2724	40.3248	3456.04	109.648	2724	39.5462	3456.04	110.51	2724	51.986	3456.04	113.536	2724	65.4354	3456.04	114.71	2724	42.8786	3456.04	110.375	2724	31.8333	3456.04	107.321	2724	41.7333	3456.04	110.922
2726.12	49.8646	3457.95	110.943	2726.12	43.1282	3457.95	109.875	2726.12	41.5769	3457.95	110.45	2726.12	51.6014	3457.95	111.565	2726.12	64.5714	3457.95	111.71	2726.12	42.3857	3457.95	108.976	2726.12	32.1296	3457.95	108.196	2726.12	41.4533	3457.95	111.617
2728.23	50.4271	3459.87	109.841	2728.23	41.094	3459.87	109.352	2728.23	41.1538	3459.87	109.99	2728.23	51.7343	3459.87	111.292	2728.23	66.4898	3459.87	113.152	2728.23	44.0857	3459.87	108.851	2728.23	32.7531	3459.87	106.973	2728.23	40.2667	3459.87	111.422
2730.34	50.9792	3461.79	108.011	2730.34	39.8547	3461.79	106.648	2730.34	40.5923	3461.79	109.24	2730.34	52.035	3461.79	112.958	2730.34	64.7483	3461.79	113.681	2730.34	43.1357	3461.79	107.899	2730.34	32.0926	3461.79	106.304	2730.34	41.6133	3461.79	108.682
2732.45	51.1979	3463.7	110.614	2732.45	40.5983	3463.7	107.227	2732.45	39.3	3463.7	108.6	2732.45	51.5315	3463.7	111.315	2732.45	66.6327	3463.7	113.239	2732.45	41.5143	3463.7	106.393	2732.45	32.1358	3463.7	106.214	2732.45	41.1467	3463.7	110.039
2734.56	51.2292	3465.62	109.477	2734.56	40.5641	3465.62	107.614	2734.56	40.8	3465.62	109.27	2734.56	52.8182	3465.62	109.643	2734.56	64.7075	3465.62	111.246	2734.56	41.6571	3465.62	107.69	2734.56	31.0741	3465.62	106.045	2734.56	40.5333	3465.62	110.045
2736.67	53.0521	3467.53	109.057	2736.67	41.0684	3467.53	105.886	2736.67	39.8077	3467.53	107.33	2736.67	53.3287	3467.53	111.619	2736.67	66.0748	3467.53	112.051	2736.67	43.8071	3467.53	107.762	2736.67	32.358	3467.53	105.92	2736.67	41.88	3467.53	108.961
2738.77	51.6667	3469.45	108.534	2738.77	40.9316	3469.45	106.989	2738.77	41.5231	3469.45	107.98	2738.77	52.8601	3469.45	109.238	2738.77	64.3878	3469.45	109.167	2738.77	43.1357	3469.45	105.185	2738.77	31.9568	3469.45	105.241	2738.77	39.98	3469.45	107.227
2740.88	52.9896	3471.36	109.455	2740.88	42.2991	3471.36	107.739	2740.88	41.1462	3471.36	106.69	2740.88	51.3497	3471.36	109.488	2740.88	65.585	3471.36	111.435	2740.88	43.5643	3471.36	105.78	2740.88	33.5494	3471.36	105.036	2740.88	41.3067	3471.36	107.318
2742.99	51.7188	3473.28	106.693	2742.99	39.2735	3473.28	106.625	2742.99	39.8154	3473.28	105.08	2742.99	53.5035	3473.28	108.5	2742.99	65.8707	3473.28	109.152	2742.99	42.6357	3473.28	106.25	2742.99	32.1358	3473.28	101.786	2742.99	41	3473.28	107.422
2745.09	51.0521	3475.19	105.602	2745.09	40.8034	3475.19	106.114	2745.09	39.1846	3475.19	103.32	2745.09	52.965	3475.19	107.929	2745.09	67.1429	3475.19	110.514	2745.09	43.5214	3475.19	104.232	2745.09	32.2346	3475.19	104.268	2745.09	41.28	3475.19	106.279
2747.2	50.6562	3477.1	104.682	2747.2	41.2991	3477.1	105.182	2747.2	41.4923	3477.1	105.79	2747.2	51.3636	3477.1	107.089	2747.2	65.4558	3477.1	108.841	2747.2	40.8571	3477.1	102.518	2747.2	33.2963	3477.1	102.848	2747.2	40.32	3477.1	106.292
2749.31	50.6458	3479.01	106.466	2749.31	40.8803	3479.01	105.261	2749.31	40.5462	3479.01	104.25	2749.31	52.6573	3479.01	108.333	2749.31	66.0476	3479.01	107.877	2749.31	42.9357	3479.01	104.536	2749.31	33.2531	3479.01	101.634	2749.31	41.28	3479.01	105.331
2751.41	49.6979	3480.92	106.42	2751.41	39.8718	3480.92	101.409	2751.41	40.3154	3480.92	104.79	2751.41	51.1958	3480.92	106.994	2751.41	65.0476	3480.92	107.442	2751.41	43.4643	3480.92	102.988	2751.41	32.142	3480.92	99.9732	2751.41	41.5	3480.92	104.812
2753.51	51.1562	3482.83	106.705	2753.51	40.359	3482.83	102.261	2753.51	40.6923	3482.83	101.61	2753.51	52.2238	3482.83	106.25	2753.51	65.7415	3482.83	107.833	2753.51	43.3857	3482.83	101.863	2753.51	33.0062	3482.83	102.607	2753.51	40.8667	3482.83	104.396
2755.62	49.375	3484.74	105.773	2755.62	39.6496	3484.74	103.466	2755.62	40.6692	3484.74	104.53	2755.62	51.8531	3484.74	103.75	2755.62	65.415	3484.74	105.181	2755.62	42.7429	3484.74	102.446	2755.62	32.8272	3484.74	100.5	2755.62	42.0067	3484.74	103.623
2757.72	51.0938	3486.65	103.659	2757.72	41.8462	3486.65	101.227	2757.72	40.3846	3486.65	100.71	2757.72	52.9021	3486.65	104.768	2757.72	66.3673	3486.65	106.507	2757.72	43.7429	3486.65	102.131	2757.72	33.3395	3486.65	100.223	2757.72	41.3933	3486.65	103.578
2759.82	50.9792	3488.56	104.432	2759.82	41.265	3488.56	104.08	2759.82	39.9077	3488.56	100.57	2759.82	52.2657	3488.56	103.482	2759.82	65.068	3488.56	104.891	2759.82	43	3488.56	100.881	2759.82	32.1667	3488.56	100.241	2759.82	41.4333	3488.56	103.344
2761.92	50.0625	3490.47	103.375	2761.92	40.4957	3490.47	100.102	2761.92	41.5462	3490.47	101.11	2761.92	51.965	3490.47	104.071	2761.92	66.3061	3490.47	105.051	2761.92	43.5929	3490.47	99.494	2761.92	33.5988	3490.47	99.5268	2761.92	41.94	3490.47	102.578
2764.03	49.5521	3492.38	101.886	2764.03	41.188	3492.38	101.886	2764.03	40.6385	3492.38	101.33	2764.03	52	3492.38	103.387	2764.03	65.3537	3492.38	104.42	2764.03	42.2071	3492.38	101.417	2764.03	32.6728	3492.38	98.9911	2764.03	41.4867	3492.38	101.805
2766.13	50.9062	3494.29	100.58	2766.13	40.6154	3494.29	98.6591	2766.13	40.4538	3494.29	98.69	2766.13	53.4476	3494.29	102.994	2766.13	65.1429	3494.29	103.022	2766.13	43.6714	3494.29	100.548	2766.13	32.642	3494.29	97.9821	2766.13	39.84	3494.29	100.5
2768.23	50.8229	3496.2	100.682	2768.23	42.2308	3496.2	99.5114	2768.23	41.9769	3496.2	100.65	2768.23	52.2028	3496.2	101.637	2768.23	66.4898	3496.2	103.007	2768.23	42.2071	3496.2	97.244	2768.23	32.3951	3496.2	95.0804	2768.23	41.3133	3496.2	99.4481
2770.33	50.9479	3498.1	100.25	2770.33	42.6496	3498.1	96.2614	2770.33	41.4846	3498.1	99.97	2770.33	53.5524	3498.1	100.798	2770.33	65.6054	3498.1	101.558	2770.33	42.9286	3498.1	97.7083	2770.33	34.0679	3498.1	95.7054	2770.33	41.6067	3498.1	99.6299
2772.42	51.5	3500.01	100.102	2772.42	41.906	3500.01	96.25	2772.42	40.6538	3500.01	98.67	2772.42	52.3077	3500.01	101.762	2772.42	66.2653	3500.01	102.572	2772.42	43.2643	3500.01	98.7738	2772.42	33.0741	3500.01	95.6071	2772.42	40.52	3500.01	97.4545
2774.52	52.2292	3501.91	99.1932	2774.52	40.7094	3501.91	96.4659	2774.52	41.8923	3501.91	96.91	2774.52	52.4196	3501.91	100.405	2774.52	65.1088	3501.91	100.732	2774.52	43.3714	3501.91	96.0714	2774.52	33.0247	3501.91	94.5268	2774.52	41.3267	3501.91	97.2208
2776.62	49.7812	3503.82	99.2614	2776.62	41.9573	3503.82	95.7273	2776.62	40.7923	3503.82	97.75	2776.62	51.6573	3503.82	99.0774	2776.62	65.9524	3503.82	100.268	2776.62	43.3643	3503.82	96.119	2776.62	32.9815	3503.82	94.5446	2776.62	41.3067	3503.82	97.4221
2778.72	51.4271	3505.72	98.4659	2778.72	41.2051	3505.72	97.2727	2778.72	41.9077	3505.72	95.86	2778.72	53.3077	3505.72	98.7381	2778.72	67.4966	3505.72	101.413	2778.72	45.8571	3505.72	97.9524	2778.72	33.5123	3505.72	94.1071	2778.72	41.66	3505.72	97.3896
2780.81	51.9271	3507.63	95.2614	2780.81	40.9231	3507.63	95.6818	2780.81	40.9923	3507.63	96.23	2780.81	52.8951	3507.63	98.6786	2780.81	65.9728	3507.63	99.3116	2780.81	44.3643	3507.63	96.25	2780.81	34.4321	3507.63	96.0536	2780.81	41.6733	3507.63	96.7013
2782.91	51.4271	3509.53	97.7273	2782.91	41.9231	3509.53	94.8182	2782.91	42.7231	3509.53	97.86	2782.91	52.6713	3509.53	97.375	2782.91	65.2993	3509.53	97.9348	2782.91	42.9214	3509.53	94.3929	2782.91	33.8086	3509.53	94.3304	2782.91	43.42	3509.53	94.8831
2785	50.3125	3511.44	97.3295	2785	42.8974	3511.44	93.5455	2785	40.4077	3511.44	96.3	2785	52.8392	3511.44	96.8929	2785	65.5306	3511.44	99.5725	2785	44.4357	3511.44	94.5536	2785	32.2593	3511.44	92.2768	2785	41.88	3511.44	96.2468
2787.1	52.4792	3513.34	97.2273	2787.1	42.2393	3513.34	92.7386	2787.1	41.5692	3513.34	94.52	2787.1	53.049	3513.34	96.119	2787.1	66.966	3513.34	97.1667	2787.1	45.9143	3513.34	95.2381	2787.1	33.5926	3513.34	90.2589	2787.1	43.0067	3513.34	95.1039
2789.19	51	3515.24	96.7386	2789.19	42.0855	3515.24	92.5341	2789.19	42.5769	3515.24	93.42	2789.19	52.6434	3515.24	96.7738	2789.19	66.9252	3515.24	98.1087	2789.19	42.7286	3515.24	90.9226	2789.19	33.7037	3515.24	90.8393	2789.19	42.6467	3515.24	93.5519
2791.29	51.7188	3517.14	95.5	2791.29	43.4615	3517.14	94.3409	2791.29	43.1538	3517.14	93.4	2791.29	53.8881	3517.14	93.7321	2791.29	64.7075	3517.14	97.2826	2791.29	44.6571	3517.14	93.7202	2791.29	32.9074	3517.14	91.4375	2791.29	42.7867	3517.14	94.2597
2793.38	51.7708	3519.04	92.9886	2793.38	42.9915	3519.04	90.5909	2793.38	42.2462	3519.04	92.22	2793.38	53.3916	3519.04	94.4762	2793.38	66.8367	3519.04	95.7101	2793.38	45.0286	3519.04	92.2381	2793.38	33.1358	3519.04	88.9911	2793.38	41.8867	3519.04	93.7727
2795.47	52.7604	3520.94	92.25	2795.47	42.2564	3520.94	93.3295	2795.47	41.9077	3520.94	93.05	2795.47	52.021	3520.94	94.3929	2795.47	66.4694	3520.94	95.2754	2795.47	44.7714	3520.94	92.0179	2795.47	32.9877	3520.94	89.1696	2795.47	43.02	3520.94	92.5909
2797.56	51.7188	3522.84	93.3864	2797.56	41.8718	3522.84	91.4659	2797.56	43.1846	3522.84	90.49	2797.56	53.6503	3522.84	92.5833	2797.56	67.2041	3522.84	94.2681	2797.56	43.1286	3522.84	89.4881	2797.56	33.9877	3522.84	88.8036	2797.56	41.8733	3522.84	91.3247
2799.65	51.5521	3524.74	91.5682	2799.65	42.2479	3524.74	89.1477	2799.65	42.8154	3524.74	89.76	2799.65	53.042	3524.74	93.9702	2799.65	67.0204	3524.74	94.1739	2799.65	45.6	3524.74	91.25	2799.65	34.4321	3524.74	88.1696	2799.65	41.66	3524.74	90.7597
2801.74	51.5	3526.64	91.3409	2801.74	41.3077	3526.64	88.5341	2801.74	43.4538	3526.64	89.78	2801.74	52.8811	3526.64	92.2857	2801.74	67.2381	3526.64	93.7754	2801.74	45.0857	3526.64	89.6726	2801.74	34.0123	3526.64	86.5536	2801.74	42.2733	3526.64	89.8701
2803.83	50.8854	3528.54	92.9659	2803.83	42.8034	3528.54	89.5909	2803.83	42.1462	3528.54	89.36	2803.83	53.7972	3528.54	90.9464	2803.83	66.2041	3528.54	91.2319	2803.83	43.3143	3528.54	87.9643	2803.83	33.4691	3528.54	87.3036	2803.83	41.4867	3528.54	89.4481
2805.92	52.7917	3530.44	91.8864	2805.92	43.6667	3530.44	87.8182	2805.92	42.6154	3530.44	91.2	2805.92	53.7203	3530.44	90.5119	2805.92	67.3673	3530.44	91.8333	2805.92	45.1143	3530.44	89.125	2805.92	33.9753	3530.44	87.5446	2805.92	41.4667	3530.44	89.7922
2808.01	53.7604	3532.34	87.4659	2808.01	43.6496	3532.34	86.2045	2808.01	43.1154	3532.34	87.96	2808.01	54.3077	3532.34	89.9524	2808.01	66.9932	3532.34	91.6667	2808.01	46.4571	3532.34	88.9286	2808.01	34.1235	3532.34	84.7946	2808.01	43.2067	3532.34	89.013
2810.1	53.3021	3534.23	88.5455	2810.1	43.2137	3534.23	86.2273	2810.1	42.2	3534.23	86.3	2810.1	54.2587	3534.23	90.7976	2810.1	66.8776	3534.23	91.029	2810.1	43.8	3534.23	86.9821	2810.1	34.0741	3534.23	85.2232	2810.1	42.3	3534.23	86.526
2812.19	53.7604	3536.13	88.2159	2812.19	44.0513	3536.13	85.3977	2812.19	44.1308	3536.13	88.92	2812.19	53.9371	3536.13	88.7262	2812.19	67.7959	3536.13	90.1449	2812.19	44.6643	3536.13	86.3571	2812.19	35.1358	3536.13	84.9554	2812.19	42.6133	3536.13	86.7338
2814.27	53.8229	3538.03	88	2814.27	43.8803	3538.03	84.0909	2814.27	43.4385	3538.03	85.81	2814.27	54.965	3538.03	88.5714	2814.27	67.1973	3538.03	88.7174	2814.27	46.9071	3538.03	88.2857	2814.27	35.3765	3538.03	83.6518	2814.27	43.78	3538.03	86.0844
2816.36	53.1042	3539.92	86.2386	2816.36	43.6667	3539.92	84.7273	2816.36	43.4385	3539.92	84.76	2816.36	54.7343	3539.92	88.8869	2816.36	68.1156	3539.92	88.4058	2816.36	45.6071	3539.92	85.4643	2816.36	34.2531	3539.92	82.4554	2816.36	43.4	3539.92	86.5714
2818.45	52.6979	3541.82	88.4773	2818.45	42.8718	3541.82	85.8409	2818.45	44.3154	3541.82	86.28	2818.45	53.8392	3541.82	86.6786	2818.45	69.3333	3541.82	88.1812	2818.45	45.4	3541.82	83.8512	2818.45	34.0802	3541.82	82.6607	2818.45	42.1667	3541.82	85.6558
2820.53	54.2292	3543.71	87.4318	2820.53	45.3248	3543.71	85.4318	2820.53	43.8923	3543.71	87.25	2820.53	54.3357	3543.71	87.2619	2820.53	68.2381	3543.71	87.1957	2820.53	47.0571	3543.71	85.5774	2820.53	35.3333	3543.71	82.25	2820.53	42.9467	3543.71	85.4351
2822.62	55.5833	3545.6	85.0114	2822.62	44.7692	3545.6	84.8068	2822.62	43.2769	3545.6	83.32	2822.62	54.3776	3545.6	86.3393	2822.62	68.6667	3545.6	86.3841	2822.62	46.7643	3545.6	83.3155	2822.62	34.9877	3545.6	80.8482	2822.62	44.7733	3545.6	84.5974
2824.7	54.1458	3547.5	84.7955	2824.7	45.2222	3547.5	85.1932	2824.7	44.7385	3547.5	81.88	2824.7	56.1538	3547.5	85.1964	2824.7	68.5918	3547.5	87.6232	2824.7	46.75	3547.5	81.7143	2824.7	36.6173	3547.5	82.2589	2824.7	44.9667	3547.5	82.9675
2826.78	55.5417	3549.39	85.0568	2826.78	45.7521	3549.39	82.5114	2826.78	44.6846	3549.39	83.02	2826.78	57.2657	3549.39	84.1905	2826.78	69.6939	3549.39	85.0507	2826.78	46.3786	3549.39	82.4107	2826.78	37.8765	3549.39	80.3929	2826.78	43.1	3549.39	84.3312
2828.87	56.2604	3551.28	83.6477	2828.87	46.4615	3551.28	81.125	2828.87	45.1077	3551.28	82.44	2828.87	55.4056	3551.28	84.8036	2828.87	70.7551	3551.28	84.8333	2828.87	46.7286	3551.28	83.4405	2828.87	37.3889	3551.28	80.3929	2828.87	45.16	3551.28	81.4416
2830.95	54.3958	3553.18	83.0682	2830.95	46.3333	3553.18	82.0795	2830.95	46.1385	3553.18	79.37	2830.95	57.042	3553.18	84.9821	2830.95	68.8639	3553.18	84.3043	2830.95	47.4571	3553.18	80.994	2830.95	37.858	3553.18	79.2232	2830.95	45.74	3553.18	80.3571
2833.03	57.7812	3555.07	82.2727	2833.03	48.0598	3555.07	80.3182	2833.03	46.9462	3555.07	82.29	2833.03	58.2168	3555.07	83.4762	2833.03	69.7211	3555.07	84.0072	2833.03	47.8571	3555.07	80.0833	2833.03	39.2963	3555.07	80.3393	2833.03	48.5133	3555.07	80.8831
2835.11	58.6458	3556.96	83.8523	2835.11	49.1368	3556.96	80.2159	2835.11	47.2923	3556.96	79.67	2835.11	58.4056	3556.96	82.4524	2835.11	72.2381	3556.96	85.4855	2835.11	49.1643	3556.96	80.9702	2835.11	39.1914	3556.96	78.9554	2835.11	46.8533	3556.96	81.1494
2837.19	60.4062	3558.85	82.2727	2837.19	49.641	3558.85	80.0227	2837.19	47.8923	3558.85	79.5	2837.19	61.2937	3558.85	84.5417	2837.19	73.449	3558.85	83.7899	2837.19	51.6786	3558.85	79.4524	2837.19	39.6543	3558.85	77.2857	2837.19	48.8933	3558.85	79.5195
2839.27	60.1979	3560.74	82.6818	2839.27	50.641	3560.74	80.4091	2839.27	51.5	3560.74	79.9	2839.27	62.4965	3560.74	80.8274	2839.27	73.7143	3560.74	81.6884	2839.27	51.9786	3560.74	78.006	2839.27	41.6049	3560.74	77.6696	2839.27	51.4133	3560.74	79.9156
2841.35	61.3646	3562.63	80.9886	2841.35	54.2393	3562.63	77.2273	2841.35	51.4769	3562.63	79.21	2841.35	65.7902	3562.63	79.9702	2841.35	74.8027	3562.63	81.9348	2841.35	54.05	3562.63	80.2024	2841.35	42.5494	3562.63	76.8839	2841.35	51.6867	3562.63	79.7143
2843.43	61.2083	3564.52	79.5682	2843.43	52.6581	3564.52	78.1364	2843.43	50.8231	3564.52	78.41	2843.43	64.5664	3564.52	81.8214	2843.43	76.7007	3564.52	81.8406	2843.43	55.0786	3564.52	77.3512	2843.43	44.1914	3564.52	77.7589	2843.43	52.6667	3564.52	79.974
2845.51	63.2604	3566.4	81.0114	2845.51	52.7863	3566.4	77.5227	2845.51	52.9769	3566.4	79.16	2845.51	64.4615	3566.4	81.4226	2845.51	76.0748	3566.4	80.1812	2845.51	55.2857	3566.4	77.2321	2845.51	45.4136	3566.4	76.9821	2845.51	53.5533	3566.4	77.8052
2847.59	62.2917	3568.29	79.4318	2847.59	54.2393	3568.29	77	2847.59	52.3846	3568.29	80.95	2847.59	62.9231	3568.29	77.8214	2847.59	76.0544	3568.29	79.3986	2847.59	54.6857	3568.29	77.75	2847.59	44.321	3568.29	75.6339	2847.59	52.7867	3568.29	77.5
2849.66	62.0208	3570.18	79.9091	2849.66	52.735	3570.18	76.8977	2849.66	51	3570.18	77.62	2849.66	63.0699	3570.18	79.8988	2849.66	76.9932	3570.18	81	2849.66	54.1714	3570.18	78.9702	2849.66	41.3827	3570.18	74.0714	2849.66	50.98	3570.18	77.2143
2851.74	60.8438	3572.07	79.7273	2851.74	50.2393	3572.07	77.0682	2851.74	51.4846	3572.07	76.56	2851.74	62.0769	3572.07	79.9583	2851.74	74.3197	3572.07	79.9783	2851.74	53.0286	3572.07	77.3512	2851.74	41.0988	3572.07	75.1875	2851.74	50.5667	3572.07	77.2468
2853.82	59.5729	3573.95	78.625	2853.82	51.1966	3573.95	76.3409	2853.82	50.2692	3573.95	77.03	2853.82	59.4406	3573.95	77.6607	2853.82	72.4966	3573.95	78.7899	2853.82	50.4357	3573.95	74.7619	2853.82	40.6667	3573.95	73.9554	2853.82	49.3	3573.95	75.6429
2855.89	58.7812	3575.84	76.8977	2855.89	49.2991	3575.84	75.125	2855.89	48.2462	3575.84	74.44	2855.89	59.3846	3575.84	76.8155	2855.89	71.3673	3575.84	78.2391	2855.89	51.3357	3575.84	77.0774	2855.89	39.358	3575.84	73.8661	2855.89	47.5867	3575.84	75.6494
2857.97	56.8438	3577.72	76.6477	2857.97	47.3162	3577.72	74.3864	2857.97	47.6462	3577.72	74.95	2857.97	58.0979	3577.72	78.2798	2857.97	71.2721	3577.72	79.1449	2857.97	51.8214	3577.72	76.119	2857.97	39.7346	3577.72	73.8929	2857.97	47.5067	3577.72	74.3831
2860.04	57.75	3579.61	76.6364	2860.04	48.6923	3579.61	74.7273	2860.04	46.6077	3579.61	75.1	2860.04	59.3147	3579.61	75.8929	2860.04	70.0476	3579.61	77.2029	2860.04	48.3	3579.61	75.0298	2860.04	39	3579.61	72.4643	2860.04	47.4533	3579.61	73.4805
2862.11	57.6979	3581.49	75.9773	2862.11	48.0513	3581.49	74.6136	2862.11	45.8923	3581.49	73.98	2862.11	57.8671	3581.49	76.5417	2862.11	69.6939	3581.49	76.3551	2862.11	49.7	3581.49	73.9167	2862.11	38.1235	3581.49	72.5804	2862.11	47.8867	3581.49	75.7597
2864.19	56.75	3583.38	74.7159	2864.19	47.3761	3583.38	72.7955	2864.19	46.1385	3583.38	73.56	2864.19	57.8741	3583.38	77.0774	2864.19	69.9252	3583.38	76.8116	2864.19	49.7	3583.38	74.4524	2864.19	38.0123	3583.38	71.5536	2864.19	45.44	3583.38	76.039
2866.26	57.8646	3585.26	74.875	2866.26	45.906	3585.26	74.3864	2866.26	45.9923	3585.26	73.44	2866.26	56.9161	3585.26	75.2262	2866.26	69.3878	3585.26	75.5362	2866.26	48.2571	3585.26	73.375	2866.26	38.2222	3585.26	71.2143	2866.26	46.1467	3585.26	73.7662
2868.33	55.2812	3587.14	74.9659	2868.33	47.2564	3587.14	72.4545	2868.33	46.6231	3587.14	72.11	2868.33	57.0909	3587.14	73.7262	2868.33	69.102	3587.14	75.3696	2868.33	47.4143	3587.14	72.9464	2868.33	38.1173	3587.14	70.7232	2868.33	45.8067	3587.14	72.3182
2870.4	56.6042	3589.02	74.1591	2870.4	47.188	3589.02	72.125	2870.4	46.8077	3589.02	71.42	2870.4	59.6993	3589.02	75.0536	2870.4	69.415	3589.02	75.8406	2870.4	49.5071	3589.02	73.9583	2870.4	37.9753	3589.02	70.1786	2870.4	46.1733	3589.02	73.1104
2872.47	55.8646	3590.91	74.8523	2872.47	45.7265	3590.91	73.2727	2872.47	46.5769	3590.91	71.59	2872.47	57.1119	3590.91	74.1429	2872.47	70.1293	3590.91	75.2899	2872.47	48.3	3590.91	70.5179	2872.47	37.3148	3590.91	69.0893	2872.47	45.1133	3590.91	71.1299
2874.54	56.5729	3592.79	74.1136	2874.54	47.8462	3592.79	71.5341	2874.54	46.3538	3592.79	71.48	2874.54	56.7483	3592.79	74.4286	2874.54	68.5102	3592.79	74.7464	2874.54	46.5071	3592.79	70.5238	2874.54	38.5617	3592.79	68.3393	2874.54	46.06	3592.79	70.6169
2876.61	56.4896	3594.67	72.9659	2876.61	47.4615	3594.67	70	2876.61	46.1538	3594.67	71.17	2876.61	58.7552	3594.67	72.619	2876.61	69.1224	3594.67	73.8478	2876.61	49.4357	3594.67	71.6012	2876.61	37.2963	3594.67	67.7411	2876.61	46.3667	3594.67	71.2403
2878.68	58.0625	3596.55	71.3068	2878.68	47.8462	3596.55	69.8068	2878.68	45.7769	3596.55	71.12	2878.68	57.7762	3596.55	73.8869	2878.68	69.5578	3596.55	74.058	2878.68	47.7643	3596.55	71.2024	2878.68	38.3025	3596.55	69.5	2878.68	46.1067	3596.55	69.5455
2880.75	56.2708	3598.43	72.1477	2880.75	48.2735	3598.43	69.8523	2880.75	46.4462	3598.43	69.56	2880.75	57.6154	3598.43	71.1905	2880.75	67.7619	3598.43	71.4928	2880.75	48.7	3598.43	68.3869	2880.75	37.9506	3598.43	68.5089	2880.75	45.9	3598.43	69.4221
2882.82	57.2083	3600.31	71.8295	2882.82	48.547	3600.31	69.6136	2882.82	48.1615	3600.31	70.49	2882.82	58.8182	3600.31	72.2262	2882.82	71.2449	3600.31	71.5652	2882.82	49.0714	3600.31	67.375	2882.82	38.5864	3600.31	67.6161	2882.82	46.12	3600.31	69.6688
2884.88	56.4062	3602.19	71.3295	2884.88	48.7009	3602.19	68.3295	2884.88	47.2923	3602.19	69	2884.88	59.8881	3602.19	72.1667	2884.88	69.8776	3602.19	71.1957	2884.88	48.4786	3602.19	69.9167	2884.88	38.9753	3602.19	67.5982	2884.88	45.9733	3602.19	68.8247
2886.95	60	3604.06	71.5341	2886.95	49.2564	3604.06	69.7045	2886.95	47.2462	3604.06	67.51	2886.95	59.3636	3604.06	72.4643	2886.95	69.8231	3604.06	72	2886.95	48.4929	3604.06	67.8869	2886.95	39.7407	3604.06	68.0357	2886.95	48.16	3604.06	68.8636
2889.02	58.1146	3605.94	70.1705	2889.02	48.8974	3605.94	69.6591	2889.02	49.5692	3605.94	69.13	2889.02	60.9091	3605.94	70.4583	2889.02	70.0816	3605.94	71.6667	2889.02	47.7929	3605.94	67.9762	2889.02	39.9444	3605.94	66.7946	2889.02	47.76	3605.94	67.2532
2891.08	59.5104	3607.82	69.7727	2891.08	51.3248	3607.82	66.7273	2891.08	50.0462	3607.82	68.19	2891.08	60.3497	3607.82	69.8274	2891.08	71.5782	3607.82	71.7246	2891.08	52.3857	3607.82	69.7262	2891.08	40.2963	3607.82	67.4375	2891.08	48.2	3607.82	67.6753
2893.15	59.4479	3609.7	69.5341	2893.15	51.7436	3609.7	65.9659	2893.15	49.6538	3609.7	66.18	2893.15	61.1608	3609.7	70.256	2893.15	70.7007	3609.7	71.1449	2893.15	51.8786	3609.7	67.6429	2893.15	38.4938	3609.7	65.8839	2893.15	48.2	3609.7	66.9935
2895.21	62.5729	3611.57	68.8295	2895.21	51.3419	3611.57	67.4886	2895.21	52.0846	3611.57	68.04	2895.21	62.3776	3611.57	69.4048	2895.21	71.9728	3611.57	69.1159	2895.21	50.4071	3611.57	65.9226	2895.21	41.2099	3611.57	65.2679	2895.21	48.3467	3611.57	66.013
2897.27	64.5625	3613.45	68.6591	2897.27	53.0598	3613.45	65.9773	2897.27	53.1923	3613.45	67.45	2897.27	62.5524	3613.45	68.994	2897.27	72.9048	3613.45	69.5507	2897.27	51.4714	3613.45	66.4345	2897.27	40.9691	3613.45	65	2897.27	48.86	3613.45	67.1364
2899.34	65.0312	3615.32	67.3068	2899.34	54.6667	3615.32	67.125	2899.34	54.3923	3615.32	65.36	2899.34	63.7133	3615.32	68.7976	2899.34	72.415	3615.32	69.6014	2899.34	54.7	3615.32	67.4583	2899.34	40.0679	3615.32	64.0625	2899.34	49.9733	3615.32	66.3442
2901.4	66.5312	3617.2	68.1023	2901.4	56.3846	3617.2	65.8409	2901.4	55.5692	3617.2	67.98	2901.4	65.7762	3617.2	67.6488	2901.4	72.9864	3617.2	68.3913	2901.4	55.9929	3617.2	63.9226	2901.4	41.642	3617.2	63.5357	2901.4	51.1067	3617.2	64.4481
2903.46	67.7292	3619.07	67.9205	2903.46	57.2906	3619.07	64.8409	2903.46	57.9077	3619.07	67.07	2903.46	67.7273	3619.07	67.2202	2903.46	76.7415	3619.07	69.1884	2903.46	55.2643	3619.07	64.5119	2903.46	43.0556	3619.07	64.2321	2903.46	52.72	3619.07	64.6818
2905.52	69.9792	3620.95	67.4091	2905.52	58.6239	3620.95	64.7273	2905.52	56.6615	3620.95	67.27	2905.52	68.5385	3620.95	66.1429	2905.52	75.9932	3620.95	68.3478	2905.52	57.6357	3620.95	65.9881	2905.52	43.9136	3620.95	62.5	2905.52	53.2667	3620.95	64.5844
2907.58	70.4583	3622.82	66.7614	2907.58	59.2479	3622.82	62.6591	2907.58	58.8385	3622.82	64.74	2907.58	69.5245	3622.82	68.7976	2907.58	77.4966	3622.82	68.029	2907.58	59.8429	3622.82	64.125	2907.58	43.321	3622.82	62.4107	2907.58	54.92	3622.82	64.4805
2909.64	72.3333	3624.69	67.3409	2909.64	63.0342	3624.69	64.9432	2909.64	61.5308	3624.69	66.58	2909.64	71.6643	3624.69	67.9524	2909.64	78.3061	3624.69	67.3333	2909.64	60.3357	3624.69	61.8155	2909.64	45.5926	3624.69	61.125	2909.64	54.72	3624.69	62.9351
2911.7	75.2396	3626.56	67	2911.7	65.6752	3626.56	64.4659	2911.7	62.8692	3626.56	65.62	2911.7	74.7273	3626.56	64.881	2911.7	80.068	3626.56	66.1232	2911.7	61.6429	3626.56	65.2976	2911.7	47.0247	3626.56	61.7679	2911.7	57.5333	3626.56	64.4286
2913.76	76.3438	3628.44	63.5909	2913.76	64.9316	3628.44	62.75	2913.76	63.2923	3628.44	62.35	2913.76	76.0559	3628.44	64.9643	2913.76	80.6395	3628.44	65.1232	2913.76	63.2929	3628.44	62.9762	2913.76	47.3827	3628.44	60.5089	2913.76	57.8133	3628.44	62.9416
2915.82	78.5521	3630.31	66.3636	2915.82	66.6667	3630.31	63.0795	2915.82	65.0231	3630.31	63.53	2915.82	76.1189	3630.31	66.0595	2915.82	81.4558	3630.31	66.1522	2915.82	64.2286	3630.31	62.5536	2915.82	47.3519	3630.31	59.7411	2915.82	59.2867	3630.31	61.0649
2917.88	78.1562	3632.18	66.2841	2917.88	68.7692	3632.18	64.3068	2917.88	64.8385	3632.18	64.74	2917.88	77.4476	3632.18	62.506	2917.88	82.8299	3632.18	64.0507	2917.88	64.7071	3632.18	62.3452	2917.88	47.7037	3632.18	60.7054	2917.88	58.0133	3632.18	62.3896
2919.94	78.4896	3634.05	64.7386	2919.94	67.6068	3634.05	61.7386	2919.94	66.1	3634.05	61.53	2919.94	79.0979	3634.05	65.4821	2919.94	83.6395	3634.05	64.2899	2919.94	67.1429	3634.05	63.75	2919.94	48.5432	3634.05	57.3125	2919.94	59.6867	3634.05	61.3312
2921.99	79.9792	3635.92	63.4773	2921.99	66.9145	3635.92	60.7159	2921.99	67.5231	3635.92	61.64	2921.99	76.4895	3635.92	63.994	2921.99	83.9796	3635.92	64.4928	2921.99	64.9	3635.92	60.756	2921.99	48.821	3635.92	57.8125	2921.99	59.9267	3635.92	60.1104
2924.05	79.1562	3637.79	63.0682	2924.05	70.4359	3637.79	61.0455	2924.05	68.7154	3637.79	63.39	2924.05	80.4406	3637.79	63.6726	2924.05	84.5238	3637.79	62.7464	2924.05	66.45	3637.79	59.9107	2924.05	49.6296	3637.79	59.2054	2924.05	60.7733	3637.79	59.7338
2926.1	79.5208	3639.65	61.7386	2926.1	69.0769	3639.65	61.7159	2926.1	68.6385	3639.65	61.57	2926.1	81.6434	3639.65	62.4167	2926.1	84.6395	3639.65	63.3478	2926.1	67.8714	3639.65	61.8214	2926.1	50.142	3639.65	57.3929	2926.1	60.48	3639.65	60.9805
2928.16	79.4792	3641.52	63.4091	2928.16	69.1624	3641.52	60.3295	2928.16	68.2	3641.52	59.79	2928.16	79.3007	3641.52	62.9881	2928.16	85.7823	3641.52	63.1884	2928.16	68.15	3641.52	60.6548	2928.16	51.0679	3641.52	57.2679	2928.16	61.78	3641.52	59.4026
2930.21	79.7708	3643.39	61.2159	2930.21	67.9915	3643.39	59.1591	2930.21	67.5615	3643.39	60.62	2930.21	80.1119	3643.39	60.3512	2930.21	85.4082	3643.39	62.6812	2930.21	66.2786	3643.39	56.9643	2930.21	50.4136	3643.39	58.0536	2930.21	60.8133	3643.39	58.2338
2932.27	79.1562	3645.26	63.1136	2932.27	70.8974	3645.26	59.1818	2932.27	68.2462	3645.26	59.11	2932.27	78.8112	3645.26	59.875	2932.27	86.8844	3645.26	60.3913	2932.27	66.5857	3645.26	58.7679	2932.27	51.5185	3645.26	55.8125	2932.27	61.8267	3645.26	58.8831
2934.32	79.7917	3647.12	61.0341	2934.32	67.7265	3647.12	58.5568	2934.32	67.0077	3647.12	57.77	2934.32	79.9371	3647.12	61.1012	2934.32	85.5374	3647.12	59.9275	2934.32	67.6929	3647.12	58.0179	2934.32	51.0988	3647.12	56.0268	2934.32	61.4	3647.12	57.1104
2936.37	77.6562	3648.99	59.9773	2936.37	67.4274	3648.99	58.4205	2936.37	66.1231	3648.99	58.94	2936.37	77.7832	3648.99	60.8333	2936.37	83.9116	3648.99	61.1232	2936.37	66.9214	3648.99	57.5714	2936.37	51.7963	3648.99	56.1339	2936.37	61.3467	3648.99	57.7013
2938.42	76.4896	3650.86	60.4545	2938.42	69.1026	3650.86	57.8068	2938.42	65.1077	3650.86	59.83	2938.42	77.4476	3650.86	58.869	2938.42	84.8776	3650.86	60.8406	2938.42	63.8786	3650.86	56.5536	2938.42	52.8086	3650.86	56.4554	2938.42	61.3267	3650.86	58
2940.48	76.5104	3652.72	58.0568	2940.48	65.9658	3652.72	57.2955	2940.48	65.7615	3652.72	57.48	2940.48	75.5035	3652.72	59.3988	2940.48	84.9796	3652.72	60.942	2940.48	66.7	3652.72	58.8452	2940.48	52.1543	3652.72	55.7857	2940.48	60.8867	3652.72	56.987
2942.53	75.5312	3654.59	58.5682	2942.53	65.3675	3654.59	56.4659	2942.53	64.1846	3654.59	56.59	2942.53	75.5035	3654.59	58.25	2942.53	84.1837	3654.59	59.0725	2942.53	64.7929	3654.59	55.9345	2942.53	51.7778	3654.59	53.75	2942.53	61.48	3654.59	54.7597
2944.58	75.6771	3656.45	58.3977	2944.58	65.6923	3656.45	56.0909	2944.58	65.3769	3656.45	56.21	2944.58	75.2098	3656.45	58.1488	2944.58	84.8367	3656.45	56.9638	2944.58	66.2214	3656.45	54.1012	2944.58	52.5741	3656.45	52.9911	2944.58	61.66	3656.45	55.7273
2946.63	75.625	3658.31	56.2841	2946.63	66.1538	3658.31	55.3523	2946.63	65.0154	3658.31	55.5	2946.63	76.7133	3658.31	57.75	2946.63	85.7619	3658.31	58.0725	2946.63	65.5	3658.31	55.2381	2946.63	53.1852	3658.31	52.3125	2946.63	62.7933	3658.31	53.8117
2948.68	76.3854	3660.18	54.875	2948.68	64.9316	3660.18	54.9886	2948.68	65.0385	3660.18	54.19	2948.68	75.2937	3660.18	57.744	2948.68	86.0272	3660.18	58.5217	2948.68	65.3714	3660.18	54.6905	2948.68	54.2284	3660.18	51.4643	2948.68	63.6	3660.18	53.3961
2950.73	75.7396	3662.04	55.9659	2950.73	66.7179	3662.04	54.1477	2950.73	65.5385	3662.04	54.96	2950.73	75.6853	3662.04	56.1726	2950.73	86.068	3662.04	56.7174	2950.73	65.7286	3662.04	52.5357	2950.73	55.3148	3662.04	51.0536	2950.73	62.02	3662.04	53.0909
2952.77	77.25	3663.9	55.3636	2952.77	67.9573	3663.9	53.5455	2952.77	67.2	3663.9	55.91	2952.77	75.5804	3663.9	55.6429	2952.77	86.5306	3663.9	55.2754	2952.77	66.0643	3663.9	52.8095	2952.77	55.4815	3663.9	51.8482	2952.77	64.56	3663.9	52.3701
2954.82	75.4062	3665.76	54.6364	2954.82	66.3761	3665.76	52.2273	2954.82	66.4462	3665.76	52.36	2954.82	77.4965	3665.76	54.881	2954.82	86.6054	3665.76	55.0435	2954.82	66.2429	3665.76	53.0119	2954.82	56.5309	3665.76	51.1161	2954.82	63.4867	3665.76	52.0584
2956.87	75.7917	3667.63	53.1477	2956.87	65.0342	3667.63	53.4886	2956.87	64.5846	3667.63	53.24	2956.87	75.7133	3667.63	53.7857	2956.87	85.8912	3667.63	54.4855	2956.87	65.9286	3667.63	50.369	2956.87	54.7407	3667.63	50.6161	2956.87	61.4267	3667.63	53.1558
2958.91	74.0938	3669.49	52.7841	2958.91	65.1538	3669.49	51.4886	2958.91	64.4077	3669.49	51.92	2958.91	74.6154	3669.49	53.1488	2958.91	87.1361	3669.49	53.942	2958.91	65.0071	3669.49	50.7738	2958.91	53.1728	3669.49	49	2958.91	60.5133	3669.49	50.5779
2960.96	74.1667	3671.35	53.8864	2960.96	63.7607	3671.35	48.1023	2960.96	61.4385	3671.35	50.8	2960.96	74.4266	3671.35	52.5357	2960.96	83.7687	3671.35	54.1812	2960.96	64.9429	3671.35	51.9643	2960.96	51.8272	3671.35	49.4554	2960.96	60.8867	3671.35	50.5
2963.01	72.25	3673.21	50.6477	2963.01	62.2137	3673.21	48.75	2963.01	60.9231	3673.21	49.8	2963.01	72.8811	3673.21	52.8214	2963.01	82.2177	3673.21	52.5145	2963.01	62.9286	3673.21	50.1012	2963.01	50.284	3673.21	47.5714	2963.01	59.06	3673.21	48.7792
2965.05	70.9583	3675.06	52.9432	2965.05	62.7265	3675.06	51.2841	2965.05	61.7769	3675.06	50.55	2965.05	73.8881	3675.06	52.0833	2965.05	82.8435	3675.06	53.1377	2965.05	60.4357	3675.06	48.2619	2965.05	51.2284	3675.06	48.75	2965.05	59.6867	3675.06	49.1883
2967.09	72.4062	3676.92	50.625	2967.09	60.6752	3676.92	50.0227	2967.09	61.7846	3676.92	50.4	2967.09	71.9091	3676.92	51.0298	2967.09	80.3265	3676.92	50.6884	2967.09	62.2714	3676.92	49.3036	2967.09	48.2469	3676.92	45.9107	2967.09	57.5067	3676.92	48.7857
2969.14	70.6667	3678.78	50.9886	2969.14	60.6496	3678.78	48.3295	2969.14	60.0462	3678.78	49.69	2969.14	71.6224	3678.78	51.7321	2969.14	79.7619	3678.78	50.9638	2969.14	62.2857	3678.78	49.7262	2969.14	49.0741	3678.78	46.5714	2969.14	56.9133	3678.78	47.987
2971.18	72.2812	3680.64	50.6477	2971.18	60.6923	3680.64	49.4886	2971.18	58.9154	3680.64	48.83	2971.18	72.1399	3680.64	50.4167	2971.18	80.449	3680.64	51.6159	2971.18	61.6786	3680.64	48.0714	2971.18	49.284	3680.64	48.4286	2971.18	58.0933	3680.64	47.3571
2973.22	73.125	3682.5	52.0909	2973.22	63	3682.5	47.6591	2973.22	60.2385	3682.5	48.83	2973.22	72.2378	3682.5	50.506	2973.22	81.415	3682.5	50.2101	2973.22	61.0929	3682.5	46.9702	2973.22	49.1543	3682.5	44.5536	2973.22	57.9533	3682.5	46.7078
2975.26	71.6042	3684.35	49.0455	2975.26	63.6667	3684.35	46.4886	2975.26	59.9154	3684.35	46.21	2975.26	71.8601	3684.35	49.1548	2975.26	81.0816	3684.35	50.471	2975.26	60.8643	3684.35	48.5179	2975.26	48.1358	3684.35	45.0804	2975.26	57.68	3684.35	47.1364
2977.31	72.1875	3686.21	48.1591	2977.31	61.453	3686.21	47.7159	2977.31	60.5615	3686.21	45.24	2977.31	72.5245	3686.21	48.2917	2977.31	80.6327	3686.21	49.8478	2977.31	63.0286	3686.21	46.6845	2977.31	49.0864	3686.21	45.4464	2977.31	57.7533	3686.21	45.3896
2979.35	71.2917	3688.07	47.1136	2979.35	62.2137	3688.07	45.3068	2979.35	60.9231	3688.07	46.77	2979.35	72.014	3688.07	48.6488	2979.35	79.585	3688.07	48.1449	2979.35	60.2643	3688.07	45.75	2979.35	48.9259	3688.07	44.3661	2979.35	58.38	3688.07	44.3636
2981.39	71.6562	3689.92	48.9886	2981.39	60.9829	3689.92	45.8977	2981.39	60.0846	3689.92	45.16	2981.39	70.3566	3689.92	48.9167	2981.39	80.0952	3689.92	48.9855	2981.39	60.1143	3689.92	47.0655	2981.39	46.8951	3689.92	43.9732	2981.39	57.4667	3689.92	45.4675
2983.43	68.6771	3691.78	47.0114	2983.43	57.5641	3691.78	45.4432	2983.43	58.3615	3691.78	45.6	2983.43	68.6014	3691.78	47.8036	2983.43	78.4082	3691.78	47.6232	2983.43	60.3786	3691.78	46.7619	2983.43	47.7469	3691.78	43.7679	2983.43	55.8	3691.78	44.4286
2985.47	67.4375	3693.63	46.6023	2985.47	58.5128	3693.63	44.4091	2985.47	58.0154	3693.63	45.79	2985.47	66.7483	3693.63	47.7381	2985.47	78.2313	3693.63	47.2391	2985.47	58.0571	3693.63	43.9464	2985.47	46.821	3693.63	42.0714	2985.47	54.9	3693.63	44.6234
2987.5	66.3125	3695.48	47.0455	2987.5	58.547	3695.48	45.7955	2987.5	56.2769	3695.48	45.36	2987.5	67.035	3695.48	45.8631	2987.5	77.8231	3695.48	46.9855	2987.5	57.4214	3695.48	44.2738	2987.5	46.9877	3695.48	42.4911	2987.5	54.22	3695.48	43.8377
2989.54	66.9167	3697.34	45.8636	2989.54	56.8547	3697.34	44.375	2989.54	57.8154	3697.34	43.68	2989.54	66.4755	3697.34	47.881	2989.54	77.8776	3697.34	46.7536	2989.54	57.75	3697.34	45.6488	2989.54	47.6481	3697.34	41.9196	2989.54	55.0933	3697.34	42.5909
2991.58	65.8542	3699.19	46.3523	2991.58	55.6838	3699.19	45.25	2991.58	56.8538	3699.19	44.47	2991.58	66.8881	3699.19	47.0952	2991.58	78.2517	3699.19	46.2609	2991.58	58.3429	3699.19	42.7024	2991.58	46.5864	3699.19	43.3571	2991.58	54.52	3699.19	43.0974
2993.62	67.9896	3701.04	47.9773	2993.62	57.812	3701.04	45.1591	2993.62	58.2538	3701.04	45.07	2993.62	67.993	3701.04	47.1369	2993.62	78.3129	3701.04	46.413	2993.62	57.3286	3701.04	42.8988	2993.62	47.9198	3701.04	41.7768	2993.62	56.5933	3701.04	42.7468
2995.65	66.9583	3702.89	44.8068	2995.65	57.2906	3702.89	42.8864	2995.65	57.9615	3702.89	44.98	2995.65	67.3706	3702.89	46.8036	2995.65	78.8844	3702.89	45.8478	2995.65	58.7143	3702.89	44.3155	2995.65	48.0802	3702.89	42.7321	2995.65	55.6733	3702.89	43.2792
2997.69	68.0104	3704.74	45.5341	2997.69	58.2821	3704.74	44.6023	2997.69	56.9077	3704.74	43.86	2997.69	69.1748	3704.74	47.0357	2997.69	80.2857	3704.74	46.3406	2997.69	58.65	3704.74	43.2917	2997.69	47.8148	3704.74	41.6161	2997.69	57.2133	3704.74	43.6753
2999.72	71.1562	3706.6	46.125	2999.72	60.4444	3706.6	43.9545	2999.72	58.7538	3706.6	44.46	2999.72	69.8392	3706.6	45.0655	2999.72	79.5986	3706.6	46.4493	2999.72	58	3706.6	41.5655	2999.72	49.4691	3706.6	40.2143	2999.72	56.5867	3706.6	41.3571
3001.76	71.0833	3708.45	45.0909	3001.76	60.094	3708.45	44.7045	3001.76	59.2769	3708.45	41.59	3001.76	69.6783	3708.45	44.8631	3001.76	80.6531	3708.45	45.9058	3001.76	61.6286	3708.45	42.8095	3001.76	49.2778	3708.45	41.9911	3001.76	57.2933	3708.45	44.0909
3003.79	69.1875	3710.3	44.4773	3003.79	58.3846	3710.3	44.3409	3003.79	59.3692	3710.3	43.28	3003.79	70.4615	3710.3	45.8929	3003.79	80.0068	3710.3	44.558	3003.79	60.2	3710.3	44.1726	3003.79	49.3086	3710.3	41.2321	3003.79	55.4	3710.3	42.4351
3005.82	69.2083	3712.14	46.3636	3005.82	59.2906	3712.14	44.2045	3005.82	57.6923	3712.14	42.53	3005.82	70.4336	3712.14	45.381	3005.82	78.5238	3712.14	46.3768	3005.82	59.7857	3712.14	41.9226	3005.82	48.1914	3712.14	39.2054	3005.82	56.64	3712.14	40.4351
3007.86	68.9167	3713.99	46.6932	3007.86	58.906	3713.99	43.6477	3007.86	57.4846	3713.99	43.52	3007.86	69.0839	3713.99	44.4702	3007.86	78.068	3713.99	44.3116	3007.86	58.4143	3713.99	42.2679	3007.86	48.3272	3713.99	42.2411	3007.86	56.4667	3713.99	42.974
3009.89	68.1979	3715.84	45.25	3009.89	58.0598	3715.84	41.6705	3009.89	57.5385	3715.84	42.41	3009.89	68.3566	3715.84	46.2381	3009.89	78.2721	3715.84	45.3841	3009.89	60.5214	3715.84	42.8929	3009.89	47.9753	3715.84	40.2054	3009.89	56.3333	3715.84	41.3442
3011.92	67.2708	3717.69	44.3409	3011.92	56.7265	3717.69	41.25	3011.92	55.9538	3717.69	42.44	3011.92	66.2098	3717.69	45.0417	3011.92	79.0068	3717.69	44.0435	3011.92	57.5643	3717.69	41.5	3011.92	46.9815	3717.69	38.7232	3011.92	55.7667	3717.69	42.1104
3013.95	66.9167	3719.54	43.0114	3013.95	59.0085	3719.54	42.7841	3013.95	58.4769	3719.54	43.67	3013.95	68.042	3719.54	43.8869	3013.95	78.7415	3719.54	44.3841	3013.95	57.9929	3719.54	40.9167	3013.95	47.2284	3719.54	39.4821	3013.95	56.8667	3719.54	40.2532
3015.98	67.8021	3721.38	45.2841	3015.98	57.5299	3721.38	39.6364	3015.98	58.2923	3721.38	42.08	3015.98	69.3776	3721.38	43.9345	3015.98	78.8095	3721.38	44.2101	3015.98	59.4143	3721.38	42.3452	3015.98	48.0741	3721.38	40.0089	3015.98	55.42	3721.38	40.3896
3018.01	67.5417	3723.23	41.8864	3018.01	58.0855	3723.23	41.7614	3018.01	58.1077	3723.23	42.71	3018.01	68.7063	3723.23	43.494	3018.01	79.4898	3723.23	44.0435	3018.01	58.3286	3723.23	42.0119	3018.01	48.463	3723.23	40.5893	3018.01	57.24	3723.23	40.8831
3020.04	70.3125	3725.08	45.2841	3020.04	59.5299	3725.08	42.6705	3020.04	59.4231	3725.08	41.21	3020.04	69.0909	3725.08	43.8095	3020.04	80.4422	3725.08	43.2464	3020.04	60.45	3725.08	40.0179	3020.04	48.3765	3725.08	40.1786	3020.04	56.58	3725.08	40.7273
3022.07	72.5833	3726.92	45.375	3022.07	61.5812	3726.92	41.1364	3022.07	60.5846	3726.92	42.31	3022.07	72.0699	3726.92	43.375	3022.07	81.585	3726.92	45.2971	3022.07	60.2786	3726.92	41.5952	3022.07	49.5247	3726.92	39.0714	3022.07	57.5133	3726.92	40.2922
3024.1	72.0312	3728.77	43.6932	3024.1	62.1709	3728.77	40.4886	3024.1	60.7615	3728.77	40.58	3024.1	73.028	3728.77	44.3512	3024.1	80.7823	3728.77	43.9565	3024.1	62.2214	3728.77	41.1429	3024.1	50.216	3728.77	39.4107	3024.1	57.0333	3728.77	39.9351
3026.13	74.25	3730.61	43.5909	3026.13	63.9145	3730.61	41.7273	3026.13	62.8462	3730.61	41.68	3026.13	73.6364	3730.61	43.1012	3026.13	82.1429	3730.61	43.7246	3026.13	62.8214	3730.61	39.9464	3026.13	50.4506	3730.61	38.5446	3026.13	59.9533	3730.61	40.8117
3028.15	76.1042	3732.45	44.125	3028.15	66.5726	3732.45	42.6932	3028.15	65.4846	3732.45	43.25	3028.15	76.6643	3732.45	44.2083	3028.15	85.7823	3732.45	44.942	3028.15	64.6571	3732.45	40.6905	3028.15	52.2654	3732.45	38.6786	3028.15	60.5867	3732.45	40.0974
3030.18	77.4583	3734.3	43.0455	3030.18	67.8718	3734.3	43.1932	3030.18	65.4769	3734.3	41.33	3030.18	77.958	3734.3	42.9821	3030.18	84.8503	3734.3	42.9348	3030.18	65.8929	3734.3	41.5714	3030.18	53.179	3734.3	38.125	3030.18	61.9533	3734.3	41.2922
3032.21	79.9688	3736.14	41.8409	3032.21	67.6496	3736.14	41.8182	3032.21	67.0462	3736.14	42.06	3032.21	80.035	3736.14	43.2857	3032.21	85.4422	3736.14	42.7319	3032.21	67.3571	3736.14	41.256	3032.21	53.2901	3736.14	39.5804	3032.21	63.2533	3736.14	39.4156
3034.23	81.5104	3737.98	43.5	3034.23	70.7521	3737.98	42.5114	3034.23	71.0923	3737.98	41.82	3034.23	80.042	3737.98	43.2202	3034.23	86.5374	3737.98	42.5072	3034.23	68.6214	3737.98	38.756	3034.23	55.037	3737.98	39.6696	3034.23	64.76	3737.98	39.0195
3036.26	83.8333	3739.83	43.9886	3036.26	73.1709	3739.83	40.8068	3036.26	73.5462	3739.83	41.24	3036.26	82.0979	3739.83	43.119	3036.26	88.0272	3739.83	43.5435	3036.26	70.1214	3739.83	42.25	3036.26	55.5802	3739.83	39.2143	3036.26	65.5533	3739.83	40.1364
3038.28	85.5833	3741.67	43.2841	3038.28	73.9744	3741.67	41.75	3038.28	73.9	3741.67	39.74	3038.28	85.3636	3741.67	43.1607	3038.28	90.3333	3741.67	42.5652	3038.28	72.5214	3741.67	41.0833	3038.28	56.4877	3741.67	38.5446	3038.28	65.7733	3741.67	40.8896
3040.3	87.4792	3743.51	42.3068	3040.3	74.8803	3743.51	40.3977	3040.3	75.7385	3743.51	41.25	3040.3	87.035	3743.51	43.4583	3040.3	89.5714	3743.51	42.6739	3040.3	71.9357	3743.51	40.4167	3040.3	56.5926	3743.51	39.3661	3040.3	65.88	3743.51	39.1494
3042.33	89.375	3745.35	43.5568	3042.33	79.1538	3745.35	41.2159	3042.33	77.7308	3745.35	42.16	3042.33	88.951	3745.35	42.7262	3042.33	90.0884	3745.35	42.8261	3042.33	73.6071	3745.35	40.0417	3042.33	57.0926	3745.35	40.3929	3042.33	67.9667	3745.35	40.6364
3044.35	91.3125	3747.19	43.6705	3044.35	78.8974	3747.19	40.9659	3044.35	77.5923	3747.19	41.22	3044.35	90.3497	3747.19	42.3869	3044.35	92.5578	3747.19	41.8768	3044.35	76.8071	3747.19	41.4226	3044.35	59.4938	3747.19	38.9554	3044.35	70.9467	3747.19	39.6688
3046.37	97.1562	3749.03	42.2273	3046.37	85.9829	3749.03	43.1477	3046.37	83.2154	3749.03	41.48	3046.37	95.1818	3749.03	43.6429	3046.37	97.1769	3749.03	43.0797	3046.37	79.8071	3749.03	40.7798	3046.37	59.9198	3749.03	39.3036	3046.37	72.4733	3749.03	40.5
3048.39	104.073	3750.87	43.9091	3048.39	93.2051	3750.87	41.5455	3048.39	89.6462	3750.87	42.25	3048.39	103.951	3750.87	41.3214	3048.39	100.041	3750.87	42.6449	3048.39	87.2214	3750.87	41.0774	3048.39	62.4074	3750.87	38.4107	3048.39	76.8867	3750.87	39.4805
3050.41	115.177	3752.71	43.6023	3050.41	101.35	3752.71	41.5227	3050.41	97.3077	3752.71	40.74	3050.41	112.119	3752.71	43.2202	3050.41	105.129	3752.71	42.8551	3050.41	91.4643	3752.71	41.9167	3050.41	67.1975	3752.71	38.8929	3050.41	82.14	3752.71	39.4481
3052.43	119.094	3754.54	42	3052.43	103.897	3754.54	40.6591	3052.43	100.854	3754.54	41.12	3052.43	115.944	3754.54	44.0536	3052.43	108.184	3754.54	43.8696	3052.43	97.0143	3754.54	41.1548	3052.43	69.2901	3754.54	38.9464	3052.43	83.8733	3754.54	40.5325
3054.45	118.146	3756.38	42.8636	3054.45	105.427	3756.38	41.3182	3054.45	103.962	3756.38	43.32	3054.45	114.434	3756.38	42.4226	3054.45	107.864	3756.38	42.2101	3054.45	94.9714	3756.38	40.2976	3054.45	69.216	3756.38	40.2054	3054.45	85.66	3756.38	40.2143
3056.47	116.927	3758.22	44.4318	3056.47	103.53	3758.22	41.6818	3056.47	100.131	3758.22	43.17	3056.47	114.119	3758.22	41.5536	3056.47	107.503	3758.22	42.5435	3056.47	94.6357	3758.22	39.7024	3056.47	68.5926	3758.22	40.0982	3056.47	83.48	3758.22	40.0974
3058.49	115.906	3760.05	43.2386	3058.49	101.658	3760.05	41.1818	3058.49	99.0615	3760.05	41.16	3058.49	112.406	3760.05	43.4048	3058.49	107.66	3760.05	42.8623	3058.49	94.95	3760.05	42.75	3058.49	69.0741	3760.05	40.1161	3058.49	84.9733	3760.05	41.2078
3060.51	115.375	3761.89	44.5909	3060.51	101.402	3761.89	42.6932	3060.51	98.8923	3761.89	42	3060.51	111.35	3761.89	43.1905	3060.51	105.986	3761.89	41.942	3060.51	93.2429	3761.89	40.6131	3060.51	68.0802	3761.89	38.3125	3060.51	82.18	3761.89	38.7727
3062.53	113.26	3763.73	44.8295	3062.53	98.6923	3763.73	42.6136	3062.53	97.9077	3763.73	42.92	3062.53	109.965	3763.73	43.0417	3062.53	104.571	3763.73	42.558	3062.53	91.25	3763.73	41.1488	3062.53	69.1605	3763.73	39.3036	3062.53	81.96	3763.73	39.7468
3064.54	109.312	3765.56	44.5	3064.54	95.4274	3765.56	41.7386	3064.54	92.9615	3765.56	42.4	3064.54	106.161	3765.56	44.375	3064.54	103.735	3765.56	43.7246	3064.54	89.0357	3765.56	42.5238	3064.54	67.4198	3765.56	38.625	3064.54	80.92	3765.56	40.4091
3066.56	102.24	3767.4	42.8068	3066.56	88.2479	3767.4	40.5909	3066.56	88.6615	3767.4	41.45	3066.56	101.056	3767.4	44.6607	3066.56	100.85	3767.4	43.7174	3066.56	85.5714	3767.4	40.7738	3066.56	66.037	3767.4	37.3482	3066.56	77.7667	3767.4	40.026
3068.58	94.5833	3769.23	44.9886	3068.58	83.7265	3769.23	41.9886	3068.58	82.7385	3769.23	41.26	3068.58	93.951	3769.23	43.5714	3068.58	97.0544	3769.23	43.558	3068.58	79.7357	3769.23	39.9107	3068.58	63.2222	3769.23	40.0714	3068.58	73.9733	3769.23	39.7338
3070.59	90.3646	3771.06	44.0795	3070.59	80.1624	3771.06	44.3409	3070.59	79.2308	3771.06	41.45	3070.59	90.5455	3771.06	43.625	3070.59	95.2177	3771.06	43.8406	3070.59	77.6786	3771.06	41.2917	3070.59	61.2284	3771.06	39.8125	3070.59	71.32	3771.06	40.3442
3072.61	86.8438	3772.9	44.375	3072.61	76.3077	3772.9	42.3977	3072.61	75.3615	3772.9	41.71	3072.61	86.021	3772.9	44.6964	3072.61	91.5986	3772.9	44.5942	3072.61	77.2786	3772.9	41.5952	3072.61	61.9877	3772.9	40.8125	3072.61	70.3133	3772.9	40.0974
3074.62	84.5938	3774.73	44.1932	3074.62	75.7436	3774.73	43.1136	3074.62	73.0077	3774.73	41.78	3074.62	86.6993	3774.73	44.244	3074.62	92.2313	3774.73	43.1159	3074.62	72.6143	3774.73	39.8929	3074.62	61.0062	3774.73	39.5982	3074.62	70.8667	3774.73	40.2403
3076.63	82.8021	3776.56	43.0568	3076.63	73.9316	3776.56	42.3523	3076.63	72.2846	3776.56	43.74	3076.63	81.9371	3776.56	43.4583	3076.63	93.0136	3776.56	44.2826	3076.63	73.0571	3776.56	40.875	3076.63	61.784	3776.56	39.8482	3076.63	70.56	3776.56	39.7338
3078.65	82.3021	3778.39	43.2841	3078.65	71.735	3778.39	42.3068	3078.65	72.0077	3778.39	41.2	3078.65	82.5035	3778.39	44.494	3078.65	91.2517	3778.39	42.8406	3078.65	73.3714	3778.39	41.8571	3078.65	61.2284	3778.39	40.4107	3078.65	69.2667	3778.39	40.6494
3080.66	80.8958	3780.22	44.7386	3080.66	70.8547	3780.22	43.6932	3080.66	70.7385	3780.22	43.22	3080.66	81.2168	3780.22	43.1131	3080.66	90.2313	3780.22	42.7319	3080.66	72.5857	3780.22	40.3571	3080.66	61.3395	3780.22	38.5804	3080.66	68.3	3780.22	40.7987
3082.67	83.0417	3782.05	47.0568	3082.67	72.6154	3782.05	43.75	3082.67	70.0769	3782.05	43.74	3082.67	81.9231	3782.05	44.6012	3082.67	92.0884	3782.05	44.7174	3082.67	72.1214	3782.05	42.3869	3082.67	61.8457	3782.05	41.3304	3082.67	68.2533	3782.05	42.7143
3084.68	81.9062	3783.88	45.6932	3084.68	71.9402	3783.88	42.2614	3084.68	70.3923	3783.88	44.16	3084.68	81.6294	3783.88	45.244	3084.68	91.2517	3783.88	44.8841	3084.68	74.5143	3783.88	44.2321	3084.68	61.7346	3783.88	39.7857	3084.68	70.52	3783.88	42.0714
3086.69	80.3646	3785.71	43.3068	3086.69	70.8291	3785.71	42.9886	3086.69	70.3154	3785.71	41.98	3086.69	81.7902	3785.71	45.5714	3086.69	90.3673	3785.71	45.2391	3086.69	72.4786	3785.71	42.1131	3086.69	61.2778	3785.71	41.8036	3086.69	68.0467	3785.71	40.8896
3088.7	80.8854	3787.54	45	3088.7	71.8376	3787.54	45.1023	3088.7	72.8077	3787.54	44.68	3088.7	81.6783	3787.54	44.1786	3088.7	90.9116	3787.54	44.6667	3088.7	72.8143	3787.54	42.2917	3088.7	63.1481	3787.54	40.5804	3088.7	68.9267	3787.54	40.2013
3090.71	81.6458	3789.37	45.2614	3090.71	72.6752	3789.37	44	3090.71	72.0231	3789.37	42.32	3090.71	81.4336	3789.37	45.6726	3090.71	92.2925	3789.37	45.8333	3090.71	73.8643	3789.37	43.9286	3090.71	64.1543	3789.37	41.5357	3090.71	69.9533	3789.37	42.1623
3092.72	80.7292	3791.2	45.2159	3092.72	72.2393	3791.2	43.3182	3092.72	71.3154	3791.2	42.41	3092.72	80.8322	3791.2	45.0298	3092.72	93.3673	3791.2	44.9565	3092.72	73.1429	3791.2	42.7738	3092.72	63.7222	3791.2	41.6786	3092.72	68.56	3791.2	41.8766
3094.73	79.9688	3793.03	43.875	3094.73	72.6325	3793.03	42.1477	3094.73	73.0154	3793.03	43.03	3094.73	82.3776	3793.03	45.8155	3094.73	94.034	3793.03	45.471	3094.73	74.1643	3793.03	43.2083	3094.73	64.4691	3793.03	40.7232	3094.73	68.44	3793.03	40.4091
3096.74	80.9479	3794.86	44.2841	3096.74	73.6667	3794.86	43.7273	3096.74	72.7231	3794.86	45.76	3096.74	83.5385	3794.86	44.6905	3096.74	93.3061	3794.86	45.0217	3096.74	74.8643	3794.86	41.5476	3096.74	65.4753	3794.86	41.8839	3096.74	69.2867	3794.86	40.3442
3098.75	81.625	3796.68	44.7727	3098.75	72.9487	3796.68	42.1477	3098.75	75.0769	3796.68	43.3	3098.75	84.4126	3796.68	46.4048	3098.75	95.9592	3796.68	45.5072	3098.75	74.6571	3796.68	43.7262	3098.75	65.2099	3796.68	40.6161	3098.75	69.6267	3796.68	41.4481
3100.75	82.5938	3798.51	44.5568	3100.75	74.9231	3798.51	46.6818	3100.75	73.5538	3798.51	42.03	3100.75	84.1608	3798.51	44.1131	3100.75	96.6327	3798.51	45.587	3100.75	76.9071	3798.51	43.8512	3100.75	68.2654	3798.51	41.9911	3100.75	73.2933	3798.51	42.6429
3102.76	80.1979	3800.33	41.7159	3102.76	70.1453	3800.33	41.75	3102.76	70.8	3800.33	40.13	3102.76	80.8951	3800.33	40.5417	3102.76	91.2925	3800.33	41.7391	3102.76	72.5357	3800.33	38.9583	3102.76	62.8642	3800.33	37.6607	3102.76	69.8667	3800.33	37.0519
