# Supplementary material for: Proliferating coacervate droplets as the missing link between chemistry and biology in the origins of life
Source: Nat Commun. 2021 Sep 24;12:5487. doi: 10.1038/s41467-021-25530-6 (PMC8463549; doi:10.1038/s41467-021-25530-6)
Supplement: Supplementary file 7 — Source Data [file 41467_2021_25530_MOESM7_ESM.zip › Source Data/DATA_SI/DATA_SI/Supplementary Figure24f.xlsx]

## Sheet: S24f
Central region																Peripheral region
1				2				3				4				1				2				3				4
Low wavenumber		High wavenumber		Low wavenumber		High wavenumber		Low wavenumber		High wavenumber		Low wavenumber		High wavenumber		Low wavenumber		High wavenumber		Low wavenumber		High wavenumber		Low wavenumber		High wavenumber		Low wavenumber		High wavenumber
Wavenumber	Intensity	Wavenumber	Intensity	Wavenumber	Intensity	Wavenumber	Intensity	Wavenumber	Intensity	Wavenumber	Intensity	Wavenumber	Intensity	Wavenumber	Intensity	Wavenumber	Intensity	Wavenumber	Intensity	Wavenumber	Intensity	Wavenumber	Intensity	Wavenumber	Intensity	Wavenumber	Intensity	Wavenumber	Intensity	Wavenumber	Intensity
715.858	4.51429	1643.15	3.99306	715.858	5.16667	1643.15	3.76667	715.858	4.61983	1643.15	4.49074	715.858	4.96154	1643.15	4.60839	715.858	3.61654	1643.15	3.48913	715.858	5.21164	1643.15	3.55978	715.858	5.34783	1643.15	4.2971	715.858	5.25	1643.15	4.29193
718.567	16.0643	1645.58	5.20833	718.567	14.537	1645.58	5.9	718.567	14.7107	1645.58	6.21296	718.567	13.9308	1645.58	5.5035	718.567	17.5789	1645.58	6.33152	718.567	14.0423	1645.58	6.17391	718.567	10.2971	1645.58	6.3913	718.567	12.5188	1645.58	5.36025
721.276	313.557	1648.01	84.5764	721.276	282.046	1648.01	78.925	721.276	287.264	1648.01	77.9444	721.276	304.915	1648.01	82.9021	721.276	355.805	1648.01	86.2228	721.276	275.46	1648.01	77.5978	721.276	232.565	1648.01	68.1739	721.276	269.094	1648.01	75.8075
723.983	310.414	1650.45	84.7361	723.983	281.389	1650.45	76.825	723.983	287.281	1650.45	78.6111	723.983	307.931	1650.45	83.7203	723.983	357.489	1650.45	86.4837	723.983	279.206	1650.45	78.3913	723.983	235.413	1650.45	68.6449	723.983	270.519	1650.45	76.3913
726.69	308.879	1652.87	81.0208	726.69	281.194	1652.87	75.9083	726.69	286.545	1652.87	77.6574	726.69	304.915	1652.87	80.4266	726.69	356.549	1652.87	84.7228	726.69	279.984	1652.87	76.6033	726.69	233.123	1652.87	67.5942	726.69	269.038	1652.87	75.4224
729.396	309.85	1655.3	82.6389	729.396	278.139	1655.3	76.5	729.396	284.752	1655.3	76.8333	729.396	303.069	1655.3	81.1608	729.396	354.624	1655.3	85.5326	729.396	274.937	1655.3	76.6576	729.396	229.696	1655.3	67.2681	729.396	267.837	1655.3	75.3602
732.101	309.486	1657.73	83.6042	732.101	279.898	1657.73	76.4833	732.101	285.446	1657.73	74.963	732.101	305.454	1657.73	81.4056	732.101	354.301	1657.73	85.2989	732.101	275.222	1657.73	76.1467	732.101	232.783	1657.73	67.1449	732.101	267.031	1657.73	74.2795
734.805	309.271	1660.16	81.6667	734.805	279.583	1660.16	74.8417	734.805	285.81	1660.16	80.0278	734.805	305.777	1660.16	82.035	734.805	355.684	1660.16	84.0815	734.805	275.296	1660.16	76.587	734.805	233.428	1660.16	67	734.805	270.856	1660.16	75.3665
737.508	309.457	1662.59	80.0417	737.508	278.611	1662.59	75.05	737.508	283.438	1662.59	75.4537	737.508	301.638	1662.59	79.5035	737.508	354.308	1662.59	85.0978	737.508	274.836	1662.59	76.0435	737.508	229.681	1662.59	66.0797	737.508	268.075	1662.59	74.4161
740.211	310.129	1665.01	82.4861	740.211	278.954	1665.01	77.45	740.211	285.372	1665.01	77.2037	740.211	306.762	1665.01	80.9371	740.211	355.91	1665.01	83.8315	740.211	274.429	1665.01	75.0163	740.211	231.196	1665.01	67.6087	740.211	267.1	1665.01	74.6025
742.912	311.171	1667.44	80.125	742.912	282.046	1667.44	73.0083	742.912	286.471	1667.44	76.8704	742.912	307.754	1667.44	80.1049	742.912	356.887	1667.44	84.0489	742.912	277.772	1667.44	75.7337	742.912	235.442	1667.44	67.0797	742.912	270.731	1667.44	74.0994
745.613	312.243	1669.86	79.6875	745.613	282.389	1669.86	74.825	745.613	288.397	1669.86	77.4815	745.613	307.185	1669.86	79.1818	745.613	358.338	1669.86	83.2011	745.613	276.772	1669.86	76.7391	745.613	232.652	1669.86	66.8043	745.613	270.794	1669.86	72.7019
748.313	312.8	1672.28	79.6389	748.313	282.13	1672.28	76.1917	748.313	288.174	1672.28	74.6944	748.313	307.069	1672.28	78.8112	748.313	356.729	1672.28	83.3967	748.313	274.614	1672.28	75.3641	748.313	232.609	1672.28	65.2536	748.313	270.962	1672.28	72.8075
751.012	314.579	1674.71	82.7917	751.012	281.815	1674.71	74.375	751.012	290.669	1674.71	74.5926	751.012	310.438	1674.71	80.8392	751.012	358.902	1674.71	82.3152	751.012	282.058	1674.71	74.9348	751.012	238.804	1674.71	65.942	751.012	275.144	1674.71	72.5031
753.711	316.779	1677.13	79.4236	753.711	287.676	1677.13	73.9833	753.711	295.091	1677.13	76.6481	753.711	312.238	1677.13	78.2378	753.711	364.09	1677.13	81.4837	753.711	281.185	1677.13	75.2826	753.711	238.152	1677.13	65.8841	753.711	274.913	1677.13	73.0311
756.408	320.157	1679.55	79.9931	756.408	287.898	1679.55	74.025	756.408	296.669	1679.55	75.1944	756.408	313.323	1679.55	78.4406	756.408	363.075	1679.55	83.6141	756.408	282.005	1679.55	74.087	756.408	237.261	1679.55	66.6667	756.408	277.238	1679.55	72.6087
759.105	323.243	1681.97	80.5486	759.105	291.472	1681.97	74.3417	759.105	298.463	1681.97	75.7685	759.105	317.077	1681.97	79.9301	759.105	366.639	1681.97	82.6033	759.105	285.905	1681.97	73.337	759.105	240.899	1681.97	65.2971	759.105	280.094	1681.97	72.9503
761.8	324.843	1684.39	79.8333	761.8	294.574	1684.39	72.5167	761.8	301.711	1684.39	75.4444	761.8	319.708	1684.39	78.7622	761.8	366.376	1684.39	82.8261	761.8	288.73	1684.39	74.3913	761.8	242.587	1684.39	63.5072	761.8	283.956	1684.39	72.6646
764.495	326.057	1686.81	77.4792	764.495	293.944	1686.81	74.65	764.495	302.727	1686.81	75.1204	764.495	321.762	1686.81	77.7692	764.495	366.602	1686.81	83.288	764.495	287.513	1686.81	73.8967	764.495	240.768	1686.81	65.2826	764.495	280.938	1686.81	72.6273
767.189	324.5	1689.23	79.4583	767.189	292.981	1689.23	73.55	767.189	299.132	1689.23	73.1667	767.189	317.908	1689.23	78.6154	767.189	368.571	1689.23	81.4674	767.189	285.18	1689.23	74.3641	767.189	239.572	1689.23	64.8913	767.189	280.956	1689.23	71.2795
769.883	324.586	1691.65	79.8333	769.883	295.287	1691.65	72.9917	769.883	299.025	1691.65	72.8796	769.883	319.931	1691.65	77.7552	769.883	364.759	1691.65	81.2446	769.883	286.46	1691.65	72.7609	769.883	243.964	1691.65	64.3768	769.883	283.344	1691.65	71.1304
772.575	322.314	1694.07	78.5694	772.575	292.704	1694.07	72.6167	772.575	299.446	1694.07	75.4537	772.575	316.792	1694.07	76.7133	772.575	366.308	1694.07	81.6576	772.575	286.032	1694.07	73.5	772.575	241.043	1694.07	65.6014	772.575	281.606	1694.07	71.6211
775.267	321.579	1696.48	78.3264	775.267	290.824	1696.48	71.0333	775.267	296.438	1696.48	72.287	775.267	315.608	1696.48	75.6993	775.267	365.82	1696.48	81.212	775.267	283.169	1696.48	71.6793	775.267	238.978	1696.48	63.6304	775.267	276.262	1696.48	70.3416
777.957	321.336	1698.9	78.4375	777.957	290.75	1698.9	73.4083	777.957	296.008	1698.9	73.5185	777.957	315.477	1698.9	77.1748	777.957	363.94	1698.9	80.2065	777.957	283.413	1698.9	72.5815	777.957	239.652	1698.9	63.9855	777.957	278.181	1698.9	71.7578
780.647	322.293	1701.31	76.1597	780.647	289.796	1701.31	70.6333	780.647	295.992	1701.31	73.1944	780.647	316.077	1701.31	75.7343	780.647	367.233	1701.31	79.4022	780.647	285.402	1701.31	73.3478	780.647	240.906	1701.31	63.8768	780.647	279.481	1701.31	69.6398
783.336	324.229	1703.73	75.9167	783.336	293.75	1703.73	71.4333	783.336	296.678	1703.73	72.9352	783.336	315.669	1703.73	74.965	783.336	367.241	1703.73	80.3478	783.336	283.862	1703.73	71.8696	783.336	237.514	1703.73	62.8406	783.336	280.281	1703.73	69.9006
786.025	325.721	1706.14	76.7014	786.025	292.741	1706.14	71.6833	786.025	303.314	1706.14	70.963	786.025	321.546	1706.14	76.1329	786.025	367.173	1706.14	78.7283	786.025	284.323	1706.14	71.5109	786.025	239.616	1706.14	62.058	786.025	281.244	1706.14	68.0994
788.712	331.786	1708.55	76.1667	788.712	301.157	1708.55	71.7667	788.712	306.512	1708.55	71.7593	788.712	326.177	1708.55	74.3916	788.712	370.744	1708.55	77.788	788.712	289.926	1708.55	70.7554	788.712	246.87	1708.55	63.2899	788.712	287.712	1708.55	70.7453
791.398	330.35	1710.97	74.2569	791.398	300.296	1710.97	70.5083	791.398	307.719	1710.97	71.4722	791.398	326.269	1710.97	71.4895	791.398	371.278	1710.97	78.1196	791.398	291.307	1710.97	71.8913	791.398	244.949	1710.97	62.0217	791.398	289.938	1710.97	69.0311
794.084	332.257	1713.38	76.2222	794.084	300.306	1713.38	69.8833	794.084	309.942	1713.38	69.037	794.084	326.931	1713.38	74.5035	794.084	373.346	1713.38	78.5163	794.084	291.254	1713.38	69.4783	794.084	243.464	1713.38	62.5362	794.084	287.756	1713.38	68.7391
796.769	332.121	1715.79	75.5625	796.769	301.694	1715.79	68.0917	796.769	310.306	1715.79	71.0926	796.769	329.762	1715.79	76.3566	796.769	373.481	1715.79	77.0978	796.769	293.397	1715.79	70.25	796.769	249.254	1715.79	61.5072	796.769	290.069	1715.79	67.7267
799.453	332.921	1718.2	74.5139	799.453	300.519	1718.2	68.5333	799.453	310.975	1718.2	69.9537	799.453	327.962	1718.2	73.8741	799.453	375.609	1718.2	78.0109	799.453	293.481	1718.2	70.4728	799.453	245.993	1718.2	61.7899	799.453	291.663	1718.2	68.4099
802.136	335.486	1720.61	73.5486	802.136	302.954	1720.61	70.9917	802.136	312.711	1720.61	69.1759	802.136	330.354	1720.61	72.7692	802.136	373.647	1720.61	78.7337	802.136	292.55	1720.61	69.5707	802.136	247.174	1720.61	61.587	802.136	287.606	1720.61	66.2422
804.819	332.721	1723.02	75.4792	804.819	302.306	1723.02	68.65	804.819	312.207	1723.02	69.713	804.819	331.592	1723.02	73.1958	804.819	374.383	1723.02	77.3207	804.819	291.386	1723.02	69.5924	804.819	246.58	1723.02	60.6812	804.819	288.825	1723.02	67.4224
807.5	328.471	1725.43	73.5833	807.5	301.009	1725.43	68.2833	807.5	306.917	1725.43	69.6019	807.5	324.062	1725.43	72.7133	807.5	370.654	1725.43	77.0272	807.5	291.561	1725.43	68.1902	807.5	244.725	1725.43	62.2174	807.5	288.319	1725.43	68.2795
810.181	326.15	1727.83	73.125	810.181	295.213	1727.83	67.9667	810.181	301.992	1727.83	70.6667	810.181	321.023	1727.83	72.4615	810.181	368.782	1727.83	77.2174	810.181	285.905	1727.83	69.2446	810.181	238.681	1727.83	60.5652	810.181	281.656	1727.83	66.9627
812.861	325.6	1730.24	72.7292	812.861	293.769	1730.24	70.375	812.861	303.074	1730.24	67.5648	812.861	321.185	1730.24	74.2378	812.861	365.887	1730.24	77.1359	812.861	283.952	1730.24	68.0598	812.861	239.014	1730.24	59.942	812.861	279.619	1730.24	67.559
815.54	324.536	1732.65	73.4792	815.54	292.194	1732.65	67.9167	815.54	303.43	1732.65	69.2593	815.54	321.431	1732.65	72.8601	815.54	367.474	1732.65	76.4022	815.54	286.169	1732.65	68.6413	815.54	241.674	1732.65	59.5217	815.54	285.694	1732.65	68.8137
818.218	322.15	1735.05	72.0764	818.218	292.185	1735.05	66.2917	818.218	298.083	1735.05	69.6481	818.218	317.838	1735.05	69.7692	818.218	362.774	1735.05	75.9185	818.218	284.614	1735.05	69.2283	818.218	239.406	1735.05	59.2899	818.218	278.45	1735.05	67.0124
820.895	315	1737.46	72.1667	820.895	283	1737.46	67.7917	820.895	289.033	1737.46	67.3796	820.895	308.054	1737.46	72.8112	820.895	360.173	1737.46	76.7935	820.895	277.751	1737.46	68.4457	820.895	229.225	1737.46	60.5435	820.895	271.444	1737.46	66.9503
823.572	305.65	1739.86	74.6597	823.572	274.981	1739.86	67.6083	823.572	285.636	1739.86	67.75	823.572	308.054	1739.86	73.3497	823.572	353.744	1739.86	76.913	823.572	273.466	1739.86	66.8043	823.572	230.312	1739.86	59.442	823.572	266.725	1739.86	65.4224
826.247	302.907	1742.26	72.0764	826.247	273.361	1742.26	67.8	826.247	277.612	1742.26	68.0185	826.247	300.977	1742.26	69.979	826.247	351.218	1742.26	75.4891	826.247	269.751	1742.26	69.0435	826.247	228.841	1742.26	60.5072	826.247	264.506	1742.26	67.6149
828.922	300.729	1744.66	71.1806	828.922	270.935	1744.66	67.1667	828.922	272.818	1744.66	66.9537	828.922	291.492	1744.66	70.6503	828.922	349	1744.66	75.1848	828.922	267.884	1744.66	66.4674	828.922	222.652	1744.66	59.2029	828.922	259.944	1744.66	65.559
831.596	297.121	1747.07	72.7708	831.596	267.426	1747.07	67.3167	831.596	276.017	1747.07	66.5926	831.596	292.162	1747.07	72.9231	831.596	346.218	1747.07	75.0435	831.596	264.852	1747.07	67.413	831.596	222.971	1747.07	58.7754	831.596	260.012	1747.07	66.795
834.269	297.479	1749.47	71.3611	834.269	267.509	1749.47	67.0167	834.269	272.562	1749.47	69.3519	834.269	293.492	1749.47	70.4336	834.269	346.962	1749.47	73.7446	834.269	264.772	1749.47	65.8859	834.269	225.971	1749.47	60.0435	834.269	259.969	1749.47	65.8012
836.942	296.229	1751.87	70.9097	836.942	267.046	1751.87	65.6583	836.942	272.562	1751.87	66.9907	836.942	292.346	1751.87	70.0839	836.942	348.211	1751.87	74.9946	836.942	263.286	1751.87	68.125	836.942	221.283	1751.87	58.6667	836.942	257.738	1751.87	66.0497
839.613	295.929	1754.27	72.2153	839.613	265.315	1754.27	66.825	839.613	272.289	1754.27	66.0833	839.613	293.823	1754.27	71.8811	839.613	345.842	1754.27	75.1196	839.613	263.439	1754.27	66.7283	839.613	221.471	1754.27	60.2536	839.613	257.087	1754.27	64.3354
842.284	299.271	1756.67	71.9167	842.284	267.889	1756.67	64.125	842.284	274.512	1756.67	66.8889	842.284	296.054	1756.67	73.1538	842.284	348.684	1756.67	73.875	842.284	264.884	1756.67	68.4185	842.284	224.275	1756.67	57.4928	842.284	259.706	1756.67	65.7143
844.954	296.129	1759.06	70.9444	844.954	268.731	1759.06	65.5583	844.954	272.694	1759.06	65.463	844.954	293.931	1759.06	67.4755	844.954	347.564	1759.06	74.5272	844.954	263.836	1759.06	66.5163	844.954	221.717	1759.06	58.4928	844.954	257.275	1759.06	64.882
847.623	295.636	1761.46	71.0347	847.623	264.009	1761.46	65.5333	847.623	271.851	1761.46	65.9259	847.623	289.885	1761.46	70.4965	847.623	343.271	1761.46	75.1304	847.623	263.228	1761.46	67.1685	847.623	217.232	1761.46	59.4203	847.623	253.45	1761.46	65.5031
850.291	295.057	1763.86	73.3889	850.291	264.657	1763.86	68.325	850.291	270.512	1763.86	64.7407	850.291	292.692	1763.86	71	850.291	343.744	1763.86	73.4185	850.291	261.381	1763.86	65.6304	850.291	219.884	1763.86	57.5507	850.291	255.412	1763.86	64.1863
852.959	294	1766.25	71.5139	852.959	263.796	1766.25	64.9	852.959	271.306	1766.25	66.1852	852.959	289.577	1766.25	69.2727	852.959	344.406	1766.25	74.3641	852.959	261.958	1766.25	66.9457	852.959	220.862	1766.25	57.8696	852.959	256.625	1766.25	65.882
855.625	292.293	1768.65	69.5139	855.625	260.685	1768.65	63.3583	855.625	267.983	1768.65	64.7222	855.625	288.415	1768.65	66.5315	855.625	342.654	1768.65	73.4511	855.625	259.989	1768.65	65.1685	855.625	215.297	1768.65	57.6014	855.625	252.088	1768.65	62.9565
858.291	290.286	1771.04	71.3472	858.291	261.278	1771.04	65.95	858.291	266.62	1771.04	65.6667	858.291	286.031	1771.04	70.993	858.291	343.564	1771.04	73.9076	858.291	260.762	1771.04	65.8641	858.291	219.029	1771.04	56.9275	858.291	251.887	1771.04	65.4534
860.956	290.179	1773.44	70.6806	860.956	261.935	1773.44	63.6667	860.956	265.512	1773.44	65.3704	860.956	284.885	1773.44	69.7622	860.956	340.233	1773.44	71.6848	860.956	261.952	1773.44	66.2283	860.956	221.319	1773.44	58.5362	860.956	254.775	1773.44	64.0807
863.62	289.714	1775.83	68.0069	863.62	259.852	1775.83	64	863.62	265.975	1775.83	64.9722	863.62	286.877	1775.83	68.1678	863.62	343.128	1775.83	72.1522	863.62	262.069	1775.83	65	863.62	218.203	1775.83	56.9058	863.62	251.681	1775.83	64.6149
866.283	287.75	1778.22	69.75	866.283	258.806	1778.22	64.4083	866.283	265.388	1778.22	65.4167	866.283	284.254	1778.22	68.7133	866.283	343.113	1778.22	72.2935	866.283	258.339	1778.22	64.0761	866.283	216.428	1778.22	57.2971	866.283	251.906	1778.22	62.764
868.946	290.136	1780.61	70.2431	868.946	261.787	1780.61	65.2333	868.946	265.934	1780.61	66.0093	868.946	286.415	1780.61	69.979	868.946	343	1780.61	73.8098	868.946	260.317	1780.61	65.212	868.946	221.333	1780.61	56.5217	868.946	253.363	1780.61	64.0435
871.607	291.393	1783.01	67.6806	871.607	262.713	1783.01	63.8417	871.607	266.868	1783.01	64.75	871.607	285.4	1783.01	67.035	871.607	343.361	1783.01	71.9293	871.607	260.868	1783.01	64.3207	871.607	218.174	1783.01	57.4638	871.607	252.875	1783.01	64.0497
874.268	290.314	1785.4	69.9028	874.268	259.657	1785.4	64.275	874.268	266.521	1785.4	63.3148	874.268	285.131	1785.4	67.2308	874.268	341.744	1785.4	73.1304	874.268	258.291	1785.4	64.3641	874.268	216.014	1785.4	56.7971	874.268	251.744	1785.4	62.9565
876.928	291.521	1787.79	69.6389	876.928	261.407	1787.79	64.2333	876.928	265.471	1787.79	62.787	876.928	285.662	1787.79	69.7762	876.928	344.263	1787.79	72.1739	876.928	259.831	1787.79	64.4728	876.928	217.428	1787.79	55.9565	876.928	251.238	1787.79	62.5963
879.587	289.336	1790.17	69.7708	879.587	260.741	1790.17	61.875	879.587	266.868	1790.17	64.2037	879.587	289.292	1790.17	69.042	879.587	341.188	1790.17	70.3804	879.587	260.46	1790.17	64.8424	879.587	220.609	1790.17	55.6232	879.587	255.206	1790.17	63.8323
882.245	290.993	1792.56	68.1944	882.245	262.148	1792.56	63.6833	882.245	266.868	1792.56	63.7593	882.245	286.5	1792.56	66.2378	882.245	344.759	1792.56	72.4565	882.245	260.185	1792.56	62.8098	882.245	218.551	1792.56	56.3841	882.245	251.375	1792.56	63.4348
884.903	290.986	1794.95	68.2847	884.903	260.639	1794.95	64.1417	884.903	267.388	1794.95	62.7222	884.903	287.3	1794.95	68.8881	884.903	343.519	1794.95	72.0652	884.903	258.799	1794.95	64.4565	884.903	217.71	1794.95	57.4275	884.903	249.194	1794.95	62.5404
887.559	290.936	1797.34	69.7153	887.559	261.13	1797.34	63.3167	887.559	267.802	1797.34	64.9352	887.559	289.685	1797.34	69.2797	887.559	343.316	1797.34	71.1522	887.559	261.19	1797.34	64.4565	887.559	220.797	1797.34	56.8913	887.559	254.387	1797.34	62.118
890.215	291.307	1799.72	68.25	890.215	260.907	1799.72	61.7	890.215	266.421	1799.72	62.9907	890.215	286.269	1799.72	64.951	890.215	344.008	1799.72	71.2065	890.215	261.698	1799.72	64.4674	890.215	219.435	1799.72	54.7826	890.215	254.088	1799.72	63.6522
892.87	293.4	1802.11	67.9167	892.87	261.065	1802.11	63.9167	892.87	265.182	1802.11	63.3148	892.87	284.623	1802.11	67.951	892.87	342.992	1802.11	71.0543	892.87	259.825	1802.11	62.6359	892.87	219.42	1802.11	55.6957	892.87	253.45	1802.11	61.9193
895.524	291.807	1804.49	69.1458	895.524	262.417	1804.49	62.975	895.524	266.645	1804.49	63.6481	895.524	289.492	1804.49	69.3566	895.524	343.511	1804.49	70.8315	895.524	261.54	1804.49	63.9076	895.524	221.507	1804.49	55.942	895.524	254.925	1804.49	62.7764
898.178	292.693	1806.88	68.3819	898.178	262.898	1806.88	62.5917	898.178	267.364	1806.88	63.8148	898.178	288.915	1806.88	66.6294	898.178	344.15	1806.88	69.6087	898.178	264.265	1806.88	63.6848	898.178	220.862	1806.88	55.6884	898.178	257.738	1806.88	61.472
900.83	290.843	1809.26	67.8958	900.83	262.148	1809.26	63.025	900.83	267.562	1809.26	62.9815	900.83	288.954	1809.26	65.1748	900.83	347.105	1809.26	71.4511	900.83	260.894	1809.26	63.4946	900.83	218.746	1809.26	56.2826	900.83	256.581	1809.26	61.3478
903.482	293.793	1811.64	67.9028	903.482	262.176	1811.64	63.0667	903.482	269.975	1811.64	63.0556	903.482	290.462	1811.64	67.5175	903.482	346.526	1811.64	71.2935	903.482	263	1811.64	63.1957	903.482	220.601	1811.64	54.7609	903.482	254.856	1811.64	61.5714
906.133	293.579	1814.02	69.3194	906.133	263.509	1814.02	62.8667	906.133	270.058	1814.02	63.7963	906.133	292.4	1814.02	67.8042	906.133	345.015	1814.02	71.3587	906.133	265.116	1814.02	62.9348	906.133	222.413	1814.02	55.8406	906.133	259.212	1814.02	63.1925
908.783	295.521	1816.41	66.5972	908.783	264.769	1816.41	61.1083	908.783	271.455	1816.41	62.8241	908.783	290.192	1816.41	64.8741	908.783	345.158	1816.41	70.2663	908.783	263.455	1816.41	63.2989	908.783	220.283	1816.41	56.5507	908.783	257.331	1816.41	61.528
911.432	293.986	1818.79	67.4931	911.432	263.046	1818.79	64.3583	911.432	269.926	1818.79	62.6296	911.432	288.854	1818.79	67.0559	911.432	348.962	1818.79	70.6467	911.432	262.593	1818.79	62.75	911.432	218.297	1818.79	56.4203	911.432	255.175	1818.79	59.9938
914.081	294.2	1821.17	68.1597	914.081	263.639	1821.17	62.3333	914.081	270.942	1821.17	62.8426	914.081	290.362	1821.17	66.4266	914.081	346.474	1821.17	69.5543	914.081	264.016	1821.17	63.2228	914.081	223.609	1821.17	54.8551	914.081	256.769	1821.17	62.0621
916.728	293.25	1823.54	65.9028	916.728	263.861	1823.54	62.7917	916.728	269.57	1823.54	62.0833	916.728	289.631	1823.54	65.0979	916.728	346.549	1823.54	70.3098	916.728	264.175	1823.54	63.2446	916.728	223.638	1823.54	54.7681	916.728	257.825	1823.54	62.0124
919.375	294.229	1825.92	67.4861	919.375	263.685	1825.92	62.5417	919.375	268.099	1825.92	61.4815	919.375	286.123	1825.92	63.8322	919.375	346.12	1825.92	69.9674	919.375	261.291	1825.92	62.3967	919.375	217.667	1825.92	55.0942	919.375	254	1825.92	61.9068
922.021	292.143	1828.3	67.7847	922.021	262.843	1828.3	63.3833	922.021	268.306	1828.3	60.7593	922.021	288.615	1828.3	67.0769	922.021	346.947	1828.3	69.5489	922.021	261.296	1828.3	63.3859	922.021	220.261	1828.3	55.529	922.021	254.875	1828.3	59.8882
924.666	291.2	1830.68	67.0694	924.666	261.611	1830.68	60.5583	924.666	269.157	1830.68	62.463	924.666	289.962	1830.68	65.9441	924.666	344.692	1830.68	68.9728	924.666	263.032	1830.68	61.9402	924.666	221.341	1830.68	54.2681	924.666	257.306	1830.68	60.9255
927.311	287.971	1833.05	67.0278	927.311	259.796	1833.05	62.6	927.311	266.281	1833.05	60.6574	927.311	286.231	1833.05	63.8601	927.311	343.564	1833.05	69.7391	927.311	260.815	1833.05	62.337	927.311	217.964	1833.05	54.5942	927.311	254.894	1833.05	60.2236
929.954	288.164	1835.43	66.2014	929.954	260.481	1835.43	62.5917	929.954	267.331	1835.43	60.9074	929.954	286.677	1835.43	66.042	929.954	343.632	1835.43	69.4783	929.954	259.64	1835.43	62.0054	929.954	216.37	1835.43	53.9348	929.954	252.613	1835.43	60.087
932.597	288.243	1837.8	68.4931	932.597	259.991	1837.8	60.9333	932.597	266.14	1837.8	61.5093	932.597	286.508	1837.8	66.2238	932.597	340.774	1837.8	69.7228	932.597	260.312	1837.8	63.375	932.597	220.21	1837.8	54.9058	932.597	253.731	1837.8	60.9565
935.239	288.314	1840.18	66.1736	935.239	259.806	1840.18	60.4833	935.239	264.504	1840.18	61.8241	935.239	285.954	1840.18	63.5035	935.239	341.865	1840.18	69.1522	935.239	257.725	1840.18	62.4565	935.239	215.768	1840.18	54.4348	935.239	253.381	1840.18	61.6957
937.88	288.429	1842.55	66.5833	937.88	257.491	1842.55	61.7333	937.88	264.785	1842.55	60.5	937.88	282.662	1842.55	64.0979	937.88	339.376	1842.55	69.3913	937.88	256.011	1842.55	61.712	937.88	214.457	1842.55	54.1884	937.88	249.619	1842.55	60.2236
940.52	285.314	1844.92	65.8056	940.52	254.917	1844.92	60.7417	940.52	262.769	1844.92	61.3796	940.52	284.715	1844.92	66.7133	940.52	340.203	1844.92	67.2989	940.52	255.46	1844.92	62.8152	940.52	217.688	1844.92	53.6884	940.52	249.469	1844.92	59.3354
943.16	284.671	1847.3	65.8958	943.16	256.704	1847.3	59.0917	943.16	260.066	1847.3	60.4167	943.16	280.515	1847.3	64.1608	943.16	337.105	1847.3	67.7935	943.16	255.392	1847.3	62.9076	943.16	214.623	1847.3	53.413	943.16	251.65	1847.3	60.9752
945.798	282.529	1849.67	65.2153	945.798	253.417	1849.67	60.5667	945.798	261.537	1849.67	60.2593	945.798	282.923	1849.67	64.1049	945.798	337.278	1849.67	69.3424	945.798	252.915	1849.67	61.413	945.798	211.326	1849.67	54.5652	945.798	245.331	1849.67	58.7702
948.436	283.264	1852.04	65.9028	948.436	252.944	1852.04	59.5	948.436	260.355	1852.04	61.3611	948.436	279.492	1852.04	66.2238	948.436	339.09	1852.04	67.6141	948.436	251.852	1852.04	61.5978	948.436	214.007	1852.04	54.8841	948.436	246.094	1852.04	59.2857
951.073	283.75	1854.41	65.7639	951.073	253.648	1854.41	58.6833	951.073	259.364	1854.41	60.0185	951.073	281.531	1854.41	63.6643	951.073	335.338	1854.41	67.7663	951.073	254.302	1854.41	62.9457	951.073	214.399	1854.41	53.6594	951.073	247.4	1854.41	60.472
953.709	281.557	1856.78	64.3542	953.709	253.009	1856.78	60.7417	953.709	259.289	1856.78	60.6296	953.709	276.577	1856.78	63.1399	953.709	336.579	1856.78	67.4239	953.709	250.947	1856.78	60.5272	953.709	210.268	1856.78	54.4058	953.709	245.206	1856.78	59.5217
956.345	281.85	1859.15	65.3125	956.345	250.352	1859.15	60.9083	956.345	258.033	1859.15	59.287	956.345	276.292	1859.15	64.7413	956.345	334.218	1859.15	68.2772	956.345	248.635	1859.15	60.0707	956.345	207.13	1859.15	53.5942	956.345	243.463	1859.15	58.7453
958.979	279.5	1861.51	66.4028	958.979	253.407	1861.51	58.525	958.979	258.058	1861.51	60.5	958.979	280.323	1861.51	66.3007	958.979	333.992	1861.51	67.9783	958.979	251.672	1861.51	61.6359	958.979	212.558	1861.51	54.4058	958.979	246.694	1861.51	59.6584
961.613	281.343	1863.88	65.1042	961.613	254.639	1863.88	59.925	961.613	258.653	1863.88	60.6852	961.613	278.646	1863.88	63.014	961.613	334.805	1863.88	68.2228	961.613	251.735	1863.88	61.6576	961.613	210.138	1863.88	53.1377	961.613	246.9	1863.88	59.323
964.246	282.286	1866.25	64.6736	964.246	254	1866.25	58.9833	964.246	258.231	1866.25	60.1019	964.246	277.7	1866.25	63.3007	964.246	332.955	1866.25	67.8261	964.246	251.392	1866.25	60.6359	964.246	209.043	1866.25	53.6087	964.246	242.969	1866.25	59.6398
966.878	281.271	1868.61	65.1389	966.878	252.944	1868.61	59.2167	966.878	260.76	1868.61	60.75	966.878	280.715	1868.61	64.9091	966.878	335.602	1868.61	67.0054	966.878	250.989	1868.61	59.1902	966.878	209.58	1868.61	52.7319	966.878	245.419	1868.61	57.8137
969.509	281.143	1870.98	65.5764	969.509	251.991	1870.98	57.6583	969.509	259.992	1870.98	60.287	969.509	278.377	1870.98	63.2657	969.509	333.045	1870.98	67.2283	969.509	252.608	1870.98	60.7935	969.509	213.819	1870.98	53.471	969.509	247.144	1870.98	59.3168
972.14	283.671	1873.34	64.5347	972.14	253.278	1873.34	60.1667	972.14	258.645	1873.34	59.7593	972.14	277.031	1873.34	62.8951	972.14	334.586	1873.34	67.0598	972.14	250.249	1873.34	60.5272	972.14	207.906	1873.34	52.6449	972.14	244.287	1873.34	58.646
974.769	281.5	1875.71	64.375	974.769	254.63	1875.71	60.2167	974.769	257.702	1875.71	58.0926	974.769	275.931	1875.71	63.8182	974.769	335.135	1875.71	67.8533	974.769	249.984	1875.71	60.5652	974.769	207.826	1875.71	54.3768	974.769	242.887	1875.71	57.354
977.398	280.079	1878.07	64.0139	977.398	253.546	1878.07	59.2333	977.398	258.091	1878.07	58.4074	977.398	279.469	1878.07	63.5734	977.398	333.023	1878.07	66.7772	977.398	251.698	1878.07	61.1576	977.398	211.826	1878.07	52.6014	977.398	246.219	1878.07	58.2422
980.026	280.143	1880.43	64.1458	980.026	251.62	1880.43	59.125	980.026	256.769	1880.43	61.0093	980.026	275.569	1880.43	62.1748	980.026	329.165	1880.43	66.4293	980.026	249.767	1880.43	61.2772	980.026	208.667	1880.43	52.9203	980.026	246.125	1880.43	59.3602
982.653	279.207	1882.79	63.6389	982.653	250.102	1882.79	57.7	982.653	255.711	1882.79	59.213	982.653	277.985	1882.79	63.3706	982.653	330.068	1882.79	67.8696	982.653	247.751	1882.79	58.8641	982.653	204.558	1882.79	53.5507	982.653	241.425	1882.79	59
985.28	283.243	1885.16	64.9653	985.28	252.102	1885.16	60.8333	985.28	258.496	1885.16	59.8333	985.28	278.508	1885.16	64.979	985.28	333.15	1885.16	65.6141	985.28	246.72	1885.16	59.6359	985.28	210.087	1885.16	53.9928	985.28	244.394	1885.16	58.4037
987.905	284.286	1887.52	63.6597	987.905	259.222	1887.52	57.575	987.905	260.769	1887.52	60.1481	987.905	281.585	1887.52	62.4965	987.905	334.18	1887.52	66.5272	987.905	252.122	1887.52	59.3261	987.905	212.167	1887.52	53.0725	987.905	249.95	1887.52	58.7516
990.53	292.357	1889.88	63.9236	990.53	263.157	1889.88	59.0417	990.53	268.24	1889.88	60.463	990.53	285.592	1889.88	61.0909	990.53	338.263	1889.88	66.0272	990.53	254.228	1889.88	59.6033	990.53	211.08	1889.88	52.029	990.53	253.062	1889.88	58.1366
993.154	289.279	1892.23	64.6042	993.154	259.852	1892.23	58.4667	993.154	267.909	1892.23	58.5741	993.154	285.392	1892.23	64.2308	993.154	337.233	1892.23	66.9946	993.154	255.016	1892.23	58.2989	993.154	212.71	1892.23	52.6594	993.154	251.144	1892.23	58.0062
995.777	294.5	1894.59	64.7292	995.777	265.741	1894.59	59.225	995.777	272.537	1894.59	58.9074	995.777	289.069	1894.59	62.2797	995.777	341.571	1894.59	65.6467	995.777	258.36	1894.59	59.4783	995.777	218.493	1894.59	52.5435	995.777	257.806	1894.59	58.9752
998.4	338.414	1896.95	62.9931	998.4	312.657	1896.95	57.8	998.4	325.983	1896.95	57.8241	998.4	337.723	1896.95	59.5734	998.4	371.744	1896.95	65.6848	998.4	287.878	1896.95	60.3152	998.4	244.783	1896.95	52.1377	998.4	300.837	1896.95	59.4161
1001.02	547.686	1899.31	63.4167	1001.02	522.852	1899.31	58.65	1001.02	556.81	1899.31	59.037	1001.02	552.615	1899.31	62.4476	1001.02	527.917	1899.31	64.4511	1001.02	437.381	1899.31	59.0815	1001.02	382.855	1899.31	52.4275	1001.02	496.194	1899.31	56.2671
1003.64	699.85	1901.66	63.7847	1003.64	666.593	1901.66	57.425	1003.64	707.926	1901.66	57.8426	1003.64	696.338	1901.66	63.3077	1003.64	637.617	1901.66	65.5543	1003.64	565.354	1901.66	59.4565	1003.64	464.435	1901.66	50.913	1003.64	617.225	1901.66	57.3168
1006.26	510.321	1904.02	63.1944	1006.26	473.509	1904.02	56.975	1006.26	491.314	1904.02	58.4352	1006.26	496.762	1904.02	62	1006.26	496.699	1904.02	66.6522	1006.26	426.026	1904.02	59.3913	1006.26	335.391	1904.02	52.8768	1006.26	436.781	1904.02	58.5963
1008.88	319.657	1906.37	62.375	1008.88	288.491	1906.37	56.9167	1008.88	295.851	1906.37	58.6111	1008.88	309.862	1906.37	60.6993	1008.88	357.729	1906.37	64.587	1008.88	278.143	1906.37	57.7554	1008.88	225.435	1906.37	52.3623	1008.88	273.275	1906.37	57.5155
1011.5	284.321	1908.73	63.1806	1011.5	254.87	1908.73	57.9917	1011.5	264.868	1908.73	58.8056	1011.5	281.869	1908.73	64.2587	1011.5	335.917	1908.73	66.4511	1011.5	252.37	1908.73	58.4565	1011.5	210.37	1908.73	52.0942	1011.5	246.481	1908.73	56.7826
1014.12	279.207	1911.08	62.5694	1014.12	251.898	1911.08	55.9	1014.12	256.876	1911.08	60.7593	1014.12	276.223	1911.08	60.8811	1014.12	328.286	1911.08	65.4837	1014.12	247.508	1911.08	60.1196	1014.12	207.181	1911.08	50.8986	1014.12	244.512	1911.08	58.5466
1016.73	277.571	1913.43	62.0486	1016.73	249.315	1913.43	57.0833	1016.73	253.95	1913.43	58.287	1016.73	272.838	1913.43	60.972	1016.73	327.308	1913.43	64.3043	1016.73	244.556	1913.43	57.212	1016.73	203.688	1913.43	51.4493	1016.73	240.581	1913.43	57.4658
1019.35	277.386	1915.79	63.8472	1019.35	248.139	1915.79	58.925	1019.35	256.62	1915.79	58.3148	1019.35	276.1	1915.79	61.2657	1019.35	329.947	1915.79	66.1685	1019.35	245.54	1915.79	56.3152	1019.35	205.616	1915.79	50.9493	1019.35	241.312	1915.79	56.5528
1021.96	280.036	1918.14	62.5347	1021.96	252.546	1918.14	56.525	1021.96	257.959	1918.14	60.2037	1021.96	276.815	1918.14	62.2727	1021.96	331.767	1918.14	64.9402	1021.96	250.561	1918.14	60.25	1021.96	210.333	1918.14	51.3188	1021.96	246.119	1918.14	57.441
1024.58	288.357	1920.49	62.4722	1024.58	260.417	1920.49	57.3083	1024.58	267.05	1920.49	59.0833	1024.58	283.715	1920.49	59.8462	1024.58	336.654	1920.49	64.7826	1024.58	252.989	1920.49	58.7174	1024.58	210.942	1920.49	52.7609	1024.58	252.269	1920.49	57.0994
1027.19	306.929	1922.84	62.6111	1027.19	276.704	1922.84	57.4917	1027.19	286.38	1922.84	57.3426	1027.19	301.054	1922.84	61.6923	1027.19	348.97	1922.84	65.8641	1027.19	264.582	1922.84	58.6957	1027.19	220.964	1922.84	51.087	1027.19	264.575	1922.84	56.8137
1029.81	330.321	1925.19	63.6875	1029.81	302.62	1925.19	57.05	1029.81	313.983	1925.19	57.3148	1029.81	329.085	1925.19	63.5594	1029.81	367.105	1925.19	64.9837	1029.81	285.72	1925.19	57.7772	1029.81	240.609	1925.19	50.7899	1029.81	292.206	1925.19	56.4472
1032.42	341.4	1927.53	62.3958	1032.42	312.148	1927.53	58.1417	1032.42	321.471	1927.53	58.7685	1032.42	335.023	1927.53	60.6154	1032.42	374.211	1927.53	64.3424	1032.42	293.587	1927.53	58.8587	1032.42	242.775	1927.53	52.8188	1032.42	296.5	1927.53	56.5093
1035.03	313.314	1929.88	63.2569	1035.03	283.194	1929.88	57.2833	1035.03	292.438	1929.88	56.7037	1035.03	308.123	1929.88	60.1538	1035.03	353.91	1929.88	64.7717	1035.03	271.275	1929.88	57.375	1035.03	221.413	1929.88	51.2464	1035.03	272.512	1929.88	57.0683
1037.64	283.679	1932.23	61.9583	1037.64	255.722	1932.23	57.3167	1037.64	263.983	1932.23	57.3241	1037.64	282.669	1932.23	62.3427	1037.64	334.459	1932.23	64.4348	1037.64	248.429	1932.23	56.2337	1037.64	208.167	1932.23	51.5362	1037.64	246.131	1932.23	56.1863
1040.25	270.057	1934.58	61.9653	1040.25	242.556	1934.58	56.3667	1040.25	249.298	1934.58	58.6111	1040.25	266.931	1934.58	62.3357	1040.25	320.624	1934.58	64.3641	1040.25	239.079	1934.58	58.4511	1040.25	201.717	1934.58	50.2826	1040.25	235.069	1934.58	57.6211
1042.86	263.129	1936.92	61.2917	1042.86	236.204	1936.92	56.7833	1042.86	239.917	1936.92	58.3611	1042.86	259.385	1936.92	60.0559	1042.86	316.925	1936.92	64.2826	1042.86	230.624	1936.92	57.6087	1042.86	195.058	1936.92	51.7319	1042.86	229.662	1936.92	57.1056
1045.46	259.686	1939.27	61.7361	1045.46	229.889	1939.27	57.0917	1045.46	239.182	1939.27	55.9537	1045.46	257.292	1939.27	59.3776	1045.46	315.075	1939.27	64.0109	1045.46	227.921	1939.27	58.0598	1045.46	191.514	1939.27	50.3478	1045.46	224.056	1939.27	55.441
1048.07	258.493	1941.61	63.6181	1048.07	231.852	1941.61	56.25	1048.07	237.207	1941.61	58.5	1048.07	258.038	1941.61	61.7483	1048.07	314.774	1941.61	63.9565	1048.07	229.878	1941.61	56.4457	1048.07	194.768	1941.61	50.9058	1048.07	226.731	1941.61	56.0435
1050.68	257.779	1943.96	60.0208	1050.68	231.417	1943.96	54.8917	1050.68	233.215	1943.96	57.6111	1050.68	253.177	1943.96	57.7483	1050.68	312.143	1943.96	64.6196	1050.68	229.942	1943.96	57.8859	1050.68	192.688	1943.96	50.4203	1050.68	225.219	1943.96	57.528
1053.28	258.35	1946.3	60.7361	1053.28	228.463	1946.3	56.275	1053.28	233.81	1946.3	55.1111	1053.28	254.269	1946.3	59.7273	1053.28	311.992	1946.3	63.4728	1053.28	228.407	1946.3	55.8424	1053.28	188.674	1946.3	48.5507	1053.28	223.606	1946.3	55.4596
1055.89	256.107	1948.64	61.8611	1055.89	228.444	1948.64	55.175	1055.89	236.314	1948.64	57.4815	1055.89	254.477	1948.64	61.4545	1055.89	313.835	1948.64	64.1739	1055.89	228.899	1948.64	57.3533	1055.89	192.13	1948.64	49.9203	1055.89	222.088	1948.64	56.1615
1058.49	257.043	1950.98	60.8681	1058.49	231	1950.98	54.775	1058.49	232.893	1950.98	58.1389	1058.49	255	1950.98	59.2168	1058.49	312.143	1950.98	63.7011	1058.49	228.857	1950.98	57.7935	1058.49	194.536	1950.98	50.6232	1058.49	224.781	1950.98	55.9752
1061.1	254.536	1953.32	59.9236	1061.1	226.083	1953.32	54.9083	1061.1	232.331	1953.32	56.6296	1061.1	250.515	1953.32	57.5455	1061.1	311.962	1953.32	62.9239	1061.1	225.868	1953.32	55.4511	1061.1	188.993	1953.32	49.2609	1061.1	222.869	1953.32	55.9193
1063.7	255.507	1955.66	60.7222	1063.7	226.519	1955.66	55.9917	1063.7	234.083	1955.66	55.7593	1063.7	252.831	1955.66	59.1888	1063.7	313.91	1955.66	63.3804	1063.7	228.026	1955.66	56.5978	1063.7	190.449	1955.66	50.058	1063.7	221.375	1955.66	54.1801
1066.3	256.279	1958	60.9028	1066.3	227.065	1958	54.4083	1066.3	233	1958	56.6944	1066.3	253.238	1958	59.5245	1066.3	309.609	1958	63.6141	1066.3	227.825	1958	56.2663	1066.3	192.283	1958	48.7681	1066.3	223.306	1958	55.5839
1068.9	255.936	1960.34	60.2569	1068.9	226.963	1960.34	55.75	1068.9	232.636	1960.34	57.75	1068.9	251.654	1960.34	57.2937	1068.9	312.023	1960.34	63.837	1068.9	226.169	1960.34	56.7717	1068.9	189.261	1960.34	51.0652	1068.9	222.675	1960.34	54.7267
1071.5	253.464	1962.68	60.3125	1071.5	228.361	1962.68	55.575	1071.5	229.074	1962.68	56.9074	1071.5	250.008	1962.68	59.7483	1071.5	308.436	1962.68	62.2446	1071.5	225.413	1962.68	54.8478	1071.5	187.609	1962.68	49.5362	1071.5	219.188	1962.68	52.8758
1074.1	252.786	1965.02	61.0417	1074.1	226.231	1965.02	55.2333	1074.1	231.256	1965.02	55.8796	1074.1	252.877	1965.02	60.8112	1074.1	310.872	1965.02	62.7554	1074.1	226.413	1965.02	56.6467	1074.1	191.036	1965.02	50.0072	1074.1	222.188	1965.02	54.882
1076.7	253.436	1967.35	59.4444	1076.7	226.722	1967.35	53.325	1076.7	228.777	1967.35	55.4722	1076.7	248.831	1967.35	58.0629	1076.7	307.669	1967.35	62.087	1076.7	226.286	1967.35	57.8424	1076.7	189.667	1967.35	48.3913	1076.7	221.506	1967.35	56.7826
1079.29	251.55	1969.69	59.8819	1079.29	223.639	1969.69	56.875	1079.29	228.099	1969.69	56.6296	1079.29	247.623	1969.69	58.3357	1079.29	307.12	1969.69	62.25	1079.29	225.048	1969.69	56.7228	1079.29	185.659	1969.69	49.4855	1079.29	217.613	1969.69	55.087
1081.89	249.457	1972.03	58.6111	1081.89	222.315	1972.03	55.6833	1081.89	228.736	1972.03	55.213	1081.89	247.208	1972.03	60.8112	1081.89	306.083	1972.03	61.3913	1081.89	223.397	1972.03	56.4946	1081.89	185.471	1972.03	49.0435	1081.89	217.2	1972.03	53.9379
1084.49	251.364	1974.36	60.6944	1084.49	223.972	1974.36	55.1083	1084.49	226.43	1974.36	56.9167	1084.49	248.831	1974.36	60.3077	1084.49	306.91	1974.36	64.2554	1084.49	223.063	1974.36	56.8696	1084.49	188.507	1974.36	48.0652	1084.49	217.863	1974.36	55.8323
1087.08	248.757	1976.7	58.2639	1087.08	221.167	1976.7	53.4583	1087.08	225.488	1976.7	55.7407	1087.08	243.277	1976.7	56.1049	1087.08	304.015	1976.7	63.2554	1087.08	219.545	1976.7	56.0272	1087.08	182.377	1976.7	48.5942	1087.08	215.3	1976.7	54.2484
1089.68	247.914	1979.03	59.4861	1089.68	218.565	1979.03	54.3833	1089.68	224.793	1979.03	53.8056	1089.68	244.115	1979.03	59.2098	1089.68	303.707	1979.03	62.3098	1089.68	217.862	1979.03	55.3152	1089.68	182.036	1979.03	48.3841	1089.68	213.062	1979.03	52.9193
1092.27	248.05	1981.36	61.4097	1092.27	221.491	1981.36	53.1333	1092.27	221.942	1981.36	55.8611	1092.27	244.331	1981.36	58.8881	1092.27	300.414	1981.36	60.9837	1092.27	220.582	1981.36	55.2609	1092.27	184.551	1981.36	48.6232	1092.27	214.775	1981.36	54.795
1094.86	244.971	1983.69	58.2361	1094.86	219.87	1983.69	53.45	1094.86	221.612	1983.69	54.3241	1094.86	242.423	1983.69	57.2657	1094.86	302.008	1983.69	62.0815	1094.86	217.196	1983.69	56.5761	1094.86	182.014	1983.69	49.0725	1094.86	213.806	1983.69	54.7081
1097.45	244.793	1986.03	59.9444	1097.45	216.861	1986.03	54.025	1097.45	219.19	1986.03	55.2037	1097.45	239.7	1986.03	58.5524	1097.45	301.436	1986.03	61.1413	1097.45	216.291	1986.03	55.4728	1097.45	178.833	1986.03	48.7174	1097.45	211.419	1986.03	53.0373
1100.05	242.507	1988.36	60.2847	1100.05	213.352	1988.36	54.85	1100.05	220.744	1988.36	55.3056	1100.05	243.908	1988.36	59.9301	1100.05	299.023	1988.36	61.1522	1100.05	216.862	1988.36	54.9783	1100.05	181.007	1988.36	48.9203	1100.05	210.025	1988.36	53.7205
1102.64	242.35	1990.69	58.5486	1102.64	216.722	1990.69	54.2917	1102.64	220.165	1990.69	56.2778	1102.64	239.608	1990.69	57.8112	1102.64	297.526	1990.69	61.837	1102.64	217.042	1990.69	55.587	1102.64	180.717	1990.69	47.1014	1102.64	211.594	1990.69	54.7826
1105.23	244.1	1993.02	60.1667	1105.23	215.417	1993.02	53.8917	1105.23	219.05	1993.02	56.2685	1105.23	238.923	1993.02	57.6084	1105.23	297.549	1993.02	63.4728	1105.23	214.767	1993.02	55.6902	1105.23	176.746	1993.02	48.3913	1105.23	208.469	1993.02	54.6646
1107.81	242.243	1995.34	59.4167	1107.81	213.843	1995.34	56.2417	1107.81	219.397	1995.34	53.1667	1107.81	240.8	1995.34	58.8112	1107.81	296.797	1995.34	61.0435	1107.81	213.693	1995.34	54.8696	1107.81	178.993	1995.34	48.6594	1107.81	208.369	1995.34	52.3602
1110.4	241.8	1997.67	59.7361	1110.4	216.935	1997.67	54.3833	1110.4	221.281	1997.67	55.6481	1110.4	240.862	1997.67	60.021	1110.4	296.511	1997.67	62.0217	1110.4	217.466	1997.67	55.538	1110.4	180.725	1997.67	49.3696	1110.4	211.194	1997.67	54.1366
1112.99	241.507	2000	58.2917	1112.99	215.343	2000	53.45	1112.99	217.884	2000	55.6111	1112.99	235.923	2000	57.021	1112.99	296.278	2000	61.3641	1112.99	214.831	2000	54.125	1112.99	177.341	2000	48.3406	1112.99	208.387	2000	53.5155
1115.58	240.329	2002.33	60.2014	1115.58	212.472	2002.33	56.0667	1115.58	218.281	2002.33	55.7963	1115.58	237.423	2002.33	59.2797	1115.58	298.932	2002.33	61.3207	1115.58	211.566	2002.33	54.4946	1115.58	175.399	2002.33	48.7246	1115.58	207.181	2002.33	53.1118
1118.16	240.993	2004.65	60.5486	1118.16	214.361	2004.65	55.025	1118.16	219.719	2004.65	55.2315	1118.16	239.638	2004.65	60.2797	1118.16	294.737	2004.65	60.7446	1118.16	211.894	2004.65	55.7772	1118.16	180.022	2004.65	49	1118.16	208.025	2004.65	54.7391
1120.75	240.486	2006.98	58.9931	1120.75	213.546	2006.98	52.4667	1120.75	217.802	2006.98	55.0278	1120.75	236.554	2006.98	56.8322	1120.75	295.722	2006.98	61.3696	1120.75	212.989	2006.98	56.6087	1120.75	176.761	2006.98	48.4638	1120.75	208.331	2006.98	54.1801
1123.33	237.729	2009.3	57.7014	1123.33	209.685	2009.3	54.7417	1123.33	216.926	2009.3	55.287	1123.33	234.508	2009.3	57.2657	1123.33	293.556	2009.3	60.1957	1123.33	210.365	2009.3	54.8207	1123.33	172.616	2009.3	48.2391	1123.33	205.531	2009.3	52.2919
1125.91	236.971	2011.63	59.1667	1125.91	212.389	2011.63	54.95	1125.91	216.785	2011.63	54.5463	1125.91	235.431	2011.63	60.1119	1125.91	292.962	2011.63	61.6902	1125.91	211.228	2011.63	54.5163	1125.91	176.094	2011.63	48.1522	1125.91	205.225	2011.63	53.5155
1128.5	238.243	2013.95	59.0625	1128.5	210.343	2013.95	53.5917	1128.5	216.628	2013.95	56.2685	1128.5	237.1	2013.95	57.2238	1128.5	292.895	2013.95	59.6522	1128.5	210.751	2013.95	55.25	1128.5	176.21	2013.95	47.9565	1128.5	207.812	2013.95	54.5031
1131.08	237.271	2016.27	57.7569	1131.08	211.991	2016.27	53.55	1131.08	214.364	2016.27	53.8056	1131.08	233.585	2016.27	55.6154	1131.08	294.301	2016.27	60.3315	1131.08	210.228	2016.27	54.8587	1131.08	173.21	2016.27	49.1304	1131.08	204.825	2016.27	53.9441
1133.66	237.736	2018.59	59.3264	1133.66	209.935	2018.59	54.7417	1133.66	215.025	2018.59	55.1296	1133.66	234.808	2018.59	57.993	1133.66	292.744	2018.59	60.375	1133.66	208.354	2018.59	53.9946	1133.66	171.906	2018.59	48.3768	1133.66	204.256	2018.59	52.6211
1136.24	237.407	2020.92	58.8194	1136.24	213.63	2020.92	52.6333	1136.24	215.157	2020.92	56.2685	1136.24	236.015	2020.92	59.0559	1136.24	293.338	2020.92	58.9891	1136.24	210.048	2020.92	55.4402	1136.24	178.428	2020.92	48.1449	1136.24	205.594	2020.92	53.1429
1138.82	237.286	2023.24	57.4375	1138.82	210.111	2023.24	53.0917	1138.82	215.405	2023.24	55.4074	1138.82	235.223	2023.24	55.1818	1138.82	291.947	2023.24	61.5	1138.82	209.418	2023.24	54.1033	1138.82	174.101	2023.24	47.3478	1138.82	204.956	2023.24	53.7888
1141.4	236.393	2025.56	57.7361	1141.4	208.611	2025.56	54.3667	1141.4	212.314	2025.56	54.2315	1141.4	231.554	2025.56	57.1049	1141.4	289.436	2025.56	61.163	1141.4	207.751	2025.56	54.163	1141.4	170.116	2025.56	48.4928	1141.4	203.369	2025.56	52.6646
1143.97	235.021	2027.88	59.6667	1143.97	208.472	2027.88	55.725	1143.97	215.413	2027.88	54.5833	1143.97	234.892	2027.88	58.4615	1143.97	290.654	2027.88	59.5163	1143.97	207.704	2027.88	54.4185	1143.97	175.297	2027.88	47.4348	1143.97	204.613	2027.88	52.2112
1146.55	236.493	2030.19	58.1944	1146.55	210.907	2030.19	53.375	1146.55	215.446	2030.19	54.6481	1146.55	235.792	2030.19	55.8741	1146.55	290.504	2030.19	60.6033	1146.55	210.138	2030.19	54.5924	1146.55	174.188	2030.19	48.0217	1146.55	205.806	2030.19	53.6335
1149.13	237.371	2032.51	58.25	1149.13	212.093	2032.51	53.2	1149.13	215.975	2032.51	53.4907	1149.13	234.285	2032.51	55.7203	1149.13	291.286	2032.51	61.0217	1149.13	208.021	2032.51	53.8098	1149.13	171.957	2032.51	46.8116	1149.13	204.287	2032.51	52.0683
1151.7	242.193	2034.83	57.5556	1151.7	214.88	2034.83	53.7	1151.7	223.025	2034.83	53.3704	1151.7	242.346	2034.83	59.3566	1151.7	296.008	2034.83	59.7826	1151.7	211.19	2034.83	54.7989	1151.7	175.993	2034.83	47.3768	1151.7	207.275	2034.83	52.0373
1154.28	248.707	2037.15	58.4722	1154.28	220.759	2037.15	53.275	1154.28	230.347	2037.15	55.3611	1154.28	247.931	2037.15	55.972	1154.28	299.737	2037.15	59.462	1154.28	218.233	2037.15	53.4891	1154.28	181.732	2037.15	49.1594	1154.28	217.981	2037.15	53.8261
1156.85	254.543	2039.46	56.4722	1156.85	229.333	2039.46	53.2333	1156.85	236.901	2039.46	55.1111	1156.85	254.785	2039.46	55.1329	1156.85	305.286	2039.46	59.9674	1156.85	220.937	2039.46	52.8152	1156.85	183.399	2039.46	48.0725	1156.85	219.75	2039.46	53.7391
1159.42	256.186	2041.78	58.8889	1159.42	227.87	2041.78	53.4333	1159.42	235.702	2041.78	53.963	1159.42	251.454	2041.78	57.0909	1159.42	305.398	2041.78	60.2717	1159.42	220.487	2041.78	54.4837	1159.42	182.993	2041.78	46.5072	1159.42	218.537	2041.78	52.4472
1161.99	251.286	2044.09	58.6875	1161.99	223.981	2044.09	54.15	1161.99	228.322	2044.09	54.1204	1161.99	249.223	2044.09	57.972	1161.99	300.774	2044.09	60.3587	1161.99	218.847	2044.09	53.4293	1161.99	182.848	2044.09	46.7536	1161.99	216.806	2044.09	53.1801
1164.57	246.721	2046.4	56.5486	1164.57	220.63	2046.4	50.9917	1164.57	228.331	2046.4	54.0278	1164.57	243.062	2046.4	55.993	1164.57	297.511	2046.4	58.8967	1164.57	215.979	2046.4	53.462	1164.57	179.739	2046.4	46.8913	1164.57	214.781	2046.4	53.1491
1167.14	244.079	2048.72	56.2639	1167.14	218.759	2048.72	53.2583	1167.14	223.521	2048.72	54.1389	1167.14	241.354	2048.72	57.0979	1167.14	295.677	2048.72	59.8913	1167.14	213.979	2048.72	53.4293	1167.14	175.123	2048.72	48.0362	1167.14	209.488	2048.72	52.8323
1169.71	244.443	2051.03	57.9792	1169.71	217.731	2051.03	52.7333	1169.71	225.124	2051.03	54.2963	1169.71	243.485	2051.03	58.7413	1169.71	295.534	2051.03	59.5217	1169.71	212.296	2051.03	52.7826	1169.71	175.63	2051.03	46.7754	1169.71	210.363	2051.03	51.6025
1172.28	243.071	2053.34	57.5278	1172.28	218.213	2053.34	51.625	1172.28	223.19	2053.34	53.7037	1172.28	241.792	2053.34	55.8322	1172.28	295.91	2053.34	60.3859	1172.28	214.54	2053.34	54.1467	1172.28	177.014	2053.34	47.442	1172.28	211.475	2053.34	53.6335
1174.84	243.593	2055.65	56.4236	1174.84	217.046	2055.65	53.575	1174.84	221.471	2055.65	54.1111	1174.84	239.638	2055.65	55.1958	1174.84	293.82	2055.65	59.962	1174.84	211.677	2055.65	53.1359	1174.84	174.101	2055.65	47.2754	1174.84	209.081	2055.65	52.0745
1177.41	245.986	2057.96	58.6458	1177.41	217.565	2057.96	53.8583	1177.41	224.223	2057.96	53.1667	1177.41	242.6	2057.96	57.6294	1177.41	295.729	2057.96	60.5326	1177.41	212.048	2057.96	53.087	1177.41	173.587	2057.96	47	1177.41	208.294	2057.96	51.4472
1179.98	249.393	2060.27	57.2292	1179.98	221.722	2060.27	52.675	1179.98	227.769	2060.27	55.2037	1179.98	246.492	2060.27	57.8322	1179.98	296.602	2060.27	58.8207	1179.98	215.069	2060.27	53.1087	1179.98	178.812	2060.27	45.9348	1179.98	215.419	2060.27	51.9752
1182.54	251.543	2062.58	55.5903	1182.54	225.352	2062.58	51.9417	1182.54	232.736	2062.58	53.7685	1182.54	248.162	2062.58	54.7762	1182.54	298.917	2062.58	60.6413	1182.54	216.19	2062.58	53.1141	1182.54	181.92	2062.58	46.1449	1182.54	215.6	2062.58	52.8261
1185.11	249.143	2064.89	57.1736	1185.11	220.963	2064.89	51.6667	1185.11	228.157	2064.89	51.4907	1185.11	246.192	2064.89	56.6154	1185.11	297.376	2064.89	59.6685	1185.11	214.407	2064.89	53.2446	1185.11	177.051	2064.89	46.9348	1185.11	214.744	2064.89	51.4783
1187.67	244.943	2067.2	57.1597	1187.67	217.88	2067.2	53.0583	1187.67	227.099	2067.2	51.9815	1187.67	245.4	2067.2	57.8112	1187.67	294.955	2067.2	57.6467	1187.67	212.831	2067.2	52.6196	1187.67	175.913	2067.2	45.5725	1187.67	212.406	2067.2	51.913
1190.24	241.35	2069.51	56.8819	1190.24	216.213	2069.51	50.3833	1190.24	221.86	2069.51	54.25	1190.24	239.769	2069.51	54.3846	1190.24	292.992	2069.51	58.5326	1190.24	211.228	2069.51	52.2935	1190.24	173.594	2069.51	46.9275	1190.24	209.2	2069.51	52.6025
1192.8	241.779	2071.81	55.5903	1192.8	215.222	2071.81	52.5083	1192.8	222.876	2071.81	52.5926	1192.8	238.531	2071.81	55.5035	1192.8	291.752	2071.81	59.038	1192.8	210.349	2071.81	52.9457	1192.8	173.884	2071.81	47.058	1192.8	209.125	2071.81	51.559
1195.36	249.171	2074.12	57.2708	1195.36	221.38	2074.12	51.0583	1195.36	230.223	2074.12	51.8056	1195.36	247.8	2074.12	56.3357	1195.36	298.203	2074.12	57.8913	1195.36	214.376	2074.12	52.5815	1195.36	177.594	2074.12	45.3768	1195.36	214.137	2074.12	51.2484
1197.92	262.436	2076.42	56.7917	1197.92	236.556	2076.42	50.5	1197.92	243.942	2076.42	53.4815	1197.92	262.731	2076.42	56.5524	1197.92	307.128	2076.42	57.8207	1197.92	224.593	2076.42	52.1141	1197.92	188.732	2076.42	45.7754	1197.92	230.188	2076.42	52.3851
1200.48	281.657	2078.73	53.6319	1200.48	255.741	2078.73	51.6667	1200.48	266.893	2078.73	52.4444	1200.48	280.569	2078.73	53.8881	1200.48	325.353	2078.73	58.6739	1200.48	237.794	2078.73	52.2446	1200.48	197.681	2078.73	46.5362	1200.48	245.637	2078.73	51.3043
1203.04	296.55	2081.03	57.2292	1203.04	270.944	2081.03	52.625	1203.04	279.967	2081.03	51.8333	1203.04	294.462	2081.03	54.8392	1203.04	331.782	2081.03	58.8804	1203.04	248.317	2081.03	51.1359	1203.04	203.819	2081.03	47.5797	1203.04	256.394	2081.03	49.8509
1205.6	284.914	2083.33	56.0347	1205.6	256.565	2083.33	51.2083	1205.6	266.818	2083.33	52.0648	1205.6	281.723	2083.33	56.6154	1205.6	321.82	2083.33	58.2391	1205.6	242.974	2083.33	52.3043	1205.6	198.558	2083.33	44.5725	1205.6	244.206	2083.33	50.9752
1208.16	255.964	2085.64	55.5556	1208.16	229	2085.64	51.975	1208.16	237.81	2085.64	51.6574	1208.16	254.762	2085.64	52.8252	1208.16	300.91	2085.64	58.0978	1208.16	222.487	2085.64	52.1087	1208.16	179.413	2085.64	45.087	1208.16	221.519	2085.64	51.5528
1210.72	239.043	2087.94	53.6111	1210.72	211.463	2087.94	51.3	1210.72	217.612	2087.94	51.5278	1210.72	236.654	2087.94	53.3846	1210.72	288.338	2087.94	58.2391	1210.72	205.381	2087.94	51.2554	1210.72	167.587	2087.94	45.1087	1210.72	201.088	2087.94	50.4907
1213.27	228.264	2090.24	57.7847	1213.27	203.602	2090.24	51.35	1213.27	209.339	2090.24	52.4444	1213.27	227.408	2090.24	55.7063	1213.27	281	2090.24	58.2011	1213.27	199.646	2090.24	51.6413	1213.27	165.007	2090.24	44.9275	1213.27	196.262	2090.24	50.2112
1215.83	225.621	2092.54	56.8264	1215.83	201.75	2092.54	50.25	1215.83	205.57	2092.54	53.1389	1215.83	224.992	2092.54	52.951	1215.83	279.278	2092.54	58.6413	1215.83	198.735	2092.54	51.8098	1215.83	163.587	2092.54	45.9493	1215.83	196.887	2092.54	52.0248
1218.38	225.3	2094.84	54.0139	1218.38	199.556	2094.84	50.6667	1218.38	205.273	2094.84	51.8148	1218.38	221.246	2094.84	53.049	1218.38	276.947	2094.84	59.0109	1218.38	196.862	2094.84	50.2283	1218.38	158.891	2094.84	45.2391	1218.38	192.925	2094.84	50.0745
1220.94	225.671	2097.14	55.7153	1220.94	200.157	2097.14	51.9333	1220.94	205.446	2097.14	51.2315	1220.94	224.285	2097.14	55.1049	1220.94	280.992	2097.14	56.75	1220.94	195.55	2097.14	50.8587	1220.94	161.812	2097.14	44.6667	1220.94	194.169	2097.14	49.5776
1223.49	229.693	2099.44	55.8819	1223.49	204.037	2099.44	49.725	1223.49	208.256	2099.44	52.1019	1223.49	226.715	2099.44	54.2657	1223.49	282.286	2099.44	56.8696	1223.49	201.196	2099.44	51.712	1223.49	165.522	2099.44	44.8551	1223.49	199.012	2099.44	51.354
1226.04	233.279	2101.74	54.5486	1226.04	207.87	2101.74	50.5167	1226.04	212.843	2101.74	51.7963	1226.04	229.6	2101.74	52.7832	1226.04	284.361	2101.74	57.3261	1226.04	202.841	2101.74	50.7011	1226.04	164.819	2101.74	44.6232	1226.04	198.512	2101.74	50.2671
1228.59	236.143	2104.03	54.8681	1228.59	212.213	2104.03	51.825	1228.59	218.107	2104.03	51.6204	1228.59	234.685	2104.03	54.5664	1228.59	286.82	2104.03	57.8098	1228.59	203.513	2104.03	51.6957	1228.59	166.101	2104.03	45.5507	1228.59	203.169	2104.03	48.7391
1231.15	238.279	2106.33	54.9028	1231.15	213.565	2106.33	50.1583	1231.15	220.273	2106.33	51.5741	1231.15	238.992	2106.33	55.3147	1231.15	286.308	2106.33	55.837	1231.15	205.884	2106.33	50.2772	1231.15	171.333	2106.33	43.9058	1231.15	206.675	2106.33	49.0373
1233.7	239.771	2108.62	55.2708	1233.7	216.935	2108.62	48.2667	1233.7	220.041	2108.62	52.0278	1233.7	236.154	2108.62	53.6434	1233.7	289.82	2108.62	57.4348	1233.7	207.598	2108.62	51.2989	1233.7	169.993	2108.62	44.7826	1233.7	207.531	2108.62	50.9814
1236.25	237.686	2110.92	54.1528	1236.25	212.398	2110.92	48.9917	1236.25	220.413	2110.92	50.463	1236.25	238.069	2110.92	54.1748	1236.25	287.752	2110.92	57.0815	1236.25	205.138	2110.92	50.7337	1236.25	166.986	2110.92	43.7101	1236.25	204.481	2110.92	49.0124
1238.79	240.229	2113.21	55.0208	1238.79	213.481	2113.21	50.7833	1238.79	221.901	2113.21	48.8519	1238.79	237.954	2113.21	55.4755	1238.79	290.895	2113.21	55.5924	1238.79	205.503	2113.21	50.3804	1238.79	170.87	2113.21	44.8333	1238.79	205.556	2113.21	49.7888
1241.34	242.807	2115.51	55.4236	1241.34	216.759	2115.51	48.9083	1241.34	224.521	2115.51	50.213	1241.34	240.7	2115.51	54.6503	1241.34	289.233	2115.51	56.2228	1241.34	209.513	2115.51	50.0761	1241.34	173.341	2115.51	43.8043	1241.34	209.088	2115.51	50.1304
1243.89	247.879	2117.8	53.25	1243.89	222.083	2117.8	50.3417	1243.89	230.372	2117.8	51.5185	1243.89	245.408	2117.8	52.0699	1243.89	294.722	2117.8	56.6902	1243.89	210.963	2117.8	50.0109	1243.89	172.109	2117.8	44.029	1243.89	213.556	2117.8	48.8634
1246.44	254.629	2120.09	54.6597	1246.44	227.361	2120.09	51.1	1246.44	236.992	2120.09	48.1389	1246.44	252.546	2120.09	52.8112	1246.44	300.481	2120.09	55.5435	1246.44	216.413	2120.09	51.3696	1246.44	177.333	2120.09	44.558	1246.44	216.812	2120.09	48.1739
1248.98	267.714	2122.39	55.9028	1248.98	241.528	2122.39	49.5417	1248.98	248.893	2122.39	50.6389	1248.98	264.408	2122.39	54.1119	1248.98	306.241	2122.39	55.8859	1248.98	225.381	2122.39	50.1793	1248.98	186.884	2122.39	45.5217	1248.98	230.869	2122.39	50.4534
1251.53	276.45	2124.68	52.5556	1251.53	249.981	2124.68	49.5833	1251.53	260.76	2124.68	49.2222	1251.53	273.546	2124.68	51.1119	1251.53	314.699	2124.68	55.7174	1251.53	233.058	2124.68	50.4457	1251.53	192.783	2124.68	44.6594	1251.53	239.669	2124.68	49.472
1254.07	280.95	2126.97	53.8819	1254.07	254.731	2126.97	49.5083	1254.07	266.058	2126.97	48.3889	1254.07	279.523	2126.97	53.9371	1254.07	318.293	2126.97	56.0815	1254.07	234.995	2126.97	50.1793	1254.07	191.841	2126.97	44.3696	1254.07	241.35	2126.97	48.5963
1256.61	273.071	2129.26	54.25	1256.61	247.259	2129.26	50.225	1256.61	256.496	2129.26	48.6944	1256.61	272.831	2129.26	54.4615	1256.61	310.932	2129.26	55.2174	1256.61	228.841	2129.26	50.3967	1256.61	191.377	2129.26	43.3478	1256.61	235.606	2129.26	48.2733
1259.16	255.9	2131.55	53.5556	1259.16	230.13	2131.55	48.4417	1259.16	236.959	2131.55	50.8241	1259.16	253.662	2131.55	52.7902	1259.16	298.368	2131.55	54.413	1259.16	219.18	2131.55	50.0163	1259.16	178.783	2131.55	44.0725	1259.16	221.281	2131.55	49.6646
1261.7	237.279	2133.83	51.6389	1261.7	211.769	2133.83	47.9333	1261.7	216.182	2133.83	49.8611	1261.7	233.915	2133.83	51.4755	1261.7	285.895	2133.83	55.9674	1261.7	204.778	2133.83	49.9565	1261.7	163.609	2133.83	42.971	1261.7	202.387	2133.83	48.0932
1264.24	226.686	2136.12	53.7222	1264.24	200.657	2136.12	49.725	1264.24	206.132	2136.12	47.6759	1264.24	225.085	2136.12	52.6853	1264.24	278.737	2136.12	55.2772	1264.24	195.651	2136.12	50.1413	1264.24	157.804	2136.12	43.8188	1264.24	192.431	2136.12	48.6646
1266.78	220.357	2138.41	53.4931	1266.78	196.556	2138.41	48.525	1266.78	199.983	2138.41	50.0833	1266.78	221.062	2138.41	53.8811	1266.78	271.233	2138.41	54.875	1266.78	191.063	2138.41	50.1033	1266.78	158.79	2138.41	43.913	1266.78	190.919	2138.41	47.4037
1269.32	214.857	2140.7	52.9792	1269.32	190.62	2140.7	47.7333	1269.32	195.636	2140.7	50.4907	1269.32	211.531	2140.7	51.4196	1269.32	270.241	2140.7	56.2283	1269.32	187.201	2140.7	49.5109	1269.32	152.63	2140.7	42.5435	1269.32	185.394	2140.7	48.882
1271.86	211.993	2142.98	51.9583	1271.86	187.593	2142.98	49.425	1271.86	194.116	2142.98	46.8241	1271.86	210.869	2142.98	53	1271.86	267.925	2142.98	54.7174	1271.86	184.772	2142.98	48.8207	1271.86	150.138	2142.98	43.4783	1271.86	182.406	2142.98	47.3602
1274.39	212.65	2145.27	53.9236	1274.39	187.139	2145.27	50.2083	1274.39	190.256	2145.27	48.4444	1274.39	210.123	2145.27	53.9161	1274.39	265.383	2145.27	53.8152	1274.39	183.476	2145.27	50.7065	1274.39	151.913	2145.27	42.8986	1274.39	181.956	2145.27	49.4845
1276.93	211.371	2147.55	52.6319	1276.93	184.861	2147.55	47.6	1276.93	189.777	2147.55	50.1944	1276.93	208.138	2147.55	50.8811	1276.93	265.632	2147.55	53.0489	1276.93	181.386	2147.55	49.2174	1276.93	150.174	2147.55	43.9203	1276.93	180.244	2147.55	47.882
1279.47	207.257	2149.83	51.7639	1279.47	182.148	2149.83	49.25	1279.47	185.785	2149.83	48.9722	1279.47	205.5	2149.83	51.5035	1279.47	262.286	2149.83	55.4293	1279.47	180.317	2149.83	48.75	1279.47	146.043	2149.83	43.471	1279.47	176.181	2149.83	48.8696
1282	207.321	2152.12	52.9444	1282	180.407	2152.12	48.75	1282	185.339	2152.12	47.5556	1282	203.285	2152.12	52.021	1282	259.962	2152.12	53.5	1282	179.381	2152.12	48.4946	1282	148.768	2152.12	42.4203	1282	176.756	2152.12	47.9255
1284.54	207.55	2154.4	53.4236	1284.54	182.028	2154.4	48.85	1284.54	185.554	2154.4	48.4352	1284.54	205.315	2154.4	50.6294	1284.54	260.526	2154.4	53.3967	1284.54	181.159	2154.4	48.8098	1284.54	148.899	2154.4	43.6522	1284.54	179.125	2154.4	48.4348
1287.07	205.536	2156.68	51.0625	1287.07	180.13	2156.68	48.6583	1287.07	185.545	2156.68	48.4907	1287.07	202.985	2156.68	49.4545	1287.07	261.008	2156.68	55.2554	1287.07	177.323	2156.68	48.038	1287.07	143.819	2156.68	42.8478	1287.07	174.375	2156.68	46.6025
1289.61	202.929	2158.96	53.2014	1289.61	178.398	2158.96	49.5583	1289.61	185.314	2158.96	48.1111	1289.61	204.338	2158.96	52.6713	1289.61	260.602	2158.96	54.6359	1289.61	178.757	2158.96	47.6196	1289.61	145.609	2158.96	42.0725	1289.61	173.369	2158.96	46.6335
1292.14	204.171	2161.24	52.375	1292.14	178.593	2161.24	47.35	1292.14	184.446	2161.24	48.7037	1292.14	205	2161.24	52.3846	1292.14	258.361	2161.24	53.4565	1292.14	179.275	2161.24	48.3696	1292.14	148.203	2161.24	43.3043	1292.14	176.456	2161.24	46.9876
1294.67	202.214	2163.52	51.6319	1294.67	179	2163.52	47.5167	1294.67	182.488	2163.52	48.1852	1294.67	199.946	2163.52	49.4615	1294.67	258.271	2163.52	53.3804	1294.67	177.037	2163.52	48.9946	1294.67	145.072	2163.52	43.0942	1294.67	175.113	2163.52	48.4472
1297.2	201.493	2165.8	51.4375	1297.2	176.657	2165.8	48	1297.2	181.661	2165.8	48.2685	1297.2	199.177	2165.8	50.6783	1297.2	258.459	2165.8	54.8424	1297.2	174.778	2165.8	46.3696	1297.2	140.783	2165.8	41.7971	1297.2	171.55	2165.8	47.3043
1299.73	199.25	2168.08	52.9236	1299.73	175.87	2168.08	48.3917	1299.73	180.025	2168.08	47.9537	1299.73	199.538	2168.08	52.2517	1299.73	255.962	2168.08	54	1299.73	176.037	2168.08	48.2228	1299.73	143.797	2168.08	43.2536	1299.73	171.381	2168.08	47.7888
1302.26	200.136	2170.36	52.4514	1302.26	176.454	2170.36	46.6917	1302.26	178.785	2170.36	47.8056	1302.26	196.977	2170.36	50.3846	1302.26	253.218	2170.36	52.7337	1302.26	174.81	2170.36	48.875	1302.26	141.703	2170.36	42.4638	1302.26	172.4	2170.36	48.9441
1304.79	198.914	2172.64	49.8958	1304.79	173.296	2172.64	45.975	1304.79	176.942	2172.64	47.6574	1304.79	194.569	2172.64	48.8671	1304.79	253.835	2172.64	53.4402	1304.79	172.667	2172.64	46.7609	1304.79	140.174	2172.64	42.4565	1304.79	167.325	2172.64	46.4099
1307.32	197.4	2174.91	50.8681	1307.32	173.176	2174.91	46.9583	1307.32	175.694	2174.91	46.1296	1307.32	195.638	2174.91	50.8811	1307.32	252.647	2174.91	53.8804	1307.32	174.566	2174.91	47.6413	1307.32	141.971	2174.91	42.1159	1307.32	168.537	2174.91	47.0435
1309.84	196.871	2177.19	51.6528	1309.84	173.481	2177.19	45.3667	1309.84	177.132	2177.19	46.4167	1309.84	194.754	2177.19	49.5594	1309.84	251.519	2177.19	52.0435	1309.84	173.778	2177.19	49.5924	1309.84	143.246	2177.19	40.8986	1309.84	170.988	2177.19	48.3913
1312.37	198.457	2179.46	49.5833	1312.37	175.139	2179.46	45.7667	1312.37	175.24	2179.46	46.0093	1312.37	193.438	2179.46	49.1119	1312.37	253.143	2179.46	54.8261	1312.37	173.302	2179.46	47.4293	1312.37	140.159	2179.46	41.1087	1312.37	168.481	2179.46	47.3665
1314.89	197	2181.74	52.0486	1314.89	172.87	2181.74	48.1333	1314.89	176.76	2181.74	47.0741	1314.89	195.323	2181.74	51.2308	1314.89	253.549	2181.74	53.9076	1314.89	169.646	2181.74	48.3043	1314.89	139.022	2181.74	42.0725	1314.89	168.475	2181.74	45.4783
1317.42	197.507	2184.01	51.4792	1317.42	172.787	2184.01	45.9833	1317.42	176.636	2184.01	47.9074	1317.42	195.354	2184.01	51.8252	1317.42	252.85	2184.01	53.5543	1317.42	172.899	2184.01	47.5652	1317.42	141.514	2184.01	42.5072	1317.42	170.7	2184.01	47.1925
1319.94	197.329	2186.29	52.1528	1319.94	174.546	2186.29	46.3667	1319.94	176.917	2186.29	48.4352	1319.94	194.077	2186.29	47.8951	1319.94	252.609	2186.29	52.6196	1319.94	173.878	2186.29	47.3641	1319.94	141.065	2186.29	41.6667	1319.94	170.738	2186.29	47.9255
1322.47	195.714	2188.56	51.0972	1322.47	169.343	2188.56	44.7333	1322.47	177.702	2188.56	46.0741	1322.47	192.608	2188.56	49.4196	1322.47	253.632	2188.56	52.9946	1322.47	172.106	2188.56	47.9946	1322.47	137.725	2188.56	41.3261	1322.47	167.363	2188.56	46.0248
1324.99	195.186	2190.83	50.7708	1324.99	171.583	2190.83	46.75	1324.99	176.562	2190.83	46.7037	1324.99	196.223	2190.83	53.1678	1324.99	253.361	2190.83	52.6304	1324.99	170.021	2190.83	47.1848	1324.99	140.5	2190.83	41.1812	1324.99	166.706	2190.83	45.5466
1327.51	195.207	2193.1	52.4444	1327.51	171.343	2193.1	44.25	1327.51	174.281	2193.1	46.9259	1327.51	194.369	2193.1	48.6154	1327.51	249.579	2193.1	51.7011	1327.51	171.36	2193.1	47.2337	1327.51	141.833	2193.1	40.942	1327.51	169.662	2193.1	48.1118
1330.03	195.743	2195.37	50.8889	1330.03	171.713	2195.37	46.1583	1330.03	173.694	2195.37	45.9815	1330.03	191.715	2195.37	48.007	1330.03	249.571	2195.37	52.962	1330.03	169.688	2195.37	46.288	1330.03	138.254	2195.37	41.4348	1330.03	165.238	2195.37	46.2236
1332.55	193.979	2197.64	50.4028	1332.55	171.167	2197.64	45.5833	1332.55	174.149	2197.64	46.3241	1332.55	192.854	2197.64	50.1748	1332.55	251.06	2197.64	53.3043	1332.55	169.868	2197.64	48.2446	1332.55	138.384	2197.64	40.8406	1332.55	165.194	2197.64	45.6646
1335.07	194.821	2199.91	50.1944	1335.07	171.583	2199.91	45.0167	1335.07	174.62	2199.91	47.5185	1335.07	194.777	2199.91	50.2448	1335.07	250.662	2199.91	52.1576	1335.07	172.233	2199.91	47.0707	1335.07	141.688	2199.91	40.9203	1335.07	168.188	2199.91	45.8758
1337.59	193.743	2202.18	49.2708	1337.59	170.88	2202.18	46.3667	1337.59	175.331	2202.18	47.0926	1337.59	192.846	2202.18	47.6294	1337.59	251.526	2202.18	52.413	1337.59	169.857	2202.18	46.6141	1337.59	138.471	2202.18	40.8261	1337.59	166.681	2202.18	45.9193
1340.11	193.907	2204.45	49.3542	1340.11	168.861	2204.45	47.3917	1340.11	173.43	2204.45	45.6019	1340.11	191.415	2204.45	50.4266	1340.11	250.977	2204.45	52.5435	1340.11	168.333	2204.45	46.8587	1340.11	136.232	2204.45	41.2609	1340.11	164.181	2204.45	43.9938
1342.63	192.65	2206.72	50.5	1342.63	167.407	2206.72	46.6583	1342.63	171.331	2206.72	46.0463	1342.63	191.546	2206.72	51.049	1342.63	249.143	2206.72	51.5272	1342.63	167.175	2206.72	45.6685	1342.63	138.681	2206.72	40.2319	1342.63	166.056	2206.72	46.472
1345.14	192.614	2208.98	50.3819	1345.14	169.25	2208.98	45.6417	1345.14	171.264	2208.98	48.7222	1345.14	190.592	2208.98	49.951	1345.14	249.068	2208.98	51.7174	1345.14	167.968	2208.98	47.75	1345.14	137.493	2208.98	41.7101	1345.14	165.162	2208.98	47.6894
1347.66	191.529	2211.25	48.8958	1347.66	166.824	2211.25	46.3667	1347.66	170.116	2211.25	46.7778	1347.66	188.262	2211.25	47.1119	1347.66	247.466	2211.25	51.2391	1347.66	166.095	2211.25	46.7065	1347.66	133.203	2211.25	41.1159	1347.66	162.9	2211.25	44.9689
1350.17	189.757	2213.51	50.2083	1350.17	165.444	2213.51	46.3333	1350.17	171.132	2213.51	45.0648	1350.17	189.654	2213.51	50.4615	1350.17	248.195	2213.51	51.7391	1350.17	165.894	2213.51	46.8967	1350.17	136.638	2213.51	41.7681	1350.17	160.9	2213.51	46.1739
1352.69	191.15	2215.78	49.6111	1352.69	166.954	2215.78	44.6417	1352.69	170.62	2215.78	48.0741	1352.69	188.354	2215.78	48.6154	1352.69	245.489	2215.78	51.3043	1352.69	167.101	2215.78	46.6033	1352.69	137.732	2215.78	40.6594	1352.69	164.525	2215.78	46.6335
1355.2	187.771	2218.04	48.1806	1355.2	164.611	2218.04	45.1667	1355.2	170.264	2218.04	46.463	1355.2	187.262	2218.04	47.4196	1355.2	246.729	2218.04	51.4022	1355.2	164.735	2218.04	46.0924	1355.2	135.225	2218.04	41.2754	1355.2	161.694	2218.04	46.0807
1357.71	188.479	2220.31	48.5833	1357.71	162.833	2220.31	46.075	1357.71	169.719	2220.31	45.6481	1357.71	186.377	2220.31	49.5524	1357.71	246.414	2220.31	51.4076	1357.71	163.884	2220.31	45.3261	1357.71	132.964	2220.31	41.5072	1357.71	161.131	2220.31	45.205
1360.22	188.543	2222.57	50.3403	1360.22	165.944	2222.57	45.9417	1360.22	168.587	2222.57	46.0185	1360.22	188.915	2222.57	49.3217	1360.22	245.639	2222.57	50.0707	1360.22	164.878	2222.57	45.9239	1360.22	136.181	2222.57	39.5362	1360.22	164.225	2222.57	46.2174
1362.73	187.236	2224.83	49.3681	1362.73	163.685	2224.83	43.2167	1362.73	168.628	2224.83	47.3611	1362.73	185.538	2224.83	46.7063	1362.73	244.594	2224.83	51.1902	1362.73	164.709	2224.83	46.6957	1362.73	135.377	2224.83	41.2826	1362.73	162.944	2224.83	45.6832
1365.24	189.629	2227.09	47.9931	1365.24	164.028	2227.09	45.575	1365.24	168.893	2227.09	44.8611	1365.24	184.715	2227.09	48.1189	1365.24	244.752	2227.09	51.4891	1365.24	162.286	2227.09	46.1359	1365.24	131.036	2227.09	40.2754	1365.24	159.344	2227.09	44.3168
1367.75	187.029	2229.35	48.8264	1367.75	163.843	2229.35	46.3583	1367.75	168.884	2229.35	46.0093	1367.75	188.708	2229.35	49.3007	1367.75	245.977	2229.35	51.4511	1367.75	164.561	2229.35	44.5109	1367.75	135.703	2229.35	40.8478	1367.75	160.65	2229.35	45.0186
1370.26	189.7	2231.61	49.7778	1370.26	164.713	2231.61	44.1083	1370.26	168.033	2231.61	45.6389	1370.26	186.177	2231.61	47.8252	1370.26	246.474	2231.61	51.5652	1370.26	165.709	2231.61	46.9946	1370.26	135.594	2231.61	40.9348	1370.26	161.9	2231.61	45.1988
1372.77	187.879	2233.87	48.7292	1372.77	163.204	2233.87	45.1167	1372.77	166.149	2233.87	45.7593	1372.77	184.638	2233.87	46.042	1372.77	244.669	2233.87	51.7228	1372.77	164.577	2233.87	45	1372.77	132.812	2233.87	40.9275	1372.77	158.731	2233.87	45.0994
1375.28	186.893	2236.13	49.9722	1375.28	164.38	2236.13	45.25	1375.28	167.612	2236.13	45.8056	1375.28	187.962	2236.13	49.2028	1375.28	243.008	2236.13	51.5326	1375.28	163.122	2236.13	45.1413	1375.28	134.913	2236.13	40.2464	1375.28	158.419	2236.13	43.4472
1377.78	187.007	2238.39	48.6389	1377.78	161.954	2238.39	43.4917	1377.78	167.339	2238.39	46.1481	1377.78	186.9	2238.39	48.5455	1377.78	243.955	2238.39	50.4402	1377.78	164.048	2238.39	45.3587	1377.78	136.109	2238.39	39.5725	1377.78	162.312	2238.39	45.1491
1380.29	187.171	2240.65	47.2153	1380.29	163.824	2240.65	43.45	1380.29	164.645	2240.65	45.6667	1380.29	184.6	2240.65	46.6783	1380.29	244.444	2240.65	51.4022	1380.29	163.28	2240.65	45.5815	1380.29	132.935	2240.65	40.1449	1380.29	159.794	2240.65	43.8447
1382.8	186.064	2242.91	49.1875	1382.8	160.722	2242.91	46.325	1382.8	165.95	2242.91	44	1382.8	184.423	2242.91	47.7762	1382.8	242.008	2242.91	51.1522	1382.8	160.608	2242.91	45.0435	1382.8	131.507	2242.91	39.8188	1382.8	157.475	2242.91	45.1491
1385.3	186.136	2245.16	50.9167	1385.3	161.157	2245.16	44.6833	1385.3	168.074	2245.16	47.1111	1385.3	187.062	2245.16	49.2308	1385.3	243.368	2245.16	50.7011	1385.3	163.439	2245.16	45.3859	1385.3	135.609	2245.16	40.4928	1385.3	160.581	2245.16	44.8075
1387.8	186.793	2247.42	46.4375	1387.8	164.944	2247.42	43.825	1387.8	166.215	2247.42	45.2778	1387.8	182.4	2247.42	46.9091	1387.8	240.617	2247.42	50.3533	1387.8	163.275	2247.42	45.6196	1387.8	133.304	2247.42	39.8913	1387.8	159.175	2247.42	44.0745
1390.31	184.414	2249.67	47.75	1390.31	160.056	2249.67	45.625	1390.31	165.612	2249.67	45.037	1390.31	183.946	2249.67	46.6224	1390.31	239.083	2249.67	50.3261	1390.31	161.497	2249.67	44.6196	1390.31	128.71	2249.67	40.9058	1390.31	157.006	2249.67	43.4161
1392.81	184.707	2251.93	47.8125	1392.81	161.981	2251.93	43.3	1392.81	166.355	2251.93	43.8519	1392.81	184.892	2251.93	49.028	1392.81	242.391	2251.93	50.2391	1392.81	160.91	2251.93	44.5815	1392.81	131.065	2251.93	38.9203	1392.81	158.656	2251.93	43.7019
1395.31	186.543	2254.18	49	1395.31	164.565	2254.18	43.7	1395.31	165.926	2254.18	45.8889	1395.31	184.7	2254.18	48.4196	1395.31	240.887	2254.18	50.8424	1395.31	162.069	2254.18	46.288	1395.31	134.913	2254.18	38.7609	1395.31	161.831	2254.18	45.0683
1397.81	184.779	2256.43	47.2153	1397.81	162.028	2256.43	43.6667	1397.81	166.289	2256.43	46.3611	1397.81	182.808	2256.43	46.7343	1397.81	239.444	2256.43	50.7554	1397.81	160.434	2256.43	44.625	1397.81	130.101	2256.43	39.8261	1397.81	158.256	2256.43	44.3975
1400.31	185.364	2258.69	48.8264	1400.31	159.954	2258.69	45.525	1400.31	166.438	2258.69	43.2593	1400.31	183	2258.69	47.1608	1400.31	242.737	2258.69	49.8261	1400.31	162.333	2258.69	44.5598	1400.31	131.507	2258.69	39.3696	1400.31	157.294	2258.69	42.354
1402.81	185.157	2260.94	49.7153	1402.81	162.685	2260.94	41.4333	1402.81	166.521	2260.94	45.5741	1402.81	184.9	2260.94	49.035	1402.81	242.714	2260.94	49.6141	1402.81	161.069	2260.94	45.962	1402.81	134.442	2260.94	38.8696	1402.81	161.094	2260.94	43.4224
1405.31	184.729	2263.19	49.3472	1405.31	163.889	2263.19	44.3	1405.31	164.198	2263.19	45.0556	1405.31	183.362	2263.19	46.4615	1405.31	241.195	2263.19	49.9457	1405.31	161.349	2263.19	45.0543	1405.31	131.065	2263.19	39.8768	1405.31	160.425	2263.19	44.7764
1407.8	186.564	2265.44	47.6597	1407.8	163.574	2265.44	44.6667	1407.8	165.868	2265.44	43.3796	1407.8	182.785	2265.44	48.1469	1407.8	239.023	2265.44	51.2446	1407.8	159.989	2265.44	44.6957	1407.8	129.551	2265.44	39.0145	1407.8	156.2	2265.44	43.4037
1410.3	185.25	2267.69	49.1597	1410.3	161.889	2267.69	45.1583	1410.3	166.364	2267.69	44.463	1410.3	186.108	2267.69	47.9161	1410.3	242.263	2267.69	49.6141	1410.3	162.085	2267.69	45.837	1410.3	133.449	2267.69	39.942	1410.3	157.562	2267.69	43.0683
1412.8	186.45	2269.94	47.6528	1412.8	164.528	2269.94	41.7917	1412.8	167.174	2269.94	44.6852	1412.8	185.085	2269.94	46.1399	1412.8	241.82	2269.94	49.4728	1412.8	162.593	2269.94	44.9293	1412.8	132.804	2269.94	41.0072	1412.8	161.081	2269.94	44.8447
1415.29	185.836	2272.19	47.625	1415.29	160.306	2272.19	43.5083	1415.29	168.174	2272.19	44.1667	1415.29	183.538	2272.19	44.8601	1415.29	240.015	2272.19	50.4946	1415.29	160.434	2272.19	44.9511	1415.29	132.877	2272.19	39.8478	1415.29	158.756	2272.19	43.6087
1417.79	185.571	2274.43	48.4097	1417.79	163.87	2274.43	43.6583	1417.79	166.694	2274.43	44.75	1417.79	186.123	2274.43	48.7832	1417.79	239.857	2274.43	49.288	1417.79	160.894	2274.43	45.7717	1417.79	131.725	2274.43	40.0362	1417.79	158.287	2274.43	43.0373
1420.28	186.436	2276.68	48.5903	1420.28	164.63	2276.68	43.8417	1420.28	167.182	2276.68	46.0741	1420.28	185.223	2276.68	47.6294	1420.28	242.602	2276.68	48.4565	1420.28	163.434	2276.68	44.9891	1420.28	136.043	2276.68	39.4203	1420.28	161.912	2276.68	43.8261
1422.77	186.514	2278.93	46.3958	1422.77	164.222	2278.93	44.1917	1422.77	167.587	2278.93	44.1759	1422.77	183.192	2278.93	45.3007	1422.77	240.165	2278.93	50.2772	1422.77	160.619	2278.93	43.788	1422.77	131.254	2278.93	39.2246	1422.77	158.919	2278.93	43.7888
1425.26	185.579	2281.17	48.1736	1425.26	161.583	2281.17	42.6333	1425.26	167.967	2281.17	43.6852	1425.26	183.115	2281.17	47.1119	1425.26	241.707	2281.17	49.5054	1425.26	161.275	2281.17	44.9239	1425.26	130.717	2281.17	39.8116	1425.26	160.575	2281.17	41.8447
1427.76	187.6	2283.42	49.2986	1427.76	164.241	2283.42	44.0583	1427.76	167.818	2283.42	44.287	1427.76	186.931	2283.42	49.021	1427.76	238.662	2283.42	49.3098	1427.76	163.704	2283.42	45.6576	1427.76	132.971	2283.42	39.7754	1427.76	161.256	2283.42	43.4472
1430.25	187.936	2285.66	47.4097	1430.25	166.63	2285.66	42.5	1430.25	168.818	2285.66	46.287	1430.25	189.269	2285.66	45.7343	1430.25	242.256	2285.66	48.7554	1430.25	163.196	2285.66	46.4783	1430.25	134.051	2285.66	40.087	1430.25	162.256	2285.66	44.4161
1432.74	187.529	2287.91	48.9097	1432.74	164.963	2287.91	44.3833	1432.74	167.579	2287.91	45.1759	1432.74	185.192	2287.91	45.3986	1432.74	241.466	2287.91	49.7935	1432.74	160.905	2287.91	43.0543	1432.74	130.043	2287.91	38.5942	1432.74	159.781	2287.91	42.8944
1435.22	187.05	2290.15	46.9722	1435.22	162.157	2290.15	43.7833	1435.22	168.174	2290.15	43.0185	1435.22	185.938	2290.15	47.7273	1435.22	239.632	2290.15	49.587	1435.22	161.312	2290.15	44.3641	1435.22	134.188	2290.15	38.529	1435.22	159.631	2290.15	43.0932
1437.71	185.129	2292.39	47.6389	1437.71	162.648	2292.39	42.35	1437.71	167.388	2292.39	44.25	1437.71	181.985	2292.39	46.3147	1437.71	236.143	2292.39	48.1902	1437.71	161.011	2292.39	43.9783	1437.71	133.42	2292.39	38.2754	1437.71	160.669	2292.39	43.6087
1440.2	183.55	2294.64	46.4097	1440.2	159.13	2294.64	44.0333	1440.2	162.504	2294.64	43.9537	1440.2	178.977	2294.64	44.9371	1440.2	236.481	2294.64	48.663	1440.2	158.026	2294.64	44.6467	1440.2	126.986	2294.64	39.4565	1440.2	156.488	2294.64	44.3851
1442.69	181.214	2296.88	47.875	1442.69	156.176	2296.88	44.3333	1442.69	161.901	2296.88	43.5556	1442.69	179.338	2296.88	47.5105	1442.69	236.075	2296.88	48.6413	1442.69	156.296	2296.88	44.7228	1442.69	127.79	2296.88	38.1014	1442.69	154.162	2296.88	42.3975
1445.17	182.086	2299.12	48.875	1445.17	159.241	2299.12	43.9417	1445.17	162.686	2299.12	43.2407	1445.17	181.046	2299.12	46.5734	1445.17	234.218	2299.12	48.712	1445.17	157.481	2299.12	45.0707	1445.17	131.268	2299.12	39.6957	1445.17	156.662	2299.12	43.9565
1447.66	177.979	2301.36	46.6319	1447.66	157.435	2301.36	41.75	1447.66	159.57	2301.36	43.9537	1447.66	176.408	2301.36	44.1049	1447.66	234.429	2301.36	48.6359	1447.66	155.09	2301.36	43.8804	1447.66	126.804	2301.36	39.1522	1447.66	155.488	2301.36	43.7205
1450.14	179.564	2303.6	48.2222	1450.14	156.667	2303.6	42.4167	1450.14	159.231	2303.6	42.7593	1450.14	176.231	2303.6	44.5385	1450.14	234.173	2303.6	48.9457	1450.14	154.312	2303.6	43.8261	1450.14	125.681	2303.6	39.5362	1450.14	152	2303.6	42.4286
1452.63	180.329	2305.84	49.1181	1452.63	157.509	2305.84	44.975	1452.63	158.983	2305.84	45.6389	1452.63	178.154	2305.84	48.3566	1452.63	235.218	2305.84	47.5924	1452.63	155.762	2305.84	43.962	1452.63	127.717	2305.84	39.0652	1452.63	155.338	2305.84	42.2112
1455.11	180.457	2308.07	46.1111	1455.11	159.12	2308.07	43.15	1455.11	161.05	2308.07	43.1944	1455.11	179.569	2308.07	45.7133	1455.11	234.586	2308.07	47.7174	1455.11	156.519	2308.07	44.8478	1455.11	127.116	2308.07	40.3116	1455.11	156.056	2308.07	43.5652
1457.59	177.4	2310.31	46.9444	1457.59	154.472	2310.31	42.9583	1457.59	159.017	2310.31	45.3889	1457.59	174.854	2310.31	45.7622	1457.59	230.962	2310.31	49.625	1457.59	153.608	2310.31	43.1467	1457.59	123.667	2310.31	39.2681	1457.59	152.381	2310.31	43.6025
1460.07	176.8	2312.55	47.1875	1460.07	153.602	2312.55	43.5583	1460.07	158.091	2312.55	43.4352	1460.07	174.1	2312.55	47.8112	1460.07	231.662	2312.55	49.2826	1460.07	152.095	2312.55	42.7174	1460.07	126.326	2312.55	37.6377	1460.07	149.863	2312.55	42.677
1462.56	174.371	2314.79	46.9861	1462.56	153.519	2314.79	41.4667	1462.56	157.083	2314.79	44.3056	1462.56	174.285	2314.79	46.6713	1462.56	229.534	2314.79	47.6685	1462.56	152.958	2314.79	43.3152	1462.56	126.826	2314.79	38.5	1462.56	151.531	2314.79	43.2236
1465.04	175.35	2317.02	46.0139	1465.04	153.343	2317.02	42.3	1465.04	154.57	2317.02	44.3981	1465.04	171.592	2317.02	44.7133	1465.04	229.226	2317.02	48.9565	1465.04	151.984	2317.02	43.9946	1465.04	123.848	2317.02	38.6739	1465.04	149.825	2317.02	44.4286
1467.51	173.086	2319.26	46.4792	1467.51	148.028	2319.26	43.3	1467.51	154.62	2319.26	41.7407	1467.51	172.038	2319.26	45.8392	1467.51	227.827	2319.26	47.8424	1467.51	150.894	2319.26	42.7446	1467.51	121.181	2319.26	39.0435	1467.51	147.819	2319.26	40.9876
1469.99	173.879	2321.49	47.0764	1469.99	152.046	2321.49	42.4417	1469.99	154.182	2321.49	43.8426	1469.99	172.423	2321.49	45.9231	1469.99	227.256	2321.49	48.0054	1469.99	149.624	2321.49	43.5761	1469.99	125.645	2321.49	36.8768	1469.99	149.988	2321.49	42.2609
1472.47	172.086	2323.72	45.3125	1472.47	150.991	2323.72	40.7083	1472.47	153.595	2323.72	43.6019	1472.47	171.246	2323.72	44.3147	1472.47	226.677	2323.72	47.5761	1472.47	149.683	2323.72	43.7989	1472.47	123.072	2323.72	38.9493	1472.47	147.95	2323.72	42.7081
1474.95	172.471	2325.96	46.8889	1474.95	149.722	2325.96	43.95	1474.95	151.694	2325.96	43.2315	1474.95	169.315	2325.96	46.9441	1474.95	226.677	2325.96	49.8315	1474.95	147.556	2325.96	42.6304	1474.95	119.319	2325.96	38.5072	1474.95	145.975	2325.96	41.7329
1477.42	170.314	2328.19	48.0764	1477.42	149.185	2328.19	44.0417	1477.42	153.438	2328.19	44.1852	1477.42	171.723	2328.19	48.9021	1477.42	226.977	2328.19	49.5543	1477.42	148.725	2328.19	44.5163	1477.42	122.478	2328.19	39.8333	1477.42	147.369	2328.19	43.5466
1479.9	169.85	2330.42	48.3681	1479.9	149.5	2330.42	46.125	1479.9	152.479	2330.42	47.037	1479.9	170.408	2330.42	49.014	1479.9	224.707	2330.42	51.3043	1479.9	149.899	2330.42	47.5978	1479.9	123.761	2330.42	41.4928	1479.9	148.981	2330.42	46.5155
1482.37	169.707	2332.65	47.6319	1482.37	146.981	2332.65	44.2917	1482.37	152.893	2332.65	46.9352	1482.37	169.015	2332.65	47.4965	1482.37	225.398	2332.65	50.2935	1482.37	147.788	2332.65	45.4457	1482.37	119.493	2332.65	42.0435	1482.37	145.881	2332.65	44.646
1484.85	170.25	2334.88	48.0139	1484.85	148.028	2334.88	44.375	1484.85	151.132	2334.88	42.8889	1484.85	167.069	2334.88	46.8112	1484.85	225.038	2334.88	47.4402	1484.85	148.921	2334.88	41.8207	1484.85	119.543	2334.88	38.6884	1484.85	146.169	2334.88	40.1366
1487.32	168.157	2337.11	46	1487.32	147.148	2337.11	41.2583	1487.32	152.058	2337.11	44.3426	1487.32	170.492	2337.11	46.1748	1487.32	224.451	2337.11	48.0489	1487.32	148.683	2337.11	44.4076	1487.32	122	2337.11	37.5652	1487.32	148.006	2337.11	41.323
1489.8	169.536	2339.34	45.6389	1489.8	149.056	2339.34	41.4583	1489.8	151.405	2339.34	42.3241	1489.8	167.654	2339.34	43.8951	1489.8	222.594	2339.34	47.3533	1489.8	148.127	2339.34	42.4076	1489.8	118.87	2339.34	38.3986	1489.8	145.162	2339.34	42.5839
1492.27	170.65	2341.57	47.3958	1492.27	146.833	2341.57	42.6917	1492.27	152.256	2341.57	41.7037	1492.27	167.246	2341.57	45.1259	1492.27	224.466	2341.57	47.5217	1492.27	145.915	2341.57	41.6304	1492.27	118.13	2341.57	38.087	1492.27	143.7	2341.57	41.5155
1494.74	170.014	2343.8	46.9514	1494.74	148.954	2343.8	39.9333	1494.74	152.62	2343.8	42.0463	1494.74	169.946	2343.8	45.7203	1494.74	224.594	2343.8	47.1033	1494.74	148.222	2343.8	43.1413	1494.74	123.13	2343.8	36.4855	1494.74	147.65	2343.8	41.8447
1497.21	172.929	2346.03	46.2361	1497.21	152.028	2346.03	41	1497.21	152.289	2346.03	42.9444	1497.21	167.5	2346.03	44.6713	1497.21	224.083	2346.03	47	1497.21	148.28	2346.03	42.7989	1497.21	122.783	2346.03	38.2464	1497.21	148.537	2346.03	41.9068
1499.68	169.479	2348.25	45.1528	1499.68	144.676	2348.25	42.8583	1499.68	148.661	2348.25	41.9722	1499.68	166.454	2348.25	44.6434	1499.68	221.526	2348.25	48.3804	1499.68	147.243	2348.25	42.3315	1499.68	114.986	2348.25	37.6377	1499.68	144.544	2348.25	41.9193
1502.15	167.171	2350.48	46.8472	1502.15	145.833	2350.48	41.575	1502.15	148.835	2350.48	42.0278	1502.15	167.454	2350.48	45.6923	1502.15	221.105	2350.48	46.75	1502.15	143.54	2350.48	42.0815	1502.15	117.812	2350.48	37.413	1502.15	143.344	2350.48	41.0435
1504.62	167.643	2352.7	46.3264	1504.62	145.917	2352.7	41.45	1504.62	149.785	2352.7	45.1389	1504.62	164.885	2352.7	46.2517	1504.62	220.226	2352.7	46.2989	1504.62	147.222	2352.7	43.2989	1504.62	119.971	2352.7	37.0797	1504.62	145.481	2352.7	42.236
1507.08	165.729	2354.93	45.6667	1507.08	144.352	2354.93	41.575	1507.08	146.306	2354.93	42.9444	1507.08	161.985	2354.93	43.1049	1507.08	218.805	2354.93	46.6467	1507.08	144.143	2354.93	41.9837	1507.08	116.558	2354.93	38.8188	1507.08	142.35	2354.93	41.5217
1509.55	164.636	2357.15	46.3472	1509.55	143.991	2357.15	42.9667	1509.55	145.835	2357.15	41.2222	1509.55	162.854	2357.15	45.6923	1509.55	219.083	2357.15	46.8098	1509.55	142.471	2357.15	43.2989	1509.55	115.79	2357.15	37	1509.55	140.781	2357.15	40.3851
1512.02	165.029	2359.38	47.1181	1512.02	145.639	2359.38	39.85	1512.02	147.678	2359.38	43.4259	1512.02	165.008	2359.38	46	1512.02	219.835	2359.38	45.7609	1512.02	143.952	2359.38	41.9402	1512.02	118.703	2359.38	37.058	1512.02	142.544	2359.38	42.5217
1514.48	163.843	2361.6	45.5694	1514.48	143.62	2361.6	41.6167	1514.48	146.86	2361.6	43.1481	1514.48	163.7	2361.6	44.2238	1514.48	218.617	2361.6	47.0272	1514.48	143.032	2361.6	42.663	1514.48	116.587	2361.6	38.0652	1514.48	142.825	2361.6	41.2919
1516.95	164.721	2363.82	45.0278	1516.95	143.139	2363.82	41.525	1516.95	145.347	2363.82	41.6019	1516.95	160.269	2363.82	44.4196	1516.95	216	2363.82	45.8424	1516.95	141.778	2363.82	41.4837	1516.95	113.094	2363.82	37.3043	1516.95	138.731	2363.82	39.7329
1519.41	162.793	2366.04	46.6528	1519.41	142.611	2366.04	44.15	1519.41	146.207	2366.04	41.7963	1519.41	162.685	2366.04	45.8951	1519.41	218.744	2366.04	45.913	1519.41	143.519	2366.04	41.9239	1519.41	116.261	2366.04	37.2536	1519.41	140.231	2366.04	40.2298
1521.87	164.493	2368.26	46.5278	1521.87	142.028	2368.26	41.225	1521.87	145.992	2368.26	44.0648	1521.87	162.569	2368.26	44.2308	1521.87	217	2368.26	47.413	1521.87	143.593	2368.26	42.5761	1521.87	115.732	2368.26	37.8406	1521.87	141.4	2368.26	42.4845
1524.33	163.093	2370.48	43.9236	1524.33	141.037	2370.48	41.25	1524.33	143.347	2370.48	42.3056	1524.33	161.262	2370.48	43.3566	1524.33	218.12	2370.48	48.5707	1524.33	140.841	2370.48	41.5815	1524.33	114.464	2370.48	37.1594	1524.33	137.994	2370.48	41.9503
1526.8	163.021	2372.7	45.4653	1526.8	140.259	2372.7	42.15	1526.8	146.314	2372.7	40.1667	1526.8	161.508	2372.7	45.9231	1526.8	217.323	2372.7	46.5	1526.8	139.079	2372.7	41.8859	1526.8	113.623	2372.7	37.2536	1526.8	138.981	2372.7	40.3478
1529.26	164.329	2374.92	45.9306	1529.26	145.324	2374.92	42.3333	1529.26	146.835	2374.92	41.7778	1529.26	163.292	2374.92	45.3636	1529.26	214.744	2374.92	46.7011	1529.26	141.238	2374.92	41.9457	1529.26	117.551	2374.92	37.029	1529.26	142.356	2374.92	41.2422
1531.72	163.357	2377.14	43.7153	1531.72	140.944	2377.14	40.2917	1531.72	144.43	2377.14	42.2685	1531.72	159.338	2377.14	42.9161	1531.72	216.12	2377.14	46.7717	1531.72	140.138	2377.14	42.0707	1531.72	114.768	2377.14	36.7609	1531.72	137.644	2377.14	40.5776
1534.18	162.564	2379.36	46.1597	1534.18	139.843	2379.36	40.525	1534.18	144.017	2379.36	41	1534.18	159.769	2379.36	43.6364	1534.18	216.353	2379.36	47.3859	1534.18	141.164	2379.36	41.6793	1534.18	114.29	2379.36	36.1159	1534.18	137.575	2379.36	40.882
1536.63	163.071	2381.58	45.3819	1536.63	140.676	2381.58	41.5167	1536.63	145.132	2381.58	41.7037	1536.63	163.523	2381.58	46.3566	1536.63	215.744	2381.58	47.1413	1536.63	140.55	2381.58	41.788	1536.63	116.609	2381.58	37.3188	1536.63	140.394	2381.58	41.3602
1539.09	161.243	2383.79	45.2778	1539.09	141.704	2383.79	41.5583	1539.09	145.388	2383.79	42.4907	1539.09	160.692	2383.79	44.6643	1539.09	215.925	2383.79	46.4946	1539.09	140.127	2383.79	42.6848	1539.09	114.457	2383.79	37.7681	1539.09	139.9	2383.79	42.0559
1541.55	160.079	2386.01	45.2153	1541.55	139.5	2386.01	42.2833	1541.55	143.438	2386.01	42.1111	1541.55	159.385	2386.01	43.2448	1541.55	212.654	2386.01	47.2609	1541.55	138.286	2386.01	41.5598	1541.55	112.181	2386.01	36.8333	1541.55	137.575	2386.01	40.8944
1544.01	161.371	2388.22	46.3056	1544.01	138.444	2388.22	41.4833	1544.01	144.694	2388.22	41.6481	1544.01	159.892	2388.22	45.7343	1544.01	214.865	2388.22	47.0217	1544.01	138.317	2388.22	42.1467	1544.01	113.37	2388.22	36.3768	1544.01	139.094	2388.22	40.0311
1546.46	161.514	2390.44	45.7847	1546.46	141.028	2390.44	40.8	1546.46	145.091	2390.44	42.5278	1546.46	162.854	2390.44	44.9371	1546.46	213.128	2390.44	46.1739	1546.46	141.693	2390.44	41.6848	1546.46	116.217	2390.44	36.6159	1546.46	139.162	2390.44	41.6398
1548.92	160.479	2392.65	43.6458	1548.92	139.843	2392.65	41	1548.92	142.653	2392.65	41.0833	1548.92	159.692	2392.65	43.2727	1548.92	213.902	2392.65	47.663	1548.92	138.884	2392.65	42.9783	1548.92	112.964	2392.65	37.2609	1548.92	137.85	2392.65	42.0683
1551.37	160.636	2394.86	44.7639	1551.37	138.519	2394.86	42.2833	1551.37	143.529	2394.86	40.6944	1551.37	159.615	2394.86	44.5105	1551.37	213.955	2394.86	46.9783	1551.37	137.841	2394.86	41.1359	1551.37	111.297	2394.86	37.1232	1551.37	137.775	2394.86	39.0932
1553.82	161.414	2397.08	46.3681	1553.82	141.315	2397.08	41.1167	1553.82	146.314	2397.08	43.5833	1553.82	160.892	2397.08	46.1888	1553.82	214.316	2397.08	45.8913	1553.82	141.169	2397.08	41.6576	1553.82	116.674	2397.08	36.9493	1553.82	140.406	2397.08	42.0497
1556.28	162.307	2399.29	45.8819	1556.28	141.685	2399.29	41.375	1556.28	145.157	2399.29	42.4722	1556.28	159.977	2399.29	43.5594	1556.28	213.098	2399.29	46.4891	1556.28	140.37	2399.29	42.6576	1556.28	113.855	2399.29	37.7391	1556.28	139.75	2399.29	42.3975
1558.73	160.771	2401.5	46.7569	1558.73	139.852	2401.5	43.325	1558.73	142.496	2401.5	41.9815	1558.73	160.523	2401.5	45.1189	1558.73	215.278	2401.5	47.5163	1558.73	139.079	2401.5	41.3261	1558.73	112.464	2401.5	38.0507	1558.73	138.162	2401.5	41.4348
1561.18	160.8	2403.71	45.5347	1561.18	140.324	2403.71	40.8833	1561.18	142.76	2403.71	42.6759	1561.18	160.031	2403.71	46.7832	1561.18	213.241	2403.71	46.0815	1561.18	139.735	2403.71	42.5707	1561.18	114.399	2403.71	36.2029	1561.18	138.438	2403.71	41.118
1563.63	159.407	2405.92	44.3819	1563.63	142.509	2405.92	39.7833	1563.63	143.802	2405.92	42.0741	1563.63	160.8	2405.92	44.1678	1563.63	213.729	2405.92	46.9402	1563.63	140.947	2405.92	42.2065	1563.63	114.935	2405.92	36.6087	1563.63	139.475	2405.92	41.9814
1566.08	160.393	2408.13	43.2708	1566.08	140.287	2408.13	41.5083	1566.08	143.512	2408.13	41.6111	1566.08	157.815	2408.13	43.8881	1566.08	212.602	2408.13	47.5163	1566.08	138.206	2408.13	42.125	1566.08	110.094	2408.13	36.6739	1566.08	135.869	2408.13	40.7081
1568.53	160.964	2410.34	45.5903	1568.53	139.796	2410.34	42.25	1568.53	144.587	2410.34	40.8519	1568.53	159.3	2410.34	46.042	1568.53	213.985	2410.34	46.6685	1568.53	139.413	2410.34	41.3967	1568.53	114.094	2410.34	36.971	1568.53	136.056	2410.34	39.323
1570.98	162.307	2412.55	45.4583	1570.98	141.296	2412.55	42.075	1570.98	145.529	2412.55	42.287	1570.98	160.815	2412.55	45.5105	1570.98	213.85	2412.55	46.6902	1570.98	141.508	2412.55	42.6467	1570.98	116.181	2412.55	37.9275	1570.98	140.531	2412.55	41.1118
1573.42	162.064	2414.76	43.8611	1573.42	142.222	2414.76	41.4583	1573.42	144.198	2414.76	41.4167	1573.42	161.654	2414.76	43.007	1573.42	214.271	2414.76	47.038	1573.42	140.984	2414.76	41.8859	1573.42	113.478	2414.76	37.2971	1573.42	139.637	2414.76	41.0435
1575.87	163.214	2416.96	46.0625	1575.87	142.5	2416.96	41.625	1575.87	147.545	2416.96	41.1296	1575.87	162.3	2416.96	44.6434	1575.87	214.504	2416.96	46.4783	1575.87	140.058	2416.96	41.0924	1575.87	113.558	2416.96	36.8333	1575.87	139.55	2416.96	40.2547
1578.32	166.721	2419.17	44.8194	1578.32	145.009	2419.17	42.975	1578.32	151.124	2419.17	41.0185	1578.32	167.892	2419.17	46.7972	1578.32	218.113	2419.17	45.4565	1578.32	144.074	2419.17	41.837	1578.32	121.565	2419.17	36.8406	1578.32	144.6	2419.17	41.2422
1580.76	171.121	2421.38	43.3333	1580.76	151.824	2421.38	41.0083	1580.76	154.702	2421.38	41.8241	1580.76	170.315	2421.38	42.7552	1580.76	219.18	2421.38	46.1576	1580.76	148.937	2421.38	40.6793	1580.76	120.341	2421.38	37.5072	1580.76	148.844	2421.38	41.5528
1583.21	178.893	2423.58	44.7847	1583.21	157.833	2423.58	42.4917	1583.21	161.942	2423.58	40.8889	1583.21	176.846	2423.58	43.042	1583.21	225.391	2423.58	47.6467	1583.21	151.524	2423.58	40.6304	1583.21	124.21	2423.58	37.8478	1583.21	152.287	2423.58	40.7826
1585.65	182.564	2425.78	45.1458	1585.65	160.509	2425.78	39.1083	1585.65	168.289	2425.78	41.6759	1585.65	183.915	2425.78	45.1189	1585.65	229.459	2425.78	44.913	1585.65	154.339	2425.78	40.9946	1585.65	128.138	2425.78	36	1585.65	157.2	2425.78	39.9938
1588.09	177.086	2427.99	45.75	1588.09	159.389	2427.99	40.9917	1588.09	162.587	2427.99	42.1944	1588.09	179.985	2427.99	43.6154	1588.09	226.113	2427.99	45.5598	1588.09	154.429	2427.99	41.0707	1588.09	124.87	2427.99	36.5362	1588.09	157.662	2427.99	42.2857
1590.54	174.771	2430.19	43.9722	1590.54	155.491	2430.19	41.3583	1590.54	157.603	2430.19	41.1389	1590.54	172.915	2430.19	44.2378	1590.54	223.383	2430.19	46.288	1590.54	148.344	2430.19	40.962	1590.54	120.529	2430.19	36.8116	1590.54	150.75	2430.19	40.2298
1592.98	178.686	2432.39	44.8611	1592.98	156.324	2432.39	40.9917	1592.98	162.686	2432.39	41.7963	1592.98	178.015	2432.39	45.2238	1592.98	224.842	2432.39	45.7446	1592.98	150.053	2432.39	40.788	1592.98	121.884	2432.39	36.3261	1592.98	152.656	2432.39	39.5155
1595.42	186.364	2434.6	46.0139	1595.42	165.583	2434.6	39.6333	1595.42	172.008	2434.6	41.2222	1595.42	187.792	2434.6	45.6154	1595.42	232.158	2434.6	45.125	1595.42	158.862	2434.6	41.6304	1595.42	131.181	2434.6	37.1014	1595.42	162.787	2434.6	41.9565
1597.86	204.236	2436.8	44.2153	1597.86	183.028	2436.8	42.125	1597.86	192.736	2436.8	41.0833	1597.86	203.662	2436.8	41.9091	1597.86	244.278	2436.8	46.8098	1597.86	170.635	2436.8	40.4728	1597.86	142.181	2436.8	36.9348	1597.86	177.512	2436.8	40.5652
1600.3	235.25	2439	45.0486	1600.3	212.259	2439	41.25	1600.3	224.05	2439	40.6759	1600.3	231.8	2439	44.3497	1600.3	267.158	2439	45.6576	1600.3	192.466	2439	41.5326	1600.3	159.725	2439	36.9638	1600.3	203.356	2439	39.7019
1602.74	257.857	2441.2	46.0208	1602.74	235.546	2441.2	43.1417	1602.74	250.38	2441.2	41.8796	1602.74	260.362	2441.2	45.979	1602.74	285.767	2441.2	45.7989	1602.74	212.661	2441.2	40.7772	1602.74	177.036	2441.2	37.1304	1602.74	224.975	2441.2	42.6646
1605.18	243.864	2443.4	45.1597	1605.18	221.843	2443.4	40.725	1605.18	229.554	2443.4	42.3704	1605.18	240.354	2443.4	44.1958	1605.18	272.985	2443.4	46.0054	1605.18	202.111	2443.4	41.4348	1605.18	164.326	2443.4	37.0072	1605.18	209.463	2443.4	42.0807
1607.61	204.907	2445.6	44.0972	1607.61	184.065	2445.6	40.2667	1607.61	189.595	2445.6	41.5648	1607.61	203.423	2445.6	44.1888	1607.61	245.586	2445.6	46.8587	1607.61	171.18	2445.6	41.5109	1607.61	139.826	2445.6	37.2246	1607.61	177.075	2445.6	40.6273
1610.05	183.343	2447.8	45.6806	1610.05	162.593	2447.8	42.9083	1610.05	167.314	2447.8	41.963	1610.05	183.015	2447.8	45.5944	1610.05	228.135	2447.8	45.2174	1610.05	153.053	2447.8	41.5761	1610.05	127.616	2447.8	36.4638	1610.05	155.094	2447.8	39.4907
1612.48	170.993	2449.99	45.75	1612.48	150.87	2449.99	41.3583	1612.48	154.57	2449.99	42.6296	1612.48	172.015	2449.99	45.6434	1612.48	217.414	2449.99	45.4891	1612.48	148.259	2449.99	41.538	1612.48	121.391	2449.99	39.0145	1612.48	148.656	2449.99	41.6522
1614.92	164.264	2452.19	43.8472	1614.92	146.306	2452.19	41.0583	1614.92	148.314	2452.19	41.6296	1614.92	163.869	2452.19	43.9441	1614.92	212.263	2452.19	45.125	1614.92	142.471	2452.19	41.9402	1614.92	113.022	2452.19	37.0145	1614.92	141.725	2452.19	41.5963
1617.35	161.95	2454.39	45.125	1617.35	142.12	2454.39	41.95	1617.35	144.339	2454.39	41.8241	1617.35	159.392	2454.39	46.1818	1617.35	212.857	2454.39	46.0435	1617.35	138.127	2454.39	41.4293	1617.35	112.232	2454.39	35.7536	1617.35	138.6	2454.39	40.3354
1619.79	158.957	2456.58	45.6389	1619.79	139.139	2456.58	40.9083	1619.79	144.636	2456.58	42	1619.79	160.423	2456.58	45.5035	1619.79	209.474	2456.58	45.538	1619.79	137.878	2456.58	40.1033	1619.79	113.935	2456.58	35.1812	1619.79	138.812	2456.58	41.2547
1622.22	157.707	2458.78	44.6528	1622.22	137.556	2458.78	39.9667	1622.22	142.256	2458.78	42.1481	1622.22	157.838	2458.78	42.049	1622.22	209.023	2458.78	46.1359	1622.22	136.566	2458.78	41.4022	1622.22	111.022	2458.78	35.2029	1622.22	137.25	2458.78	41.7081
1624.65	156.079	2460.97	44.0625	1624.65	136.704	2460.97	40.825	1624.65	140.694	2460.97	39.6481	1624.65	154.685	2460.97	43.8951	1624.65	207.519	2460.97	46.0924	1624.65	133.095	2460.97	40.6522	1624.65	108.268	2460.97	36.1812	1624.65	132.2	2460.97	40.4783
1627.08	155.829	2463.16	45.3611	1627.08	135.546	2463.16	41.7417	1627.08	139.678	2463.16	41.3796	1627.08	157.554	2463.16	44.2168	1627.08	208.173	2463.16	44.962	1627.08	134.841	2463.16	41.2228	1627.08	111.457	2463.16	36.3116	1627.08	134.2	2463.16	40.9814
1629.52	155.286	2465.36	45.8194	1629.52	135.306	2465.36	39.6667	1629.52	138.314	2465.36	40.8333	1629.52	154.062	2465.36	44.8042	1629.52	203.541	2465.36	44.6848	1629.52	136.439	2465.36	41.6522	1629.52	111.355	2465.36	36.3333	1629.52	133.988	2465.36	41.8199
1631.95	152.993	2467.55	42.0139	1631.95	133.713	2467.55	40.3667	1631.95	135.587	2467.55	42.1204	1631.95	151.285	2467.55	42.5035	1631.95	204.414	2467.55	44.9837	1631.95	132.307	2467.55	40.663	1631.95	107.123	2467.55	35.7899	1631.95	131.881	2467.55	40.559
1634.37	151.879	2469.74	43.4028	1634.37	130.5	2469.74	40.275	1634.37	134.959	2469.74	39.9907	1634.37	151.208	2469.74	44.8741	1634.37	204.571	2469.74	45.4293	1634.37	131.328	2469.74	40.4946	1634.37	106.884	2469.74	35.8188	1634.37	130.213	2469.74	40.1988
1636.8	152.993	2471.93	45.1806	1636.8	131.898	2471.93	40.3833	1636.8	135.446	2471.93	40.2407	1636.8	152.923	2471.93	43.5035	1636.8	203.165	2471.93	44.9565	1636.8	131.72	2471.93	41.4076	1636.8	108.362	2471.93	35.7536	1636.8	133.25	2471.93	41.7143
1639.23	151.764	2474.12	43.1389	1639.23	132.787	2474.12	40.8833	1639.23	134.579	2474.12	40.75	1639.23	149.138	2474.12	42.5245	1639.23	202.466	2474.12	45.6141	1639.23	132.005	2474.12	40.375	1639.23	106.007	2474.12	36.1449	1639.23	130.706	2474.12	41.441
1641.66	150.55	2476.31	44.1111	1641.66	129.861	2476.31	41.7667	1641.66	132.959	2476.31	41.0556	1641.66	151.292	2476.31	43.2937	1641.66	202.722	2476.31	46.3859	1641.66	129.529	2476.31	40.1685	1641.66	104.746	2476.31	35.442	1641.66	127.594	2476.31	39.4783
1644.08	149.414	2478.5	44.6528	1644.08	130.093	2478.5	40.3917	1644.08	132.686	2478.5	40.8611	1644.08	151.192	2478.5	44.2098	1644.08	199.023	2478.5	44.1033	1644.08	130.815	2478.5	40.6739	1644.08	107.312	2478.5	36.058	1644.08	128.75	2478.5	40.3665
1646.51	149.257	2480.69	44.2708	1646.51	128.907	2480.69	40.4833	1646.51	134.347	2480.69	41.5556	1646.51	148.862	2480.69	42.6643	1646.51	201.782	2480.69	44.8641	1646.51	131.508	2480.69	41.3207	1646.51	106.341	2480.69	36.3551	1646.51	129.769	2480.69	40.323
1648.93	147.721	2482.88	42.9931	1648.93	128.194	2482.88	40.0167	1648.93	131.711	2482.88	42.0278	1648.93	147.692	2482.88	41.2727	1648.93	198.699	2482.88	45.9783	1648.93	128.899	2482.88	40.3913	1648.93	102.855	2482.88	36.3478	1648.93	127.3	2482.88	39.9565
1651.36	148.971	2485.07	42.9861	1651.36	129.306	2485.07	40.2083	1651.36	131.446	2485.07	39.537	1651.36	148.292	2485.07	45.049	1651.36	201.301	2485.07	44.9457	1651.36	128.254	2485.07	41.0707	1651.36	105.087	2485.07	35.2536	1651.36	126.45	2485.07	39.8447
1653.78	149.186	2487.26	45.2847	1653.78	129.583	2487.26	39.3083	1653.78	132.876	2487.26	41.3611	1653.78	147.677	2487.26	43.7902	1653.78	199.353	2487.26	44.2609	1653.78	129.09	2487.26	40.8696	1653.78	106.391	2487.26	35.8551	1653.78	128.4	2487.26	40.913
1656.21	146.786	2489.44	43.75	1656.21	129.463	2489.44	39.8417	1656.21	131.132	2489.44	42.1481	1656.21	145.562	2489.44	41.979	1656.21	199.143	2489.44	45.7554	1656.21	127.831	2489.44	40.7065	1656.21	102.833	2489.44	35.9783	1656.21	126.162	2489.44	41.559
1658.63	145.957	2491.63	44.0764	1658.63	126.139	2491.63	42.7167	1658.63	130.421	2491.63	39.9907	1658.63	145.046	2491.63	44.0839	1658.63	199.075	2491.63	45.3641	1658.63	126.772	2491.63	39.9348	1658.63	102.587	2491.63	36.7681	1658.63	125.969	2491.63	38.8758
1661.05	146.936	2493.81	45.3819	1661.05	125.972	2493.81	42.2667	1661.05	131.165	2493.81	42.3426	1661.05	146.462	2493.81	44.4825	1661.05	199.398	2493.81	45.2065	1661.05	127.513	2493.81	41.3641	1661.05	105.384	2493.81	36.1087	1661.05	127.344	2493.81	41.559
1663.47	146.236	2496	44.0556	1663.47	127.028	2496	39.1333	1663.47	128.934	2496	42.0463	1663.47	144.146	2496	43.4685	1663.47	197.293	2496	44.5598	1663.47	127.243	2496	40.212	1663.47	104.42	2496	36.6739	1663.47	127.494	2496	41.677
1665.89	146.743	2498.18	43.3056	1665.89	126.593	2498.18	40.6833	1665.89	128.066	2498.18	41.2037	1665.89	143.962	2498.18	44.1958	1665.89	197.06	2498.18	45.6576	1665.89	127.376	2498.18	41.1685	1665.89	101.261	2498.18	36.6884	1665.89	123.969	2498.18	40.6025
1668.31	144.871	2500.36	45.4583	1668.31	123.741	2500.36	40.3417	1668.31	130.306	2500.36	39.7315	1668.31	146.708	2500.36	45.2587	1668.31	196.406	2500.36	45.1793	1668.31	125.836	2500.36	41.3098	1668.31	103.094	2500.36	35.1667	1668.31	126.094	2500.36	40.2671
1670.73	148.057	2502.55	46.5625	1670.73	127.157	2502.55	39.8083	1670.73	128.017	2502.55	41.4167	1670.73	146.162	2502.55	43.9441	1670.73	195.12	2502.55	43.7772	1670.73	127.27	2502.55	40.1739	1670.73	103.732	2502.55	36.0072	1670.73	126.544	2502.55	41.2919
1673.14	144.886	2504.73	45.2014	1673.14	126.435	2504.73	41.9583	1673.14	127.05	2504.73	41.1204	1673.14	142.269	2504.73	43.6434	1673.14	196.579	2504.73	45.2663	1673.14	125.804	2504.73	40.5924	1673.14	99.9855	2504.73	36.3841	1673.14	122.406	2504.73	41.1739
1675.56	142.329	2506.91	45.3056	1675.56	124.25	2506.91	44.1083	1675.56	128.769	2506.91	40.287	1675.56	146.092	2506.91	45	1675.56	194.977	2506.91	43.8478	1675.56	125.878	2506.91	40.7826	1675.56	101.63	2506.91	35.8116	1675.56	124.481	2506.91	40.4907
1677.98	145.514	2509.09	45.2153	1677.98	127.435	2509.09	40.6167	1677.98	128.719	2509.09	42.7685	1677.98	145.154	2509.09	43.2797	1677.98	195.398	2509.09	44.413	1677.98	126.751	2509.09	40.7717	1677.98	104.283	2509.09	35.8478	1677.98	126.15	2509.09	40.8758
1680.39	144.021	2511.27	44.8958	1680.39	125.648	2511.27	40.4833	1680.39	128.231	2511.27	43.3981	1680.39	141.862	2511.27	43.7133	1680.39	193.887	2511.27	45.8587	1680.39	126.217	2511.27	41.2174	1680.39	101.384	2511.27	37.5507	1680.39	124.025	2511.27	40.8509
1682.81	144.814	2513.45	45.6597	1682.81	125.833	2513.45	42.7583	1682.81	126.752	2513.45	42.1667	1682.81	142.685	2513.45	44.9021	1682.81	193.564	2513.45	46.4076	1682.81	123.238	2513.45	41.1739	1682.81	99.971	2513.45	36.6522	1682.81	122.7	2513.45	41.1304
1685.22	144.414	2515.63	46.4931	1685.22	125.898	2515.63	42.3417	1685.22	129.719	2515.63	42.8333	1685.22	146.4	2515.63	46.9021	1685.22	195.774	2515.63	45.788	1685.22	125.434	2515.63	41.3859	1685.22	102.203	2515.63	37.7971	1685.22	124.45	2515.63	41.6273
1687.64	143.907	2517.81	46.5	1687.64	125.259	2517.81	41.4	1687.64	127.421	2517.81	43.5648	1687.64	142	2517.81	43.8881	1687.64	194.782	2517.81	45.6087	1687.64	126.27	2517.81	42.8696	1687.64	101.478	2517.81	37.4855	1687.64	124.013	2517.81	41.8137
1690.05	142.307	2519.99	46.2708	1690.05	121.935	2519.99	43.3167	1690.05	126.736	2519.99	42.4352	1690.05	140.992	2519.99	45.3287	1690.05	191.481	2519.99	46.1739	1690.05	123.19	2519.99	41.9783	1690.05	98.2174	2519.99	36.8478	1690.05	121.45	2519.99	41.1056
1692.46	140.593	2522.16	48.2986	1692.46	122.583	2522.16	43.8333	1692.46	125.397	2522.16	42.6111	1692.46	141.923	2522.16	46.3497	1692.46	192.105	2522.16	45.5	1692.46	123.254	2522.16	41.8804	1692.46	102.312	2522.16	37.8551	1692.46	121.662	2522.16	42.5093
1694.87	142.1	2524.34	48.5556	1694.87	121.981	2524.34	42.0667	1694.87	124.909	2524.34	45.0093	1694.87	142.492	2524.34	47.7133	1694.87	190.617	2524.34	46.7554	1694.87	125.074	2524.34	43.125	1694.87	102.08	2524.34	38.5507	1694.87	123	2524.34	43.1988
1697.28	139.993	2526.51	47.125	1697.28	122.611	2526.51	44.825	1697.28	123.917	2526.51	45.287	1697.28	139.038	2526.51	45.6783	1697.28	191.82	2526.51	46.9239	1697.28	121.116	2526.51	42.9837	1697.28	97.1159	2526.51	37.9928	1697.28	120.644	2526.51	43.4845
1699.69	139.593	2528.69	49.7431	1699.69	122.111	2528.69	45.1083	1699.69	126.058	2528.69	43.1759	1699.69	139.462	2528.69	48.5315	1699.69	190.797	2528.69	47.4348	1699.69	121.73	2528.69	43.8913	1699.69	98.4348	2528.69	38.7971	1699.69	119.819	2528.69	42.795
1702.1	142.264	2530.86	48.0764	1702.1	121.63	2530.86	44.9917	1702.1	123.157	2530.86	44.9722	1702.1	140.508	2530.86	49.1399	1702.1	191.617	2530.86	48.0435	1702.1	122.159	2530.86	43.712	1702.1	101.261	2530.86	38.6232	1702.1	122.062	2530.86	43.9503
1704.51	141.229	2533.04	50.3542	1704.51	121.861	2533.04	45.7333	1704.51	122.512	2533.04	46.6759	1704.51	137.908	2533.04	48.6154	1704.51	190.639	2533.04	48.7283	1704.51	121.545	2533.04	45.5272	1704.51	96.7319	2533.04	40.2029	1704.51	120.487	2533.04	45.8261
1706.92	138.379	2535.21	50.5139	1706.92	118.241	2535.21	46.4917	1706.92	122.38	2535.21	46.0185	1706.92	138.192	2535.21	49.6503	1706.92	189.226	2535.21	50.1141	1706.92	119.878	2535.21	44.8152	1706.92	94.8623	2535.21	40.1884	1706.92	116.388	2535.21	45.8261
1709.32	138.814	2537.38	54.1319	1709.32	120.407	2537.38	48.35	1709.32	124.512	2537.38	50.2593	1709.32	140.492	2537.38	53.1608	1709.32	188.985	2537.38	50.125	1709.32	119.725	2537.38	46.2989	1709.32	97.7391	2537.38	41.1232	1709.32	118.481	2537.38	46.8696
1711.73	136.379	2539.56	52.7083	1711.73	119.407	2539.56	47.8833	1711.73	121.347	2539.56	51.1574	1711.73	137.123	2539.56	52.4895	1711.73	190.429	2539.56	50.2826	1711.73	121.868	2539.56	47.4185	1711.73	96.9348	2539.56	41.4493	1711.73	121	2539.56	48.6584
1714.13	137.536	2541.73	54.1319	1714.13	119.556	2541.73	51.75	1714.13	121.876	2541.73	52.1852	1714.13	135.662	2541.73	53.8252	1714.13	188.865	2541.73	52.2609	1714.13	119.212	2541.73	46.8913	1714.13	96.2609	2541.73	41.8841	1714.13	116.581	2541.73	48.0311
1716.54	136.814	2543.9	56.7847	1716.54	118.056	2543.9	52.45	1716.54	121.074	2543.9	53.4815	1716.54	136.4	2543.9	57.8881	1716.54	189.083	2543.9	51.3533	1716.54	117.058	2543.9	48.4674	1716.54	96.6304	2543.9	43.471	1716.54	115.425	2543.9	49.6832
1718.94	137.771	2546.07	59.4028	1718.94	119.157	2546.07	52.6667	1718.94	121.628	2546.07	55.537	1718.94	137.746	2546.07	57.9441	1718.94	186.85	2546.07	52.4511	1718.94	120.894	2546.07	51.2283	1718.94	97.9855	2546.07	45.1522	1718.94	118.562	2546.07	51.5342
1721.35	135.45	2548.24	61.5486	1721.35	117.833	2548.24	55.3667	1721.35	121.479	2548.24	58.2037	1721.35	133.931	2548.24	58.3147	1721.35	188.474	2548.24	55.8587	1721.35	118.27	2548.24	51.2283	1721.35	95.2246	2548.24	46.0435	1721.35	116.037	2548.24	53.3913
1723.75	135.986	2550.41	62.1111	1723.75	116.713	2550.41	58.0917	1723.75	121.157	2550.41	60.3519	1723.75	136.346	2550.41	63.9231	1723.75	185.88	2550.41	57.9185	1723.75	118.434	2550.41	53.2065	1723.75	94.1232	2550.41	47.6667	1723.75	116.131	2550.41	55.9255
1726.15	135.214	2552.58	67.375	1726.15	117.639	2552.58	61.7333	1726.15	121.207	2552.58	64.3056	1726.15	136.238	2552.58	68.4965	1726.15	185.872	2552.58	59.3098	1726.15	117.481	2552.58	56.4837	1726.15	97.3841	2552.58	50.2391	1726.15	115.869	2552.58	59.5217
1728.55	135.529	2554.74	70.6181	1728.55	115.991	2554.74	64.5667	1728.55	120.545	2554.74	70.4815	1728.55	134.262	2554.74	70.2098	1728.55	185.263	2554.74	62.1848	1728.55	118.053	2554.74	59.3967	1728.55	95.2174	2554.74	54.1739	1728.55	117.737	2554.74	61.1863
1730.95	134.107	2556.91	74.2639	1730.95	115.824	2556.91	70.75	1730.95	119.339	2556.91	73.9259	1730.95	134.008	2556.91	75.3986	1730.95	184.549	2556.91	66.6033	1730.95	115.54	2556.91	62.1413	1730.95	93.2174	2556.91	56.2391	1730.95	114.644	2556.91	64.7578
1733.35	133.486	2559.08	83.3889	1733.35	116.685	2559.08	77.0667	1733.35	119.909	2559.08	79.0648	1733.35	133.138	2559.08	84.5245	1733.35	184.744	2559.08	69.0326	1733.35	114.963	2559.08	67.1359	1733.35	95.4638	2559.08	59.9203	1733.35	114.019	2559.08	71.8385
1735.75	133.171	2561.24	90.6597	1735.75	116.537	2561.24	82.875	1735.75	118.273	2561.24	89.8981	1735.75	135.223	2561.24	89.2448	1735.75	183.226	2561.24	73.7989	1735.75	117.55	2561.24	72.4348	1735.75	95.4565	2561.24	65.5797	1735.75	116.588	2561.24	78.441
1738.15	132.736	2563.41	99	1738.15	114.546	2563.41	91.5667	1738.15	118	2563.41	97.9815	1738.15	132.323	2563.41	97.5245	1738.15	185.241	2563.41	81.0217	1738.15	115.852	2563.41	77.875	1738.15	91.2971	2563.41	70.5145	1738.15	114.275	2563.41	85.3292
1740.55	132.479	2565.57	109.271	1740.55	115.731	2565.57	100.742	1740.55	118.017	2565.57	108.009	1740.55	132.962	2565.57	110.804	1740.55	183.286	2565.57	87.1033	1740.55	114.667	2565.57	84.6304	1740.55	92.4855	2565.57	76.3696	1740.55	112.131	2565.57	92.6522
1742.94	133.421	2567.74	116.583	1742.94	115.241	2567.74	108.783	1742.94	117.793	2567.74	118.046	1742.94	134.638	2567.74	118.972	1742.94	182.278	2567.74	92.8261	1742.94	116.37	2567.74	93.4022	1742.94	95.6232	2567.74	81.4203	1742.94	115.681	2567.74	100.888
1745.34	132.893	2569.9	122.771	1745.34	114.861	2569.9	111.808	1745.34	115.802	2569.9	124.361	1745.34	132.031	2569.9	123.629	1745.34	181.677	2569.9	96.2772	1745.34	114.741	2569.9	96.2554	1745.34	93.8043	2569.9	84.4855	1745.34	114.544	2569.9	103.981
1747.74	131.957	2572.06	122.667	1747.74	112.546	2572.06	115	1747.74	117.975	2572.06	125.241	1747.74	132.469	2572.06	125.448	1747.74	182.609	2572.06	97.8696	1747.74	113.614	2572.06	96.5054	1747.74	90.529	2572.06	85.5435	1747.74	111.763	2572.06	105.329
1750.13	131.4	2574.23	119.715	1750.13	112.519	2574.23	108.483	1750.13	117.934	2574.23	119.389	1750.13	132.877	2574.23	121.825	1750.13	183.248	2574.23	92.7228	1750.13	115.815	2574.23	93.5707	1750.13	92.6304	2574.23	82.3623	1750.13	113.569	2574.23	98.5528
1752.53	131.393	2576.39	107.903	1752.53	115.343	2576.39	98.225	1752.53	115.388	2576.39	104.861	1752.53	132.131	2576.39	107.811	1752.53	181.827	2576.39	84.9511	1752.53	116.434	2576.39	84.6033	1752.53	93.4203	2576.39	74.0797	1752.53	114.081	2576.39	90.3851
1754.92	132.443	2578.55	89.4375	1754.92	111.639	2578.55	83.425	1754.92	115.694	2578.55	90.1574	1754.92	130.254	2578.55	90.8462	1754.92	180.173	2578.55	75.9891	1754.92	113.503	2578.55	74.8696	1754.92	90.442	2578.55	65.3188	1754.92	111.938	2578.55	78.3292
1757.31	129.236	2580.71	79.6458	1757.31	113	2580.71	72.925	1757.31	115.008	2580.71	75.7222	1757.31	130.123	2580.71	80.8531	1757.31	183.256	2580.71	67.2717	1757.31	114.497	2580.71	64.9783	1757.31	93.8261	2580.71	57.4565	1757.31	112.256	2580.71	66.8944
1759.7	130.686	2582.87	68.5903	1759.7	113.056	2582.87	61.3333	1759.7	115.702	2582.87	66.7593	1759.7	132.446	2582.87	68.5874	1759.7	180.406	2582.87	59.3967	1759.7	115.413	2582.87	57.8641	1759.7	92.4565	2582.87	51.1377	1759.7	113.525	2582.87	58.6832
1762.09	131.371	2585.03	61.0347	1762.09	112.194	2585.03	55.4083	1762.09	114.545	2585.03	58.9907	1762.09	129.323	2585.03	59.1259	1762.09	179.564	2585.03	56.3315	1762.09	113.783	2585.03	52.3098	1762.09	90.0507	2585.03	46.1957	1762.09	112.181	2585.03	53.7329
1764.48	129.671	2587.19	58.0486	1764.48	110.204	2587.19	51.9667	1764.48	113.355	2587.19	53.9444	1764.48	129.908	2587.19	55.3986	1764.48	179.955	2587.19	52.587	1764.48	112.81	2587.19	49.2174	1764.48	88.8116	2587.19	42.7899	1764.48	109.8	2587.19	49.6025
1766.87	131.071	2589.35	54.9306	1766.87	113.787	2589.35	49.7833	1766.87	116.264	2589.35	49.8241	1766.87	131.631	2589.35	56.2517	1766.87	177.737	2589.35	49.4293	1766.87	114.746	2589.35	47.8967	1766.87	94.2754	2589.35	42.1739	1766.87	110.931	2589.35	48.4783
1769.26	129.6	2591.5	51.0625	1769.26	114.028	2591.5	46.8917	1769.26	112.223	2591.5	49.2963	1769.26	128.3	2591.5	48.7343	1769.26	179.383	2591.5	48.8152	1769.26	112.63	2591.5	45.8152	1769.26	90.7899	2591.5	39.8841	1769.26	112.225	2591.5	45.913
1771.65	128.014	2593.66	50.1875	1771.65	110.87	2593.66	46.2167	1771.65	113.628	2593.66	46.2315	1771.65	127.669	2593.66	47.3077	1771.65	177.88	2593.66	48.0489	1771.65	110.508	2593.66	43.4837	1771.65	87.942	2593.66	39.1159	1771.65	110.35	2593.66	44.2981
1774.04	130.493	2595.82	48.5694	1774.04	111.722	2595.82	43.825	1774.04	113.736	2595.82	45.787	1774.04	130.615	2595.82	48.993	1774.04	179.331	2595.82	46.5598	1774.04	109.778	2595.82	42.1033	1774.04	90.5072	2595.82	37.442	1774.04	111.294	2595.82	43.4969
1776.43	129.25	2597.97	47.6944	1776.43	110.954	2597.97	43.7667	1776.43	113.298	2597.97	45.1852	1776.43	128.931	2597.97	47	1776.43	178.015	2597.97	46.2663	1776.43	113.788	2597.97	42.7935	1776.43	92.4493	2597.97	38.1304	1776.43	111.888	2597.97	43.6522
1778.81	128.593	2600.13	45.3472	1778.81	110.667	2600.13	42.375	1778.81	113.388	2600.13	44.3796	1778.81	125.685	2600.13	45.1888	1778.81	178.353	2600.13	45.7337	1778.81	109.989	2600.13	41.6413	1778.81	87.9203	2600.13	36.8986	1778.81	108.156	2600.13	42.236
1781.2	127.879	2602.28	47.0417	1781.2	109.028	2602.28	41.7583	1781.2	113.86	2602.28	42.8056	1781.2	128.885	2602.28	46.2937	1781.2	177.391	2602.28	45.712	1781.2	109.64	2602.28	41.462	1781.2	89.529	2602.28	37.1087	1781.2	109.05	2602.28	40.5963
1783.58	129	2604.43	45.5903	1783.58	111.176	2604.43	40.5667	1783.58	113.083	2604.43	43.7222	1783.58	127.377	2604.43	46.5245	1783.58	176.218	2604.43	44.962	1783.58	111.593	2604.43	41.4076	1783.58	92.3768	2604.43	36.3768	1783.58	110.475	2604.43	41.9814
1785.97	126.821	2606.59	45.4444	1785.97	110.306	2606.59	41.325	1785.97	112.579	2606.59	41.713	1785.97	128.5	2606.59	42.6503	1785.97	175.075	2606.59	45.0707	1785.97	109.91	2606.59	42.1739	1785.97	86.9928	2606.59	36.3768	1785.97	110.088	2606.59	41.4969
1788.35	127.543	2608.74	44.6597	1788.35	109.046	2608.74	41.8167	1788.35	111.628	2608.74	41.6296	1788.35	126.623	2608.74	45.4965	1788.35	174.865	2608.74	46	1788.35	108.217	2608.74	40.7663	1788.35	88.6304	2608.74	36.6884	1788.35	106.306	2608.74	40.2733
1790.73	127.221	2610.89	45.0417	1790.73	107.75	2610.89	41.8167	1790.73	114.289	2610.89	42.2407	1790.73	128.338	2610.89	46.1538	1790.73	177.962	2610.89	43.9022	1790.73	111.079	2610.89	40.5272	1790.73	90.3116	2610.89	36.0942	1790.73	109.544	2610.89	41.5217
1793.12	127.186	2613.04	44.6528	1793.12	111.343	2613.04	39.8917	1793.12	112.017	2613.04	42.3796	1793.12	125.085	2613.04	43.8112	1793.12	175.105	2613.04	44.0815	1793.12	110.513	2613.04	40.962	1793.12	88.1159	2613.04	36.0652	1793.12	110.956	2613.04	40
1795.5	126.2	2615.19	44.8472	1795.5	108.657	2615.19	39.8917	1795.5	109.669	2615.19	41.1111	1795.5	124.608	2615.19	43.1538	1795.5	172.955	2615.19	44.288	1795.5	108.333	2615.19	38.8859	1795.5	86.0145	2615.19	35.6232	1795.5	108.906	2615.19	39.7391
1797.88	125.786	2617.34	43.9653	1797.88	107.315	2617.34	39.55	1797.88	110.504	2617.34	41.5741	1797.88	126.615	2617.34	45.0769	1797.88	174.398	2617.34	43.5978	1797.88	108.286	2617.34	39.2283	1797.88	88.8478	2617.34	35.8768	1797.88	107.9	2617.34	39.9627
1800.26	126.614	2619.49	44.5	1800.26	107.676	2619.49	38.8917	1800.26	112.686	2619.49	41.1759	1800.26	127.662	2619.49	43.7832	1800.26	172.06	2619.49	43.2772	1800.26	112.196	2619.49	39.0054	1800.26	90.413	2619.49	35.8333	1800.26	110.094	2619.49	39.2795
1802.64	126.386	2621.64	41.9722	1802.64	108.333	2621.64	38.5167	1802.64	110.413	2621.64	39.5093	1802.64	124.954	2621.64	38.8741	1802.64	173.211	2621.64	43.1033	1802.64	108.339	2621.64	39.038	1802.64	85.2681	2621.64	34.3696	1802.64	106.931	2621.64	39.323
1805.02	125.15	2623.79	43.1111	1805.02	107.278	2623.79	39.8833	1805.02	110.512	2623.79	38.7963	1805.02	123.531	2623.79	43.4615	1805.02	173.444	2623.79	43.5109	1805.02	107.958	2623.79	38.5489	1805.02	86.3333	2623.79	34.2681	1805.02	106.725	2623.79	38.2919
1807.39	126.714	2625.94	40.8125	1807.39	107.639	2625.94	37.875	1807.39	111	2625.94	40.2593	1807.39	128	2625.94	42.8881	1807.39	173.105	2625.94	42.2011	1807.39	109.534	2625.94	39.0707	1807.39	88.913	2625.94	33.7681	1807.39	109.05	2625.94	39.2609
1809.77	124.171	2628.08	41.8611	1809.77	108.389	2628.08	38.1083	1809.77	110.298	2628.08	41.0093	1809.77	123.423	2628.08	39.4545	1809.77	170.541	2628.08	42.2935	1809.77	109.275	2628.08	38.337	1809.77	89.5072	2628.08	35.471	1809.77	107.981	2628.08	39.3354
1812.15	124.3	2630.23	41.6528	1812.15	108.176	2630.23	38.95	1812.15	109.545	2630.23	37.9815	1812.15	123.1	2630.23	39.8811	1812.15	172.06	2630.23	42.5435	1812.15	105.968	2630.23	37.5598	1812.15	86.9203	2630.23	34.2826	1812.15	105.594	2630.23	38.0683
1814.52	125.043	2632.38	43.0347	1814.52	106.62	2632.38	37.95	1814.52	111.157	2632.38	38.713	1814.52	126.185	2632.38	41.5455	1814.52	172.226	2632.38	42.3696	1814.52	107.852	2632.38	37.6522	1814.52	87.971	2632.38	33.5652	1814.52	107.4	2632.38	36.8571
1816.9	124.886	2634.52	41.3681	1816.9	109.593	2634.52	36.6083	1816.9	109.636	2634.52	39.6574	1816.9	123.815	2634.52	40.6713	1816.9	170.278	2634.52	42.5543	1816.9	108.698	2634.52	39.2228	1816.9	87.6667	2634.52	34.4783	1816.9	108.406	2634.52	37.8447
1819.27	123.45	2636.67	40.4722	1819.27	106.954	2636.67	38.3833	1819.27	108.653	2636.67	40.4074	1819.27	123.238	2636.67	38.7133	1819.27	170.744	2636.67	42.163	1819.27	108.418	2636.67	38.6359	1819.27	84.4058	2636.67	33.3841	1819.27	106.838	2636.67	38.6273
1821.64	123.671	2638.81	41.6875	1821.64	105.639	2638.81	37.9833	1821.64	109.157	2638.81	38.8426	1821.64	123.254	2638.81	41.2587	1821.64	171.549	2638.81	42.1304	1821.64	105.492	2638.81	37.1957	1821.64	85.5	2638.81	33.2174	1821.64	105.162	2638.81	37.4286
1824.02	124.529	2640.95	40.7292	1824.02	107.796	2640.95	36.7333	1824.02	109.364	2640.95	38.8796	1824.02	123.8	2640.95	40.1958	1824.02	172.135	2640.95	41.6413	1824.02	107.593	2640.95	39.1413	1824.02	90.1232	2640.95	32.3116	1824.02	108.537	2640.95	38.0435
1826.39	123.086	2643.1	39.5694	1826.39	106.352	2643.1	34.9	1826.39	109.562	2643.1	38.6852	1826.39	121.592	2643.1	38.6993	1826.39	171.481	2643.1	40.4076	1826.39	106.794	2643.1	36.337	1826.39	84.3913	2643.1	35.2609	1826.39	106.681	2643.1	37.3665
1828.76	124.693	2645.24	40.9375	1828.76	106.676	2645.24	37.775	1828.76	108.149	2645.24	37.213	1828.76	121.685	2645.24	39.3497	1828.76	171.083	2645.24	41.1087	1828.76	105.413	2645.24	36.2717	1828.76	84.5	2645.24	33.413	1828.76	104.775	2645.24	37.2547
1831.13	122.557	2647.38	42.5	1831.13	105.583	2647.38	36.9083	1831.13	109.678	2647.38	37.4722	1831.13	124.931	2647.38	41.7343	1831.13	170.82	2647.38	40.5978	1831.13	106.397	2647.38	36.538	1831.13	88.7609	2647.38	32.2754	1831.13	106.606	2647.38	36.6273
1833.5	123.671	2649.52	39.8264	1833.5	107.815	2649.52	36.2917	1833.5	106.339	2649.52	37.9722	1833.5	123.069	2649.52	39.014	1833.5	170.278	2649.52	41.4348	1833.5	107.709	2649.52	36.837	1833.5	87.413	2649.52	32.5435	1833.5	107.475	2649.52	38.3913
1835.87	121.407	2651.66	40.0486	1835.87	104.389	2651.66	35.9917	1835.87	107.397	2651.66	36.3519	1835.87	120.346	2651.66	39.1608	1835.87	168.82	2651.66	40.7935	1835.87	105.667	2651.66	37.2174	1835.87	82.3188	2651.66	33.2826	1835.87	104.612	2651.66	36.6708
1838.24	122.364	2653.8	40.5972	1838.24	104.472	2653.8	37.7583	1838.24	106.818	2653.8	36.4167	1838.24	120.8	2653.8	40.2517	1838.24	169.444	2653.8	39.5	1838.24	104.106	2653.8	36.8315	1838.24	87.1087	2653.8	32.6232	1838.24	104.2	2653.8	35.4161
1840.61	121.879	2655.94	40.9444	1840.61	105.861	2655.94	36.8917	1840.61	108.207	2655.94	39.0833	1840.61	121.277	2655.94	39.007	1840.61	168.414	2655.94	40.7772	1840.61	107.698	2655.94	37.2174	1840.61	87.1812	2655.94	33.4058	1840.61	107.388	2655.94	36.8075
1842.98	121.514	2658.08	39.4306	1842.98	104.491	2658.08	35.6667	1842.98	106.81	2658.08	37.7963	1842.98	119.623	2658.08	38.4196	1842.98	168.992	2658.08	41.7935	1842.98	105.635	2658.08	36.9293	1842.98	82.7754	2658.08	33.6884	1842.98	103.931	2658.08	36.5652
1845.34	121.536	2660.22	40.5972	1845.34	104.398	2660.22	37.15	1845.34	106.512	2660.22	35.8333	1845.34	121.738	2660.22	39.6434	1845.34	169.398	2660.22	39.7228	1845.34	103.481	2660.22	35.8207	1845.34	82.413	2660.22	32.1522	1845.34	102.969	2660.22	35.4845
1847.71	122.079	2662.35	40.2986	1847.71	105.667	2662.35	36.0083	1847.71	106.959	2662.35	38.3611	1847.71	121.338	2662.35	40.2168	1847.71	168.94	2662.35	38.8207	1847.71	106.349	2662.35	36.6739	1847.71	87.9783	2662.35	32.4855	1847.71	106.231	2662.35	37.3106
1850.07	120.271	2664.49	38.7222	1850.07	106.269	2664.49	34.475	1850.07	106.818	2664.49	37.6389	1850.07	120.862	2664.49	38.1329	1850.07	168.459	2664.49	40.4511	1850.07	104.64	2664.49	36.3261	1850.07	85.6739	2664.49	32.2391	1850.07	106.638	2664.49	37.2422
1852.44	121.236	2666.63	40.3958	1852.44	102.704	2666.63	35.325	1852.44	106.256	2666.63	36.1759	1852.44	119.631	2666.63	39.3776	1852.44	168.85	2666.63	40.288	1852.44	104.18	2666.63	35.0489	1852.44	82.1739	2666.63	33.4203	1852.44	103.213	2666.63	36.9689
1854.8	121.629	2668.76	39.8958	1854.8	104.843	2668.76	37.15	1854.8	105.273	2668.76	36.6296	1854.8	121.577	2668.76	40.6923	1854.8	168.647	2668.76	39.8696	1854.8	104.921	2668.76	35.0598	1854.8	86.029	2668.76	32.7101	1854.8	104.494	2668.76	35.7019
1857.16	121.643	2670.9	39.6736	1857.16	104.778	2670.9	36.2583	1857.16	106.983	2670.9	38.2037	1857.16	121.831	2670.9	39.5664	1857.16	169.068	2670.9	40.9783	1857.16	105.693	2670.9	37.1196	1857.16	86.0652	2670.9	32.6087	1857.16	104.756	2670.9	36.9441
1859.53	119.136	2673.03	37.6042	1859.53	102.778	2673.03	35.8833	1859.53	104.711	2673.03	36.1481	1859.53	119.062	2673.03	38.2517	1859.53	166.376	2673.03	40.5489	1859.53	102.952	2673.03	35.9946	1859.53	80.3043	2673.03	32.1667	1859.53	103.106	2673.03	35.7019
1861.89	118.971	2675.17	39.4028	1861.89	103.472	2675.17	36.9667	1861.89	106.554	2675.17	36.1019	1861.89	121.031	2675.17	41.1189	1861.89	168.519	2675.17	40.2772	1861.89	103.804	2675.17	35.1522	1861.89	84.1957	2675.17	32.1957	1861.89	102.375	2675.17	35.6149
1864.25	121.1	2677.3	38.2847	1864.25	105.083	2677.3	34.975	1864.25	106.694	2677.3	37.463	1864.25	122.269	2677.3	39.8531	1864.25	166.887	2677.3	40.212	1864.25	105.095	2677.3	36.9511	1864.25	86.3188	2677.3	33.942	1864.25	104.375	2677.3	36.9689
1866.61	119.464	2679.43	38.2292	1866.61	104.602	2679.43	34.5083	1866.61	106.901	2679.43	36.3056	1866.61	120.015	2679.43	36.8462	1866.61	166.94	2679.43	40.0326	1866.61	103.243	2679.43	35.1576	1866.61	83.1594	2679.43	31.2101	1866.61	103.662	2679.43	35.441
1868.97	120.393	2681.56	39.375	1868.97	102.62	2681.56	35.8917	1868.97	106.273	2681.56	35.8981	1868.97	119.785	2681.56	38.8322	1868.97	165.654	2681.56	40.3098	1868.97	102.302	2681.56	35.0272	1868.97	81.9638	2681.56	32.0145	1868.97	99.225	2681.56	35.5901
1871.33	120.314	2683.69	39.9792	1871.33	102.657	2683.69	36.375	1871.33	106.752	2683.69	37.9722	1871.33	120.177	2683.69	40.4685	1871.33	167.038	2683.69	39.6739	1871.33	105.132	2683.69	35.6685	1871.33	84.6667	2683.69	31.7464	1871.33	104.175	2683.69	34.8385
1873.69	119.25	2685.83	37.7292	1873.69	102.685	2685.83	34.8667	1873.69	103.942	2685.83	38.2685	1873.69	119.015	2685.83	37.8112	1873.69	167.654	2685.83	39.8804	1873.69	102.778	2685.83	37.2935	1873.69	83.8261	2685.83	32.3261	1873.69	104.487	2685.83	36.4969
1876.04	119.429	2687.96	38.1528	1876.04	101.713	2687.96	34.6083	1876.04	103.967	2687.96	36.1481	1876.04	118.569	2687.96	38.5524	1876.04	164.504	2687.96	40.4239	1876.04	102.619	2687.96	35.4837	1876.04	79.8261	2687.96	32.4275	1876.04	100.8	2687.96	36.1925
1878.4	117.121	2690.09	38.8056	1878.4	101.324	2690.09	37.1083	1878.4	104.587	2690.09	35.5556	1878.4	119.262	2690.09	39.3636	1878.4	167.414	2690.09	39.6196	1878.4	102.296	2690.09	35.5978	1878.4	84.4058	2690.09	31.2464	1878.4	102.444	2690.09	34.9689
1880.76	119.407	2692.21	38.1944	1880.76	100.556	2692.21	35.15	1880.76	104.529	2692.21	37.963	1880.76	119.015	2692.21	39.2028	1880.76	166.647	2692.21	40.0652	1880.76	104.466	2692.21	35.75	1880.76	84.9058	2692.21	31.7754	1880.76	104.112	2692.21	36
1883.11	120.1	2694.34	37.3125	1883.11	103.157	2694.34	36.475	1883.11	103.025	2694.34	37.1944	1883.11	117.892	2694.34	36.8252	1883.11	165.835	2694.34	39.3696	1883.11	101.656	2694.34	34.5924	1883.11	81.3913	2694.34	32.413	1883.11	101.706	2694.34	35.7205
1885.47	119.071	2696.47	39.1528	1885.47	100.667	2696.47	36.3167	1885.47	104.05	2696.47	35.213	1885.47	119.054	2696.47	39.2238	1885.47	165.301	2696.47	39.462	1885.47	101.259	2696.47	35.4402	1885.47	82.6377	2696.47	32.0652	1885.47	99.8187	2696.47	33.8137
1887.82	119.393	2698.6	39.0764	1887.82	103.398	2698.6	34.4833	1887.82	104.686	2698.6	36.713	1887.82	119.646	2698.6	39.6434	1887.82	166.023	2698.6	39.3587	1887.82	102.386	2698.6	36.625	1887.82	84.5507	2698.6	31.8333	1887.82	103.588	2698.6	35.1304
1890.17	117.543	2700.72	38.7292	1890.17	101.528	2700.72	35.8417	1890.17	103.273	2700.72	37.0833	1890.17	118.1	2700.72	36.1608	1890.17	166.023	2700.72	38.9239	1890.17	102.884	2700.72	37.2772	1890.17	82.7464	2700.72	32.3043	1890.17	101.781	2700.72	36.4534
1892.53	116.364	2702.85	38.0417	1892.53	100.648	2702.85	34.925	1892.53	103.19	2702.85	34.9815	1892.53	116.162	2702.85	37.021	1892.53	164.068	2702.85	39.5761	1892.53	100.212	2702.85	34.5978	1892.53	79.0362	2702.85	30.7754	1892.53	100.181	2702.85	34.3602
1894.88	117.843	2704.98	39.9722	1894.88	100.917	2704.98	35.8917	1894.88	105.661	2704.98	35.3704	1894.88	118.923	2704.98	39.5524	1894.88	164.368	2704.98	38.6413	1894.88	101.72	2704.98	35.2826	1894.88	83.7246	2704.98	31.7899	1894.88	100.781	2704.98	36.2795
1897.23	118.521	2707.1	37.4583	1897.23	101.269	2707.1	33.325	1897.23	103.091	2707.1	35.1389	1897.23	117.431	2707.1	37.2587	1897.23	164.474	2707.1	39.5272	1897.23	103.757	2707.1	36.3315	1897.23	83.5362	2707.1	29.3261	1897.23	102.162	2707.1	36.6398
1899.58	116.286	2709.22	38.4444	1899.58	99.9444	2709.22	35.6667	1899.58	102.19	2709.22	35.4907	1899.58	116.723	2709.22	37.6853	1899.58	163.985	2709.22	39.1141	1899.58	100.868	2709.22	35	1899.58	80.4348	2709.22	33.442	1899.58	99.975	2709.22	34.5466
1901.93	116.043	2711.35	38.8542	1901.93	99.6759	2711.35	34.7833	1901.93	103.645	2711.35	34.8611	1901.93	118.262	2711.35	39.035	1901.93	162.098	2711.35	39.8152	1901.93	100.222	2711.35	34.7663	1901.93	80.7826	2711.35	31.1884	1901.93	99.1312	2711.35	34.2236
1904.28	117.543	2713.47	38.5625	1904.28	102.093	2713.47	33.9833	1904.28	102.116	2713.47	37.2963	1904.28	117.269	2713.47	38.8601	1904.28	163.293	2713.47	39.0163	1904.28	102.307	2713.47	34.5054	1904.28	83.6449	2713.47	30.8261	1904.28	103.013	2713.47	35.4534
1906.63	115.407	2715.59	35.7847	1906.63	99.3796	2715.59	34.525	1906.63	102.165	2715.59	34.0463	1906.63	115.8	2715.59	35.0629	1906.63	164.03	2715.59	39.9565	1906.63	100.714	2715.59	34.8696	1906.63	78.2101	2715.59	33.0362	1906.63	99.4938	2715.59	35.5342
1908.97	114.843	2717.71	37.6597	1908.97	97.0833	2717.71	36.45	1908.97	102.231	2717.71	34.9167	1908.97	114.831	2717.71	38.5944	1908.97	162.346	2717.71	39.2663	1908.97	100.228	2717.71	34.8098	1908.97	80.2609	2717.71	32.2391	1908.97	100.156	2717.71	34.4783
1911.32	116.129	2719.84	37.3889	1911.32	100.63	2719.84	34.6583	1911.32	103.413	2719.84	35.75	1911.32	118.154	2719.84	38.3357	1911.32	164.045	2719.84	38.8587	1911.32	100.825	2719.84	35.8587	1911.32	84.4275	2719.84	31.7029	1911.32	100.6	2719.84	35.677
1913.67	115.843	2721.96	37.4931	1913.67	100.611	2721.96	32.2083	1913.67	100.669	2721.96	35.8704	1913.67	114.362	2721.96	36.3566	1913.67	162.677	2721.96	39.5815	1913.67	101.767	2721.96	35.288	1913.67	80.587	2721.96	31.3406	1913.67	100.056	2721.96	35.4161
1916.01	115.064	2724.08	37.6806	1916.01	99.1389	2724.08	33.8833	1916.01	100.157	2724.08	33.5185	1916.01	113.869	2724.08	37.014	1916.01	161.737	2724.08	37.9783	1916.01	98.8942	2724.08	35.6957	1916.01	78.5725	2724.08	30.8768	1916.01	97.4125	2724.08	35.4658
1918.36	115.936	2726.2	39.2847	1918.36	99.8611	2726.2	35.1917	1918.36	101.215	2726.2	34.287	1918.36	116.769	2726.2	38.4615	1918.36	163.053	2726.2	37.3967	1918.36	100.317	2726.2	35.0489	1918.36	83.2101	2726.2	31.5725	1918.36	98.5	2726.2	34.5466
1920.7	115.9	2728.31	38.7917	1920.7	99.9167	2728.31	34.0833	1920.7	102.025	2728.31	35.7593	1920.7	116.315	2728.31	36.7483	1920.7	163.97	2728.31	38.1522	1920.7	102.64	2728.31	34.5163	1920.7	81.7536	2728.31	31.529	1920.7	100.456	2728.31	37.0745
1923.05	114.279	2730.43	38.2292	1923.05	98.787	2730.43	34.3583	1923.05	102.05	2730.43	35.6389	1923.05	116.038	2730.43	35.6014	1923.05	161.902	2730.43	39.6957	1923.05	99.9048	2730.43	35.5652	1923.05	79.1232	2730.43	32.5942	1923.05	97.5187	2730.43	35.7267
1925.39	114.464	2732.55	39.7569	1925.39	97.5093	2732.55	35.9	1925.39	101.421	2732.55	33.0093	1925.39	115.577	2732.55	38.3007	1925.39	161.301	2732.55	38.7174	1925.39	99.0899	2732.55	35.1467	1925.39	80.2029	2732.55	32.6667	1925.39	98.1	2732.55	35.528
1927.73	114.179	2734.67	38.8958	1927.73	99.0741	2734.67	36.7417	1927.73	102.521	2734.67	36.1944	1927.73	118.862	2734.67	38.9091	1927.73	161.444	2734.67	39.7772	1927.73	100.286	2734.67	35.1467	1927.73	82.8841	2734.67	31.4203	1927.73	100.694	2734.67	35.7516
1930.07	116.279	2736.78	37.8819	1930.07	100.019	2736.78	34.0917	1930.07	100.289	2736.78	36.4167	1930.07	113.354	2736.78	37.4965	1930.07	162.271	2736.78	39.7826	1930.07	100.921	2736.78	34.7446	1930.07	78.6014	2736.78	32.087	1930.07	98.3438	2736.78	35.9627
1932.41	114.264	2738.9	39.0694	1932.41	97.1944	2738.9	35.1833	1932.41	101.198	2738.9	36.2407	1932.41	114.931	2738.9	37.2867	1932.41	161.94	2738.9	40.0489	1932.41	97.3016	2738.9	35.3207	1932.41	76.971	2738.9	32.5797	1932.41	96.9188	2738.9	34.9565
1934.75	114.329	2741.01	39.5903	1934.75	98.5741	2741.01	35.9583	1934.75	102.273	2741.01	36.5093	1934.75	116.562	2741.01	39.4406	1934.75	159.677	2741.01	39.2011	1934.75	99.6825	2741.01	34.7772	1934.75	81.2681	2741.01	31.3478	1934.75	97.975	2741.01	35.3665
1937.09	113.064	2743.13	37.8958	1937.09	99.537	2743.13	35.9	1937.09	100.091	2743.13	35.787	1937.09	112.692	2743.13	37.2657	1937.09	159.466	2743.13	39.6902	1937.09	99.164	2743.13	35.5217	1937.09	79.9928	2743.13	31.5217	1937.09	99.8937	2743.13	36.8137
1939.43	113.714	2745.24	38.2639	1939.43	96.1019	2745.24	35.1167	1939.43	99.6033	2745.24	33.5278	1939.43	111.992	2745.24	35.7552	1939.43	158.271	2745.24	39.4511	1939.43	98.2275	2745.24	35.8641	1939.43	76.8116	2745.24	31.8406	1939.43	96.0812	2745.24	34.472
1941.77	113.943	2747.36	39.1528	1941.77	96.3611	2747.36	36.5083	1941.77	100.231	2747.36	35.4815	1941.77	115.408	2747.36	40.049	1941.77	159.586	2747.36	39.5435	1941.77	97.6455	2747.36	34.7609	1941.77	80.1739	2747.36	31.3333	1941.77	97.5312	2747.36	35.2857
1944.11	113.8	2749.47	38.9028	1944.11	96.8519	2749.47	34.3583	1944.11	99.7603	2749.47	35.5	1944.11	114.677	2749.47	37.951	1944.11	159.549	2749.47	39.125	1944.11	99.7513	2749.47	35.8533	1944.11	80.3551	2749.47	30.2754	1944.11	98.5812	2749.47	36.528
1946.44	112.357	2751.58	37.3194	1946.44	98.2407	2751.58	34.9833	1946.44	97.7438	2751.58	35.3981	1946.44	111.546	2751.58	36.3497	1946.44	157.737	2751.58	39.4457	1946.44	96.9577	2751.58	35.6522	1946.44	78.3478	2751.58	32.2246	1946.44	96.6375	2751.58	35.3727
1948.78	113.243	2753.69	38.7569	1948.78	95.2037	2753.69	35.825	1948.78	97.2645	2753.69	33.6944	1948.78	110.4	2753.69	38.6294	1948.78	158.165	2753.69	39.0163	1948.78	96.4762	2753.69	35.663	1948.78	75.9565	2753.69	32.2391	1948.78	94.9062	2753.69	34.6211
1951.12	112.936	2755.8	37.9167	1951.12	97.0556	2755.8	35.3083	1951.12	99.3388	2755.8	36.6852	1951.12	114.3	2755.8	39.6434	1951.12	158.519	2755.8	36.8804	1951.12	98.1587	2755.8	36.2391	1951.12	80.3333	2755.8	31.9928	1951.12	97.4	2755.8	34.9876
1953.45	112.571	2757.91	37.7153	1953.45	95.963	2757.91	33.675	1953.45	98.2893	2757.91	36.2963	1953.45	112.169	2757.91	36.4266	1953.45	157.774	2757.91	38.9674	1953.45	98.1799	2757.91	36.0815	1953.45	78.5652	2757.91	31.3623	1953.45	97.9437	2757.91	35.8696
1955.78	110.829	2760.02	38.2917	1955.78	94.6204	2760.02	36.575	1955.78	96.7107	2760.02	34.75	1955.78	110.5	2760.02	37.7552	1955.78	156.211	2760.02	39.7174	1955.78	96.1587	2760.02	34.9565	1955.78	75.7536	2760.02	32.7536	1955.78	94.6625	2760.02	34.0435
1958.12	111.957	2762.13	39.0139	1958.12	93.9352	2762.13	35.3083	1958.12	98.3471	2762.13	34.9815	1958.12	114.608	2762.13	39.3007	1958.12	157.451	2762.13	38.2663	1958.12	95.9365	2762.13	35.3859	1958.12	79.1522	2762.13	31.7174	1958.12	95.9188	2762.13	35.2919
1960.45	112.2	2764.24	38.7431	1960.45	95.0556	2764.24	33.8333	1960.45	97.9504	2764.24	36.3889	1960.45	111.969	2764.24	39.0699	1960.45	156.489	2764.24	38.8315	1960.45	98.2063	2764.24	36.4402	1960.45	80.0435	2764.24	32.3478	1960.45	98.75	2764.24	36.677
1962.78	110.314	2766.35	38.5	1962.78	95.7315	2766.35	34.6833	1962.78	97.6364	2766.35	35.537	1962.78	110.254	2766.35	36.5035	1962.78	156.699	2766.35	40.5217	1962.78	96.3651	2766.35	34.4891	1962.78	76.7246	2766.35	32.4928	1962.78	95.2375	2766.35	36.236
1965.11	111.429	2768.46	39.9792	1965.11	94.1296	2768.46	36.7417	1965.11	99.0496	2768.46	34.6944	1965.11	111.492	2768.46	39.972	1965.11	156.534	2768.46	40	1965.11	95.418	2768.46	35.5652	1965.11	76.2174	2768.46	32.2464	1965.11	95.7188	2768.46	35.0621
1967.44	110.4	2770.57	39.5347	1967.44	95.6574	2770.57	35.6333	1967.44	99.1157	2770.57	35.5463	1967.44	112.931	2770.57	38.3916	1967.44	154.481	2770.57	39.8859	1967.44	97.7143	2770.57	36.5109	1967.44	79.3333	2770.57	32.413	1967.44	97.2	2770.57	36.3727
1969.77	110.264	2772.67	37.9514	1969.77	94.6944	2772.67	35.9167	1969.77	96.4793	2772.67	36.7593	1969.77	109.762	2772.67	37.007	1969.77	156.496	2772.67	39.2554	1969.77	97.5397	2772.67	35.6087	1969.77	76.2246	2772.67	32.2899	1969.77	97.0375	2772.67	36.4969
1972.1	110.243	2774.78	39.8472	1972.1	94.4352	2774.78	35	1972.1	97.1983	2774.78	35.4074	1972.1	111.723	2774.78	38.6923	1972.1	156.158	2774.78	39.4402	1972.1	95.2804	2774.78	34.6576	1972.1	74.7029	2774.78	31.7029	1972.1	94.9875	2774.78	36.0994
1974.43	110.879	2776.88	40.3611	1974.43	94.8981	2776.88	35.8583	1974.43	97.2397	2776.88	37.9352	1974.43	111.692	2776.88	41.0839	1974.43	155.128	2776.88	39.5109	1974.43	96.1058	2776.88	36.9891	1974.43	77.6159	2776.88	32	1974.43	95.8375	2776.88	37.4783
1976.76	109.9	2778.99	38.8542	1976.76	95.7778	2778.99	35.5083	1976.76	96.0413	2778.99	36.4444	1976.76	110.731	2778.99	38.4825	1976.76	155.985	2778.99	39.6739	1976.76	97.328	2778.99	36.8967	1976.76	76.8261	2778.99	32.0652	1976.76	95.0125	2778.99	36.2733
1979.09	109.429	2781.09	37.4722	1979.09	94.9444	2781.09	36.7917	1979.09	97.0992	2781.09	36.3056	1979.09	108.715	2781.09	38.7552	1979.09	154.737	2781.09	41.7065	1979.09	94.672	2781.09	35.6033	1979.09	75.1957	2781.09	33.0507	1979.09	93.1312	2781.09	35.6646
1981.41	108.35	2783.19	42.0069	1981.41	93.0926	2783.19	36.7667	1981.41	96.2066	2783.19	37.9722	1981.41	111.223	2783.19	41.1818	1981.41	156.947	2783.19	39.2011	1981.41	94.418	2783.19	36.212	1981.41	76.9928	2783.19	32.5797	1981.41	94.2062	2783.19	35.6584
1983.74	110.343	2785.3	40.2431	1983.74	95	2785.3	35.0667	1983.74	98.3388	2785.3	37.7315	1983.74	112.423	2785.3	38.8881	1983.74	155.699	2785.3	38.2772	1983.74	96.1958	2785.3	35.962	1983.74	80.5507	2785.3	32.6304	1983.74	98.0938	2785.3	36.2857
1986.06	110.329	2787.4	38.3958	1986.06	93.6389	2787.4	36	1986.06	94.562	2787.4	36.2778	1986.06	108.154	2787.4	36.965	1986.06	154.609	2787.4	40.6467	1986.06	94.7937	2787.4	36.8696	1986.06	74.0145	2787.4	32.9493	1986.06	93.2188	2787.4	36.5714
1988.39	109.136	2789.5	39.0556	1988.39	92.8889	2789.5	35.8083	1988.39	95.3554	2789.5	35.787	1988.39	107.638	2789.5	39.8881	1988.39	155.105	2789.5	39.5435	1988.39	94.8201	2789.5	34.9728	1988.39	74.3768	2789.5	31.8116	1988.39	93.8812	2789.5	35.3168
1990.71	108.9	2791.6	40.6111	1990.71	94.6759	2791.6	36.1	1990.71	95.4132	2791.6	36.0556	1990.71	110.246	2791.6	39.8462	1990.71	155.895	2791.6	38.6902	1990.71	95.5185	2791.6	35.7989	1990.71	77.413	2791.6	32.7246	1990.71	95.95	2791.6	36.7329
1993.04	108.971	2793.7	39.0139	1993.04	93.4074	2793.7	34.2667	1993.04	96.8843	2793.7	37.1574	1993.04	108.262	2793.7	37.5944	1993.04	155.444	2793.7	40.875	1993.04	95.4339	2793.7	35.7337	1993.04	76.4783	2793.7	32.3116	1993.04	95.1437	2793.7	35.5963
1995.36	109.364	2795.8	38.1944	1995.36	92.1389	2795.8	37.075	1995.36	96.562	2795.8	34.7593	1995.36	109.754	2795.8	39.5734	1995.36	154.444	2795.8	40.2337	1995.36	93.381	2795.8	34.4674	1995.36	73.3551	2795.8	32.3406	1995.36	93.8375	2795.8	36.3665
1997.68	109.143	2797.9	40.6944	1997.68	93.6667	2797.9	36.975	1997.68	96.6942	2797.9	36.7407	1997.68	110.554	2797.9	40.5245	1997.68	152.947	2797.9	39.6576	1997.68	95.037	2797.9	36.3261	1997.68	77.4783	2797.9	33.1304	1997.68	94.4188	2797.9	37.1118
2000	110.093	2800	39.6806	2000	94.5556	2800	36.6833	2000	96.314	2800	36.7778	2000	111.862	2800	38.6294	2000	155.226	2800	39.8261	2000	94.9683	2800	36.1522	2000	77.6232	2800	32.558	2000	95.9062	2800	36.1677
2002.32	109.5	2802.1	38.4722	2002.32	93.8148	2802.1	36.6917	2002.32	96.4793	2802.1	37.0833	2002.32	107.746	2802.1	37.4266	2002.32	153.451	2802.1	40	2002.32	93.4127	2802.1	35.8913	2002.32	75.1014	2802.1	32.8188	2002.32	94.2062	2802.1	36.5714
2004.64	108.929	2804.2	39.6181	2004.64	93.0463	2804.2	36.9667	2004.64	95.8843	2804.2	36.4907	2004.64	109.015	2804.2	39.8741	2004.64	154.06	2804.2	40.8043	2004.64	95.0317	2804.2	36.3207	2004.64	76.6014	2804.2	33.2899	2004.64	93.4562	2804.2	35.8882
2006.96	109.664	2806.29	40.2708	2006.96	93.2778	2806.29	37.2333	2006.96	96.0909	2806.29	37.7407	2006.96	111.108	2806.29	38.5455	2006.96	154.526	2806.29	39.2554	2006.96	95.7249	2806.29	36.3587	2006.96	78.4638	2806.29	32.8696	2006.96	94.9062	2806.29	37.0745
2009.28	108.493	2808.39	38.9167	2009.28	93.3704	2808.39	35.525	2009.28	96.7769	2808.39	35.9167	2009.28	107.215	2808.39	37.2028	2009.28	153.504	2808.39	41.1739	2009.28	94.0582	2808.39	36.4239	2009.28	75.0217	2808.39	31.7971	2009.28	92.5312	2808.39	36.9689
2011.59	108.136	2810.48	40.6736	2011.59	91.8056	2810.48	37.525	2011.59	94.9256	2810.48	36.463	2011.59	107.946	2810.48	39.6573	2011.59	153.805	2810.48	40.4783	2011.59	93.4339	2810.48	35.8859	2011.59	74.2971	2810.48	33.4348	2011.59	91.7	2810.48	35.9627
2013.91	109.229	2812.58	40.9514	2013.91	93.8148	2812.58	36.35	2013.91	95.1983	2812.58	38.0741	2013.91	110.046	2812.58	41.1748	2013.91	152.647	2812.58	40.5163	2013.91	94.1164	2812.58	37.3207	2013.91	78.5435	2812.58	33.1884	2013.91	95.525	2812.58	37.1988
2016.23	108.543	2814.67	39.0903	2016.23	94.2407	2814.67	37.5333	2016.23	95.2479	2814.67	37.8981	2016.23	109.308	2814.67	38.5524	2016.23	153.985	2814.67	41.8261	2016.23	94.7989	2814.67	37.3424	2016.23	76.7754	2814.67	33.1377	2016.23	94.625	2814.67	38.4161
2018.54	107.093	2816.77	39.9861	2018.54	91.75	2816.77	38.6833	2018.54	95.1653	2816.77	35.9074	2018.54	105.546	2816.77	38.958	2018.54	152.105	2816.77	42.0489	2018.54	92.4392	2816.77	37.0543	2018.54	71.8913	2816.77	33.4783	2018.54	90.4875	2816.77	36.882
2020.86	108.8	2818.86	42.2431	2020.86	92.6574	2818.86	39.45	2020.86	95.2149	2818.86	37.8333	2020.86	108.269	2818.86	42.049	2020.86	152.947	2818.86	40.125	2020.86	92.8307	2818.86	37.1739	2020.86	76.3188	2818.86	33.3043	2020.86	92.4688	2818.86	37.323
2023.17	108.014	2820.95	42.4514	2023.17	94.25	2820.95	37.9417	2023.17	93.8017	2820.95	39.9444	2023.17	108.538	2820.95	39.7972	2023.17	150.301	2820.95	40.3478	2023.17	93.6508	2820.95	37.0272	2023.17	76.9275	2820.95	34.8986	2023.17	94.4562	2820.95	38.8758
2025.49	105.921	2823.05	40.1389	2025.49	91.3611	2823.05	36.8833	2025.49	95.0331	2823.05	38.2685	2025.49	107.215	2823.05	38.5245	2025.49	152.962	2823.05	41.8207	2025.49	91.037	2823.05	37.5435	2025.49	73.7319	2823.05	34.1957	2025.49	92.4062	2823.05	38.1118
2027.8	107.15	2825.14	41.7153	2027.8	90.8889	2825.14	39.4667	2027.8	94.8595	2825.14	38.8148	2027.8	107.323	2825.14	40.9161	2027.8	152.203	2825.14	42.5598	2027.8	91.8201	2825.14	37.3152	2027.8	73.0507	2825.14	34.7681	2027.8	91.3812	2825.14	37.9938
2030.11	108.421	2827.23	42.9861	2030.11	92.2037	2827.23	38.15	2030.11	95.7934	2827.23	39.6481	2030.11	109.223	2827.23	43.9021	2030.11	151.925	2827.23	41.1848	2030.11	95.127	2827.23	38.5435	2030.11	76.3333	2827.23	34.3623	2030.11	93.825	2827.23	39.6025
2032.42	107.057	2829.32	42.9583	2032.42	91.8333	2829.32	39.55	2032.42	94.2479	2829.32	39.5833	2032.42	106.785	2829.32	40.7343	2032.42	152.917	2829.32	43.4402	2032.42	94.2751	2829.32	39.3913	2032.42	75.4203	2829.32	33.9565	2032.42	92.5375	2829.32	39.7764
2034.73	106.557	2831.41	43.1181	2034.73	91.4074	2831.41	41.0333	2034.73	93.7107	2831.41	38.8796	2034.73	106.346	2831.41	42.6713	2034.73	151.233	2831.41	44.3424	2034.73	92.7831	2831.41	40.6522	2034.73	72.1812	2831.41	35.1812	2034.73	89.75	2831.41	40.0559
2037.04	107.564	2833.5	45.6944	2037.04	90.8333	2833.5	41.825	2037.04	94.8182	2833.5	41.6019	2037.04	107.254	2833.5	45.5944	2037.04	150.925	2833.5	44.1304	2037.04	92.2169	2833.5	40.25	2037.04	75.3333	2833.5	37.471	2037.04	93.0312	2833.5	41.528
2039.35	107.779	2835.59	45.7361	2039.35	93.4352	2835.59	41.7167	2039.35	93.876	2835.59	43.8981	2039.35	107.338	2835.59	44.1538	2039.35	152.241	2835.59	45.3533	2039.35	92.2381	2835.59	42.337	2039.35	76.5	2835.59	39.5362	2039.35	93.9125	2835.59	43.1863
2041.66	107.043	2837.68	45.9444	2041.66	91.6019	2837.68	43.8833	2041.66	92.9669	2837.68	44.4444	2041.66	105.177	2837.68	47.2727	2041.66	150.18	2837.68	47.9402	2041.66	92.746	2837.68	41.9891	2041.66	71.0435	2837.68	40.6014	2041.66	90.2062	2837.68	44.7826
2043.97	105.043	2839.76	49.5417	2043.97	91.2222	2839.76	45.9167	2043.97	93.5124	2839.76	45.5278	2043.97	106.846	2839.76	50.1329	2043.97	150.421	2839.76	47.9837	2043.97	91.7196	2839.76	45.3533	2043.97	74.4275	2839.76	41.3768	2043.97	90.65	2839.76	44.9565
2046.28	107.214	2841.85	50.3125	2046.28	90.1667	2841.85	44.3083	2046.28	93.3802	2841.85	48.9352	2046.28	107.092	2841.85	49.4336	2046.28	150.12	2841.85	47.8641	2046.28	93.7249	2841.85	46.3533	2046.28	75.9565	2841.85	41.7536	2046.28	93.7625	2841.85	47.2919
2048.58	105.943	2843.94	50.0556	2048.58	91.1944	2843.94	47.6583	2048.58	92.4545	2843.94	50.2593	2048.58	104.077	2843.94	49.3636	2048.58	151.504	2843.94	49.8641	2048.58	91.164	2843.94	47.0761	2048.58	73.9493	2843.94	43.8623	2048.58	91.9813	2843.94	48.8199
2050.89	104.193	2846.02	51.3472	2050.89	90.1574	2846.02	51.0083	2050.89	90.6281	2846.02	49.8889	2050.89	104.108	2846.02	52.6993	2050.89	151.594	2846.02	51.3641	2050.89	90.5556	2846.02	48.125	2050.89	72.9783	2846.02	44.2826	2050.89	90.425	2846.02	46.559
2053.2	107.264	2848.11	52.9931	2053.2	91.4444	2848.11	48.7417	2053.2	93.0826	2848.11	49.5556	2053.2	106.931	2848.11	53.1329	2053.2	151.421	2848.11	50.4293	2053.2	92.7302	2848.11	48.4402	2053.2	76.529	2848.11	45.1522	2053.2	92.85	2848.11	49.7888
2055.5	105.314	2850.19	51.2569	2055.5	91.4167	2850.19	48.25	2055.5	93.2562	2850.19	48.7593	2055.5	104.708	2850.19	49.3776	2055.5	150.233	2850.19	51.2228	2055.5	91.6931	2850.19	47.8587	2055.5	74.2971	2850.19	43.4855	2055.5	90.75	2850.19	48.7764
2057.8	105.829	2852.28	50.9167	2057.8	89.8333	2852.28	47.625	2057.8	92.8347	2852.28	46.3611	2057.8	104.046	2852.28	49.8182	2057.8	149.135	2852.28	51.4565	2057.8	89.418	2852.28	46.038	2057.8	72.5507	2852.28	43.3188	2057.8	90.1875	2852.28	46.1677
2060.11	103.614	2854.36	49.0486	2060.11	89.1296	2854.36	47.175	2060.11	93.4298	2854.36	47.2963	2060.11	105.608	2854.36	50.2168	2060.11	148.872	2854.36	47.8696	2060.11	90.9206	2854.36	44.4783	2060.11	73.5145	2854.36	42.0217	2060.11	91.075	2854.36	44.4845
2062.41	105.329	2856.44	48.3472	2062.41	91.5185	2856.44	44.7417	2062.41	92.686	2856.44	46.5648	2062.41	105.446	2856.44	47.1678	2062.41	149.556	2856.44	47.837	2062.41	92.672	2856.44	44.462	2062.41	76.4855	2856.44	40.3261	2062.41	92.2062	2856.44	44.5652
2064.71	104.071	2858.52	45.4375	2064.71	88.6204	2858.52	44.75	2064.71	91.9091	2858.52	43.8889	2064.71	104.015	2858.52	44.1888	2064.71	150.165	2858.52	46.8913	2064.71	89.3386	2858.52	42.2446	2064.71	72.3188	2858.52	39.7029	2064.71	88.7812	2858.52	43.0559
2067.01	103.507	2860.61	45.2014	2067.01	89.1481	2860.61	44.0167	2067.01	91.9339	2860.61	42.4907	2067.01	105.469	2860.61	47.2308	2067.01	148.729	2860.61	44.8641	2067.01	89.8413	2860.61	41.5815	2067.01	71.0797	2860.61	39.5072	2067.01	88.95	2860.61	41.1366
2069.31	104.364	2862.69	46.5417	2069.31	91.0093	2862.69	41.7833	2069.31	91.7025	2862.69	42.3426	2069.31	105.377	2862.69	44.2378	2069.31	148.113	2862.69	42.8207	2069.31	91.2222	2862.69	40.3859	2069.31	74.6449	2862.69	37.4493	2069.31	91.275	2862.69	42.6273
2071.61	105.379	2864.77	44.8542	2071.61	90.5185	2864.77	40.325	2071.61	91.0083	2864.77	41.6111	2071.61	102.977	2864.77	42.8252	2071.61	148.872	2864.77	45.1359	2071.61	90.4921	2864.77	40.5109	2071.61	72.7464	2864.77	37.6304	2071.61	89.4562	2864.77	40.1863
2073.91	103.364	2866.85	44.4653	2073.91	88.5463	2866.85	40.6167	2073.91	90.8017	2866.85	41.0278	2073.91	102.715	2866.85	43.3287	2073.91	148.075	2866.85	44.8696	2073.91	89.4127	2866.85	39.0109	2073.91	70.0145	2866.85	36.1594	2073.91	87.75	2866.85	39.4286
2076.21	104.4	2868.93	44.6736	2076.21	90.5648	2868.93	41.1833	2076.21	90.7438	2868.93	39.9167	2076.21	104.115	2868.93	45.4615	2076.21	147.947	2868.93	42.1467	2076.21	90.4021	2868.93	39.7228	2076.21	75.3043	2868.93	36.3696	2076.21	90.7375	2868.93	41.1304
2078.51	105.243	2871.01	42.3819	2078.51	90.0648	2871.01	39.9083	2078.51	90.9256	2871.01	40.2222	2078.51	102.9	2871.01	40.972	2078.51	149.902	2871.01	40.5652	2078.51	91.2593	2871.01	38.8478	2078.51	73.2391	2871.01	35.5942	2078.51	91.1875	2871.01	39.1491
2080.81	102.814	2873.08	43.2778	2080.81	88.9352	2873.08	39.85	2080.81	90.0826	2873.08	41.4537	2080.81	102.162	2873.08	41.979	2080.81	146.887	2873.08	44.0435	2080.81	88.8995	2873.08	39.1902	2080.81	69.3261	2873.08	35.7174	2080.81	88.0438	2873.08	39.9255
2083.1	103.664	2875.16	43.7917	2083.1	87.1389	2875.16	39.7	2083.1	90.5207	2875.16	40.7778	2083.1	104.6	2875.16	45.3986	2083.1	149.526	2875.16	43.5978	2083.1	89.1058	2875.16	38.5326	2083.1	73.5217	2875.16	35.6449	2083.1	87.85	2875.16	37.9876
2085.4	103.807	2877.24	43.5139	2085.4	88.3704	2877.24	39.7083	2085.4	89.6033	2877.24	41.3426	2085.4	103.562	2877.24	42.7273	2085.4	147.947	2877.24	43.4565	2085.4	90.2434	2877.24	38.375	2085.4	72.7609	2877.24	35.4783	2085.4	90.775	2877.24	39.8634
2087.69	103.557	2879.32	42.4792	2087.69	88.4815	2879.32	40.2583	2087.69	90.2645	2879.32	40.2963	2087.69	100.338	2879.32	41.2867	2087.69	146.82	2879.32	42.962	2087.69	88.8201	2879.32	39.3207	2087.69	70.2319	2879.32	36.9565	2087.69	88.2625	2879.32	39.6957
2089.99	102.136	2881.39	43.7569	2089.99	87.5648	2881.39	38.9917	2089.99	90.0165	2881.39	39.7222	2089.99	101.323	2881.39	43.3217	2089.99	148.752	2881.39	42.5815	2089.99	88.3228	2881.39	38.8315	2089.99	70.4783	2881.39	34.4783	2089.99	88.4	2881.39	37.6584
2092.28	102.064	2883.47	46.0417	2092.28	88.4259	2883.47	39.1083	2092.28	89.1653	2883.47	42.5278	2092.28	103.915	2883.47	46.6713	2092.28	145.286	2883.47	42.2391	2092.28	88.6772	2883.47	40.9402	2092.28	72.8116	2883.47	35.7174	2092.28	90.5	2883.47	40.205
2094.58	101.6	2885.54	43.8403	2094.58	88.3519	2885.54	39.625	2094.58	89.9008	2885.54	42.5463	2094.58	102.523	2885.54	42.1958	2094.58	145.06	2885.54	43.2935	2094.58	88.4709	2885.54	41.5543	2094.58	70.1884	2885.54	36.913	2094.58	87.5062	2885.54	40.559
2096.87	100.693	2887.62	45.0625	2096.87	85.1574	2887.62	41.7667	2096.87	90.3802	2887.62	41.2685	2096.87	101.462	2887.62	44.3077	2096.87	147.188	2887.62	44.5598	2096.87	87.619	2887.62	41.0435	2096.87	68.8623	2887.62	36.1594	2096.87	86.325	2887.62	39.795
2099.16	102.186	2889.69	46.0903	2099.16	87.0556	2889.69	42.6	2099.16	90.595	2889.69	42.0278	2099.16	102.069	2889.69	46.6853	2099.16	145.226	2889.69	43.6141	2099.16	87.4868	2889.69	41.3043	2099.16	72.6377	2889.69	37.8116	2099.16	89.3125	2889.69	42.2919
2101.45	102.021	2891.76	46.2431	2101.45	87.463	2891.76	41.975	2101.45	89.562	2891.76	44.213	2101.45	102.608	2891.76	44.1259	2101.45	145.135	2891.76	43.875	2101.45	89.7037	2891.76	41.2174	2101.45	73.5072	2891.76	37.8913	2101.45	89.3937	2891.76	42.795
2103.74	100.35	2893.84	47.2292	2103.74	86.2685	2893.84	42.8083	2103.74	89.0579	2893.84	45.1111	2103.74	100.569	2893.84	45.3007	2103.74	145.481	2893.84	47.087	2103.74	87.0952	2893.84	42.6848	2103.74	68.5725	2893.84	38.4493	2103.74	86.225	2893.84	43.5342
2106.03	101.829	2895.91	48.7222	2106.03	85.6667	2895.91	45.6083	2106.03	88.0248	2895.91	46.9352	2106.03	100.838	2895.91	48.8182	2106.03	144.805	2895.91	45.8043	2106.03	85.6085	2895.91	42.375	2106.03	68.5072	2895.91	39.4928	2106.03	85.9625	2895.91	43.9193
2108.32	102.821	2897.98	52.0556	2108.32	87.7685	2897.98	46.1417	2108.32	88.6198	2897.98	48.8426	2108.32	100.669	2897.98	50.3706	2108.32	144.481	2897.98	48.2989	2108.32	87.6931	2897.98	44.9565	2108.32	72.5725	2897.98	40.2681	2108.32	89.4938	2897.98	46.3602
2110.61	101.486	2900.05	51.6806	2110.61	88.037	2900.05	47.5083	2110.61	88.3719	2900.05	51.1759	2110.61	99.8077	2900.05	50.5734	2110.61	142.203	2900.05	49.1576	2110.61	86.8466	2900.05	46.9457	2110.61	68.2536	2900.05	42	2110.61	86.65	2900.05	47.913
2112.9	98.85	2902.12	55.7917	2112.9	84.963	2902.12	52.5667	2112.9	86.438	2902.12	53.3333	2112.9	98.4538	2902.12	55.5804	2112.9	143.609	2902.12	51.7011	2112.9	85.418	2902.12	48.6793	2112.9	67.9275	2902.12	43.7971	2112.9	85.625	2902.12	49.3168
2115.19	99.2429	2904.19	58.3681	2115.19	84.9167	2904.19	53.6083	2115.19	88.7107	2904.19	55.75	2115.19	102.931	2904.19	59.6783	2115.19	143.414	2904.19	51.7717	2115.19	87.2169	2904.19	50.25	2115.19	70.942	2904.19	44.8623	2115.19	87.9375	2904.19	52.2609
2117.47	101.164	2906.26	61.4653	2117.47	86.6759	2906.26	57.4167	2117.47	86.1901	2906.26	59.5741	2117.47	99.7	2906.26	59.4196	2117.47	144.699	2906.26	54.5815	2117.47	87.5344	2906.26	52.788	2117.47	70.3333	2906.26	48.5145	2117.47	88.0687	2906.26	54.6584
2119.76	100.071	2908.33	61.75	2119.76	84.2778	2908.33	57.7833	2119.76	86.7769	2908.33	60.1574	2119.76	97.5077	2908.33	62.2238	2119.76	141.842	2908.33	56.5978	2119.76	84.3704	2908.33	52.8587	2119.76	66.7971	2908.33	47.4855	2119.76	84.825	2908.33	55.3602
2122.04	98.4143	2910.39	68.6528	2122.04	84.7407	2910.39	62.8333	2122.04	89.314	2910.39	64.9907	2122.04	101.385	2910.39	67.7133	2122.04	143.767	2910.39	57.9728	2122.04	85.1852	2910.39	56.1685	2122.04	70.4348	2910.39	50.1667	2122.04	86.3312	2910.39	59.1118
2124.33	99.6571	2912.46	70.3472	2124.33	85.7315	2912.46	65.775	2124.33	86.6116	2912.46	71.4444	2124.33	100.754	2912.46	69.2517	2124.33	141.068	2912.46	59.7663	2124.33	86.873	2912.46	58.2935	2124.33	70.2319	2912.46	55.4638	2124.33	88.0563	2912.46	62.4783
2126.61	99.1214	2914.53	73.0347	2126.61	85.3981	2914.53	69.9083	2126.61	85.4132	2914.53	73	2126.61	98.0462	2914.53	72.6643	2126.61	141.226	2914.53	64.0109	2126.61	85.7513	2914.53	60.6685	2126.61	67.6812	2914.53	56.3116	2126.61	84.5375	2914.53	65.7267
2128.9	97.6214	2916.59	78.5833	2128.9	84.0556	2916.59	73.8417	2128.9	86.7355	2916.59	76.1759	2128.9	99.6385	2916.59	78.4965	2128.9	139.684	2916.59	65.0978	2128.9	85.0423	2916.59	63.6902	2128.9	67.8841	2916.59	58.7246	2128.9	84.1312	2916.59	66.6149
2131.18	99.0071	2918.66	82.1528	2131.18	86.3241	2918.66	74.4583	2131.18	86.5702	2918.66	82.4352	2131.18	99.8077	2918.66	83.3776	2131.18	142.82	2918.66	67.3043	2131.18	87.164	2918.66	67.7609	2131.18	69.9493	2918.66	60.3188	2131.18	86.9188	2918.66	71.5901
2133.46	99.9714	2920.72	85.3889	2133.46	86.5278	2920.72	78.9917	2133.46	85.4628	2920.72	83.1667	2133.46	99.9385	2920.72	82.9231	2133.46	141.609	2920.72	70.337	2133.46	85	2920.72	69.5272	2133.46	68.2681	2920.72	63.413	2133.46	86.1063	2920.72	73.8571
2135.74	98.1071	2922.79	88.7292	2135.74	83.2778	2922.79	81.3417	2135.74	84.4215	2922.79	87.2037	2135.74	96.7692	2922.79	88.0769	2135.74	140.639	2922.79	72.5489	2135.74	84.2169	2922.79	71.3696	2135.74	65.3623	2922.79	65.0942	2135.74	83.4813	2922.79	74.354
2138.02	98.0143	2924.85	91.4375	2138.02	85.8889	2924.85	84.5667	2138.02	85.9008	2924.85	90.3241	2138.02	98.9154	2924.85	93.8322	2138.02	140.564	2924.85	74.4293	2138.02	84.418	2924.85	73.3804	2138.02	69.6014	2924.85	67.4638	2138.02	83.85	2924.85	79.0124
2140.3	97.1286	2926.92	94.3611	2140.3	84.9444	2926.92	87.4167	2140.3	85.7273	2926.92	93.7778	2140.3	99.1385	2926.92	93.7902	2140.3	141.068	2926.92	77.0652	2140.3	85.5291	2926.92	76.712	2140.3	68.471	2926.92	69.4275	2140.3	86.8438	2926.92	82.0621
2142.58	96.4429	2928.98	96.7153	2142.58	83.3426	2928.98	89.5917	2142.58	84.7025	2928.98	94.713	2142.58	96.4923	2928.98	95.049	2142.58	140.293	2928.98	78.75	2142.58	82.7513	2928.98	76.8967	2142.58	66.2246	2928.98	70.5652	2142.58	83.2125	2928.98	83.3913
2144.86	95.7429	2931.04	97.6389	2144.86	82.1667	2931.04	93.2083	2144.86	85.2975	2931.04	96.4167	2144.86	97.0231	2931.04	99.5874	2144.86	140.06	2931.04	78.7554	2144.86	83.5132	2931.04	79.8152	2144.86	68.2246	2931.04	72.9493	2144.86	82.2938	2931.04	85.1988
2147.14	97.7357	2933.1	99.2431	2147.14	85.0833	2933.1	90.6333	2147.14	84.5702	2933.1	96.9074	2147.14	97.1231	2933.1	98.0979	2147.14	139.158	2933.1	80.8533	2147.14	85.4074	2933.1	79.288	2147.14	68.7246	2933.1	71	2147.14	86.8	2933.1	84.1615
2149.42	96.5	2935.16	96.3472	2149.42	83.2685	2935.16	90.25	2149.42	84.1405	2935.16	96.0648	2149.42	96.7923	2935.16	95.2028	2149.42	140.195	2935.16	79.4457	2149.42	84.1905	2935.16	78.6957	2149.42	66.8116	2935.16	70.3551	2149.42	81.5187	2935.16	84.2919
2151.69	95.6929	2937.22	92.6042	2151.69	80.5648	2937.22	88.5	2151.69	85.0413	2937.22	90.6574	2151.69	95.3231	2937.22	94.2727	2151.69	140.158	2937.22	75.8261	2151.69	82.8095	2937.22	76.0924	2151.69	65.4565	2937.22	68.8478	2151.69	81.9625	2937.22	80.1118
2153.97	95.5214	2939.28	89.6667	2153.97	82.8796	2939.28	83.8583	2153.97	84.9174	2939.28	89.6481	2153.97	97.8538	2939.28	90.8042	2153.97	138.767	2939.28	73.4076	2153.97	84.1746	2939.28	73.6685	2153.97	68.8768	2939.28	67.2681	2153.97	83.5938	2939.28	78.4845
2156.24	95.8286	2941.34	82.1597	2156.24	83.787	2941.34	77.9417	2156.24	84.4132	2941.34	83.6759	2156.24	95.8692	2941.34	83.4825	2156.24	139.15	2941.34	72.0217	2156.24	82.5767	2941.34	71.0761	2156.24	67.4275	2941.34	63.7246	2156.24	85.8125	2941.34	74.0186
2158.52	97.0929	2943.4	80.5486	2158.52	81.6574	2943.4	74.8417	2158.52	83.3884	2943.4	77.8241	2158.52	94.5	2943.4	79.3636	2158.52	137.737	2943.4	69.5543	2158.52	82.3386	2943.4	66.9076	2158.52	64.8623	2943.4	61.4275	2158.52	81.9	2943.4	69.9379
2160.79	95.8929	2945.46	76.8611	2160.79	81.0926	2945.46	71.5417	2160.79	84.1157	2945.46	73.0463	2160.79	96.7308	2945.46	77.3147	2160.79	139.226	2945.46	67.1141	2160.79	82.1958	2945.46	65.2337	2160.79	68.4348	2945.46	58.8623	2160.79	81.6312	2945.46	66.1553
2163.07	96.6571	2947.52	73.2014	2163.07	82.6204	2947.52	69.6417	2163.07	83.7438	2947.52	72.4259	2163.07	96.8231	2947.52	73.4965	2163.07	137.744	2947.52	65.3098	2163.07	84.8042	2947.52	63.6902	2163.07	70.1884	2947.52	59	2163.07	84.3063	2947.52	66.0745
2165.34	95.6429	2949.57	69.1528	2165.34	82.8704	2949.57	65.85	2165.34	83.5207	2949.57	68.7963	2165.34	93.5077	2949.57	69.5385	2165.34	136.617	2949.57	65.2663	2165.34	82.0794	2949.57	61.1033	2165.34	64.1159	2949.57	57.4348	2165.34	81.5875	2949.57	63.2795
2167.61	94.8857	2951.63	71.0556	2167.61	80.3889	2951.63	66.8333	2167.61	83.6033	2951.63	66.5093	2167.61	95.5692	2951.63	70.1329	2167.61	138.669	2951.63	64.5326	2167.61	81.8995	2951.63	61.8152	2167.61	65.7754	2951.63	57.7174	2167.61	82.8937	2951.63	61.7764
2169.88	96.0571	2953.69	70.125	2169.88	83.5648	2953.69	65.5083	2169.88	84.7521	2953.69	68.7963	2169.88	97.5308	2953.69	70.6294	2169.88	137.955	2953.69	64.6033	2169.88	82.7143	2953.69	63.0707	2169.88	67.413	2953.69	56.2391	2169.88	84.175	2953.69	64.6273
2172.15	94.9786	2955.74	67.3889	2172.15	82.2315	2955.74	63.5	2172.15	82.8678	2955.74	68.6944	2172.15	95.8538	2955.74	66.3497	2172.15	136.872	2955.74	65.6087	2172.15	82.2011	2955.74	62.1793	2172.15	64.7319	2955.74	57.7464	2172.15	83.9062	2955.74	64.2981
2174.42	95.15	2957.8	68.3056	2174.42	79.4537	2957.8	66.2167	2174.42	82.3884	2957.8	64.3426	2174.42	93.5	2957.8	68.6993	2174.42	137.992	2957.8	63.1685	2174.42	80.7143	2957.8	60.5815	2174.42	62.8478	2957.8	56.087	2174.42	80.5625	2957.8	61.6335
2176.69	95.8	2959.85	69.6319	2176.69	80.9537	2959.85	64.6	2176.69	84.595	2959.85	65.5278	2176.69	96.6231	2959.85	70.4056	2176.69	137.113	2959.85	62.4022	2176.69	81.8519	2959.85	60.7609	2176.69	67.5145	2959.85	55.3261	2176.69	83.0875	2959.85	61.677
2178.96	94.3643	2961.9	67.4097	2178.96	80.287	2961.9	63.3083	2178.96	81.8182	2961.9	65.6019	2178.96	94.8154	2961.9	67.2448	2178.96	136.256	2961.9	61.4402	2178.96	81.381	2961.9	60.3478	2178.96	65.6884	2961.9	54.4638	2178.96	83.4562	2961.9	61.9379
2181.23	95.0143	2963.96	66.7222	2181.23	79.6759	2963.96	62.7333	2181.23	82.2562	2963.96	65.2037	2181.23	94.4	2963.96	66.6923	2181.23	135.346	2963.96	63.0326	2181.23	80.7672	2963.96	60.163	2181.23	63.5652	2963.96	56.0217	2181.23	79.6375	2963.96	60.6646
2183.5	95.2857	2966.01	67.9097	2183.5	80.1296	2966.01	64.3167	2183.5	82.1488	2966.01	65.4259	2183.5	94.6	2966.01	69.8042	2183.5	136.083	2966.01	61	2183.5	80.3598	2966.01	58.6522	2183.5	64.9058	2966.01	53.5725	2183.5	80.9313	2966.01	60.1677
2185.76	96.7071	2968.06	67.6181	2185.76	81.713	2968.06	62.0667	2185.76	82.4793	2968.06	65.9722	2185.76	95.1846	2968.06	67.958	2185.76	136.165	2968.06	61.0272	2185.76	83.1958	2968.06	60.0761	2185.76	68.1159	2968.06	53.3043	2185.76	82.8125	2968.06	61.6832
2188.03	94.2214	2970.11	65.4861	2188.03	79.6574	2970.11	62.05	2188.03	82.5868	2970.11	64.7315	2188.03	94.3462	2970.11	66.3776	2188.03	134.406	2970.11	60.9457	2188.03	80.2328	2970.11	57.9783	2188.03	64.7609	2970.11	53.4783	2188.03	80.325	2970.11	61.2422
2190.29	93.7714	2972.16	67.9792	2190.29	79.6574	2972.16	63.8	2190.29	81.876	2972.16	66.0648	2190.29	93.8692	2972.16	68.2657	2190.29	135.083	2972.16	60.1902	2190.29	79.5132	2972.16	57.5217	2190.29	64.0145	2972.16	53.8696	2190.29	78.5875	2972.16	58.0994
2192.56	93.1214	2974.21	66.8056	2192.56	80.9815	2974.21	61.6167	2192.56	81.7107	2974.21	65.3148	2192.56	96	2974.21	68.2657	2192.56	135.564	2974.21	59.625	2192.56	81.164	2974.21	58.6685	2192.56	68.3333	2974.21	52.9275	2192.56	82.1188	2974.21	59.795
2194.82	93.5929	2976.26	67.625	2194.82	79.9444	2976.26	62.9333	2194.82	81.281	2976.26	65.6389	2194.82	93.9692	2976.26	67.5455	2194.82	134.752	2976.26	61.6902	2194.82	81.3122	2976.26	59.3478	2194.82	65.7826	2976.26	54.1522	2194.82	81.5438	2976.26	62.0186
2197.09	94.3429	2978.31	69	2197.09	78.75	2978.31	64.775	2197.09	80.6777	2978.31	66.5648	2197.09	93.0846	2978.31	68.6713	2197.09	135.677	2978.31	61.7826	2197.09	79.3333	2978.31	58.4511	2197.09	62.2899	2978.31	55.1667	2197.09	78.6437	2978.31	61.0311
2199.35	92.6786	2980.36	71.3958	2199.35	79.3519	2980.36	66.7417	2199.35	81.281	2980.36	70.6111	2199.35	94.2385	2980.36	72.6573	2199.35	134.782	2980.36	62.9185	2199.35	80.0582	2980.36	61.0163	2199.35	66.0362	2980.36	56.1667	2199.35	81.7562	2980.36	64.323
2201.61	92.3643	2982.41	69.3889	2201.61	79.7315	2982.41	64.375	2201.61	81.5785	2982.41	67.0833	2201.61	94.5538	2982.41	69.3147	2201.61	135.105	2982.41	61.2391	2201.61	81.2381	2982.41	59.3641	2201.61	65.9638	2982.41	54.0797	2201.61	80.7938	2982.41	61.8261
2203.87	92.9643	2984.45	63.5903	2203.87	79.8426	2984.45	60.2917	2203.87	81.8843	2984.45	62.1111	2203.87	93.2692	2984.45	62.1678	2203.87	134.699	2984.45	58.8424	2203.87	79.709	2984.45	55.5163	2203.87	62.413	2984.45	52.0652	2203.87	80.825	2984.45	56.6211
2206.13	92.1357	2986.5	61.9514	2206.13	79.5463	2986.5	57.9167	2206.13	82.4959	2986.5	58.75	2206.13	93.5769	2986.5	60.7552	2206.13	135.15	2986.5	55.9891	2206.13	79.8413	2986.5	53.7446	2206.13	63.8768	2986.5	48.2971	2206.13	78.3625	2986.5	53.8696
2208.39	92.0214	2988.55	57.4028	2208.39	78.7407	2988.55	53.275	2208.39	80.8512	2988.55	55.3519	2208.39	93.7462	2988.55	57.5175	2208.39	133.88	2988.55	54.1957	2208.39	80.8095	2988.55	50.837	2208.39	67.0217	2988.55	47.3188	2208.39	82.3438	2988.55	52.3665
2210.65	92.6929	2990.59	55.9028	2210.65	78.9352	2990.59	53.075	2210.65	80.9835	2990.59	54.9074	2210.65	92.4692	2990.59	53.9301	2210.65	132.398	2990.59	54.1141	2210.65	79.4497	2990.59	49.5543	2210.65	63.058	2990.59	44.6957	2210.65	80.3688	2990.59	50.9689
2212.91	91.05	2992.64	55.5625	2212.91	78.1204	2992.64	53.8583	2212.91	79.7438	2992.64	52.9444	2212.91	91.5154	2992.64	55.7343	2212.91	135.474	2992.64	53.5109	2212.91	79.0741	2992.64	49.3587	2212.91	62.6304	2992.64	45.6159	2212.91	78.35	2992.64	50.0497
2215.17	93.2929	2994.68	56.0833	2215.17	78.7222	2994.68	52.9833	2215.17	79.9587	2994.68	53.4167	2215.17	91.1462	2994.68	56.7133	2215.17	133.09	2994.68	52.7826	2215.17	78.7619	2994.68	48.2011	2215.17	66.2246	2994.68	46.442	2215.17	80.225	2994.68	51.6584
2217.43	91.8214	2996.73	56.1806	2217.43	79.2778	2996.73	50.3167	2217.43	80.9752	2996.73	55.7222	2217.43	92.8846	2996.73	55.7483	2217.43	132.617	2996.73	53.3533	2217.43	80.6032	2996.73	51.163	2217.43	64.5942	2996.73	44.9275	2217.43	81.1188	2996.73	52
2219.68	91.75	2998.77	56.6111	2219.68	77.537	2998.77	54.5583	2219.68	78.4215	2998.77	53.3333	2219.68	89.7846	2998.77	56.5524	2219.68	133.414	2998.77	53.9674	2219.68	78.8466	2998.77	49.9783	2219.68	61.7609	2998.77	47.8478	2219.68	77.8063	2998.77	53.3168
2221.94	91.0929	3000.81	62.7986	2221.94	77.8796	3000.81	57.9583	2221.94	79.4463	3000.81	58.2037	2221.94	92.6385	3000.81	60.2657	2221.94	134.18	3000.81	56.4783	2221.94	78.5185	3000.81	53.4402	2221.94	63.3333	3000.81	49.1739	2221.94	77.05	3000.81	54.1739
2224.2	92.6857	3002.85	64.1181	2224.2	79.713	3002.85	61.0083	2224.2	80.6942	3002.85	60.8981	2224.2	93.3	3002.85	64.5105	2224.2	133.023	3002.85	58.038	2224.2	80.873	3002.85	54.9783	2224.2	65.2826	3002.85	51.1739	2224.2	80.8	3002.85	57.795
2226.45	90.4786	3004.9	64.9236	2226.45	77.8426	3004.9	60.5083	2226.45	78.1983	3004.9	64.4537	2226.45	90.0615	3004.9	63.1678	2226.45	133.398	3004.9	59.9783	2226.45	78.7037	3004.9	55.8804	2226.45	61.442	3004.9	51.1884	2226.45	77.7687	3004.9	57.764
2228.7	90.35	3006.94	64.7083	2228.7	77.9444	3006.94	60.4917	2228.7	80.3471	3006.94	60.537	2228.7	89.4385	3006.94	64.4406	2228.7	132.301	3006.94	59.7065	2228.7	77.3386	3006.94	53.9728	2228.7	62.1014	3006.94	51.5362	2228.7	78.5687	3006.94	55.1615
2230.96	90.4214	3008.98	61.4097	2230.96	79.0278	3008.98	57.7417	2230.96	79.9917	3008.98	59.1204	2230.96	91.8154	3008.98	62.4895	2230.96	133.406	3008.98	56.1848	2230.96	79.8095	3008.98	53.3207	2230.96	65.1014	3008.98	47.5435	2230.96	80.625	3008.98	54.0124
2233.21	91.2	3011.02	58.1042	2233.21	77.4074	3011.02	55.225	2233.21	79.2066	3011.02	56.0741	2233.21	91.7923	3011.02	57.4615	2233.21	132.767	3011.02	54.5163	2233.21	79.4762	3011.02	52.5815	2233.21	62.8188	3011.02	47.9928	2233.21	79.9062	3011.02	53.1366
2235.46	90.9929	3013.06	57.2778	2235.46	76.1204	3013.06	54.3333	2235.46	78.438	3013.06	54.4722	2235.46	90.9077	3013.06	56.8182	2235.46	130.466	3013.06	54.0707	2235.46	77.8148	3013.06	49.7772	2235.46	59.9058	3013.06	48.4565	2235.46	77.3438	3013.06	52.118
2237.72	89.7214	3015.1	57.0486	2237.72	77.5278	3015.1	53.5583	2237.72	79.6033	3015.1	55.3611	2237.72	91.9385	3015.1	57.8252	2237.72	132.203	3015.1	53.6467	2237.72	78.2963	3015.1	50.7772	2237.72	64.1377	3015.1	46.7101	2237.72	78.7625	3015.1	51.8447
2239.97	90.6643	3017.13	57.0556	2239.97	78.6944	3017.13	54.5417	2239.97	79.719	3017.13	54.7963	2239.97	90.9692	3017.13	56.958	2239.97	131.128	3017.13	54.9076	2239.97	79.1217	3017.13	51.6902	2239.97	65.529	3017.13	46.6739	2239.97	79.8688	3017.13	52.441
2242.22	90.9929	3019.17	58.5417	2242.22	76.3426	3019.17	55.525	2242.22	78.0579	3019.17	56.8611	2242.22	89.3769	3019.17	55.8671	2242.22	131.541	3019.17	54.3478	2242.22	77.2434	3019.17	51.7554	2242.22	59.3841	3019.17	48.7826	2242.22	77.4813	3019.17	53.6894
2244.47	89.25	3021.21	61.3889	2244.47	74.9259	3021.21	57.7083	2244.47	79.5372	3021.21	57.1944	2244.47	90.5615	3021.21	61.042	2244.47	131.323	3021.21	56.7772	2244.47	78.164	3021.21	53.7446	2244.47	61.7681	3021.21	49.8623	2244.47	76.6	3021.21	54.3851
2246.72	89.5786	3023.24	64.0069	2246.72	77.8426	3023.24	58.3583	2246.72	79.8926	3023.24	62.6204	2246.72	91.7615	3023.24	63.0699	2246.72	130.594	3023.24	57.2989	2246.72	79.2857	3023.24	55.0543	2246.72	65.087	3023.24	50.471	2246.72	78.7125	3023.24	56.8137
2248.96	89.8214	3025.28	65.8819	2248.96	77.8519	3025.28	62.2833	2248.96	79.314	3025.28	65.9352	2248.96	90.3308	3025.28	65.7413	2248.96	131.992	3025.28	61.0054	2248.96	77.963	3025.28	58.6522	2248.96	62.1304	3025.28	52.4928	2248.96	77.7375	3025.28	60.7143
2251.21	89.4214	3027.32	72.0278	2251.21	74.6389	3027.32	68.2	2251.21	77.9256	3027.32	68.7037	2251.21	89.8769	3027.32	71.2657	2251.21	131.564	3027.32	64.2717	2251.21	74.3545	3027.32	60.1467	2251.21	59.1304	3027.32	57.1087	2251.21	75.575	3027.32	63.3727
2253.46	89.7214	3029.35	79.2014	2253.46	76.8333	3029.35	72.8917	2253.46	79.2975	3029.35	76.6574	2253.46	92.0769	3029.35	78.6783	2253.46	130.774	3029.35	67.7717	2253.46	78.3016	3029.35	63.3913	2253.46	64.5217	3029.35	60.8478	2253.46	79.0563	3029.35	67.9876
2255.7	91.0143	3031.39	81.0556	2255.7	77.8796	3031.39	77.35	2255.7	79.0165	3031.39	81.4074	2255.7	90.4923	3031.39	81.2727	2255.7	130	3031.39	71.288	2255.7	78.3545	3031.39	69.1196	2255.7	62.8043	3031.39	64.1232	2255.7	79.0625	3031.39	72.7888
2257.95	90.05	3033.42	87.1181	2257.95	76.2407	3033.42	81.8417	2257.95	78.1901	3033.42	84.6204	2257.95	88.3846	3033.42	87.2378	2257.95	129.992	3033.42	74.538	2257.95	76.8307	3033.42	71.913	2257.95	60.529	3033.42	66.1812	2257.95	76.8063	3033.42	75.9814
2260.2	89.0643	3035.45	91.3194	2260.2	76.2963	3035.45	85.7583	2260.2	77.9339	3035.45	89.75	2260.2	90.4462	3035.45	93.2308	2260.2	130.03	3035.45	77.0761	2260.2	76.7725	3035.45	74.5217	2260.2	62.8623	3035.45	69.3913	2260.2	77.1063	3035.45	78.1925
2262.44	89.9571	3037.48	98.875	2262.44	76.9815	3037.48	91.2083	2262.44	77.4132	3037.48	97.2963	2262.44	89.5538	3037.48	97.4336	2262.44	130.18	3037.48	80.5054	2262.44	78.455	3037.48	79.712	2262.44	64.3188	3037.48	73.2971	2262.44	78.6437	3037.48	85.8447
2264.68	90.3071	3039.52	100.889	2264.68	76.0926	3039.52	95.2417	2264.68	77.5372	3039.52	102.074	2264.68	89.5769	3039.52	100.273	2264.68	130.489	3039.52	84.7772	2264.68	75.7619	3039.52	81.3533	2264.68	60.7319	3039.52	78.4855	2264.68	76.6562	3039.52	89.9068
2266.93	89.7214	3041.55	107.875	2266.93	75.1111	3041.55	99.7667	2266.93	79.3554	3041.55	105.259	2266.93	89.3462	3041.55	109.035	2266.93	130.677	3041.55	87.1739	2266.93	76.746	3041.55	84.462	2266.93	61.2174	3041.55	80.0072	2266.93	76.9688	3041.55	89.8199
2269.17	89.3286	3043.58	108	2269.17	76.5463	3043.58	102.775	2269.17	78.3802	3043.58	108.667	2269.17	90.6692	3043.58	111.895	2269.17	129.526	3043.58	88.7446	2269.17	78.709	3043.58	87.8315	2269.17	63.913	3043.58	81.6449	2269.17	77.175	3043.58	94.1615
2271.41	89.2071	3045.61	113.861	2271.41	77.7222	3045.61	107.1	2271.41	77.5124	3045.61	113.231	2271.41	87.8385	3045.61	113.392	2271.41	129.526	3045.61	91.7011	2271.41	77.0106	3045.61	90.9891	2271.41	61.0072	3045.61	83.8623	2271.41	76.7812	3045.61	98.6708
2273.65	89.3286	3047.64	123.236	2273.65	72.6019	3047.64	116.333	2273.65	77.8017	3047.64	122.13	2273.65	87.9769	3047.64	123.308	2273.65	129.143	3047.64	96.663	2273.65	75.6032	3047.64	95.6196	2273.65	58.6304	3047.64	89.8188	2273.65	75.4688	3047.64	103.727
2275.89	88.1357	3049.67	139.778	2275.89	75.037	3049.67	131.208	2275.89	77.3306	3049.67	139.676	2275.89	91.1538	3049.67	143.566	2275.89	129.887	3049.67	107.217	2275.89	77.254	3049.67	107.707	2275.89	62.8696	3049.67	98.6232	2275.89	76.3937	3049.67	119.062
2278.13	87.4	3051.7	162.458	2278.13	75.4074	3051.7	151.717	2278.13	77.9587	3051.7	163.102	2278.13	89.5462	3051.7	163.559	2278.13	129.744	3051.7	122.908	2278.13	76.2222	3051.7	125.31	2278.13	62.5797	3051.7	114.203	2278.13	76.4125	3051.7	138.391
2280.37	88.1214	3053.73	184.604	2280.37	74.9722	3053.73	174.025	2280.37	78.8017	3053.73	186.546	2280.37	88.0308	3053.73	186.056	2280.37	127.609	3053.73	139.598	2280.37	75.6296	3053.73	139.701	2280.37	58.413	3053.73	128.413	2280.37	74.5938	3053.73	155.957
2282.61	88.5857	3055.75	196.507	2282.61	74.3519	3055.75	185.333	2282.61	77.5455	3055.75	197.148	2282.61	88.6846	3055.75	198.804	2282.61	129.053	3055.75	145.571	2282.61	75.8677	3055.75	147.141	2282.61	61.9348	3055.75	135.659	2282.61	77.1813	3055.75	163.441
2284.85	89.0071	3057.78	192.493	2284.85	74.1667	3057.78	178.742	2284.85	78.9587	3057.78	190.611	2284.85	92.0769	3057.78	192.741	2284.85	129.699	3057.78	140.745	2284.85	78.4127	3057.78	144.527	2284.85	63.5	3057.78	131.522	2284.85	77.725	3057.78	160.422
2287.09	87.8929	3059.81	178.215	2287.09	75.6481	3059.81	167.442	2287.09	75.3223	3059.81	179.417	2287.09	87.5	3059.81	177.86	2287.09	129.158	3059.81	134.658	2287.09	76.4392	3059.81	135.424	2287.09	58.6522	3059.81	125.428	2287.09	76.6437	3059.81	149.863
2289.32	88.1571	3061.83	172.368	2289.32	75.2222	3061.83	163.058	2289.32	77.1653	3061.83	171.37	2289.32	88.5615	3061.83	173.035	2289.32	128.541	3061.83	129.435	2289.32	75.545	3061.83	132.103	2289.32	59.7681	3061.83	121.645	2289.32	74.1813	3061.83	144.366
2291.56	87.85	3063.86	169.514	2291.56	74.463	3063.86	157.508	2291.56	78.2562	3063.86	169.509	2291.56	90.6077	3063.86	170.119	2291.56	126.872	3063.86	127.592	2291.56	75.328	3063.86	129.587	2291.56	62.558	3063.86	119.986	2291.56	78.6875	3063.86	141.745
2293.79	87.8	3065.88	162.708	2293.79	77.0741	3065.88	153.092	2293.79	77.9008	3065.88	162.963	2293.79	87.9077	3065.88	163.79	2293.79	128.639	3065.88	122.821	2293.79	76.3651	3065.88	124.745	2293.79	60.4058	3065.88	115.529	2293.79	77.425	3065.88	137.28
2296.03	86.7643	3067.91	146.694	2296.03	72.787	3067.91	138.633	2296.03	75.8678	3067.91	146.167	2296.03	86.9154	3067.91	146.51	2296.03	127.165	3067.91	114.239	2296.03	75.1111	3067.91	114.462	2296.03	57.7246	3067.91	106.797	2296.03	73.0812	3067.91	123.54
2298.26	87.0286	3069.93	128.764	2298.26	74.1389	3069.93	121.1	2298.26	77.6942	3069.93	126.407	2298.26	89.6692	3069.93	129.154	2298.26	129.248	3069.93	101.853	2298.26	74.1005	3069.93	102	2298.26	62.558	3069.93	92.8913	2298.26	74.95	3069.93	109.317
2300.5	88.1357	3071.95	110.34	2300.5	75.5463	3071.95	104.058	2300.5	77.2727	3071.95	109.963	2300.5	89.6615	3071.95	109.79	2300.5	127.173	3071.95	89.5272	2300.5	76.5661	3071.95	90.7174	2300.5	61.6522	3071.95	82.9348	2300.5	75.875	3071.95	95.5404
2302.73	86.8857	3073.98	96.6042	2302.73	74.1389	3073.98	90.95	2302.73	75.8347	3073.98	95.3148	2302.73	86.9231	3073.98	95.2308	2302.73	127.895	3073.98	82.8587	2302.73	74.5503	3073.98	81.3315	2302.73	59.8261	3073.98	74.8406	2302.73	74.75	3073.98	86.1366
2304.96	85.4571	3076	89.0347	2304.96	73.8426	3076	83.4083	2304.96	74.9008	3076	84.3796	2304.96	86.9	3076	87.9231	2304.96	127.436	3076	75.3152	2304.96	73.6878	3076	75.5598	2304.96	59.0362	3076	69.5217	2304.96	72.3312	3076	76.6646
2307.19	86.5286	3078.02	81.9861	2307.19	76.0648	3078.02	78.0167	2307.19	75.157	3078.02	79.3241	2307.19	89.3077	3078.02	81.7622	2307.19	127.586	3078.02	70.7446	2307.19	75.6561	3078.02	70.9891	2307.19	62.3841	3078.02	66.5435	2307.19	76.425	3078.02	73.5093
2309.42	87.7929	3080.04	76.5139	2309.42	74.8426	3080.04	71.8083	2309.42	77.6777	3080.04	74.6204	2309.42	86.9385	3080.04	74.3916	2309.42	126.113	3080.04	69.5543	2309.42	75.1058	3080.04	67.6848	2309.42	58.8696	3080.04	61.1014	2309.42	74.4875	3080.04	68.8509
2311.65	86.4071	3082.06	72.7431	2311.65	73.7407	3082.06	68.4417	2311.65	75.0909	3082.06	68.9815	2311.65	86.1385	3082.06	70.6783	2311.65	125.895	3082.06	66.8315	2311.65	74.127	3082.06	63.6902	2311.65	57.3478	3082.06	60.3116	2311.65	73.075	3082.06	64.6211
2313.88	85.3857	3084.08	71.2778	2313.88	72.8056	3084.08	66.7167	2313.88	75.4628	3084.08	68.4074	2313.88	88.0923	3084.08	70.9091	2313.88	128.962	3084.08	65.0598	2313.88	73.8889	3084.08	62.9511	2313.88	60.7754	3084.08	58.2101	2313.88	76.3125	3084.08	63.528
2316.11	87.1786	3086.1	67.9444	2316.11	74.9907	3086.1	63.1	2316.11	76	3086.1	65.963	2316.11	88.5769	3086.1	66.6713	2316.11	128.015	3086.1	63.7663	2316.11	75.1746	3086.1	62.337	2316.11	60.1957	3086.1	55.7391	2316.11	75.6625	3086.1	62.3043
2318.34	85.9786	3088.12	67.6736	2318.34	70.6481	3088.12	62.7833	2318.34	74.1653	3088.12	65.3889	2318.34	83.9692	3088.12	65.3636	2318.34	126.256	3088.12	64.3587	2318.34	72.4868	3088.12	60.7174	2318.34	56.2029	3088.12	56.7754	2318.34	73.8	3088.12	61.7143
2320.57	84.9143	3090.14	65.8125	2320.57	72.6759	3090.14	63.1417	2320.57	75.8843	3090.14	62.4815	2320.57	87.3846	3090.14	66.8042	2320.57	126.248	3090.14	62.8261	2320.57	73.4815	3090.14	60.1902	2320.57	59.2826	3090.14	55.2101	2320.57	73.1625	3090.14	60.4969
2322.8	86.1429	3092.15	63.7569	2322.8	73.9907	3092.15	60.75	2322.8	76.1736	3092.15	62.1574	2322.8	87.3538	3092.15	63.3636	2322.8	126.865	3092.15	61.4728	2322.8	75.7778	3092.15	60.6793	2322.8	63.2029	3092.15	53.7826	2322.8	76.4313	3092.15	60.4286
2325.02	87.0214	3094.17	62.9097	2325.02	74.1574	3094.17	60.5	2325.02	75.1901	3094.17	60.4722	2325.02	85.9923	3094.17	60.4266	2325.02	127.293	3094.17	61.8913	2325.02	73.5291	3094.17	59.9185	2325.02	58.5217	3094.17	55.3478	2325.02	74.4625	3094.17	60.1366
2327.25	87.2071	3096.19	62.4653	2327.25	75.1481	3096.19	59.7667	2327.25	75.2231	3096.19	61.5741	2327.25	88.5923	3096.19	64.3566	2327.25	126.519	3096.19	62.5054	2327.25	73.6032	3096.19	57.9185	2327.25	60.029	3096.19	54.8261	2327.25	73.3438	3096.19	58.2671
2329.47	89	3098.2	62.9444	2329.47	75.7685	3098.2	60.6917	2329.47	78.2727	3098.2	62.6389	2329.47	90.7769	3098.2	62.8462	2329.47	130.308	3098.2	61.5326	2329.47	78.8095	3098.2	58.8478	2329.47	65.2536	3098.2	55.1014	2329.47	78.2938	3098.2	60.2484
2331.7	87.2929	3100.22	62.2222	2331.7	76.9259	3100.22	58.5917	2331.7	78.9174	3100.22	60.3056	2331.7	89.3538	3100.22	60.5105	2331.7	126.233	3100.22	61.2772	2331.7	77.8466	3100.22	59.538	2331.7	62.6232	3100.22	54.9348	2331.7	78.6437	3100.22	59.5404
2333.92	85.4714	3102.23	62.7361	2333.92	72.3796	3102.23	62.2583	2333.92	75.7686	3102.23	60.5556	2333.92	85.6538	3102.23	62.1259	2333.92	124.842	3102.23	63.4674	2333.92	72.5344	3102.23	59.5707	2333.92	57.7246	3102.23	55.8333	2333.92	73.1937	3102.23	59.2609
2336.14	84.1214	3104.25	63.5347	2336.14	70.8796	3104.25	59.7417	2336.14	74.1074	3104.25	59.5	2336.14	86.7846	3104.25	64.049	2336.14	123.534	3104.25	62.8967	2336.14	72.7143	3104.25	59.7228	2336.14	59.5797	3104.25	57.1377	2336.14	73.6813	3104.25	59.1988
2338.37	85.2429	3106.26	63.1389	2338.37	72.4907	3106.26	58.6083	2338.37	73.9917	3106.26	61.9074	2338.37	86.4923	3106.26	62.5385	2338.37	124.872	3106.26	60.4076	2338.37	73.9894	3106.26	60.25	2338.37	59.1449	3106.26	55.0507	2338.37	75.675	3106.26	59.9752
2340.59	85.2429	3108.27	62.2708	2340.59	71.6481	3108.27	59.8833	2340.59	72.719	3108.27	57.963	2340.59	84.9615	3108.27	60.2448	2340.59	124.301	3108.27	63.2391	2340.59	71.328	3108.27	59.9076	2340.59	57.6087	3108.27	56.4783	2340.59	71.9688	3108.27	60.3727
2342.81	84.2714	3110.28	63.1528	2342.81	72.2037	3110.28	61.5167	2342.81	76.1653	3110.28	60.287	2342.81	85.2308	3110.28	63.6573	2342.81	125.293	3110.28	62.5435	2342.81	72.0265	3110.28	59.4728	2342.81	58.942	3110.28	56.1522	2342.81	72.5812	3110.28	58.1615
2345.03	86.0929	3112.3	63.2222	2345.03	72.9815	3112.3	59.3917	2345.03	75.9091	3112.3	60.3519	2345.03	85.7846	3112.3	61.3497	2345.03	123.902	3112.3	61.5761	2345.03	73.3704	3112.3	60.0707	2345.03	60.5507	3112.3	55.7826	2345.03	74.7375	3112.3	58.4472
2347.25	84.3357	3114.31	62.0764	2347.25	72.8796	3114.31	58.6917	2347.25	74.0992	3114.31	60.6389	2347.25	83.9077	3114.31	60.3776	2347.25	125.308	3114.31	63.0761	2347.25	73.2593	3114.31	60.1413	2347.25	58.8406	3114.31	56.558	2347.25	72.7938	3114.31	59.5714
2349.47	84.2	3116.32	63.6111	2349.47	72.75	3116.32	60.85	2349.47	72.6446	3116.32	59.6111	2349.47	84.4769	3116.32	62.4126	2349.47	124.226	3116.32	62.7772	2349.47	71.328	3116.32	60.337	2349.47	56.2754	3116.32	56.8478	2349.47	71.0062	3116.32	59.354
2351.69	83.3286	3118.33	63.3333	2351.69	71.3056	3118.33	61.0667	2351.69	73.4959	3118.33	60.2315	2351.69	85.4923	3118.33	64.2657	2351.69	124.263	3118.33	62.8424	2351.69	73.5767	3118.33	59.6196	2351.69	59.1304	3118.33	56.3768	2351.69	73.7625	3118.33	58.9876
2353.91	84.2643	3120.34	64.0417	2353.91	72.4074	3120.34	60.025	2353.91	72.5041	3120.34	61.0926	2353.91	85.8923	3120.34	60.8531	2353.91	124.068	3120.34	63.8913	2353.91	73.8042	3120.34	61.6304	2353.91	59.029	3120.34	58.4203	2353.91	73.2938	3120.34	60.4472
2356.12	85.6786	3122.35	62.6042	2356.12	70.9815	3122.35	59.6417	2356.12	72.2149	3122.35	59.5556	2356.12	81.7385	3122.35	61.5524	2356.12	123.654	3122.35	64.0163	2356.12	70.7884	3122.35	59.9783	2356.12	56.0652	3122.35	57.5	2356.12	72.2812	3122.35	60.0932
2358.34	84.4929	3124.36	63.8542	2358.34	70.8981	3124.36	62.3333	2358.34	72.6529	3124.36	61.3519	2358.34	85.2692	3124.36	63.9021	2358.34	123.977	3124.36	65.1359	2358.34	71.3016	3124.36	61.0924	2358.34	58.7174	3124.36	58.3478	2358.34	73.9625	3124.36	61.7267
2360.56	85.0143	3126.36	66.5764	2360.56	71.4074	3126.36	61.6417	2360.56	74.7355	3126.36	61.3333	2360.56	85.6385	3126.36	61.972	2360.56	124.218	3126.36	65.087	2360.56	73.8095	3126.36	61.8967	2360.56	59.7609	3126.36	60.2174	2360.56	73.6437	3126.36	61.9441
2362.77	83.3786	3128.37	63.6597	2362.77	70.6944	3128.37	62.5833	2362.77	72.7521	3128.37	64.1667	2362.77	83.4154	3128.37	62.5245	2362.77	123.925	3128.37	66.4457	2362.77	71.3333	3128.37	63.1304	2362.77	57.1232	3128.37	59.8188	2362.77	72.5812	3128.37	62.2547
2364.99	84.4071	3130.38	65.9931	2364.99	71.9537	3130.38	63.7917	2364.99	75.4215	3130.38	61.213	2364.99	85.8846	3130.38	64.4545	2364.99	125.256	3130.38	67.4783	2364.99	70.4497	3130.38	64.462	2364.99	56.942	3130.38	60.4565	2364.99	70.2	3130.38	61.9689
2367.2	83.4929	3132.39	66.4236	2367.2	72.6574	3132.39	62.5417	2367.2	73.719	3132.39	63.5093	2367.2	86.4846	3132.39	65.5385	2367.2	123.684	3132.39	66.4728	2367.2	73.455	3132.39	63.7717	2367.2	60.3623	3132.39	59.3768	2367.2	74.1625	3132.39	63.1056
2369.42	85.6357	3134.39	65.7917	2369.42	71.8519	3134.39	63.9333	2369.42	75.0248	3134.39	63.2963	2369.42	83.8462	3134.39	62.8322	2369.42	124.105	3134.39	67.2935	2369.42	72.6667	3134.39	64.163	2369.42	58.3768	3134.39	61.3333	2369.42	73.575	3134.39	64.5155
2371.63	82.8429	3136.4	66.375	2371.63	68.8426	3136.4	63.6333	2371.63	72.8264	3136.4	63.4167	2371.63	82.4385	3136.4	65.7902	2371.63	122.195	3136.4	67.5109	2371.63	70.6772	3136.4	65.1141	2371.63	55.7101	3136.4	61.1014	2371.63	71.7875	3136.4	63.5031
2373.84	84.4357	3138.4	69.4861	2373.84	71.0185	3138.4	65.4083	2373.84	73.6777	3138.4	64.8704	2373.84	86.5692	3138.4	68.049	2373.84	123.865	3138.4	68.5543	2373.84	70.7884	3138.4	65.2228	2373.84	59.7391	3138.4	61.2754	2373.84	72.9062	3138.4	64.2174
2376.05	84.0214	3140.41	67.6806	2376.05	73.0648	3140.41	64.2917	2376.05	73.4545	3140.41	66.0648	2376.05	84.8	3140.41	64.6853	2376.05	122.647	3140.41	68.2228	2376.05	72.4921	3140.41	65.1087	2376.05	59.8043	3140.41	62.6812	2376.05	74.0375	3140.41	67.354
2378.26	83.9857	3142.41	67.375	2378.26	69.9074	3142.41	66.5917	2378.26	73.2314	3142.41	67.6759	2378.26	82.9308	3142.41	65.6853	2378.26	121.639	3142.41	71.7989	2378.26	71.0794	3142.41	66.875	2378.26	54.9275	3142.41	63.1449	2378.26	70.8	3142.41	66.2671
2380.47	83.5	3144.41	69.3542	2380.47	69.8056	3144.41	67.3167	2380.47	71.3058	3144.41	65.7685	2380.47	82.8077	3144.41	69.007	2380.47	123.008	3144.41	71.3424	2380.47	70.746	3144.41	68.1576	2380.47	56.9203	3144.41	63.558	2380.47	70.8438	3144.41	66.646
2382.68	84.0571	3146.41	70.0556	2382.68	71.8056	3146.41	66.6667	2382.68	72.6364	3146.41	66.6852	2382.68	86.6231	3146.41	68.028	2382.68	122.316	3146.41	70.8424	2382.68	74.254	3146.41	68.4837	2382.68	59.6884	3146.41	64.6014	2382.68	73.8063	3146.41	66.7516
2384.89	83.3571	3148.42	69.6597	2384.89	69.9815	3148.42	68.3583	2384.89	72.4876	3148.42	68.8148	2384.89	83.5308	3148.42	66.8811	2384.89	122.391	3148.42	71.5924	2384.89	71.873	3148.42	69.1957	2384.89	56.9203	3148.42	64.5507	2384.89	71.1188	3148.42	68.323
2387.1	83.5429	3150.42	71.9583	2387.1	70.3519	3150.42	69.4333	2387.1	71.3802	3150.42	65.8981	2387.1	82.4	3150.42	69.3217	2387.1	123.015	3150.42	73.038	2387.1	70.5185	3150.42	69.5109	2387.1	55.5362	3150.42	65.7246	2387.1	70.775	3150.42	68.1553
2389.31	83.8714	3152.42	73.6736	2389.31	71.3611	3152.42	69.025	2389.31	72.438	3152.42	69.537	2389.31	86.2231	3152.42	70.007	2389.31	123.767	3152.42	74.2717	2389.31	72.9418	3152.42	70.1413	2389.31	59.1957	3152.42	65.5652	2389.31	72.8	3152.42	69.7764
2391.52	83.2214	3154.42	72.2639	2391.52	71.6944	3154.42	71.2833	2391.52	73.4959	3154.42	71.3889	2391.52	85.5308	3154.42	70.5245	2391.52	122.774	3154.42	75.3261	2391.52	72.455	3154.42	71.9728	2391.52	59.2899	3154.42	68.9638	2391.52	72.9188	3154.42	70.8509
2393.72	84.8	3156.42	73.7153	2393.72	70.4074	3156.42	73.7	2393.72	72.3636	3156.42	69.8241	2393.72	82.5308	3156.42	71.6853	2393.72	121.023	3156.42	75.8043	2393.72	70.5026	3156.42	71.3207	2393.72	54.9783	3156.42	69.7754	2393.72	70.2938	3156.42	70.0311
2395.93	82.9357	3158.42	74.7431	2395.93	70.1296	3158.42	71.8833	2395.93	73.1157	3158.42	71.1574	2395.93	83.5308	3158.42	72.6364	2395.93	121.962	3158.42	75.3478	2395.93	71.672	3158.42	73.6957	2395.93	57.5652	3158.42	68.5217	2395.93	70.025	3158.42	72.0248
2398.13	83.25	3160.42	75.5278	2398.13	71	3160.42	73.4667	2398.13	72.7355	3160.42	73.0556	2398.13	83.5231	3160.42	73.7692	2398.13	120.857	3160.42	76.875	2398.13	73.2434	3160.42	74.3261	2398.13	58.6522	3160.42	70.1159	2398.13	73.625	3160.42	74.0062
2400.34	83.1071	3162.42	76.2569	2400.34	69.4074	3162.42	73.4333	2400.34	72.2645	3162.42	75.3889	2400.34	82.3769	3162.42	74.7413	2400.34	121.639	3162.42	80.375	2400.34	71.545	3162.42	76.2717	2400.34	54.7899	3162.42	71.8333	2400.34	70.2938	3162.42	75.3043
2402.54	81.8	3164.41	79.0764	2402.54	70.2315	3164.41	78.15	2402.54	72.0579	3164.41	75.9722	2402.54	81.4923	3164.41	79.5175	2402.54	122.474	3164.41	79.4076	2402.54	70.0212	3164.41	76.0543	2402.54	55.3261	3164.41	73.0217	2402.54	70.7438	3164.41	75.9068
2404.75	83.05	3166.41	80.7222	2404.75	69.8611	3166.41	77.1417	2404.75	72.4711	3166.41	78.1481	2404.75	85.7538	3166.41	81.2937	2404.75	120.962	3166.41	79.5598	2404.75	71.0952	3166.41	79.7391	2404.75	58.8841	3166.41	74.1087	2404.75	74.0312	3166.41	77.8758
2406.95	82.7857	3168.41	79.3958	2406.95	70.537	3168.41	77.5333	2406.95	72.6529	3168.41	77.8981	2406.95	82.6462	3168.41	77.1678	2406.95	120.789	3168.41	79.9293	2406.95	71.3915	3168.41	79.1739	2406.95	56.7754	3168.41	74.5217	2406.95	71.3688	3168.41	76.9752
2409.15	81.9071	3170.4	80.9583	2409.15	69.5833	3170.4	77.3917	2409.15	72.1322	3170.4	76.9907	2409.15	82.6154	3170.4	78.2238	2409.15	120.812	3170.4	81.9022	2409.15	70.1534	3170.4	78.5326	2409.15	54.942	3170.4	72.8261	2409.15	69.5	3170.4	77.6025
2411.35	83	3172.4	79.7222	2411.35	69.8981	3172.4	76.6417	2411.35	72.2231	3172.4	76.6111	2411.35	84.8231	3172.4	80.2937	2411.35	122.068	3172.4	80.3315	2411.35	69.2593	3172.4	77.9891	2411.35	58.2101	3172.4	72.5942	2411.35	71.475	3172.4	76.5652
2413.55	83.1571	3174.39	79.6042	2413.55	70.4352	3174.39	76.325	2413.55	72.3388	3174.39	76.3611	2413.55	84.6308	3174.39	78.9021	2413.55	121.173	3174.39	81.1739	2413.55	71.4656	3174.39	78.2228	2413.55	58.6087	3174.39	74.2391	2413.55	73.8812	3174.39	76.3975
2415.75	81.9714	3176.39	77.625	2415.75	69.3796	3176.39	76.2667	2415.75	71.8512	3176.39	77.1759	2415.75	81.8692	3176.39	77.3287	2415.75	121.459	3176.39	82.6087	2415.75	69.2751	3176.39	78.1196	2415.75	54.6522	3176.39	75.3478	2415.75	71.3187	3176.39	77.2112
2417.95	81.35	3178.38	78.8125	2417.95	70.1759	3178.38	77.7833	2417.95	72.1901	3178.38	76.6852	2417.95	82.0308	3178.38	79.7343	2417.95	122.541	3178.38	81.8261	2417.95	69.8201	3178.38	78.337	2417.95	56.4203	3178.38	75.2464	2417.95	71.825	3178.38	77.7826
2420.15	82.35	3180.37	80.8681	2420.15	70.4352	3180.37	78.075	2420.15	72.4959	3180.37	78.287	2420.15	83.8692	3180.37	78.3706	2420.15	119.331	3180.37	81.3152	2420.15	71.8254	3180.37	79.9511	2420.15	58.6232	3180.37	76.529	2420.15	75.0938	3180.37	79.6646
2422.35	83.1786	3182.37	79.5694	2422.35	71.0093	3182.37	80.1083	2422.35	72.0909	3182.37	77.037	2422.35	82.2385	3182.37	77.8392	2422.35	121.737	3182.37	83.788	2422.35	70.9471	3182.37	79.1902	2422.35	56.913	3182.37	77.3696	2422.35	70.3375	3182.37	79.4161
2424.55	80.8286	3184.36	79.9514	2424.55	68.8241	3184.36	81.2167	2424.55	71.2149	3184.36	77.9074	2424.55	80.9769	3184.36	79.035	2424.55	120.211	3184.36	83.6467	2424.55	69.5661	3184.36	81.7772	2424.55	54.5797	3184.36	77.1159	2424.55	69.1875	3184.36	77.5342
2426.75	81.9714	3186.35	83.7361	2426.75	69.9444	3186.35	79.925	2426.75	70.9504	3186.35	79.0278	2426.75	84.1231	3186.35	81.3776	2426.75	120.143	3186.35	83.7935	2426.75	71.0635	3186.35	82.2663	2426.75	58.558	3186.35	77.5725	2426.75	71.5812	3186.35	80.4348
2428.94	80.9929	3188.34	81.6944	2428.94	70.463	3188.34	79.8417	2428.94	70.2562	3188.34	79.7222	2428.94	82.6385	3188.34	79.3566	2428.94	118.594	3188.34	84.4837	2428.94	70.6878	3188.34	81.337	2428.94	57.4783	3188.34	77.7899	2428.94	71.8937	3188.34	80.5155
2431.14	81.0357	3190.33	82.9306	2431.14	69.1481	3190.33	81.4417	2431.14	71.5041	3190.33	79.9167	2431.14	81.1077	3190.33	81.3217	2431.14	119.985	3190.33	87.6413	2431.14	68.9206	3190.33	83.0707	2431.14	54.2029	3190.33	80.058	2431.14	69.0938	3190.33	80.8261
2433.33	82.0786	3192.32	83.8194	2433.33	68.9167	3192.32	83.3	2433.33	71.124	3192.32	81.7407	2433.33	83.0385	3192.32	83.7622	2433.33	119.767	3192.32	85.9293	2433.33	69.7249	3192.32	84.0326	2433.33	56.9058	3192.32	79.1812	2433.33	70.8812	3192.32	81.0435
2435.53	82.2571	3194.31	86.7222	2435.53	68.8241	3194.31	83.6417	2435.53	72.7851	3194.31	84.8519	2435.53	83.3	3194.31	84.979	2435.53	119.872	3194.31	87.7826	2435.53	70.672	3194.31	85.3098	2435.53	57.8913	3194.31	80.1377	2435.53	73.475	3194.31	83.5528
2437.72	80.8857	3196.3	85.7639	2437.72	69.7593	3196.3	82.8667	2437.72	70.8264	3196.3	84.4537	2437.72	80.5	3196.3	83.7273	2437.72	120.211	3196.3	89.3587	2437.72	69.3439	3196.3	82.9185	2437.72	54.2681	3196.3	81.8768	2437.72	69.8875	3196.3	83.677
2439.91	81.1571	3198.29	87.9931	2439.91	67.9259	3198.29	85.9917	2439.91	72.0744	3198.29	84.8426	2439.91	81.5154	3198.29	88.0909	2439.91	120.609	3198.29	89.0978	2439.91	68.164	3198.29	86.0761	2439.91	56.2174	3198.29	82.2464	2439.91	70.1813	3198.29	84.2174
2442.11	80.9	3200.28	87.5139	2442.11	70	3200.28	84.625	2442.11	71.5702	3200.28	85.7222	2442.11	83.4923	3200.28	87.4615	2442.11	118.519	3200.28	89.0435	2442.11	71.7672	3200.28	86.8587	2442.11	59.8623	3200.28	82	2442.11	72.4813	3200.28	87.1553
2444.3	82.4929	3202.26	87.9722	2444.3	71.037	3202.26	86.0333	2444.3	71.5785	3202.26	87.4352	2444.3	83.0692	3202.26	85.2587	2444.3	120.218	3202.26	90.8859	2444.3	69.8836	3202.26	86.4946	2444.3	56.3478	3202.26	84.1884	2444.3	71.3	3202.26	88.0435
2446.49	81.0071	3204.25	88.9931	2446.49	66.963	3204.25	84.8667	2446.49	70.595	3204.25	86.1111	2446.49	81.4769	3204.25	86.6364	2446.49	119.88	3204.25	91.087	2446.49	68.9788	3204.25	87.3641	2446.49	53.3696	3204.25	82.5942	2446.49	69.1875	3204.25	85.6894
2448.68	81.1857	3206.24	87.7917	2448.68	69.75	3206.24	86.0917	2448.68	71.843	3206.24	86.0278	2448.68	82.6692	3206.24	89.2378	2448.68	119.677	3206.24	90.0543	2448.68	69.4127	3206.24	87.0978	2448.68	58.6812	3206.24	84.6159	2448.68	71.1437	3206.24	83.9689
2450.87	80.7929	3208.22	88.4097	2450.87	69.8426	3208.22	85.6917	2450.87	70.6116	3208.22	87.3611	2450.87	81.9154	3208.22	86.049	2450.87	120.835	3208.22	90.6141	2450.87	69.5608	3208.22	87.163	2450.87	56.6159	3208.22	83.5217	2450.87	71.8125	3208.22	86.4969
2453.06	80.5429	3210.21	87.1806	2453.06	68.4907	3210.21	86.3	2453.06	70.281	3210.21	83.9815	2453.06	80.0538	3210.21	85.7413	2453.06	118.436	3210.21	90.6413	2453.06	69.7407	3210.21	87.2174	2453.06	54.442	3210.21	82.1667	2453.06	69.2375	3210.21	85.764
2455.25	80.2929	3212.19	88.4444	2455.25	68.6944	3212.19	86.925	2455.25	70.8017	3212.19	84.0833	2455.25	82.5923	3212.19	86.958	2455.25	119.827	3212.19	89.6902	2455.25	67.6508	3212.19	87.587	2455.25	57.4275	3212.19	82.6594	2455.25	69.8812	3212.19	86.4161
2457.44	81.7571	3214.17	88.4306	2457.44	69.4167	3214.17	84.5	2457.44	72.2231	3214.17	86.0463	2457.44	83.9846	3214.17	86.958	2457.44	119.158	3214.17	89.6793	2457.44	70.3545	3214.17	87.2283	2457.44	57.442	3214.17	84.2174	2457.44	71.9625	3214.17	87.2609
2459.63	80.5143	3216.16	87.1111	2459.63	68.8611	3216.16	86.1	2459.63	70.0083	3216.16	87.1111	2459.63	79.9846	3216.16	85.3986	2459.63	119.301	3216.16	91.3152	2459.63	68.291	3216.16	87.413	2459.63	54.3116	3216.16	84.529	2459.63	70.375	3216.16	87
2461.81	80.0357	3218.14	89.0208	2461.81	67.2963	3218.14	86.9	2461.81	70.8182	3218.14	85.037	2461.81	80.6923	3218.14	87.1818	2461.81	120.556	3218.14	92.4402	2461.81	68.6825	3218.14	87.8913	2461.81	54.1667	3218.14	83.9275	2461.81	69.1063	3218.14	85.9876
2464	80.3929	3220.12	89.3194	2464	68.3056	3220.12	86.4	2464	70.9091	3220.12	85.7315	2464	83.8308	3220.12	89.6014	2464	119.481	3220.12	91.8641	2464	69	3220.12	88.087	2464	57.2609	3220.12	85.8913	2464	70.8	3220.12	87.6522
2466.19	81.4786	3222.11	88.6806	2466.19	68.2685	3222.11	84.9083	2466.19	70.2231	3222.11	85.9444	2466.19	80.6538	3222.11	85.8392	2466.19	118.955	3222.11	92.3098	2466.19	70.0952	3222.11	88.5217	2466.19	56.4275	3222.11	86.2899	2466.19	70.8563	3222.11	87.0124
2468.37	79.1143	3224.09	88.4792	2468.37	67.5741	3224.09	87.5333	2468.37	69.1983	3224.09	84.6574	2468.37	80	3224.09	86.9091	2468.37	117.406	3224.09	92.038	2468.37	68.2222	3224.09	89.5543	2468.37	54.4348	3224.09	85.4203	2468.37	67.925	3224.09	85.236
2470.55	79.8143	3226.07	90.0833	2470.55	67.9907	3226.07	87.2667	2470.55	70.8017	3226.07	86.2778	2470.55	81.2308	3226.07	88.007	2470.55	118.414	3226.07	92.5707	2470.55	68.9153	3226.07	89.3315	2470.55	56.942	3226.07	83.9493	2470.55	70.3375	3226.07	86.6646
2472.74	79.4857	3228.05	89.4861	2472.74	69.9537	3228.05	85.7	2472.74	69.4215	3228.05	88.4352	2472.74	81.3846	3228.05	87.3636	2472.74	116.932	3228.05	91.7446	2472.74	69.7725	3228.05	90.1793	2472.74	55.9855	3228.05	84.0797	2472.74	71.6437	3228.05	87.528
2474.92	79.4643	3230.03	88.4236	2474.92	65.9537	3230.03	85.6667	2474.92	69.8678	3230.03	86.0463	2474.92	80.0769	3230.03	86.007	2474.92	117.797	3230.03	93.5326	2474.92	68.0688	3230.03	89.5652	2474.92	53.2681	3230.03	85.2971	2474.92	68.7938	3230.03	87.1242
2477.1	78.6929	3232.01	88.7708	2477.1	66.7407	3232.01	88.7167	2477.1	70.2066	3232.01	86.0556	2477.1	81.8308	3232.01	88.3636	2477.1	118.15	3232.01	93.1467	2477.1	67.5979	3232.01	89.1413	2477.1	54.4565	3232.01	86.8333	2477.1	69.2687	3232.01	87.3975
2479.29	79.0286	3233.98	88.5417	2479.29	68.6296	3233.98	87.8083	2479.29	69.405	3233.98	87.3889	2479.29	80.4615	3233.98	88.2797	2479.29	119.075	3233.98	93.4402	2479.29	67.9947	3233.98	90.1685	2479.29	56.6957	3233.98	85.7754	2479.29	71.9688	3233.98	88.118
2481.47	81.3	3235.96	88.6736	2481.47	68.8704	3235.96	87.3	2481.47	69.3058	3235.96	88.1852	2481.47	78.5231	3235.96	85.3497	2481.47	117.218	3235.96	92.9511	2481.47	68.455	3235.96	89.3859	2481.47	54.3913	3235.96	85.5362	2481.47	70.8625	3235.96	87.5901
2483.65	79.8071	3237.94	89.5278	2483.65	66.0926	3237.94	88.1083	2483.65	70.1736	3237.94	85.75	2483.65	79.5385	3237.94	88.1958	2483.65	119.098	3237.94	93.9402	2483.65	67.3439	3237.94	88.5707	2483.65	53.3188	3237.94	85.5507	2483.65	68.325	3237.94	88.0124
2485.83	79.95	3239.92	91.0625	2485.83	66.9722	3239.92	89.9583	2485.83	70.3306	3239.92	88.2963	2485.83	82.1615	3239.92	90.6294	2485.83	116.609	3239.92	93.4402	2485.83	69.5873	3239.92	90.7989	2485.83	56.9565	3239.92	87.5217	2485.83	69.5375	3239.92	88.7453
2488.01	78.8071	3241.89	90.9792	2488.01	68.5185	3241.89	87.375	2488.01	68.719	3241.89	87.6296	2488.01	79.6692	3241.89	87.3007	2488.01	117.857	3241.89	92.5489	2488.01	70.4074	3241.89	91.788	2488.01	56.1014	3241.89	87.5362	2488.01	71.05	3241.89	88.1739
2490.19	79.2357	3243.87	90.2847	2490.19	67.3241	3243.87	88.2	2490.19	69.1736	3243.87	86.8981	2490.19	78.7231	3243.87	86.6364	2490.19	116.316	3243.87	94.163	2490.19	66.0265	3243.87	89.2609	2490.19	53.4565	3243.87	87.1232	2490.19	68.675	3243.87	88.764
2492.37	77.55	3245.84	90.2917	2492.37	68.287	3245.84	89.9417	2492.37	71.0413	3245.84	87.5833	2492.37	81.2692	3245.84	89.9231	2492.37	117.654	3245.84	93.3424	2492.37	67.8995	3245.84	91.0924	2492.37	56.6159	3245.84	87.2246	2492.37	69.4062	3245.84	89.1429
2494.54	79.1929	3247.82	89.3125	2494.54	68.2963	3247.82	87.6167	2494.54	69.4298	3247.82	87.5185	2494.54	82.6692	3247.82	89.1399	2494.54	117.293	3247.82	94.5217	2494.54	69.1429	3247.82	90.962	2494.54	55.8696	3247.82	85.7754	2494.54	70.9375	3247.82	89.5528
2496.72	79.4286	3249.79	88.3264	2496.72	68.3333	3249.79	87.65	2496.72	69.5537	3249.79	87.5185	2496.72	79.2846	3249.79	88.2028	2496.72	118.654	3249.79	94.837	2496.72	68.3757	3249.79	89.9837	2496.72	53.4855	3249.79	88.5652	2496.72	69.375	3249.79	88.2422
2498.9	79.5857	3251.77	90.4306	2498.9	67.7037	3251.77	91.1333	2498.9	69.5289	3251.77	88.2315	2498.9	79.2308	3251.77	88.972	2498.9	117.03	3251.77	93.2826	2498.9	66.037	3251.77	89.5924	2498.9	54.529	3251.77	87.4275	2498.9	67.6125	3251.77	87.6149
2501.07	80.4143	3253.74	92.4028	2501.07	68.2778	3253.74	89.3	2501.07	70.3802	3253.74	89.8241	2501.07	80.4615	3253.74	89.7902	2501.07	116.158	3253.74	93.8424	2501.07	69.1376	3253.74	90.9891	2501.07	56.8261	3253.74	87.9855	2501.07	70.3375	3253.74	89.2236
2503.25	79.8286	3255.71	90.4375	2503.25	67.9815	3255.71	89.0917	2503.25	69.2975	3255.71	88.9722	2503.25	80.3308	3255.71	88.3427	2503.25	117.075	3255.71	94.0815	2503.25	69.1005	3255.71	90.5326	2503.25	55.9565	3255.71	87.7754	2503.25	69.3375	3255.71	88.882
2505.42	81.6929	3257.68	89.2847	2505.42	67.3796	3257.68	91	2505.42	70.4545	3257.68	88.463	2505.42	79.9538	3257.68	90.1049	2505.42	116.038	3257.68	93.3261	2505.42	67.5979	3257.68	90.3804	2505.42	53.1812	3257.68	89.5652	2505.42	67.0938	3257.68	88.9876
2507.6	80.1357	3259.66	90.2569	2507.6	67.0926	3259.66	88.0833	2507.6	70.1736	3259.66	87.1481	2507.6	81.9154	3259.66	90.2028	2507.6	116.564	3259.66	93.7663	2507.6	67.8889	3259.66	91.288	2507.6	57.5145	3259.66	87.3623	2507.6	69.8688	3259.66	88.764
2509.77	80.0786	3261.63	91.8611	2509.77	69.0556	3261.63	89.05	2509.77	70.0909	3261.63	90.1944	2509.77	82.4923	3261.63	89.3427	2509.77	116.94	3261.63	94.4239	2509.77	68.8466	3261.63	92.0815	2509.77	57.4638	3261.63	87.587	2509.77	71.4625	3261.63	90.2857
2511.94	78.2357	3263.6	90.3542	2511.94	65.9167	3263.6	89.4167	2511.94	69.8182	3263.6	88.6944	2511.94	80.1385	3263.6	87.6923	2511.94	116.902	3263.6	94.7065	2511.94	67.3968	3263.6	91.0163	2511.94	53.3696	3263.6	88.442	2511.94	68.1375	3263.6	88.9068
2514.11	80.5357	3265.57	91.1736	2514.11	67.9537	3265.57	91.8667	2514.11	71.6281	3265.57	86.4444	2514.11	81.7	3265.57	90.5455	2514.11	117.752	3265.57	95.7174	2514.11	69.1693	3265.57	90.7446	2514.11	55.0072	3265.57	86.2174	2514.11	69.35	3265.57	87.441
2516.29	80.7143	3267.54	91.0208	2516.29	69.8889	3267.54	88.9583	2516.29	72.1736	3267.54	89.1759	2516.29	82.8231	3267.54	90.6853	2516.29	118.248	3267.54	94.6087	2516.29	69.9577	3267.54	92.2011	2516.29	56.2826	3267.54	86.9638	2516.29	73.1875	3267.54	89.5093
2518.46	81.3357	3269.5	89.7153	2518.46	69.0093	3269.5	88.9667	2518.46	70.6033	3269.5	88.6204	2518.46	80.4154	3269.5	87.5245	2518.46	116.376	3269.5	94.962	2518.46	68.7884	3269.5	89.8913	2518.46	55.3043	3269.5	87.3623	2518.46	71.2125	3269.5	89.6832
2520.63	81.85	3271.47	90.5486	2520.63	68.963	3271.47	89.425	2520.63	70.2149	3271.47	87.2593	2520.63	82.1538	3271.47	89.7413	2520.63	119.331	3271.47	96.4674	2520.63	67.9894	3271.47	91.6793	2520.63	54.3116	3271.47	87.2029	2520.63	70.2062	3271.47	89.5031
2522.8	82.4357	3273.44	93.0764	2522.8	70.8611	3273.44	90.7167	2522.8	73.8843	3273.44	89.0926	2522.8	85.5846	3273.44	91.1538	2522.8	117.97	3273.44	95.9402	2522.8	69.7989	3273.44	91.9837	2522.8	58.8841	3273.44	88.2319	2522.8	72.1875	3273.44	90.118
2524.97	83.8214	3275.41	90.6528	2524.97	72.5278	3275.41	88	2524.97	72.4959	3275.41	88.037	2524.97	83.3154	3275.41	87.2028	2524.97	120.835	3275.41	96.3533	2524.97	70.545	3275.41	92.0815	2524.97	55.942	3275.41	88.2971	2524.97	73.4125	3275.41	91.3727
2527.13	81.6643	3277.37	90.0694	2527.13	70.3056	3277.37	90.6083	2527.13	75.8926	3277.37	89.8241	2527.13	83.3692	3277.37	88.979	2527.13	118.549	3277.37	95.4239	2527.13	70.4709	3277.37	90.7989	2527.13	54.3768	3277.37	88.5435	2527.13	70.5625	3277.37	87.8571
2529.3	83.7286	3279.34	90.4514	2529.3	71.8981	3279.34	91.1083	2529.3	75.438	3279.34	87.5833	2529.3	84.7538	3279.34	89.8811	2529.3	119.88	3279.34	94.9783	2529.3	70.3333	3279.34	91.1739	2529.3	58.7319	3279.34	88.0072	2529.3	72.9688	3279.34	89.6894
2531.47	85.1071	3281.31	90.6667	2531.47	75.1111	3281.31	88.5917	2531.47	76.3554	3281.31	88.4722	2531.47	87.0769	3281.31	89.6294	2531.47	119.925	3281.31	95.0109	2531.47	72.7196	3281.31	92.125	2531.47	60.4348	3281.31	88.1739	2531.47	73.475	3281.31	91.1242
2533.63	84.8071	3283.27	90.8958	2533.63	71.8519	3283.27	89.85	2533.63	76.2479	3283.27	88.4537	2533.63	85.6462	3283.27	87.7552	2533.63	120.835	3283.27	95.7391	2533.63	71.0635	3283.27	92.7065	2533.63	56.9058	3283.27	86.7391	2533.63	73.2375	3283.27	90.4037
2535.8	86.0929	3285.24	91.9931	2535.8	73.3519	3285.24	90.5417	2535.8	78.1157	3285.24	88.213	2535.8	87.3846	3285.24	92.1189	2535.8	120.436	3285.24	96.6522	2535.8	72.4286	3285.24	91.2935	2535.8	57.1522	3285.24	88.2681	2535.8	73.4938	3285.24	89.5093
2537.97	87.9571	3287.2	91.0903	2537.97	76.787	3287.2	90.5167	2537.97	78.7934	3287.2	89.3056	2537.97	90.4231	3287.2	92.007	2537.97	122.556	3287.2	93.8098	2537.97	74.7566	3287.2	91.6087	2537.97	62.3623	3287.2	87.8116	2537.97	78.3688	3287.2	89.354
2540.13	89.8643	3289.16	91.2569	2540.13	77.4537	3289.16	88.45	2540.13	80.4711	3289.16	90.6389	2540.13	90.3231	3289.16	88.8392	2540.13	121.714	3289.16	95.5054	2540.13	73.7989	3289.16	92.6957	2540.13	61.2101	3289.16	88.9203	2540.13	78.1875	3289.16	90.8634
2542.29	90.5571	3291.13	90.5139	2542.29	76.9444	3291.13	90.8	2542.29	80.9421	3291.13	87.213	2542.29	90.7077	3291.13	89.7552	2542.29	123.602	3291.13	95.0924	2542.29	75.2169	3291.13	90.5815	2542.29	59.9783	3291.13	88.5435	2542.29	77.5938	3291.13	89.7764
2544.46	92.6786	3293.09	92.4444	2544.46	79.6759	3293.09	90.9833	2544.46	84.7934	3293.09	89.6389	2544.46	94.9923	3293.09	91.7133	2544.46	126.895	3293.09	94.7065	2544.46	77.4815	3293.09	92.1359	2544.46	65.5725	3293.09	87.0725	2544.46	80.7875	3293.09	90.4783
2546.62	95.0929	3295.05	91.1875	2546.62	83.7315	3295.05	88.8167	2546.62	87.1405	3295.05	90.3519	2546.62	96.5462	3295.05	89.4755	2546.62	126.767	3295.05	95.0489	2546.62	80.1481	3295.05	92.7391	2546.62	66.0362	3295.05	88.0362	2546.62	84.575	3295.05	91.0807
2548.78	97.7714	3297.01	90.5139	2548.78	86.0556	3297.01	91.3333	2548.78	89.4215	3297.01	89.7037	2548.78	97.5154	3297.01	88.2238	2548.78	128.94	3297.01	96.1902	2548.78	78.9101	3297.01	91.0489	2548.78	62.7029	3297.01	89.7971	2548.78	84.7625	3297.01	90.8385
2550.94	100.493	3298.97	91.3889	2550.94	89.2037	3298.97	89.9	2550.94	94.3719	3298.97	86.8889	2550.94	101.908	3298.97	91.8811	2550.94	132.105	3298.97	94.7663	2550.94	81.6561	3298.97	92.4022	2550.94	69.4348	3298.97	88.3986	2550.94	87.0062	3298.97	90.677
2553.11	106.95	3300.93	93.5833	2553.11	93.6667	3300.93	91.075	2553.11	98.1157	3300.93	91.4167	2553.11	106.654	3300.93	90.9021	2553.11	134.857	3300.93	95.038	2553.11	87.3492	3300.93	93.3152	2553.11	73.2174	3300.93	88.9928	2553.11	94.5375	3300.93	91.2547
2555.27	110.014	3302.89	91.2361	2555.27	96.787	3302.89	90.675	2555.27	102.116	3302.89	89.8611	2555.27	111.008	3302.89	90.5175	2555.27	137.353	3302.89	96.413	2555.27	88.9048	3302.89	92.2989	2555.27	73.9783	3302.89	88.5362	2555.27	95.8875	3302.89	91.5776
2557.43	114.629	3304.85	94.0347	2557.43	103.306	3304.85	92.2167	2557.43	111.298	3304.85	88.9352	2557.43	117.408	3304.85	91.0979	2557.43	141.835	3304.85	94.25	2557.43	93.963	3304.85	91.7772	2557.43	76.7101	3304.85	89.0217	2557.43	102.062	3304.85	90.7702
2559.58	122.757	3306.81	95.1667	2559.58	112.815	3306.81	92.0667	2559.58	119.471	3306.81	90.1667	2559.58	127.038	3306.81	92.3007	2559.58	147.654	3306.81	95.6793	2559.58	99.8783	3306.81	92.8967	2559.58	86.4203	3306.81	89.0362	2559.58	110.9	3306.81	89.882
2561.74	132.243	3308.77	91.7778	2561.74	122.407	3308.77	89.3667	2561.74	129.612	3308.77	92	2561.74	135.015	3308.77	90.4336	2561.74	153.489	3308.77	95.2174	2561.74	105.058	3308.77	94.5652	2561.74	89.4348	3308.77	90.0507	2561.74	119.106	3308.77	90.9317
2563.9	143.564	3310.73	92.7847	2563.9	131.824	3310.73	91.5583	2563.9	138.975	3310.73	90.3333	2563.9	143.238	3310.73	90.4755	2563.9	160.451	3310.73	95.9565	2563.9	112.497	3310.73	92.7717	2563.9	93.5652	3310.73	89.058	2563.9	123.906	3310.73	90.1863
2566.06	152.157	3312.68	92.8403	2566.06	141.5	3312.68	92.4	2566.06	150.57	3312.68	88.9907	2566.06	155.723	3312.68	93.1678	2566.06	168.992	3312.68	97.5707	2566.06	120.423	3312.68	93.8967	2566.06	101.949	3312.68	90.442	2566.06	133.262	3312.68	90.7578
2568.21	160.857	3314.64	93.3889	2568.21	148.731	3314.64	90.425	2568.21	159.215	3314.64	90.8241	2568.21	162.708	3314.64	92.3427	2568.21	172.812	3314.64	95.4565	2568.21	126.788	3314.64	94.0217	2568.21	108.558	3314.64	89.6449	2568.21	144.144	3314.64	91.6522
2570.37	161.336	3316.6	91.8472	2570.37	150.944	3316.6	91.6667	2570.37	158.777	3316.6	90.8056	2570.37	163.362	3316.6	89.2937	2570.37	174.662	3316.6	97.0217	2570.37	127.212	3316.6	94.1196	2570.37	106.123	3316.6	90.4493	2570.37	141.419	3316.6	92.0559
2572.53	156.171	3318.55	92.8542	2572.53	143.852	3318.55	93.1917	2572.53	154.099	3318.55	88.7222	2572.53	157.885	3318.55	92.2797	2572.53	170.459	3318.55	97.7989	2572.53	123.672	3318.55	93.4457	2572.53	103.725	3318.55	90.9203	2572.53	138.113	3318.55	91.4783
2574.68	147.971	3320.51	94.7708	2574.68	136.065	3320.51	92.9083	2574.68	144.066	3320.51	92.213	2574.68	149.462	3320.51	92.6783	2574.68	163.353	3320.51	98.0489	2574.68	119.63	3320.51	94.9511	2574.68	100.464	3320.51	90.0725	2574.68	129.331	3320.51	92.0683
2576.83	132.971	3322.46	93.1458	2576.83	123.028	3322.46	91.7167	2576.83	126.545	3322.46	91.4815	2576.83	132.462	3322.46	89.8042	2576.83	152.571	3322.46	98.038	2576.83	107.984	3322.46	93.1359	2576.83	87.8551	3322.46	89.6014	2576.83	116.494	3322.46	92.4037
2578.99	117.8	3324.41	93.3333	2578.99	105	3324.41	93.4167	2578.99	109.661	3324.41	89.0741	2578.99	117.292	3324.41	91.8811	2578.99	142.662	3324.41	98	2578.99	95.1799	3324.41	93.6848	2578.99	77.2029	3324.41	91.8768	2578.99	100.875	3324.41	91.087
2581.14	106.471	3326.37	94.4583	2581.14	94.4537	3326.37	91.525	2581.14	99.2149	3326.37	89.8148	2581.14	107.038	3326.37	93.0839	2581.14	132.008	3326.37	97.3098	2581.14	87.3862	3326.37	93.3261	2581.14	72.4928	3326.37	89.8261	2581.14	93.0375	3326.37	92.9441
2583.29	98.3071	3328.32	94.4931	2583.29	87.9352	3328.32	92.4083	2583.29	90.7934	3328.32	91.463	2583.29	98.5462	3328.32	90.979	2583.29	129	3328.32	97.9402	2583.29	82.3915	3328.32	94.8478	2583.29	68.6377	3328.32	90.8841	2583.29	85.3375	3328.32	93.1925
2585.45	91.2429	3330.27	93.4444	2585.45	79.8333	3330.27	91.0917	2585.45	82.3058	3330.27	91.6019	2585.45	91.5692	3330.27	91.7972	2585.45	123.962	3330.27	99.0109	2585.45	76.0265	3330.27	94.3533	2585.45	60.5	3330.27	90.6957	2585.45	77.65	3330.27	93.0683
2587.6	88.7571	3332.22	95.4792	2587.6	76.75	3332.22	93.9	2587.6	81.1488	3332.22	91.7315	2587.6	89.5769	3332.22	95.3706	2587.6	123.218	3332.22	97.1467	2587.6	73.6508	3332.22	95.212	2587.6	60.2319	3332.22	91.7391	2587.6	77.2188	3332.22	91.8944
2589.75	85.9214	3334.17	94.5069	2589.75	75.3704	3334.17	93.8	2589.75	78.7934	3334.17	92.5833	2589.75	88.2769	3334.17	93.5385	2589.75	120.226	3334.17	99.4728	2589.75	74.0265	3334.17	96.3533	2589.75	60.8623	3334.17	92.2391	2589.75	77.5375	3334.17	94.7453
2591.9	84.7214	3336.13	94.7153	2591.9	72.3704	3336.13	93.9833	2591.9	75.0579	3336.13	93.3889	2591.9	83.4308	3336.13	90.6573	2591.9	117.361	3336.13	100.174	2591.9	71.1587	3336.13	93.8315	2591.9	56.2536	3336.13	92.1304	2591.9	72.4562	3336.13	93.3168
2594.05	81.6571	3338.08	95.1875	2594.05	68.9537	3338.08	94.9333	2594.05	72.9421	3338.08	90.4815	2594.05	83.1154	3338.08	93.7622	2594.05	117.128	3338.08	99.0978	2594.05	67.7037	3338.08	95.712	2594.05	54.5362	3338.08	91.7609	2594.05	70.0812	3338.08	91.8199
2596.19	82.5786	3340.03	96.1875	2596.19	70.7963	3340.03	93.6333	2596.19	71.1653	3340.03	91.5926	2596.19	83.5231	3340.03	94.986	2596.19	117.835	3340.03	99.6467	2596.19	69.7037	3340.03	97.0272	2596.19	59.7101	3340.03	91.529	2596.19	72.6562	3340.03	94.9938
2598.34	80.35	3341.97	96.2917	2598.34	68.5093	3341.97	94.8	2598.34	71.157	3341.97	91.3704	2598.34	83.0923	3341.97	92.0909	2598.34	115.18	3341.97	99.8098	2598.34	68.9206	3341.97	97.3478	2598.34	55.5217	3341.97	92.7681	2598.34	70.9875	3341.97	94.5466
2600.49	79.8214	3343.92	96.9375	2600.49	66.963	3343.92	94.625	2600.49	71.0331	3343.92	93.3704	2600.49	78.9385	3343.92	92.6923	2600.49	115.361	3343.92	100.337	2600.49	66.9153	3343.92	96.5978	2600.49	51.2899	3343.92	93.0072	2600.49	69.4688	3343.92	94.6335
2602.64	77.7857	3345.87	96.375	2602.64	67.8148	3345.87	93.9417	2602.64	71.1322	3345.87	92.0926	2602.64	80.5385	3345.87	95.9231	2602.64	114.917	3345.87	98.8261	2602.64	68.4233	3345.87	95.3859	2602.64	56.8986	3345.87	93.2246	2602.64	68.4375	3345.87	94.441
2604.78	79.6429	3347.82	96.4792	2604.78	69.1759	3347.82	93.3083	2604.78	70.2314	3347.82	94.2685	2604.78	81.0385	3347.82	94.5455	2604.78	116.045	3347.82	100.25	2604.78	68.291	3347.82	97.2989	2604.78	55.942	3347.82	91.942	2604.78	70.8063	3347.82	95.677
2606.93	78.9357	3349.77	92.7153	2606.93	67.1944	3349.77	94.5083	2606.93	68.0248	3349.77	94.1759	2606.93	78.7538	3349.77	94.5594	2606.93	113.436	3349.77	99.9239	2606.93	67.127	3349.77	96.25	2606.93	51.5435	3349.77	94.2754	2606.93	67.8937	3349.77	95.4845
2609.07	78.6929	3351.71	96.5833	2609.07	67.1296	3351.71	96.2833	2609.07	69.3471	3351.71	93.9907	2609.07	79.7385	3351.71	96.1958	2609.07	113.94	3351.71	100.81	2609.07	66.7513	3351.71	97.2283	2609.07	53.2971	3351.71	94.5507	2609.07	68.0062	3351.71	95.882
2611.22	77.4857	3353.66	97.1597	2611.22	67.0556	3353.66	93.8417	2611.22	68.6033	3353.66	94.1389	2611.22	80.1154	3353.66	96.1189	2611.22	113.03	3353.66	100.946	2611.22	66.9524	3353.66	98.0924	2611.22	56.6667	3353.66	93.2754	2611.22	69.0438	3353.66	96.2609
2613.36	77.6	3355.6	95.9306	2613.36	67.1389	3355.6	94	2613.36	68.3802	3355.6	95.6574	2613.36	77.4923	3355.6	93.5245	2613.36	112.564	3355.6	102.332	2613.36	65.9418	3355.6	97.7609	2613.36	53.8188	3355.6	92.1449	2613.36	69.3063	3355.6	96.795
2615.51	76.4857	3357.55	96.6806	2615.51	62.9722	3357.55	95.5	2615.51	67.3306	3357.55	92.2593	2615.51	77.2846	3357.55	96.9091	2615.51	111.707	3357.55	101.668	2615.51	65.545	3357.55	97.5924	2615.51	51.1812	3357.55	93.3841	2615.51	65.6937	3357.55	95.7391
2617.65	77.0286	3359.49	97.8333	2617.65	65	3359.49	95.9667	2617.65	67.6529	3359.49	96.4259	2617.65	80.3154	3359.49	98.9441	2617.65	112.474	3359.49	101.766	2617.65	65.4656	3359.49	98.8261	2617.65	54.587	3359.49	95.0507	2617.65	67.7625	3359.49	96.0311
2619.79	75.7429	3361.44	97.6042	2619.79	64.9907	3361.44	94.7167	2619.79	67.8017	3361.44	95.7407	2619.79	77.5231	3361.44	94.951	2619.79	112.722	3361.44	102.891	2619.79	67.1799	3361.44	99.5	2619.79	53.2754	3361.44	94.1449	2619.79	66.4	3361.44	97.5714
2621.93	76.4786	3363.38	98.8819	2621.93	63.6389	3363.38	97.05	2621.93	66.3802	3363.38	95.5093	2621.93	76.3692	3363.38	95.5804	2621.93	110.361	3363.38	102.152	2621.93	63.4762	3363.38	98.7989	2621.93	49.6957	3363.38	95.8116	2621.93	66.7	3363.38	96.9193
2624.07	75.1214	3365.32	98.9444	2624.07	63.1481	3365.32	97.5917	2624.07	65.1322	3365.32	93.9352	2624.07	76.9154	3365.32	97.5175	2624.07	111.632	3365.32	102.136	2624.07	63.6508	3365.32	100.071	2624.07	52.3406	3365.32	93.942	2624.07	65.4625	3365.32	96.5466
2626.21	75.6143	3367.26	99.2222	2626.21	64.9444	3367.26	96.2083	2626.21	66.1983	3367.26	97.7778	2626.21	76.5308	3367.26	98.1189	2626.21	110.842	3367.26	101.511	2626.21	65.0529	3367.26	100.016	2626.21	53.9275	3367.26	96.6232	2626.21	69.3812	3367.26	97.5342
2628.35	74.2357	3369.21	99.4236	2628.35	64.4352	3369.21	97.65	2628.35	65.7521	3369.21	98.1574	2628.35	74.6692	3369.21	97.4755	2628.35	110.85	3369.21	104.141	2628.35	63.4603	3369.21	99.7989	2628.35	49.3261	3369.21	95.4275	2628.35	64.4125	3369.21	96.8385
2630.49	73.7429	3371.15	100.146	2630.49	64.213	3371.15	97.5833	2630.49	66.5041	3371.15	95.9537	2630.49	75.1692	3371.15	98.5664	2630.49	110.586	3371.15	102.326	2630.49	63.1429	3371.15	99.288	2630.49	49.5217	3371.15	96.4058	2630.49	63.4375	3371.15	98.5901
2632.63	73.9857	3373.09	100.361	2632.63	63.1574	3373.09	97.7333	2632.63	65.6116	3373.09	96.6019	2632.63	77.1385	3373.09	97.8042	2632.63	111.053	3373.09	103.489	2632.63	64.5238	3373.09	99.8696	2632.63	53.2174	3373.09	95.5217	2632.63	66.675	3373.09	98.4161
2634.77	73.7929	3375.03	98.1181	2634.77	63.0556	3375.03	98.6917	2634.77	65.1818	3375.03	97.713	2634.77	74.4231	3375.03	96.4336	2634.77	110.323	3375.03	103.81	2634.77	63.8783	3375.03	100.446	2634.77	51.3333	3375.03	96.4203	2634.77	66.2687	3375.03	98.5217
2636.9	74.9286	3376.97	98.0903	2636.9	63.0556	3376.97	99.8417	2636.9	63.5537	3376.97	97.2778	2636.9	72.8308	3376.97	99.6573	2636.9	110.053	3376.97	104.962	2636.9	60.9524	3376.97	99.4946	2636.9	48.4565	3376.97	96.8841	2636.9	64.2125	3376.97	98.4534
2639.04	73.7214	3378.91	100.778	2639.04	62.3056	3378.91	99.1583	2639.04	64.8678	3378.91	97.5926	2639.04	77.1615	3378.91	100.238	2639.04	110.271	3378.91	104.277	2639.04	63.5079	3378.91	100.56	2639.04	53.0797	3378.91	96.9783	2639.04	66.1312	3378.91	98.3106
2641.18	73.3429	3380.84	98.7778	2641.18	63.7963	3380.84	100.067	2641.18	64.3554	3380.84	97.5648	2641.18	74.3	3380.84	97.8182	2641.18	109.113	3380.84	104.245	2641.18	64.0847	3380.84	100.522	2641.18	51.442	3380.84	97.6014	2641.18	66.1562	3380.84	99.4596
2643.31	72.8857	3382.78	100.229	2643.31	61.7593	3382.78	99.3583	2643.31	64.0083	3382.78	98.6111	2643.31	73.6769	3382.78	97.9231	2643.31	108.398	3382.78	104.283	2643.31	61.455	3382.78	100.924	2643.31	47.8913	3382.78	96.8768	2643.31	63.1187	3382.78	99.0497
2645.45	72.55	3384.72	101.146	2645.45	60.9537	3384.72	98.9	2645.45	63.4463	3384.72	96.6852	2645.45	72.6846	3384.72	100.287	2645.45	108.316	3384.72	104.587	2645.45	60.5026	3384.72	101.603	2645.45	49.8623	3384.72	98.4638	2645.45	63.2812	3384.72	98.2919
2647.58	73.7429	3386.66	102.458	2647.58	62.75	3386.66	98.7917	2647.58	64.4298	3386.66	98.8611	2647.58	75.1231	3386.66	99.1958	2647.58	108.97	3386.66	104.712	2647.58	63.1323	3386.66	102.005	2647.58	53.3696	3386.66	98.3043	2647.58	65.7125	3386.66	100.106
2649.71	73.65	3388.59	98.7639	2649.71	63.2407	3388.59	98.3	2649.71	63.3967	3388.59	97.0926	2649.71	73.5923	3388.59	96.7832	2649.71	109.188	3388.59	105.832	2649.71	62.4339	3388.59	101.505	2649.71	49.8116	3388.59	97.8551	2649.71	62.3375	3388.59	99.7267
2651.85	72.6643	3390.53	101.826	2651.85	61.25	3390.53	99.925	2651.85	64.4959	3390.53	97.9907	2651.85	72.9769	3390.53	98.7692	2651.85	107.955	3390.53	105.304	2651.85	60.0741	3390.53	100.245	2651.85	47.5435	3390.53	97.6739	2651.85	61.9375	3390.53	99.5652
2653.98	71.5357	3392.46	101.958	2653.98	61.787	3392.46	99.5333	2653.98	62.876	3392.46	98.0278	2653.98	72.8923	3392.46	101.853	2653.98	108.346	3392.46	104.701	2653.98	61.8095	3392.46	102.06	2653.98	51.8116	3392.46	97.9348	2653.98	64.0687	3392.46	100.882
2656.11	72.2214	3394.4	101.326	2656.11	63.2315	3394.4	98.1667	2656.11	63.0413	3394.4	99.8981	2656.11	73.6385	3394.4	97.958	2656.11	109.534	3394.4	106.163	2656.11	61.6138	3394.4	101.886	2656.11	50.2609	3394.4	98.3841	2656.11	64.3187	3394.4	100.242
2658.24	71.9929	3396.33	101.694	2658.24	60.6944	3396.33	101.192	2658.24	62.6364	3396.33	99.6389	2658.24	72.2462	3396.33	98.2727	2658.24	107.91	3396.33	105.902	2658.24	61.5132	3396.33	102.853	2658.24	46.4493	3396.33	99.0145	2658.24	62.1437	3396.33	100.826
2660.37	71.65	3398.27	101.729	2660.37	59.5278	3398.27	101.067	2660.37	63.2562	3398.27	97.963	2660.37	74.8077	3398.27	101.49	2660.37	108.842	3398.27	105.196	2660.37	61.4074	3398.27	102.908	2660.37	49.6159	3398.27	98.4638	2660.37	61.7062	3398.27	99.6894
2662.5	71.0929	3400.2	100.66	2662.5	62.4537	3400.2	99.1	2662.5	63.3306	3400.2	99.3889	2662.5	73.0231	3400.2	100.168	2662.5	107.03	3400.2	105.592	2662.5	61.2963	3400.2	102.402	2662.5	51.0942	3400.2	99.8623	2662.5	64.65	3400.2	103
2664.63	71.45	3402.13	101.708	2664.63	60.4352	3402.13	99.8	2664.63	62.9174	3402.13	99.2778	2664.63	71.7077	3402.13	99.049	2664.63	108.579	3402.13	107.321	2664.63	61.6931	3402.13	102.728	2664.63	48.1594	3402.13	97.7101	2664.63	62	3402.13	100.932
2666.76	71.4	3404.06	102.403	2666.76	59.5278	3404.06	100.925	2666.76	61.2479	3404.06	99.6944	2666.76	72.6846	3404.06	102.133	2666.76	105.985	3404.06	107.359	2666.76	61.582	3404.06	102.332	2666.76	48.4275	3404.06	97.9928	2666.76	61.7125	3404.06	100.248
2668.89	72.8857	3406	101.889	2668.89	61.1574	3406	100.6	2668.89	64.1157	3406	99.7685	2668.89	74.0769	3406	100.329	2668.89	106.684	3406	106.592	2668.89	61.1958	3406	103.62	2668.89	51.1667	3406	98.1014	2668.89	63.3687	3406	100.621
2671.01	71.6214	3407.93	100.875	2671.01	62.0185	3407.93	101.717	2671.01	62.7603	3407.93	99.7963	2671.01	72.2154	3407.93	98.3776	2671.01	106.143	3407.93	106.033	2671.01	61.7407	3407.93	103.5	2671.01	50.2899	3407.93	99.8116	2671.01	63.4688	3407.93	103.553
2673.14	70.8286	3409.86	101.799	2673.14	58.8241	3409.86	100.3	2673.14	61.1488	3409.86	98.8056	2673.14	71.2846	3409.86	101.077	2673.14	107.654	3409.86	105.685	2673.14	59.3704	3409.86	103.109	2673.14	46.4855	3409.86	99.3768	2673.14	61.0312	3409.86	101.255
2675.27	69.7143	3411.79	103.333	2675.27	59.1481	3411.79	101.3	2675.27	63.719	3411.79	98.3981	2675.27	74.0231	3411.79	102.287	2675.27	106.241	3411.79	106.147	2675.27	60.3757	3411.79	101.766	2675.27	49.3986	3411.79	98.058	2675.27	63.8375	3411.79	100.925
2677.39	70.4214	3413.72	102.069	2677.39	60.1204	3413.72	101	2677.39	62.0165	3413.72	100.222	2677.39	72.7154	3413.72	100.028	2677.39	106.173	3413.72	107.147	2677.39	62.0794	3413.72	105.288	2677.39	51.2754	3413.72	99.7826	2677.39	63.2188	3413.72	102.211
2679.52	70.05	3415.65	100.826	2679.52	59.5	3415.65	100.583	2679.52	60.5785	3415.65	99.213	2679.52	70.6538	3415.65	98.3077	2679.52	106.842	3415.65	106.81	2679.52	59.5608	3415.65	102.451	2679.52	45.3478	3415.65	98.4565	2679.52	60.9562	3415.65	100.571
2681.64	69.7214	3417.58	101.847	2681.64	58.5556	3417.58	101.975	2681.64	61.7521	3417.58	98.5185	2681.64	73.1	3417.58	101.636	2681.64	107.12	3417.58	105.924	2681.64	59.2063	3417.58	102.826	2681.64	49.0725	3417.58	99.058	2681.64	61.6375	3417.58	100.696
2683.77	71.5929	3419.5	101.535	2683.77	59.9444	3419.5	98.8417	2683.77	62.0413	3419.5	100.87	2683.77	72.4846	3419.5	100.986	2683.77	107.902	3419.5	105.826	2683.77	62.1323	3419.5	103.179	2683.77	51.2029	3419.5	97.8551	2683.77	63.3813	3419.5	102.714
2685.89	70.65	3421.43	100.868	2685.89	60.0278	3421.43	99.5917	2685.89	59.5702	3421.43	100.056	2685.89	71.7462	3421.43	98.8182	2685.89	106.812	3421.43	107.016	2685.89	60.3386	3421.43	104.016	2685.89	47.0145	3421.43	99.7754	2685.89	61.9312	3421.43	100.963
2688.01	70.5571	3423.36	103.34	2688.01	59.1852	3423.36	102.208	2688.01	59.4711	3423.36	97.1481	2688.01	70.4	3423.36	100.685	2688.01	105.654	3423.36	105.842	2688.01	58.6931	3423.36	102.848	2688.01	45.5435	3423.36	99.029	2688.01	60.15	3423.36	100.273
2690.13	70.4	3425.28	103.264	2690.13	60.213	3425.28	101.167	2690.13	62.9917	3425.28	99.3241	2690.13	73.6462	3425.28	102.301	2690.13	107.699	3425.28	105.908	2690.13	60.8783	3425.28	103.571	2690.13	51.913	3425.28	98.9058	2690.13	63.1812	3425.28	100.168
2692.25	71.3714	3427.21	100.181	2692.25	60.2778	3427.21	99.4333	2692.25	60.8512	3427.21	99.8519	2692.25	70.3846	3427.21	99.3077	2692.25	107.985	3427.21	106.283	2692.25	61.0423	3427.21	103.967	2692.25	47.529	3427.21	100.428	2692.25	62.0875	3427.21	100.876
2694.38	69.8786	3429.14	101.972	2694.38	58.5278	3429.14	100.392	2694.38	61.8017	3429.14	98.1111	2694.38	69.4077	3429.14	100.084	2694.38	105.955	3429.14	105.75	2694.38	59.8148	3429.14	102.158	2694.38	47.0507	3429.14	97.7391	2694.38	60.1875	3429.14	99.8137
2696.5	71.35	3431.06	102.639	2696.5	58.9074	3431.06	102.333	2696.5	62.2479	3431.06	97.0185	2696.5	71	3431.06	101.112	2696.5	107.714	3431.06	105.147	2696.5	58.8466	3431.06	102.609	2696.5	49.0652	3431.06	97.4203	2696.5	62.4	3431.06	101.093
2698.62	70.9143	3432.98	101.444	2698.62	59.2407	3432.98	97.2917	2698.62	61.9669	3432.98	99.213	2698.62	72.4385	3432.98	100.406	2698.62	105.872	3432.98	106.174	2698.62	62.4339	3432.98	102.989	2698.62	50.9493	3432.98	99.913	2698.62	62.8375	3432.98	101.776
2700.73	68.1857	3434.91	99.8681	2700.73	58.9537	3434.91	99.3083	2700.73	59.2066	3434.91	99.5648	2700.73	68.7077	3434.91	99.0769	2700.73	104.654	3434.91	105.636	2700.73	59.4868	3434.91	102.462	2700.73	46.7536	3434.91	98.0942	2700.73	60.1375	3434.91	99.8137
2702.85	68.6143	3436.83	101.674	2702.85	59	3436.83	99.5417	2702.85	59.876	3436.83	98.7685	2702.85	70.6154	3436.83	98.8182	2702.85	106.241	3436.83	104.587	2702.85	59.2487	3436.83	102.359	2702.85	47.3406	3436.83	97.0797	2702.85	60.1313	3436.83	98.6708
2704.97	69.5786	3438.75	101.188	2704.97	61.1759	3438.75	100.642	2704.97	61.2149	3438.75	99.6481	2704.97	71.8385	3438.75	99.972	2704.97	105.812	3438.75	104.277	2704.97	60.4815	3438.75	102.304	2704.97	50.7899	3438.75	98.1884	2704.97	62.5625	3438.75	100.379
2707.09	71.2071	3440.68	99.8819	2707.09	60.6667	3440.68	99.5	2707.09	60.3884	3440.68	98.5	2707.09	70.3462	3440.68	97.7343	2707.09	105.293	3440.68	105.174	2707.09	60.1376	3440.68	101.565	2707.09	47.9058	3440.68	99.4565	2707.09	59.625	3440.68	100.596
2709.2	68.7286	3442.6	101.299	2709.2	56.8426	3442.6	99.175	2709.2	58.5289	3442.6	97.5926	2709.2	69.1154	3442.6	99.1329	2709.2	105.722	3442.6	106	2709.2	58.6667	3442.6	101.424	2709.2	45.5362	3442.6	97	2709.2	59.0938	3442.6	99.5093
2711.32	69.9071	3444.52	102.84	2711.32	58.6296	3444.52	99.15	2711.32	60.7521	3444.52	98.5926	2711.32	70.6538	3444.52	99.5734	2711.32	103.586	3444.52	103.663	2711.32	59.9048	3444.52	101.56	2711.32	49.4348	3444.52	97.8623	2711.32	62.35	3444.52	98.5155
2713.44	68.0286	3446.44	99.0833	2713.44	57.3889	3446.44	97.7583	2713.44	60.1983	3446.44	98	2713.44	69.0769	3446.44	97.6853	2713.44	105.105	3446.44	103.777	2713.44	59.0635	3446.44	101.674	2713.44	48.2464	3446.44	97.6667	2713.44	62.2625	3446.44	99.7516
2715.55	69.4071	3448.36	100.5	2715.55	58.0926	3448.36	99.15	2715.55	61.9421	3448.36	97.8611	2715.55	68.9385	3448.36	96.9021	2715.55	106.504	3448.36	105.212	2715.55	58.6931	3448.36	100.326	2715.55	45.029	3448.36	97.7536	2715.55	60.0187	3448.36	98.7578
2717.66	69.3357	3450.28	99.7361	2717.66	57.0093	3450.28	98.5417	2717.66	60.7273	3450.28	96.3981	2717.66	69.9923	3450.28	99.0559	2717.66	104.586	3450.28	103.005	2717.66	57.5079	3450.28	100.375	2717.66	48.4058	3450.28	96.1232	2717.66	59.75	3450.28	98.2484
2719.78	69.0357	3452.2	101.514	2719.78	58.713	3452.2	97.1667	2719.78	60.2645	3452.2	96.8796	2719.78	71.4923	3452.2	97.5035	2719.78	105.368	3452.2	102.62	2719.78	60.1958	3452.2	100.185	2719.78	48.9348	3452.2	97.2826	2719.78	62.4875	3452.2	99.2298
2721.89	68.7714	3454.12	98.0972	2721.89	58.2037	3454.12	95.4583	2721.89	61.4628	3454.12	95.0648	2721.89	69.5538	3454.12	95.6643	2721.89	106.383	3454.12	103.353	2721.89	58.8042	3454.12	100.717	2721.89	46.1377	3454.12	94.1739	2721.89	60.0938	3454.12	98.9193
2724	69.1	3456.04	99.2431	2724	57.8796	3456.04	99.9917	2724	59.876	3456.04	93.5278	2724	68.4385	3456.04	95.9021	2724	104.872	3456.04	102.082	2724	58.4392	3456.04	99.2663	2724	47.6812	3456.04	96.2971	2724	59.875	3456.04	96.8447
2726.12	69.95	3457.95	99.5	2726.12	59.5185	3457.95	95.5417	2726.12	60.4959	3457.95	95.3426	2726.12	70.7462	3457.95	97.3217	2726.12	103.91	3457.95	101.326	2726.12	58.746	3457.95	100.087	2726.12	50.9348	3457.95	93.1957	2726.12	61.025	3457.95	97.9379
2728.23	70.2286	3459.87	98.4167	2728.23	60.2037	3459.87	94.7667	2728.23	60.5455	3459.87	95.1204	2728.23	69.4308	3459.87	94.3147	2728.23	103.707	3459.87	101.897	2728.23	59.9683	3459.87	99.1522	2728.23	48.8841	3459.87	93.2681	2728.23	61.475	3459.87	97.323
2730.34	68.5286	3461.79	96.5833	2730.34	57.4907	3461.79	95.7167	2730.34	60.1818	3461.79	93.9815	2730.34	68.2615	3461.79	95.1259	2730.34	103.188	3461.79	102.538	2730.34	57.6085	3461.79	99.087	2730.34	45.4855	3461.79	92.8696	2730.34	58.6	3461.79	96.1118
2732.45	68.1429	3463.7	97.5833	2732.45	57.3148	3463.7	97.075	2732.45	59.9917	3463.7	94.6019	2732.45	71.5	3463.7	97.4545	2732.45	103.992	3463.7	101.13	2732.45	58.3598	3463.7	99.8424	2732.45	48.5942	3463.7	93.558	2732.45	60.95	3463.7	94.9193
2734.56	68.0357	3465.62	97.0417	2734.56	61.1204	3465.62	95.6833	2734.56	60.719	3465.62	93.963	2734.56	70.3	3465.62	94.3986	2734.56	105.218	3465.62	100.728	2734.56	60.7143	3465.62	96.6902	2734.56	48.7681	3465.62	94.029	2734.56	62.1125	3465.62	96.0559
2736.67	70.0071	3467.53	95.7361	2736.67	58.9907	3467.53	94.65	2736.67	60.1074	3467.53	92.6574	2736.67	68.5154	3467.53	92.7413	2736.67	105.15	3467.53	101.228	2736.67	58.4656	3467.53	96.3967	2736.67	45.9783	3467.53	93.4783	2736.67	59.8563	3467.53	96.1366
2738.77	68.1714	3469.45	96.1944	2738.77	55.8981	3469.45	95.025	2738.77	59.7273	3469.45	93.9815	2738.77	70.7923	3469.45	95.2727	2738.77	103.714	3469.45	100.44	2738.77	58.0952	3469.45	96.5272	2738.77	46.9275	3469.45	92.9058	2738.77	59.7437	3469.45	95.559
2740.88	69.8429	3471.36	97.4653	2740.88	59.9444	3471.36	93.475	2740.88	60.7851	3471.36	93.3426	2740.88	71.3769	3471.36	93.5245	2740.88	104.662	3471.36	99.1304	2740.88	58.8413	3471.36	96.625	2740.88	49.6739	3471.36	91.558	2740.88	62.9688	3471.36	95.9006
2742.99	69	3473.28	93.2917	2742.99	60.0556	3473.28	91.925	2742.99	59.686	3473.28	93.8981	2742.99	69.2077	3473.28	91.6084	2742.99	104.158	3473.28	99.7663	2742.99	59.2011	3473.28	95.8152	2742.99	47.029	3473.28	91.9855	2742.99	60.8	3473.28	92.5714
2745.09	68.95	3475.19	94.4375	2745.09	58.4259	3475.19	92.775	2745.09	60.157	3475.19	90.5	2745.09	70.6	3475.19	93.4196	2745.09	105.128	3475.19	98.5924	2745.09	57.328	3475.19	96.1141	2745.09	46.3043	3475.19	91.1232	2745.09	58.1562	3475.19	93.9752
2747.2	69.15	3477.1	94.4514	2747.2	58.1389	3477.1	91.5917	2747.2	61.1488	3477.1	91.4537	2747.2	72.7692	3477.1	94.2937	2747.2	102.842	3477.1	97.6087	2747.2	59.5132	3477.1	96.0163	2747.2	48.8406	3477.1	91.7101	2747.2	61.6375	3477.1	92.6646
2749.31	69.2857	3479.01	95.1319	2749.31	59.8241	3479.01	92.2833	2749.31	59.7438	3479.01	92.037	2749.31	70.3154	3479.01	90.1608	2749.31	104.128	3479.01	97.1196	2749.31	60.4074	3479.01	95.8152	2749.31	49.3768	3479.01	91.5072	2749.31	61.275	3479.01	93.118
2751.41	69.5143	3480.92	91.8056	2751.41	57.3704	3480.92	91.375	2751.41	60.0331	3480.92	90.6111	2751.41	67.9615	3480.92	90.035	2751.41	104.316	3480.92	99.038	2751.41	59.254	3480.92	94.7663	2751.41	45.2754	3480.92	89.6812	2751.41	59.4688	3480.92	92.5217
2753.51	69.5786	3482.83	92.3056	2753.51	57.5	3482.83	94.0833	2753.51	60.1736	3482.83	89.0556	2753.51	70.4077	3482.83	92.007	2753.51	105.489	3482.83	96.5163	2753.51	58.0688	3482.83	94.6902	2753.51	47.4928	3482.83	90.029	2753.51	60.2687	3482.83	90.3478
2755.62	70.9357	3484.74	93.0903	2755.62	58.4444	3484.74	90.9167	2755.62	59.9752	3484.74	90.0093	2755.62	69.8154	3484.74	89.4825	2755.62	104.308	3484.74	95.5054	2755.62	60.1746	3484.74	92.7663	2755.62	49.2899	3484.74	90.1304	2755.62	62.1375	3484.74	91.1863
2757.72	68.4714	3486.65	92.5069	2757.72	57.6759	3486.65	91.8917	2757.72	60.1322	3486.65	92.0556	2757.72	69.8846	3486.65	89.6643	2757.72	104.722	3486.65	95.3587	2757.72	58.7196	3486.65	92.2717	2757.72	45.9275	3486.65	90.1449	2757.72	58.5562	3486.65	90.323
2759.82	67.6429	3488.56	91.4653	2759.82	57.2315	3488.56	91.2417	2759.82	60.2893	3488.56	88.1204	2759.82	68.9231	3488.56	90.6084	2759.82	105.286	3488.56	94.375	2759.82	57.418	3488.56	92.0272	2759.82	45.7246	3488.56	88.029	2759.82	58.3937	3488.56	90.4907
2761.92	68.0857	3490.47	90.5694	2761.92	59.4259	3490.47	90.3	2761.92	59.0083	3490.47	89.0556	2761.92	71.8923	3490.47	90.8601	2761.92	103.857	3490.47	92.7174	2761.92	60.6455	3490.47	91.4239	2761.92	49.2101	3490.47	87.0797	2761.92	62.0562	3490.47	90.0124
2764.03	68.3643	3492.38	90.9722	2764.03	59.0556	3492.38	87.975	2764.03	58.9752	3492.38	87.9352	2764.03	67.1308	3492.38	87.7203	2764.03	105.474	3492.38	93.7826	2764.03	59.6085	3492.38	90.913	2764.03	48.9058	3492.38	86.8551	2764.03	61.5812	3492.38	88.7205
2766.13	68.6857	3494.29	88.7222	2766.13	57.6296	3494.29	87.9833	2766.13	60.157	3494.29	87.7963	2766.13	68.9692	3494.29	87.1119	2766.13	103.805	3494.29	95.038	2766.13	57.3915	3494.29	89.2935	2766.13	46.1812	3494.29	86.2609	2766.13	60.9937	3494.29	88.205
2768.23	68.9214	3496.2	90.4653	2768.23	56.4722	3496.2	88.8167	2768.23	60.843	3496.2	86.1759	2768.23	71.4	3496.2	89.2657	2768.23	104.391	3496.2	91.6304	2768.23	58.5291	3496.2	90.5978	2768.23	48.7899	3496.2	84.9783	2768.23	60.125	3496.2	86.8882
2770.33	69.4214	3498.1	89.8194	2770.33	58.8704	3498.1	86.1	2770.33	60.1736	3498.1	85.8889	2770.33	70.0846	3498.1	85.2098	2770.33	105.368	3498.1	92.212	2770.33	60.5238	3498.1	88.8967	2770.33	48.4928	3498.1	86.029	2770.33	61.4875	3498.1	87.6398
2772.42	70.1	3500.01	87.1597	2772.42	58.5556	3500.01	85.8917	2772.42	59.8099	3500.01	86.3889	2772.42	69.0231	3500.01	85.3986	2772.42	103.767	3500.01	91.4511	2772.42	58.3704	3500.01	87.9674	2772.42	45.4855	3500.01	84.5	2772.42	60.5688	3500.01	87.5342
2774.52	68.0071	3501.91	87.7014	2774.52	58.4722	3501.91	85.3417	2774.52	60.7273	3501.91	84.6667	2774.52	70.3077	3501.91	87.7902	2774.52	104.812	3501.91	91.0435	2774.52	58.6667	3501.91	88.2935	2774.52	49.0072	3501.91	84.5942	2774.52	60.1812	3501.91	87.3789
2776.62	69.4643	3503.82	87.4583	2776.62	59.4167	3503.82	85.8417	2776.62	61.6446	3503.82	82.963	2776.62	71.3923	3503.82	87.028	2776.62	104.233	3503.82	89.2663	2776.62	61.2857	3503.82	87.7065	2776.62	50.029	3503.82	84.9638	2776.62	61.6688	3503.82	86.118
2778.72	70.1357	3505.72	85.9861	2778.72	61.0926	3505.72	86.3	2778.72	62.0083	3505.72	83.8611	2778.72	69.4231	3505.72	83.007	2778.72	104.594	3505.72	89.8315	2778.72	59.6984	3505.72	87.6739	2778.72	46.8841	3505.72	85.5145	2778.72	60.3937	3505.72	86.6584
2780.81	70.4071	3507.63	86.5764	2780.81	58.5741	3507.63	85.65	2780.81	61.8512	3507.63	83.6389	2780.81	69.6769	3507.63	85.6923	2780.81	105.406	3507.63	87.7283	2780.81	58.1164	3507.63	85.7663	2780.81	46.4638	3507.63	82.9493	2780.81	59.3375	3507.63	83.4161
2782.91	70.2143	3509.53	87.1111	2782.91	58.8056	3509.53	85.325	2782.91	61.5785	3509.53	83.1389	2782.91	71.1769	3509.53	85.8182	2782.91	104.398	3509.53	88.8315	2782.91	61.1587	3509.53	85.9022	2782.91	49.6884	3509.53	82.5507	2782.91	62.975	3509.53	85.559
2785	69.0286	3511.44	84.6736	2785	58.9907	3511.44	82.1167	2785	61.1074	3511.44	85.1296	2785	70.7923	3511.44	82.0979	2785	105.699	3511.44	87	2785	60.3757	3511.44	85.8587	2785	49.2101	3511.44	83.413	2785	62.0063	3511.44	83.8012
2787.1	70.1214	3513.34	84.7153	2787.1	59.1296	3513.34	83.2417	2787.1	59.6942	3513.34	82.787	2787.1	70.4846	3513.34	82.8881	2787.1	105.278	3513.34	88.2826	2787.1	58.9788	3513.34	84.8967	2787.1	45.3986	3513.34	81.3623	2787.1	58.8125	3513.34	82.3106
2789.19	68.2143	3515.24	85.5069	2789.19	58.4537	3515.24	81.8	2789.19	61.0248	3515.24	80.963	2789.19	68.6923	3515.24	84.4476	2789.19	103.188	3515.24	86.788	2789.19	58.5344	3515.24	85.1467	2789.19	48.4638	3515.24	81.2464	2789.19	60.5063	3515.24	82.2422
2791.29	70.7429	3517.14	84.2917	2791.29	60.6667	3517.14	79.8417	2791.29	61.124	3517.14	81.0185	2791.29	71.0385	3517.14	81.6783	2791.29	103.789	3517.14	86.0978	2791.29	60.2169	3517.14	84.288	2791.29	49.0797	3517.14	80.3116	2791.29	62.3813	3517.14	82.118
2793.38	68.75	3519.04	82.125	2793.38	58.1019	3519.04	80.6	2793.38	59.8926	3519.04	81.2222	2793.38	68.8846	3519.04	79.9091	2793.38	105.18	3519.04	86.4293	2793.38	58.164	3519.04	83.5924	2793.38	45.7029	3519.04	79.7174	2793.38	59.8125	3519.04	80.236
2795.47	68.9643	3520.94	83.7708	2795.47	58.9444	3520.94	80.95	2795.47	60.9752	3520.94	79.1944	2795.47	70.1462	3520.94	80.8741	2795.47	105.662	3520.94	84.9402	2795.47	57.8095	3520.94	82.2446	2795.47	47.4493	3520.94	78.6159	2795.47	59.2313	3520.94	80.9752
2797.56	69.4571	3522.84	81.875	2797.56	59.3426	3522.84	81.6917	2797.56	60.4959	3522.84	78.8333	2797.56	71.7846	3522.84	82.2727	2797.56	104.504	3522.84	84.2283	2797.56	60.4286	3522.84	82.9239	2797.56	50.2971	3522.84	80.2609	2797.56	61.9688	3522.84	81.3168
2799.65	70.5	3524.74	81.4028	2799.65	59.6204	3524.74	78.9583	2799.65	59.6446	3524.74	78.6111	2799.65	69.4154	3524.74	77.8741	2799.65	103.662	3524.74	85.0489	2799.65	60.3545	3524.74	80.8859	2799.65	48.6159	3524.74	79.4638	2799.65	62.925	3524.74	79.5901
2801.74	68.0357	3526.64	80.3958	2801.74	57.3796	3526.64	79.6833	2801.74	60.7438	3526.64	77.9907	2801.74	69.2077	3526.64	78.5315	2801.74	104.707	3526.64	83.5435	2801.74	58.582	3526.64	81.3152	2801.74	46.9348	3526.64	77.3188	2801.74	60.2938	3526.64	78.8571
2803.83	70.1929	3528.54	82.3125	2803.83	59.5648	3528.54	78.0083	2803.83	60.686	3528.54	79.3796	2803.83	70.8385	3528.54	80.7133	2803.83	105.09	3528.54	83.837	2803.83	60.3492	3528.54	81.5761	2803.83	49.8623	3528.54	77.0072	2803.83	61.7563	3528.54	79.7702
2805.92	71.75	3530.44	79.2986	2805.92	61.8611	3530.44	76.4333	2805.92	60.9917	3530.44	77.4537	2805.92	71.0692	3530.44	76.1329	2805.92	104.91	3530.44	81.9565	2805.92	60.836	3530.44	80.5435	2805.92	49.942	3530.44	75.5507	2805.92	62.1125	3530.44	80.118
2808.01	69.5214	3532.34	78.7083	2808.01	59.4167	3532.34	77.9167	2808.01	61.1901	3532.34	76.287	2808.01	68.8538	3532.34	76.4126	2808.01	102	3532.34	82.6304	2808.01	57.4656	3532.34	80.0217	2808.01	46.7609	3532.34	76.6159	2808.01	60.8687	3532.34	77.8758
2810.1	69.5786	3534.23	78.8125	2810.1	57.9074	3534.23	76.7417	2810.1	62.6694	3534.23	75.3241	2810.1	72.5462	3534.23	79.2308	2810.1	105.165	3534.23	81.2228	2810.1	58.9683	3534.23	77.8043	2810.1	49.7246	3534.23	74.8406	2810.1	60.3375	3534.23	76.5093
2812.19	69.3643	3536.13	79.7639	2812.19	59.4074	3536.13	76.625	2812.19	60.7107	3536.13	77.1204	2812.19	72.4077	3536.13	78.2168	2812.19	104.692	3536.13	79.5163	2812.19	60.4974	3536.13	78.6902	2812.19	50.2754	3536.13	75.0507	2812.19	62.6875	3536.13	77.9068
2814.27	69.5071	3538.03	76.0903	2814.27	58.0648	3538.03	77.425	2814.27	60.4793	3538.03	74.0926	2814.27	70.5846	3538.03	74.007	2814.27	105.421	3538.03	80.5054	2814.27	60.3915	3538.03	77.587	2814.27	48.6522	3538.03	75.8188	2814.27	62.2	3538.03	75.8261
2816.36	71.6929	3539.92	77.4792	2816.36	60.3056	3539.92	76.4417	2816.36	61.6612	3539.92	74.8519	2816.36	72.5692	3539.92	76.1958	2816.36	105.15	3539.92	79.4293	2816.36	60.3175	3539.92	77.3967	2816.36	47.3188	3539.92	75	2816.36	61.1	3539.92	74.4907
2818.45	70.45	3541.82	77.6667	2818.45	59.3426	3541.82	75.6417	2818.45	63.0165	3541.82	74.3981	2818.45	73.4846	3541.82	77.5944	2818.45	104.398	3541.82	79.5109	2818.45	60.4974	3541.82	78.2174	2818.45	50.1232	3541.82	72.3261	2818.45	63.6875	3541.82	74.9006
2820.53	71.4571	3543.71	76.7986	2820.53	61.6389	3543.71	75.275	2820.53	62.2562	3543.71	75.0278	2820.53	71.2077	3543.71	72.7902	2820.53	106.203	3543.71	79.663	2820.53	60.7249	3543.71	76.1957	2820.53	49.3478	3543.71	73.5725	2820.53	63.8937	3543.71	74.6273
2822.62	71.1857	3545.6	74.8819	2822.62	60.8611	3545.6	74.5167	2822.62	62.7025	3545.6	72.4815	2822.62	68.7462	3545.6	74.1259	2822.62	105.496	3545.6	78.6957	2822.62	59.8995	3545.6	75.0163	2822.62	47.6377	3545.6	72.471	2822.62	62.4188	3545.6	72.7205
2824.7	71.8929	3547.5	74.7153	2824.7	61.3889	3547.5	74.55	2824.7	63.6529	3547.5	72.0741	2824.7	71.6154	3547.5	74.3077	2824.7	106.947	3547.5	77.3804	2824.7	61.9312	3547.5	75.0489	2824.7	50.9493	3547.5	71.3478	2824.7	63.5438	3547.5	73.0559
2826.78	72.4143	3549.39	75.6458	2826.78	62.463	3549.39	72.9417	2826.78	64.7107	3549.39	74.0185	2826.78	73.7692	3549.39	72.9091	2826.78	105.744	3549.39	77.3098	2826.78	62.5556	3549.39	73.5652	2826.78	51.2101	3549.39	71.6159	2826.78	65.1625	3549.39	75.0186
2828.87	73.4143	3551.28	74.5694	2828.87	62.1481	3551.28	72.4083	2828.87	62.9339	3551.28	71.463	2828.87	71.3923	3551.28	71.7413	2828.87	106.729	3551.28	76.6196	2828.87	62.1217	3551.28	75.1196	2828.87	47.9493	3551.28	70.3623	2828.87	64.0438	3551.28	72.2484
2830.95	73.1429	3553.18	72.8056	2830.95	63.3241	3553.18	72.875	2830.95	64.2645	3553.18	71.0278	2830.95	72.8231	3553.18	71.8252	2830.95	107.797	3553.18	76.0815	2830.95	62.5503	3553.18	73.1467	2830.95	52.7246	3553.18	70.4928	2830.95	63.5812	3553.18	71.4348
2833.03	74.8143	3555.07	73	2833.03	64.7778	3555.07	71.7083	2833.03	65.5537	3555.07	69.5741	2833.03	77.0231	3555.07	72.7203	2833.03	106.902	3555.07	75.163	2833.03	64.7302	3555.07	73.1685	2833.03	55.1812	3555.07	69.471	2833.03	68.9625	3555.07	73.087
2835.11	75.4571	3556.96	72.6875	2835.11	65.1667	3556.96	70.475	2835.11	67.4793	3556.96	71.1667	2835.11	76.9077	3556.96	69.9231	2835.11	108.729	3556.96	74.7609	2835.11	64.4497	3556.96	72.5543	2835.11	53.9058	3556.96	67.971	2835.11	66.1937	3556.96	72.6149
2837.19	76.7571	3558.85	72.6667	2837.19	65.0741	3558.85	71.2917	2837.19	68.6942	3558.85	68.7222	2837.19	76.9154	3558.85	71.3357	2837.19	112.519	3558.85	75.4674	2837.19	65.4074	3558.85	72.2446	2837.19	52.5435	3558.85	69.4928	2837.19	66.7562	3558.85	70.7329
2839.27	77.1571	3560.74	71.1389	2839.27	68.1389	3560.74	69.6417	2839.27	70.9174	3560.74	69.7685	2839.27	81.1538	3560.74	72.0559	2839.27	111.18	3560.74	72.875	2839.27	68.9365	3560.74	71.9783	2839.27	58.7681	3560.74	67.529	2839.27	71.5812	3560.74	70.4783
2841.35	80.8214	3562.63	71.0764	2841.35	71.287	3562.63	69.5833	2841.35	71.9421	3562.63	68.6667	2841.35	81.0462	3562.63	68.8951	2841.35	113.82	3562.63	72.6033	2841.35	69.3122	3562.63	71.5543	2841.35	58.3841	3562.63	67.3116	2841.35	72.0125	3562.63	70.1677
2843.43	83.0643	3564.52	70.2014	2843.43	71.5648	3564.52	69.35	2843.43	73.0331	3564.52	67.2685	2843.43	80.9	3564.52	69.1678	2843.43	113.173	3564.52	72.2174	2843.43	69.8942	3564.52	69.7989	2843.43	55.8478	3564.52	66.913	2843.43	71.075	3564.52	67.7453
2845.51	81.6429	3566.4	70.8125	2845.51	71.0185	3566.4	68.8333	2845.51	74.7438	3566.4	67.7685	2845.51	82.5077	3566.4	70.8671	2845.51	115.008	3566.4	72.3641	2845.51	70.2804	3566.4	70.6522	2845.51	60.6957	3566.4	67.0507	2845.51	72.075	3566.4	68.8634
2847.59	81.6857	3568.29	69.7778	2847.59	72.3241	3568.29	67.1917	2847.59	73.9669	3568.29	68.787	2847.59	84.2	3568.29	69.5734	2847.59	114.85	3568.29	72.5543	2847.59	72.3492	3568.29	69.7935	2847.59	60.5217	3568.29	65.529	2847.59	75.2625	3568.29	69.559
2849.66	78.9929	3570.18	69.3889	2849.66	70.6296	3570.18	66.7833	2849.66	72.6281	3570.18	67.6574	2849.66	81.1154	3570.18	67.1678	2849.66	113.767	3570.18	72.1359	2849.66	70.0106	3570.18	69.3424	2849.66	57.3551	3570.18	65.2319	2849.66	72.4625	3570.18	68.6273
2851.74	77.7429	3572.07	68.7639	2851.74	67.5648	3572.07	67.7833	2851.74	70.1405	3572.07	66.5556	2851.74	78.7769	3572.07	68.3566	2851.74	113.496	3572.07	71.5707	2851.74	66.9365	3572.07	68.2989	2851.74	56.8478	3572.07	65.5725	2851.74	68.9437	3572.07	67.7019
2853.82	79.2643	3573.95	69.1806	2853.82	68.9074	3573.95	67.2333	2853.82	70.6529	3573.95	67.5833	2853.82	79.2923	3573.95	69.7413	2853.82	111.045	3573.95	71.413	2853.82	67.9365	3573.95	68.3207	2853.82	58.8116	3573.95	63.2609	2853.82	71.6562	3573.95	68.1801
2855.89	75.4786	3575.84	68.3889	2855.89	67.3333	3575.84	66.2417	2855.89	70.1736	3575.84	66.1759	2855.89	77.9692	3575.84	64.5804	2855.89	111.098	3575.84	70.8641	2855.89	67.1429	3575.84	68.5163	2855.89	54.6449	3575.84	65.9783	2855.89	68.1125	3575.84	68.1118
2857.97	74.5143	3577.72	67.7986	2857.97	63.4167	3577.72	66.1583	2857.97	66.0661	3577.72	64.7407	2857.97	76.1077	3577.72	66.5245	2857.97	108.353	3577.72	70.2717	2857.97	65.254	3577.72	67.2011	2857.97	51.5	3577.72	63.8768	2857.97	66.8937	3577.72	66.3106
2860.04	75.6786	3579.61	67.5556	2860.04	65.213	3579.61	66.8417	2860.04	66.9504	3579.61	64.25	2860.04	76.8769	3579.61	66.7343	2860.04	108.338	3579.61	69.0598	2860.04	63.6825	3579.61	66.2554	2860.04	55.2536	3579.61	64.558	2860.04	66.2812	3579.61	65.3354
2862.11	74.6786	3581.49	65.7986	2862.11	64.9815	3581.49	63.5417	2862.11	66.5041	3581.49	64.7037	2862.11	77.2923	3581.49	66.4126	2862.11	107.767	3581.49	69.4837	2862.11	64.8677	3581.49	67.4946	2862.11	57.2971	3581.49	62.2246	2862.11	67.6063	3581.49	66.3292
2864.19	73.2286	3583.38	66.9722	2864.19	63.0556	3583.38	64.025	2864.19	63.7025	3583.38	64.3519	2864.19	74.0846	3583.38	64.2028	2864.19	104.759	3583.38	68.7391	2864.19	63.254	3583.38	66.2065	2864.19	53.5072	3583.38	63.2754	2864.19	62.9125	3583.38	65.7329
2866.26	73.4286	3585.26	67.0556	2866.26	61.9537	3585.26	64.65	2866.26	65.9917	3585.26	63.2963	2866.26	73.7846	3585.26	66.3706	2866.26	107.835	3585.26	68.5978	2866.26	62.963	3585.26	65.1685	2866.26	50.3261	3585.26	62.5362	2866.26	63.3563	3585.26	64.3292
2868.33	72.4929	3587.14	65.7639	2868.33	63.0833	3587.14	63.525	2868.33	65.5702	3587.14	64.5278	2868.33	74.4	3587.14	65.3916	2868.33	104.301	3587.14	68.0543	2868.33	63.8466	3587.14	65.625	2868.33	53.6739	3587.14	62.8696	2868.33	65.5625	3587.14	65.795
2870.4	72.3929	3589.02	64.4792	2870.4	62.7778	3589.02	63.9917	2870.4	64.8017	3589.02	62.6944	2870.4	72.9769	3589.02	61.8322	2870.4	105.18	3589.02	67.25	2870.4	61.5291	3589.02	65.1141	2870.4	51.6159	3589.02	62.6377	2870.4	65.3438	3589.02	65.236
2872.47	71.1857	3590.91	65.5417	2872.47	59.3796	3590.91	65.4	2872.47	63.4876	3590.91	62.6296	2872.47	71.3462	3590.91	63.6014	2872.47	105.226	3590.91	67.7283	2872.47	60.9735	3590.91	63.3641	2872.47	48.5435	3590.91	61.6449	2872.47	61.5938	3590.91	62.5466
2874.54	73.1786	3592.79	65.4236	2874.54	63.1852	3592.79	61.6667	2874.54	65.6364	3592.79	62.2315	2874.54	75.4385	3592.79	64.7483	2874.54	105.707	3592.79	66.2283	2874.54	62.8254	3592.79	64.3533	2874.54	52.4783	3592.79	62.087	2874.54	64.2313	3592.79	63.8261
2876.61	74.35	3594.67	63.3333	2876.61	64.0185	3594.67	61.4333	2876.61	64.2066	3594.67	61.4259	2876.61	73.1769	3594.67	62.5594	2876.61	104.241	3594.67	66.7717	2876.61	62.8201	3594.67	63.8587	2876.61	52.8116	3594.67	61.3478	2876.61	65.45	3594.67	62.8323
2878.68	73.1214	3596.55	63.3819	2878.68	61.2222	3596.55	61.8833	2878.68	63.5124	3596.55	62.0463	2878.68	70.6154	3596.55	63.1049	2878.68	104.684	3596.55	65.4076	2878.68	62.2328	3596.55	63.587	2878.68	49.1377	3596.55	62.0362	2878.68	62.5625	3596.55	61.2174
2880.75	71.9143	3598.43	63.1389	2880.75	61.3519	3598.43	62.6583	2880.75	64.6116	3598.43	60.0556	2880.75	73.4538	3598.43	63.5524	2880.75	105.752	3598.43	65.2663	2880.75	59.9894	3598.43	64.413	2880.75	52.6667	3598.43	59.2029	2880.75	63.1	3598.43	60.9503
2882.82	74.2286	3600.31	64.2014	2882.82	64.6944	3600.31	61.1167	2882.82	65.4132	3600.31	61.6944	2882.82	74.6231	3600.31	62.3357	2882.82	105.526	3600.31	64.3315	2882.82	64.3862	3600.31	63.4457	2882.82	53.0072	3600.31	59.0725	2882.82	66.825	3600.31	61.9876
2884.88	73.2	3602.19	62.9653	2884.88	63.0278	3602.19	62.2667	2884.88	64.8843	3602.19	61.1481	2884.88	73.4538	3602.19	60.2308	2884.88	106.023	3602.19	64.7174	2884.88	61.6825	3602.19	62.5326	2884.88	50.6522	3602.19	59.8841	2884.88	64.425	3602.19	61.6646
2886.95	73.9714	3604.06	62.6181	2886.95	63.25	3604.06	62.2667	2886.95	66.2149	3604.06	60.8333	2886.95	74.5231	3604.06	62.042	2886.95	106.549	3604.06	63.3967	2886.95	61.7831	3604.06	60.5272	2886.95	51.9855	3604.06	59.3188	2886.95	64.6875	3604.06	61.6025
2889.02	74.4857	3605.94	62.3472	2889.02	66.4352	3605.94	59.9583	2889.02	69.0826	3605.94	60.2593	2889.02	78.3462	3605.94	62.6154	2889.02	106.263	3605.94	62.8587	2889.02	65.3651	3605.94	62.4348	2889.02	56.3623	3605.94	58.4203	2889.02	68.2438	3605.94	62.5093
2891.08	75.6071	3607.82	62.4444	2891.08	66.1481	3607.82	58.6417	2891.08	68.2479	3607.82	59.537	2891.08	76.3	3607.82	58.4965	2891.08	107.113	3607.82	64.2391	2891.08	64.9206	3607.82	59.7609	2891.08	54.4565	3607.82	58.6667	2891.08	68.275	3607.82	60.118
2893.15	75.7286	3609.7	61.375	2893.15	64.8056	3609.7	59.3333	2893.15	68.5289	3609.7	58.2963	2893.15	76.3	3609.7	59.993	2893.15	108	3609.7	61.7174	2893.15	63.6931	3609.7	59.1902	2893.15	51.5362	3609.7	57.7174	2893.15	66.1625	3609.7	59.1304
2895.21	78.75	3611.57	61.7222	2895.21	68.9074	3611.57	60	2895.21	72.1736	3611.57	57.4907	2895.21	80.3231	3611.57	60.4056	2895.21	109.91	3611.57	61.6467	2895.21	65.8466	3611.57	59.4837	2895.21	56.8768	3611.57	57.4275	2895.21	69.0687	3611.57	60.2484
2897.27	82.0286	3613.45	60.5972	2897.27	71.4907	3613.45	57.2417	2897.27	73.7107	3613.45	56.9537	2897.27	82.9462	3613.45	58.4895	2897.27	111.699	3613.45	62.4076	2897.27	68.4762	3613.45	60.6413	2897.27	58.4855	3613.45	56.3551	2897.27	73.6125	3613.45	60.3727
2899.34	82.7214	3615.32	59.9722	2899.34	72.3981	3615.32	57.7667	2899.34	76.1736	3615.32	59.9907	2899.34	82.9615	3615.32	57.1958	2899.34	111.767	3615.32	61.2935	2899.34	69.4339	3615.32	59.3641	2899.34	57.3261	3615.32	56.2609	2899.34	73.1375	3615.32	58.5528
2901.4	85.1929	3617.2	60.5694	2901.4	76.4444	3617.2	58.1083	2901.4	78.4628	3617.2	53.8056	2901.4	85.9846	3617.2	59.2867	2901.4	115.496	3617.2	60.9891	2901.4	71.2646	3617.2	57.75	2901.4	61.2464	3617.2	55.5362	2901.4	75.8875	3617.2	57.559
2903.46	88.0571	3619.07	58.6528	2903.46	80.0833	3619.07	56.3583	2903.46	82	3619.07	56.1944	2903.46	90.4231	3619.07	59.3357	2903.46	116.211	3619.07	60.4946	2903.46	75.5185	3619.07	59.0217	2903.46	64.2536	3619.07	55.3696	2903.46	79.5563	3619.07	58.2236
2905.52	91.7	3620.95	57.5417	2905.52	80.7037	3620.95	57.1583	2905.52	84.0331	3620.95	55.8056	2905.52	91.8692	3620.95	55.6853	2905.52	116.94	3620.95	60.2935	2905.52	74.6772	3620.95	57.962	2905.52	60.8841	3620.95	54.6304	2905.52	79.6562	3620.95	57.9814
2907.58	93.5429	3622.82	60.2708	2907.58	82.3981	3622.82	58.2167	2907.58	87.8017	3622.82	54.7315	2907.58	92.3692	3622.82	57.972	2907.58	120.865	3622.82	59.6576	2907.58	77.1958	3622.82	58.8478	2907.58	64.1014	3622.82	55.4783	2907.58	80.6562	3622.82	56.5342
2909.64	97.4357	3624.69	57.5833	2909.64	88.3704	3624.69	56.925	2909.64	93.3884	3624.69	56.0741	2909.64	99.8462	3624.69	59.1958	2909.64	121.94	3624.69	58.8696	2909.64	80.2646	3624.69	57.2065	2909.64	70.8551	3624.69	54.7681	2909.64	87.0875	3624.69	56.6273
2911.7	102.764	3626.56	57.5069	2911.7	93.0556	3626.56	54.5083	2911.7	96.9835	3626.56	55.9907	2911.7	102.723	3626.56	55.3636	2911.7	127.18	3626.56	60.4946	2911.7	85.1534	3626.56	58.1902	2911.7	71.8841	3626.56	55.0362	2911.7	91.1188	3626.56	57.913
2913.76	106.093	3628.44	57.9306	2913.76	93.463	3628.44	55.4833	2913.76	99.0826	3628.44	54.1019	2913.76	105.046	3628.44	54.0839	2913.76	127.85	3628.44	58.6576	2913.76	86.0529	3628.44	55.375	2913.76	70.2681	3628.44	54.3406	2913.76	92.425	3628.44	54.677
2915.82	107.85	3630.31	57.9861	2915.82	98.3519	3630.31	56.1583	2915.82	104.942	3630.31	52.8148	2915.82	110.715	3630.31	56.958	2915.82	132.391	3630.31	60.2554	2915.82	88.037	3630.31	55.2174	2915.82	77.2971	3630.31	54.1667	2915.82	94.4562	3630.31	56.0435
2917.88	111.986	3632.18	56.9792	2917.88	104.019	3632.18	53.9583	2917.88	108.388	3632.18	55.4352	2917.88	114.577	3632.18	55.1259	2917.88	133.669	3632.18	57.8967	2917.88	94.0794	3632.18	55.7391	2917.88	80.2174	3632.18	53.3986	2917.88	102.231	3632.18	55.9627
2919.94	114.507	3634.05	55.2153	2919.94	104.472	3634.05	53.95	2919.94	111.116	3634.05	52.6111	2919.94	115.654	3634.05	53.5455	2919.94	136.008	3634.05	57.1793	2919.94	93.873	3634.05	54.8315	2919.94	78.7826	3634.05	53.7029	2919.94	103.419	3634.05	54.0559
2921.99	117.793	3635.92	55.8889	2921.99	108.88	3635.92	54.8417	2921.99	115.24	3635.92	51.8056	2921.99	120.223	3635.92	56.4685	2921.99	138.632	3635.92	56.3424	2921.99	97.0635	3635.92	55.913	2921.99	82.7246	3635.92	51.7754	2921.99	103.425	3635.92	53.9752
2924.05	123.071	3637.79	55.0625	2924.05	113.926	3637.79	54.225	2924.05	121.512	3637.79	53.2963	2924.05	126.192	3637.79	56.4196	2924.05	141.383	3637.79	57.1902	2924.05	100.688	3637.79	56.1087	2924.05	86.9058	3637.79	51.0942	2924.05	110.312	3637.79	55.4534
2926.1	127.093	3639.65	55.1736	2926.1	115.713	3639.65	53.325	2926.1	121.455	3639.65	52.3704	2926.1	125.462	3639.65	52.3846	2926.1	143.18	3639.65	57.25	2926.1	101.984	3639.65	55.6685	2926.1	86.6159	3639.65	51.913	2926.1	111.756	3639.65	53.6149
2928.16	127.671	3641.52	54.0069	2928.16	118.759	3641.52	51.4583	2928.16	124.603	3641.52	50.8704	2928.16	126.892	3641.52	53.2168	2928.16	143.917	3641.52	55.1957	2928.16	101.921	3641.52	52.8696	2928.16	87.7609	3641.52	50.6232	2928.16	111.45	3641.52	52.9006
2930.21	129.036	3643.39	53.8333	2930.21	119.028	3643.39	53.3583	2930.21	126.628	3643.39	51.2037	2930.21	130.938	3643.39	54.951	2930.21	145.932	3643.39	54.8696	2930.21	104.153	3643.39	53.375	2930.21	90.7319	3643.39	49.6377	2930.21	113.225	3643.39	53.0124
2932.27	130.771	3645.26	53.3403	2932.27	120.676	3645.26	50.6667	2932.27	125.793	3645.26	51.7407	2932.27	129.792	3645.26	52.8531	2932.27	144.391	3645.26	53.9293	2932.27	105.206	3645.26	53.5598	2932.27	92.4275	3645.26	50.0217	2932.27	113.763	3645.26	53.441
2934.32	128.014	3647.12	53.2708	2934.32	115.167	3647.12	50.5667	2934.32	120.843	3647.12	51.1759	2934.32	125.738	3647.12	51.3357	2934.32	142.759	3647.12	54.3859	2934.32	101.365	3647.12	51.7554	2934.32	85.4638	3647.12	49.3478	2934.32	111.513	3647.12	50.9317
2936.37	123.507	3648.99	52.7639	2936.37	111.815	3648.99	50.3583	2936.37	119.132	3648.99	49.2593	2936.37	123.185	3648.99	52.6364	2936.37	142.301	3648.99	54.5652	2936.37	99.8942	3648.99	52.625	2936.37	85.4783	3648.99	49.6739	2936.37	107.269	3648.99	51.2484
2938.42	118.621	3650.86	52.2986	2938.42	108.12	3650.86	48.675	2938.42	114.57	3650.86	50.3056	2938.42	118.938	3650.86	51.951	2938.42	139.797	3650.86	52.9783	2938.42	98.0741	3650.86	51.5163	2938.42	86.0652	3650.86	47.971	2938.42	105.956	3650.86	51.4534
2940.48	115.457	3652.72	50.9653	2940.48	104.296	3652.72	50.1167	2940.48	108.645	3652.72	50.537	2940.48	110.885	3652.72	50.4476	2940.48	135.932	3652.72	53.1467	2940.48	93.7989	3652.72	52.0326	2940.48	78.9638	3652.72	48.5362	2940.48	98.8187	3652.72	51.5652
2942.53	108.371	3654.59	52.0764	2942.53	98.1111	3654.59	50.1917	2942.53	101.835	3654.59	48.1296	2942.53	108.3	3654.59	51.7413	2942.53	131.586	3654.59	52.3098	2942.53	90.619	3654.59	50.5707	2942.53	75.6594	3654.59	48.0942	2942.53	93.675	3654.59	49.4161
2944.58	105.329	3656.45	50.3264	2944.58	95.4444	3656.45	48.6	2944.58	99.7521	3656.45	48.713	2944.58	107.423	3656.45	51.8252	2944.58	130.165	3656.45	52.3098	2944.58	88.6667	3656.45	50.788	2944.58	78.4783	3656.45	48.3768	2944.58	94.3312	3656.45	49.9938
2946.63	101.571	3658.31	49.3889	2946.63	94.8519	3658.31	47.1667	2946.63	95.0661	3658.31	48.4074	2946.63	101.262	3658.31	48.2517	2946.63	128.226	3658.31	51.8641	2946.63	87.1534	3658.31	50.0598	2946.63	75.1304	3658.31	45.9275	2946.63	92.5438	3658.31	49.4969
2948.68	100.164	3660.18	49.1181	2948.68	91.1296	3660.18	47.8	2948.68	93.562	3660.18	46.3519	2948.68	99.2154	3660.18	46.4406	2948.68	127.263	3660.18	50.1087	2948.68	86.0635	3660.18	48.8587	2948.68	72.029	3660.18	45.1159	2948.68	89.3937	3660.18	49.4037
2950.73	98.2571	3662.04	49.9653	2950.73	88.6944	3662.04	46.75	2950.73	94.4215	3662.04	47.6204	2950.73	101.785	3662.04	49.028	2950.73	125.662	3662.04	48.8804	2950.73	84.4656	3662.04	47.9402	2950.73	73.9638	3662.04	44.8551	2950.73	88.8312	3662.04	49.2547
2952.77	98.2929	3663.9	48.7431	2952.77	92.0556	3663.9	46.6333	2952.77	93.0496	3663.9	48.0833	2952.77	100.031	3663.9	47.1119	2952.77	127.173	3663.9	49.8424	2952.77	86.5608	3663.9	47.6902	2952.77	74.7029	3663.9	45.9783	2952.77	89.4688	3663.9	48.6335
2954.82	97.8143	3665.76	48.0972	2954.82	87.9167	3665.76	45.325	2954.82	90.6033	3665.76	46.2593	2954.82	97.2462	3665.76	44.5594	2954.82	125.985	3665.76	49.5924	2954.82	84.8677	3665.76	48.1739	2954.82	71.4565	3665.76	44.9565	2954.82	85.8937	3665.76	47.8012
2956.87	98.1429	3667.63	48.7222	2956.87	88.7407	3667.63	47.4833	2956.87	91.281	3667.63	44.1944	2956.87	98.6154	3667.63	47.7413	2956.87	126.714	3667.63	48.0217	2956.87	84.3757	3667.63	46.6467	2956.87	71.5507	3667.63	44.2681	2956.87	87.0187	3667.63	45.2112
2958.91	98.6	3669.49	47.4306	2958.91	89.5093	3669.49	44.8167	2958.91	92.595	3669.49	47.1574	2958.91	100.462	3669.49	47.3427	2958.91	125.346	3669.49	46.8913	2958.91	85.6402	3669.49	46.4457	2958.91	74.1377	3669.49	43.9638	2958.91	89.5687	3669.49	45.5342
2960.96	96.3571	3671.35	45.8681	2960.96	88.3611	3671.35	42.7917	2960.96	91.0496	3671.35	43.4815	2960.96	98.7308	3671.35	45.1259	2960.96	124.82	3671.35	48.0978	2960.96	83.0476	3671.35	45.663	2960.96	69.3696	3671.35	43.9783	2960.96	86.25	3671.35	46.1056
2963.01	96.1	3673.21	46.0764	2963.01	85.5463	3673.21	44.3833	2963.01	88.7107	3673.21	41.9815	2963.01	96.5231	3673.21	45.3846	2963.01	123.023	3673.21	46.8152	2963.01	80.2222	3673.21	44.5598	2963.01	67.5072	3673.21	42.7391	2963.01	84.3438	3673.21	44.8012
2965.05	96.4357	3675.06	45.6111	2965.05	87.463	3675.06	43.725	2965.05	90.3554	3675.06	42.0926	2965.05	97.6462	3675.06	45.6643	2965.05	124.286	3675.06	46.3152	2965.05	82.8677	3675.06	44.0543	2965.05	71.2029	3675.06	43	2965.05	85.875	3675.06	44.8509
2967.09	97.9429	3676.92	45.5764	2967.09	89.3889	3676.92	41.8833	2967.09	90.9256	3676.92	43.8426	2967.09	97.5923	3676.92	43.6923	2967.09	124.406	3676.92	45.3207	2967.09	82.7725	3676.92	44.5652	2967.09	70.558	3676.92	42.2174	2967.09	87.05	3676.92	44.0807
2969.14	96.75	3678.78	44.3403	2969.14	85.8333	3678.78	42.7333	2969.14	90.0165	3678.78	43.4907	2969.14	96.0154	3678.78	43.3497	2969.14	122.692	3678.78	46.1196	2969.14	80.3862	3678.78	43.0924	2969.14	66.529	3678.78	41.3043	2969.14	85.0625	3678.78	42.5901
2971.18	96.8	3680.64	45.0139	2971.18	86.3519	3680.64	43.9833	2971.18	90.0248	3680.64	40.8611	2971.18	98.6385	3680.64	44.7972	2971.18	123.579	3680.64	44.3804	2971.18	80.9471	3680.64	42.7717	2971.18	68.9058	3680.64	40.8261	2971.18	84.9625	3680.64	41.8634
2973.22	96.8286	3682.5	43.7778	2973.22	86.6389	3682.5	41.7583	2973.22	91.562	3682.5	42.7778	2973.22	98.6846	3682.5	43.5594	2973.22	123.12	3682.5	44.5924	2973.22	83.5503	3682.5	42.9239	2973.22	72.2319	3682.5	40.7174	2973.22	88.7938	3682.5	43.5466
2975.26	95.4357	3684.35	42.2361	2975.26	87.3056	3684.35	40.0417	2975.26	91.876	3684.35	41.8981	2975.26	98.0385	3684.35	41.5594	2975.26	124.767	3684.35	44.6902	2975.26	81.8519	3684.35	41.3641	2975.26	69.087	3684.35	39.1812	2975.26	85.75	3684.35	42.5031
2977.31	99.0214	3686.21	42.7847	2977.31	89.3148	3686.21	41.975	2977.31	94.9587	3686.21	40.4352	2977.31	100.231	3686.21	42.3007	2977.31	125.88	3686.21	43.5707	2977.31	82.7989	3686.21	41.8533	2977.31	70.0145	3686.21	40.0725	2977.31	88.2625	3686.21	41.8571
2979.35	99.6571	3688.07	42.6944	2979.35	90.1852	3688.07	39.725	2979.35	95.6529	3688.07	40.8796	2979.35	103.046	3688.07	41.8392	2979.35	123.556	3688.07	43.5543	2979.35	84.2646	3688.07	42.4946	2979.35	72.9493	3688.07	39.3551	2979.35	90.6688	3688.07	41.5342
2981.39	96.7286	3689.92	43.0833	2981.39	88.1574	3689.92	40.3833	2981.39	90.3967	3689.92	42.6852	2981.39	97.9846	3689.92	40.3217	2981.39	123.286	3689.92	43.7337	2981.39	81.2063	3689.92	41.2283	2981.39	69.587	3689.92	38.3986	2981.39	87.1	3689.92	41.5714
2983.43	90.65	3691.78	41.6806	2983.43	81.5185	3691.78	40.05	2983.43	84.8512	3691.78	38.5926	2983.43	89.9615	3691.78	40.8182	2983.43	117.489	3691.78	43.1196	2983.43	76.8307	3691.78	40.1739	2983.43	63.7754	3691.78	37.5145	2983.43	79.075	3691.78	41.1491
2985.47	87.8071	3693.63	42.3542	2985.47	77.3333	3693.63	40.2083	2985.47	81.3058	3693.63	38.1019	2985.47	90.4154	3693.63	42.3986	2985.47	117.684	3693.63	41.0489	2985.47	75.1429	3693.63	39.6957	2985.47	65.6884	3693.63	37.3768	2985.47	78.975	3693.63	39.4907
2987.5	86.1286	3695.48	41.5139	2987.5	77.0093	3695.48	38.125	2987.5	79.0909	3695.48	40.9444	2987.5	87.1462	3695.48	39.6014	2987.5	115.647	3695.48	42.1141	2987.5	75.4233	3695.48	40.4728	2987.5	63.7101	3695.48	37.8913	2987.5	77.8563	3695.48	40.5031
2989.54	83.4643	3697.34	40.8056	2989.54	73.8426	3697.34	37.8667	2989.54	76.7273	3697.34	40.3148	2989.54	84.3846	3697.34	40.5105	2989.54	112.865	3697.34	41.5761	2989.54	72.1746	3697.34	38.8533	2989.54	59.3986	3697.34	35.913	2989.54	74.2812	3697.34	38.2795
2991.58	83.4286	3699.19	42.1458	2991.58	73.9907	3699.19	39.55	2991.58	77.1405	3699.19	39.5833	2991.58	84.4385	3699.19	41.7343	2991.58	114.414	3699.19	40.587	2991.58	70.9894	3699.19	39.8696	2991.58	60.1884	3699.19	36.6812	2991.58	74.475	3699.19	40.1429
2993.62	84.3429	3701.04	41.1042	2993.62	75.0648	3701.04	38.4083	2993.62	77.6281	3701.04	38.3704	2993.62	86.7077	3701.04	40.1748	2993.62	113.722	3701.04	40.288	2993.62	73.164	3701.04	40.3859	2993.62	64.9348	3701.04	36.2464	2993.62	78.4062	3701.04	39.2919
2995.65	86.0857	3702.89	39.7639	2995.65	77.2315	3702.89	37.2083	2995.65	78.9174	3702.89	37.9167	2995.65	84.1923	3702.89	37.0909	2995.65	115.203	3702.89	41.3478	2995.65	72.5714	3702.89	38.4946	2995.65	61.471	3702.89	36.2971	2995.65	75.4313	3702.89	39.9193
2997.69	87.35	3704.74	40.5694	2997.69	77.6481	3704.74	39.0417	2997.69	79.2562	3704.74	37.6111	2997.69	87.0308	3704.74	39.5804	2997.69	117.173	3704.74	41.0163	2997.69	72.9841	3704.74	38.3696	2997.69	61.3551	3704.74	37.3551	2997.69	77.2875	3704.74	38.4783
2999.72	89.85	3706.6	40.4236	2999.72	79.8426	3706.6	37.975	2999.72	83.7107	3706.6	37.287	2999.72	92.9692	3706.6	40.3706	2999.72	117.94	3706.6	40.4022	2999.72	76.8466	3706.6	38.6522	2999.72	66.8261	3706.6	36.7536	2999.72	82.0312	3706.6	39.2609
3001.76	93.2857	3708.45	39.5139	3001.76	84.5463	3708.45	37.2083	3001.76	86.4545	3708.45	38.3426	3001.76	94.3462	3708.45	39.0979	3001.76	120.692	3708.45	40.6413	3001.76	79.6878	3708.45	39.1304	3001.76	68.6812	3708.45	36.8406	3001.76	84.7938	3708.45	40.2857
3003.79	95.7929	3710.3	38.6458	3003.79	84.3241	3710.3	36.8417	3003.79	85.0909	3710.3	36.6296	3003.79	91.4769	3710.3	37.8951	3003.79	120.03	3710.3	39.9891	3003.79	76.8042	3710.3	37.6848	3003.79	64.3986	3710.3	36.1232	3003.79	83.4125	3710.3	38.1677
3005.82	90.7	3712.14	39.8403	3005.82	81.7037	3712.14	37.075	3005.82	86.0083	3712.14	37.8333	3005.82	92.2538	3712.14	39.7133	3005.82	119.015	3712.14	38.9946	3005.82	76.4497	3712.14	38.212	3005.82	66.0145	3712.14	35.971	3005.82	81.4938	3712.14	38.0559
3007.86	88.8714	3713.99	39.5069	3007.86	80.963	3713.99	35.8417	3007.86	82.2727	3713.99	37.8981	3007.86	91.1077	3713.99	38.6294	3007.86	117.188	3713.99	40.0054	3007.86	78.0688	3713.99	38.4565	3007.86	67.7826	3713.99	36.7536	3007.86	81.6937	3713.99	37.8261
3009.89	88.1357	3715.84	38.2917	3009.89	77.1852	3715.84	36.7	3009.89	80.0826	3715.84	37.3704	3009.89	87.0923	3715.84	37.3566	3009.89	117.962	3715.84	41.5326	3009.89	74.4815	3715.84	38.1359	3009.89	62.8551	3715.84	35.1377	3009.89	75.9625	3715.84	38.6708
3011.92	86.5786	3717.69	39.2847	3011.92	74.5741	3717.69	36.3917	3011.92	77.843	3717.69	35.9074	3011.92	87.0615	3717.69	38.8182	3011.92	115.602	3717.69	40.5815	3011.92	71.9577	3717.69	36.9783	3011.92	62.7536	3717.69	34.2754	3011.92	74.4813	3717.69	36.7143
3013.95	86.2786	3719.54	40.1528	3013.95	77.0926	3719.54	36.475	3013.95	79.9339	3719.54	37.6481	3013.95	88.0154	3719.54	39.4476	3013.95	114.722	3719.54	38.6359	3013.95	73.3386	3719.54	38.5598	3013.95	65.1522	3719.54	34.3623	3013.95	78.7875	3719.54	38.1615
3015.98	85.5857	3721.38	37.875	3015.98	78.3704	3721.38	35.1417	3015.98	79.1405	3721.38	37.1759	3015.98	86.5462	3721.38	36.3147	3015.98	115.654	3721.38	39.1957	3015.98	74.5291	3721.38	36.8043	3015.98	63.4058	3721.38	35.1884	3015.98	78.1813	3721.38	39.2981
3018.01	87.9571	3723.23	38.4792	3018.01	78.2037	3723.23	36.3917	3018.01	79.8182	3723.23	36.0093	3018.01	87.1615	3723.23	36.6154	3018.01	116.256	3723.23	38.7609	3018.01	74.0635	3723.23	37.8967	3018.01	60.0435	3723.23	35.029	3018.01	76.95	3723.23	36.5342
3020.04	90.2143	3725.08	40.4514	3020.04	79.4167	3725.08	35.7583	3020.04	85.0826	3725.08	36.7593	3020.04	92.8846	3725.08	40.2587	3020.04	117.977	3725.08	36.8804	3020.04	76.9524	3725.08	35.75	3020.04	66.8551	3725.08	36.1232	3020.04	79.675	3725.08	38.2919
3022.07	92.4	3726.92	37.7639	3022.07	84.0556	3726.92	36.9083	3022.07	86.8843	3726.92	36.3704	3022.07	95.9	3726.92	38.4336	3022.07	121.436	3726.92	38.6522	3022.07	79.3968	3726.92	36.6413	3022.07	69.6957	3726.92	35.5942	3022.07	84.4938	3726.92	37.0745
3024.1	96.2143	3728.77	37.6944	3024.1	86.6111	3728.77	36.75	3024.1	91.5041	3728.77	34.7037	3024.1	95.9769	3728.77	35.4266	3024.1	123.226	3728.77	39.087	3024.1	78.6984	3728.77	38.2228	3024.1	68.5725	3728.77	33.3623	3024.1	84.9938	3728.77	38.0311
3026.13	100.357	3730.61	39.7222	3026.13	92.2778	3730.61	36.9083	3026.13	96.4298	3730.61	35.0926	3026.13	102.723	3730.61	38.2238	3026.13	125.444	3730.61	38.2554	3026.13	84.6085	3730.61	36.125	3026.13	74.029	3730.61	35.0362	3026.13	91.7875	3730.61	38.0373
3028.15	108.336	3732.45	39.5347	3028.15	98.4907	3732.45	36.0333	3028.15	102.595	3732.45	37.7315	3028.15	111.031	3732.45	37.2378	3028.15	131.992	3732.45	37.712	3028.15	90.4656	3732.45	36.1957	3028.15	79.5362	3732.45	34.0217	3028.15	97.5875	3732.45	37.354
3030.18	113.429	3734.3	37.1736	3030.18	104.417	3734.3	36.575	3030.18	109.149	3734.3	36.9815	3030.18	113.631	3734.3	36.6783	3030.18	134.248	3734.3	39.3424	3030.18	92.254	3734.3	36.4239	3030.18	81.7826	3734.3	35.0217	3030.18	100.994	3734.3	36.5776
3032.21	118.264	3736.14	37.9792	3032.21	109.278	3736.14	35.25	3032.21	114.017	3736.14	35.3796	3032.21	117.131	3736.14	38.2448	3032.21	136.707	3736.14	39.1739	3032.21	94.1693	3736.14	35.25	3032.21	82.1594	3736.14	35.0362	3032.21	103.025	3736.14	36.0497
3034.23	123.957	3737.98	39.0764	3034.23	113.111	3737.98	35.7583	3034.23	119.231	3737.98	36.9537	3034.23	124.538	3737.98	37.993	3034.23	141.429	3737.98	37.9946	3034.23	100.598	3737.98	36.9293	3034.23	90.1449	3737.98	33.1812	3034.23	109.406	3737.98	36.2981
3036.26	129.421	3739.83	36.3194	3036.26	118.731	3739.83	34.6083	3036.26	125.355	3739.83	37.0278	3036.26	128.538	3739.83	35.2517	3036.26	146.496	3739.83	38.9457	3036.26	104.058	3739.83	37.0217	3036.26	91.6304	3739.83	34.8841	3036.26	116.331	3739.83	36.9814
3038.28	134.729	3741.67	37.8611	3038.28	124.769	3741.67	36.425	3038.28	130.983	3741.67	36.0185	3038.28	132.715	3741.67	37.7552	3038.28	150.248	3741.67	39.0054	3038.28	106.132	3741.67	37.1793	3038.28	92.7464	3741.67	34.5942	3038.28	117.25	3741.67	35.3106
3040.3	138.193	3743.51	38.8611	3040.3	128.87	3743.51	35.1333	3040.3	135.331	3743.51	35.7778	3040.3	138.523	3743.51	39.1958	3040.3	153.376	3743.51	37.9783	3040.3	109.624	3743.51	35.9457	3040.3	98.9348	3743.51	34.4565	3040.3	121.781	3743.51	37.2112
3042.33	142.079	3745.35	38.9514	3042.33	132.917	3745.35	36.4	3042.33	139.074	3745.35	37.4907	3042.33	143.423	3745.35	35.8671	3042.33	153.632	3745.35	36.75	3042.33	112.54	3745.35	37.0326	3042.33	102.203	3745.35	34.4638	3042.33	127.669	3745.35	37.1056
3044.35	147.443	3747.19	36.4792	3044.35	135.917	3747.19	34.8917	3044.35	143.455	3747.19	35.7222	3044.35	144.723	3747.19	35.979	3044.35	157.451	3747.19	38.9457	3044.35	115.545	3747.19	36.2717	3044.35	101.522	3747.19	35.2029	3044.35	127.763	3747.19	36.3478
3046.37	156.8	3749.03	39.7222	3046.37	147.593	3749.03	36.5167	3046.37	157.521	3749.03	36.5278	3046.37	157.215	3749.03	38.5035	3046.37	166.549	3749.03	37.4728	3046.37	123.206	3749.03	36.6685	3046.37	110.667	3749.03	34.3696	3046.37	138.919	3749.03	37.0932
3048.39	174.679	3750.87	38.5347	3048.39	165.38	3750.87	34.75	3048.39	177.306	3750.87	36.8889	3048.39	180.254	3750.87	37.0979	3048.39	178.023	3750.87	38.1413	3048.39	138.291	3750.87	36.7391	3048.39	125.623	3750.87	34.0217	3048.39	158.344	3750.87	36.8944
3050.41	200.45	3752.71	37.5764	3050.41	191.676	3752.71	35.0167	3050.41	203.992	3752.71	35.0926	3050.41	201.608	3752.71	36.2448	3050.41	194.88	3752.71	38.8261	3050.41	155.556	3752.71	35.9511	3050.41	138.058	3752.71	34.1377	3050.41	179.869	3752.71	36.1366
3052.43	222.679	3754.54	37.625	3052.43	212.454	3754.54	35.2667	3052.43	227.116	3754.54	37.4167	3052.43	222.869	3754.54	36.3217	3052.43	209.12	3754.54	37.9511	3052.43	170.635	3754.54	35.8587	3052.43	152.659	3754.54	33.9928	3052.43	195.325	3754.54	35.5714
3054.45	230.014	3756.38	38.8819	3054.45	220.13	3756.38	37.1833	3054.45	234.917	3756.38	37.4352	3054.45	232.131	3756.38	39.6503	3054.45	216.812	3756.38	36.9783	3054.45	177.085	3756.38	36.2717	3054.45	161.471	3756.38	34.2971	3054.45	202.856	3756.38	35.7702
3056.47	222.386	3758.22	37.8472	3056.47	212.713	3758.22	34.35	3056.47	225.455	3758.22	37.3241	3056.47	222.292	3758.22	36.7902	3056.47	209.376	3758.22	38.6467	3056.47	171.651	3758.22	35.8913	3056.47	153.906	3758.22	35.3116	3056.47	195.425	3758.22	37.4534
3058.49	209.679	3760.05	36.5833	3058.49	200.583	3760.05	35.15	3058.49	212.421	3760.05	35.1481	3058.49	208.908	3760.05	37.2727	3058.49	202.586	3760.05	40.2391	3058.49	162.354	3760.05	36.5978	3058.49	144.051	3760.05	33.913	3058.49	183.475	3760.05	37.2609
3060.51	204.129	3761.89	37.6042	3060.51	193.963	3761.89	37.5083	3060.51	207.008	3761.89	35.5648	3060.51	204.362	3761.89	40.2098	3060.51	197.586	3761.89	38.5543	3060.51	158.714	3761.89	36.3152	3060.51	142.072	3761.89	33.7464	3060.51	178.681	3761.89	36.1739
3062.53	202.186	3763.73	38.6806	3062.53	192.139	3763.73	35.1667	3062.53	204.595	3763.73	36.4815	3062.53	201.938	3763.73	38.1538	3062.53	196.323	3763.73	37.4076	3062.53	158.995	3763.73	36.9348	3062.53	143.42	3763.73	34.971	3062.53	178.319	3763.73	37.3416
3064.54	194.257	3765.56	37.7292	3064.54	184.88	3765.56	36.725	3064.54	194.57	3765.56	36.6944	3064.54	190.908	3765.56	36.4196	3064.54	189.782	3765.56	39.5217	3064.54	151.005	3765.56	36.0707	3064.54	132.58	3765.56	35.2101	3064.54	167.463	3765.56	36.4907
3066.56	175.814	3767.4	38.8264	3066.56	166.528	3767.4	35.8667	3066.56	174.091	3767.4	36.1389	3066.56	173.031	3767.4	39.1399	3066.56	176.842	3767.4	39.7446	3066.56	138.783	3767.4	36.1304	3066.56	121.058	3767.4	35.1449	3066.56	154.056	3767.4	36.5714
3068.58	155.743	3769.23	38.1528	3068.58	145.778	3769.23	37.0583	3068.58	154.207	3769.23	36.037	3068.58	154.908	3769.23	37.8671	3068.58	161.82	3769.23	37.0054	3068.58	126.122	3769.23	36.4239	3068.58	110.79	3769.23	34	3068.58	137.05	3769.23	36.8882
3070.59	138.8	3771.06	39.6111	3070.59	129.759	3771.06	35.8083	3070.59	135.364	3771.06	36.3519	3070.59	138.985	3771.06	36.7762	3070.59	152.88	3771.06	38.8152	3070.59	114.185	3771.06	37.7391	3070.59	101.435	3771.06	36.1812	3070.59	124.369	3771.06	37.9752
3072.61	127.071	3772.9	37.2917	3072.61	117.417	3772.9	35.5667	3072.61	120.843	3772.9	35.25	3072.61	126.346	3772.9	37.6993	3072.61	143.564	3772.9	39.5543	3072.61	104.101	3772.9	37.212	3072.61	90.5072	3772.9	35.4348	3072.61	110.888	3772.9	37.2236
3074.62	117.107	3774.73	39.7361	3074.62	108.546	3774.73	36.975	3074.62	111.901	3774.73	36.287	3074.62	118.823	3774.73	39.4056	3074.62	139.459	3774.73	38.5598	3074.62	97.0265	3774.73	37.1848	3074.62	87.8261	3774.73	35.3768	3074.62	105.219	3774.73	37.8261
3076.63	111.479	3776.56	38.9028	3076.63	102.963	3776.56	36.1417	3076.63	106.57	3776.56	38.0185	3076.63	113.392	3776.56	39.042	3076.63	133.94	3776.56	38.4457	3076.63	96.4444	3776.56	36.8587	3076.63	83.1014	3776.56	35.2029	3076.63	101.444	3776.56	38.6957
3078.65	105.236	3778.39	38.4167	3078.65	96.3333	3778.39	35.875	3078.65	98.6529	3778.39	38.0185	3078.65	103.969	3778.39	36.8252	3078.65	129.902	3778.39	39.2935	3078.65	89.8466	3778.39	37.8098	3078.65	77.4493	3778.39	35.2971	3078.65	95.0062	3778.39	36.7453
3080.66	101.036	3780.22	38.6042	3080.66	90.3611	3780.22	36.0833	3080.66	96.0909	3780.22	36.2685	3080.66	101.846	3780.22	38.8531	3080.66	127.338	3780.22	38.9565	3080.66	86.6085	3780.22	37.9565	3080.66	75.6522	3780.22	34.0072	3080.66	90.575	3780.22	37.2919
3082.67	101.671	3782.05	40.2361	3082.67	91.9352	3782.05	37.875	3082.67	93.2975	3782.05	38.4167	3082.67	100.9	3782.05	39.8392	3082.67	126.669	3782.05	39.3315	3082.67	88.3439	3782.05	38.0815	3082.67	78.6884	3782.05	36.058	3082.67	91.35	3782.05	37.9627
3084.68	98.9214	3783.88	38.9444	3084.68	90.0185	3783.88	35.9583	3084.68	89.5455	3783.88	37.8889	3084.68	97.7077	3783.88	37.6014	3084.68	126.602	3783.88	40.7663	3084.68	85.7354	3783.88	38.2011	3084.68	72.6667	3783.88	35.7826	3084.68	89.4437	3783.88	38.8137
3086.69	96.4786	3785.71	38.2639	3086.69	86.2222	3785.71	35.4083	3086.69	88.9339	3785.71	36.3519	3086.69	96.2923	3785.71	37.5804	3086.69	124.789	3785.71	39.8587	3086.69	83.6243	3785.71	36.5217	3086.69	71.6957	3785.71	34.3116	3086.69	85.1063	3785.71	37.8199
3088.7	95.55	3787.54	41.7778	3088.7	86.1759	3787.54	37.65	3088.7	90.0992	3787.54	38.3148	3088.7	97.5308	3787.54	40.7343	3088.7	123.188	3787.54	38.3152	3088.7	84.4127	3787.54	37.4239	3088.7	75.9058	3787.54	34.6594	3088.7	87.9	3787.54	37.9441
3090.71	96.65	3789.37	39.4861	3090.71	86.463	3789.37	36.6917	3090.71	85.7603	3789.37	37.9352	3090.71	94.4846	3789.37	38.5734	3090.71	123.857	3789.37	39.4511	3090.71	84.4868	3789.37	38.6359	3090.71	74.9783	3789.37	35.471	3090.71	87.3812	3789.37	38.7019
3092.72	94.3071	3791.2	37.1875	3092.72	82.3889	3791.2	37.6333	3092.72	87.6694	3791.2	38.1667	3092.72	92.2	3791.2	38.8671	3092.72	121.18	3791.2	40.7228	3092.72	82.3016	3791.2	37.625	3092.72	70.2971	3791.2	36.2319	3092.72	83.9875	3791.2	37.205
3094.73	92.3357	3793.03	40.2153	3094.73	84.2315	3793.03	39.2333	3094.73	86.2314	3793.03	37.7963	3094.73	93.2769	3793.03	40.6364	3094.73	122.992	3793.03	39.6685	3094.73	83.6931	3793.03	37.9076	3094.73	75.2754	3793.03	36.2899	3094.73	85.2	3793.03	39.0807
3096.74	93.7643	3794.86	41.6181	3096.74	85.7315	3794.86	36.7083	3096.74	86.5289	3794.86	38.7222	3096.74	95.2923	3794.86	39.1818	3096.74	123.519	3794.86	38.9457	3096.74	84.873	3794.86	37.5489	3096.74	74.6739	3794.86	36.1522	3096.74	87.0438	3794.86	39.3665
3098.75	94.0571	3796.68	40.0208	3098.75	85.3519	3796.68	37.3167	3098.75	86.7521	3796.68	38.0556	3098.75	92.8615	3796.68	38.3427	3098.75	123.15	3796.68	40.1141	3098.75	83.6614	3796.68	39.0978	3098.75	70.7174	3796.68	36.6594	3098.75	84.7375	3796.68	39.7516
3100.75	93.7786	3798.51	40.4931	3100.75	85.9537	3798.51	39.1	3100.75	85.7934	3798.51	38.9352	3100.75	93.3692	3798.51	41.3986	3100.75	123.774	3798.51	41.0109	3100.75	83.2222	3798.51	38.8207	3100.75	73.4348	3798.51	37.5362	3100.75	85.8688	3798.51	38.5466
3102.76	88.3	3800.33	36.0764	3102.76	81.5	3800.33	33.5167	3102.76	82.9421	3800.33	33.0556	3102.76	90.7846	3800.33	37.0839	3102.76	119.098	3800.33	34.1467	3102.76	80.746	3800.33	36.1087	3102.76	70.7899	3800.33	31.0217	3102.76	82.4	3800.33	33.9193
