# Supplementary material for: Proliferating coacervate droplets as the missing link between chemistry and biology in the origins of life
Source: Nat Commun. 2021 Sep 24;12:5487. doi: 10.1038/s41467-021-25530-6 (PMC8463549; doi:10.1038/s41467-021-25530-6)
Supplement: Supplementary file 7 — Source Data [file 41467_2021_25530_MOESM7_ESM.zip › Source Data/DATA_SI/DATA_SI/Supplementary Figure24h.xlsx]

## Sheet: S24h
Central region																Peripheral region
1				2				3				4				1				2				3				4
Low wavenumber		High wavenumber		Low wavenumber		High wavenumber		Low wavenumber		High wavenumber		Low wavenumber		High wavenumber		Low wavenumber		High wavenumber		Low wavenumber		High wavenumber		Low wavenumber		High wavenumber		Low wavenumber		High wavenumber
Wavenumber	Intensity	Wavenumber	Intensity	Wavenumber	Intensity	Wavenumber	Intensity	Wavenumber	Intensity	Wavenumber	Intensity	Wavenumber	Intensity	Wavenumber	Intensity	Wavenumber	Intensity	Wavenumber	Intensity	Wavenumber	Intensity	Wavenumber	Intensity	Wavenumber	Intensity	Wavenumber	Intensity	Wavenumber	Intensity	Wavenumber	Intensity
715.858	4.5881	1643.15	4.34096	715.858	4.26157	1643.15	4.656	715.858	4.23077	1643.15	3.85897	715.858	4.25333	1643.15	4.30263	715.858	4.43864	1643.15	4.25	715.858	4.22917	1643.15	4.39962	715.858	4.65385	1643.15	4.15152	715.858	4.44686	1643.15	3.94048
718.567	8.14874	1645.58	5.45767	718.567	7.48843	1645.58	4.66933	718.567	6.88846	1645.58	4.47009	718.567	8.46857	1645.58	5.05482	718.567	9.8	1645.58	4.775	718.567	7.43924	1645.58	5.41477	718.567	6.08205	1645.58	4.64848	718.567	7.53382	1645.58	4.18878
721.276	138.854	1648.01	34.1808	721.276	108.083	1648.01	31.8747	721.276	107.438	1648.01	31.8077	721.276	136.81	1648.01	33.2588	721.276	184.923	1648.01	30.4	721.276	119.493	1648.01	29.8258	721.276	85.6615	1648.01	25.0636	721.276	115.114	1648.01	26.898
723.983	138.32	1650.45	33.6476	723.983	108.838	1650.45	32.0053	723.983	107.492	1650.45	30.7222	723.983	135.341	1650.45	33.0263	723.983	185.934	1650.45	30.2917	723.983	119.137	1650.45	29.5871	723.983	86.1051	1650.45	26.503	723.983	116.179	1650.45	27.0442
726.69	137.604	1652.87	33.6819	726.69	108.833	1652.87	31.312	726.69	105.856	1652.87	30.3419	726.69	136.116	1652.87	32.8487	726.69	185.952	1652.87	30.0278	726.69	117.892	1652.87	29.4697	726.69	86.5641	1652.87	25.7667	726.69	117.143	1652.87	26.7789
729.396	138.625	1655.3	33.5034	729.396	107.581	1655.3	31.928	729.396	106.696	1655.3	31.5085	729.396	135.636	1655.3	33.1667	729.396	185.766	1655.3	29.8972	729.396	118.979	1655.3	29.1439	729.396	85.8462	1655.3	25.2212	729.396	115.565	1655.3	26.4303
732.101	138.167	1657.73	32.7826	732.101	107.558	1657.73	31.096	732.101	105.508	1657.73	30.3846	732.101	134.907	1657.73	32.0066	732.101	185.87	1657.73	30.2	732.101	118.432	1657.73	29.3655	732.101	84.9462	1657.73	26.1333	732.101	115.285	1657.73	26.2024
734.805	138.364	1660.16	32.7666	734.805	108.752	1660.16	31.384	734.805	106.898	1660.16	30.985	734.805	136.086	1660.16	32.6404	734.805	186.243	1660.16	29.8444	734.805	118.474	1660.16	28.947	734.805	85.8256	1660.16	25.1121	734.805	116.643	1660.16	27.1003
737.508	138.551	1662.59	33.4622	737.508	107.944	1662.59	31.4693	737.508	107.079	1662.59	30.765	737.508	135.72	1662.59	33.5943	737.508	185.541	1662.59	29.7972	737.508	118.913	1662.59	29.0985	737.508	86.0923	1662.59	24.9091	737.508	116.065	1662.59	25.8878
740.211	138.744	1665.01	33.254	740.211	108.299	1665.01	31.152	740.211	107.098	1665.01	31.2415	740.211	136.103	1665.01	32.9167	740.211	186.698	1665.01	29.775	740.211	119.526	1665.01	29.161	740.211	86.7513	1665.01	25.5091	740.211	115.937	1665.01	26.1735
742.912	139.515	1667.44	32.6865	742.912	108.576	1667.44	31.0187	742.912	108.002	1667.44	30.485	742.912	135.316	1667.44	32.9561	742.912	185.993	1667.44	29.4194	742.912	118.724	1667.44	28.6496	742.912	86.4795	1667.44	24.6939	742.912	117.109	1667.44	26.1122
745.613	139.32	1669.86	33.1304	745.613	110.218	1669.86	30.5387	745.613	108	1669.86	30.1154	745.613	137.545	1669.86	33.057	745.613	186.293	1669.86	29.2028	745.613	120.064	1669.86	29.661	745.613	87.0308	1669.86	25.7727	745.613	116.93	1669.86	26.2262
748.313	140.565	1672.28	33.0458	748.313	110.31	1672.28	30.8507	748.313	107.819	1672.28	30.4679	748.313	137.474	1672.28	32.3202	748.313	186.827	1672.28	28.4194	748.313	119.33	1672.28	28.8428	748.313	87.0538	1672.28	25.2788	748.313	116.442	1672.28	25.4813
751.012	141.011	1674.71	32.8787	751.012	108.852	1674.71	30.4027	751.012	108.283	1674.71	30.2329	751.012	137.568	1674.71	32.4605	751.012	187.127	1674.71	28.9389	751.012	120.616	1674.71	28.3106	751.012	86.6128	1674.71	24.7364	751.012	117.845	1674.71	25.6531
753.711	140.153	1677.13	32.4188	753.711	111.512	1677.13	30.232	753.711	109.821	1677.13	29.6816	753.711	137.37	1677.13	32.7412	753.711	186.798	1677.13	29.2778	753.711	120.109	1677.13	29.2462	753.711	87.2026	1677.13	23.9424	753.711	117.809	1677.13	26.0714
756.408	141.547	1679.55	32.6247	756.408	112.59	1679.55	31.2907	756.408	110.256	1679.55	29.1944	756.408	139.598	1679.55	32.3465	756.408	188.657	1679.55	28.4583	756.408	121.628	1679.55	27.7102	756.408	88.1846	1679.55	24.7061	756.408	117.345	1679.55	25.7381
759.105	142.712	1681.97	32.5675	759.105	111.995	1681.97	30.4987	759.105	111.231	1681.97	30.5256	759.105	140.042	1681.97	31.4868	759.105	187.1	1681.97	27.8917	759.105	121.477	1681.97	28.2083	759.105	89.2385	1681.97	24.7758	759.105	118.28	1681.97	25.852
761.8	143.668	1684.39	32.2174	761.8	113.542	1684.39	30.2507	761.8	112.571	1684.39	29.0791	761.8	140.594	1684.39	31.5022	761.8	187.78	1684.39	28.8028	761.8	122.575	1684.39	28.8087	761.8	88.6513	1684.39	24.303	761.8	120.829	1684.39	25.7534
764.495	143.924	1686.81	32.8078	764.495	115.741	1686.81	29.7973	764.495	113.287	1686.81	29.1688	764.495	142.255	1686.81	31.386	764.495	188.227	1686.81	28.0917	764.495	122.72	1686.81	28.0076	764.495	89.3641	1686.81	24.5879	764.495	120.698	1686.81	25.034
767.189	145.146	1689.23	32.2334	767.189	115.197	1689.23	30.7413	767.189	113.238	1689.23	29.6368	767.189	142.341	1689.23	31.386	767.189	189.666	1689.23	28.0056	767.189	122.76	1689.23	28.072	767.189	89.5769	1689.23	23.7727	767.189	119.879	1689.23	25.1735
769.883	145.243	1691.65	31.4096	769.883	113.924	1691.65	29.9333	769.883	113.208	1691.65	28.2179	769.883	142.402	1691.65	30.4474	769.883	189.211	1691.65	27.8583	769.883	123.135	1691.65	27.8731	769.883	88.3769	1691.65	24.403	769.883	120.957	1691.65	24.8384
772.575	144.373	1694.07	31.968	772.575	115.766	1694.07	29.2107	772.575	113.894	1694.07	28.7543	772.575	141.971	1694.07	31.3728	772.575	188.534	1694.07	27.4139	772.575	123.663	1694.07	27.6288	772.575	89.2949	1694.07	23.0939	772.575	121.539	1694.07	25.0629
775.267	143.941	1696.48	31.73	775.267	114.255	1696.48	29.4853	775.267	112.633	1696.48	28.0812	775.267	142.272	1696.48	31.0855	775.267	189.186	1696.48	28.3861	775.267	122.939	1696.48	27.214	775.267	90.0051	1696.48	23.6545	775.267	119.638	1696.48	24.7007
777.957	143.789	1698.9	31.0778	777.957	112.06	1698.9	29.4533	777.957	111.554	1698.9	28.688	777.957	140.827	1698.9	30.682	777.957	188.436	1698.9	27.1	777.957	122.293	1698.9	27.7348	777.957	89.6487	1698.9	23.8909	777.957	118.925	1698.9	24.5935
780.647	142.432	1701.31	31.0435	780.647	113.245	1701.31	29.4347	780.647	111.217	1701.31	27.6432	780.647	139.284	1701.31	31.1162	780.647	187.95	1701.31	27.8833	780.647	121.062	1701.31	27.6723	780.647	87.7692	1701.31	23.4909	780.647	119.457	1701.31	24.0442
783.336	142.192	1703.73	31.0229	783.336	113.299	1703.73	29.0827	783.336	110.906	1703.73	28.4017	783.336	140.928	1703.73	31.3026	783.336	188.382	1703.73	27.8361	783.336	121.691	1703.73	27.4621	783.336	88.759	1703.73	23.5879	783.336	119.367	1703.73	24.0748
786.025	142.414	1706.14	31.3135	786.025	112.694	1706.14	29.4987	786.025	110.737	1706.14	28.7521	786.025	140.246	1706.14	30.4298	786.025	188.032	1706.14	27.725	786.025	121.781	1706.14	27.3314	786.025	87.7615	1706.14	24.2273	786.025	117.85	1706.14	24.3639
788.712	142.719	1708.55	29.7872	788.712	112.435	1708.55	28.8107	788.712	111.865	1708.55	28.3248	788.712	140.895	1708.55	29.9145	788.712	187.861	1708.55	27.3139	788.712	121.42	1708.55	26.714	788.712	87.9923	1708.55	24.1758	788.712	118.838	1708.55	24.3605
791.398	143.208	1710.97	30.1876	791.398	113.183	1710.97	28.1627	791.398	112.619	1710.97	27.7628	791.398	141.263	1710.97	30.0373	791.398	187.102	1710.97	26.1833	791.398	121.377	1710.97	26.5189	791.398	88.3231	1710.97	22.203	791.398	120.495	1710.97	23.9065
794.084	144.172	1713.38	31.5812	794.084	113.34	1713.38	29.504	794.084	112.81	1713.38	27.6496	794.084	142.608	1713.38	29.989	794.084	188.33	1713.38	26.5389	794.084	122.179	1713.38	26.9318	794.084	87.959	1713.38	22.5576	794.084	118.783	1713.38	24.2874
796.769	143.613	1715.79	30.6041	796.769	113.468	1715.79	28.9227	796.769	111.942	1715.79	27.6474	796.769	140.528	1715.79	30.0855	796.769	187.545	1715.79	26.9472	796.769	122.191	1715.79	26.3049	796.769	89.1769	1715.79	23.397	796.769	119.879	1715.79	23.6616
799.453	144.458	1718.2	29.6407	799.453	115.741	1718.2	27.7467	799.453	114.144	1718.2	27.5021	799.453	142.528	1718.2	29.7171	799.453	188.959	1718.2	26.4833	799.453	122.108	1718.2	27.286	799.453	89.6256	1718.2	23.2636	799.453	119.973	1718.2	23.8197
802.136	146.712	1720.61	30.2517	802.136	117.183	1720.61	27.9067	802.136	114.469	1720.61	27.7778	802.136	144.242	1720.61	29.4035	802.136	189.143	1720.61	26.5583	802.136	123.974	1720.61	25.839	802.136	90.2308	1720.61	22.3818	802.136	121.471	1720.61	23.9677
804.819	146.62	1723.02	30.6499	804.819	117.148	1723.02	29.5493	804.819	115.392	1723.02	28.1581	804.819	145.149	1723.02	29.6754	804.819	189.043	1723.02	26.8278	804.819	123.387	1723.02	26.2102	804.819	90.4128	1723.02	22.2	804.819	121.512	1723.02	23.3673
807.5	146.86	1725.43	29.8513	807.5	116.155	1725.43	28.512	807.5	114.688	1725.43	27.3248	807.5	142.802	1725.43	28.9934	807.5	188.114	1725.43	26.6722	807.5	122.786	1725.43	26.8731	807.5	89.2282	1725.43	23.3333	807.5	119.618	1725.43	23.7942
810.181	143.327	1727.83	29.8558	810.181	115.537	1727.83	28.6667	810.181	112.802	1727.83	27.3419	810.181	142.025	1727.83	30	810.181	188.075	1727.83	26.6278	810.181	121.264	1727.83	26.7367	810.181	89.659	1727.83	23.8273	810.181	119.867	1727.83	24.0289
812.861	143.879	1730.24	30.4211	812.861	113.569	1730.24	28.0187	812.861	111.971	1730.24	26.844	812.861	142.505	1730.24	29.6206	812.861	187.539	1730.24	26.3306	812.861	121.997	1730.24	25.7273	812.861	89.1615	1730.24	22.703	812.861	118.754	1730.24	23.6463
815.54	144.609	1732.65	30.373	815.54	113.755	1732.65	28.592	815.54	112.763	1732.65	27.6325	815.54	142	1732.65	28.8487	815.54	187.03	1732.65	27.1444	815.54	121.314	1732.65	26.3011	815.54	88.9	1732.65	22.5758	815.54	118.749	1732.65	24.0425
818.218	143.684	1735.05	30.0892	818.218	113.866	1735.05	27.808	818.218	110.542	1735.05	25.906	818.218	140.371	1735.05	29.4254	818.218	186.266	1735.05	26.3861	818.218	121.172	1735.05	26.8049	818.218	87.4564	1735.05	22.7576	818.218	118.307	1735.05	22.6599
820.895	140.423	1737.46	30.1442	820.895	111.312	1737.46	27.344	820.895	108.994	1737.46	26.8184	820.895	139.164	1737.46	30.0197	820.895	185.77	1737.46	26.3611	820.895	119.72	1737.46	25.983	820.895	86.4333	1737.46	22.8212	820.895	116.727	1737.46	23.5136
823.572	138.581	1739.86	29.8307	823.572	107.993	1739.86	27.592	823.572	107.302	1739.86	26.5128	823.572	135.585	1739.86	28.6776	823.572	185.95	1739.86	26.3806	823.572	118.712	1739.86	26.2727	823.572	84.8897	1739.86	22.1848	823.572	113.647	1739.86	22.7296
826.247	136.924	1742.26	29.4165	826.247	108.586	1742.26	26.752	826.247	106.24	1742.26	26.3504	826.247	134.301	1742.26	29.2018	826.247	184.241	1742.26	26.9278	826.247	117.418	1742.26	25.9773	826.247	85.2333	1742.26	22.0182	826.247	114.374	1742.26	22.8231
828.922	136.65	1744.66	29.9039	828.922	106.604	1744.66	27.6853	828.922	105.788	1744.66	26.0406	828.922	134.265	1744.66	29.4934	828.922	182.907	1744.66	26.4028	828.922	116.158	1744.66	25.8693	828.922	85.1872	1744.66	22.0545	828.922	113.169	1744.66	23.4235
831.596	136.33	1747.07	30.0023	831.596	105.588	1747.07	27.72	831.596	105.11	1747.07	26.4979	831.596	133.333	1747.07	28.2741	831.596	182.777	1747.07	25.6306	831.596	116.392	1747.07	25.7481	831.596	84.0538	1747.07	23.1424	831.596	112.292	1747.07	23.0969
834.269	135.954	1749.47	29.3616	834.269	105.475	1749.47	27.808	834.269	105.308	1749.47	27.3568	834.269	132.691	1749.47	28.7785	834.269	181.789	1749.47	25.1722	834.269	115.569	1749.47	25.7936	834.269	84.9538	1749.47	22.0455	834.269	113.051	1749.47	23.1497
836.942	135.359	1751.87	28.8513	836.942	106.808	1751.87	27.7493	836.942	104.469	1751.87	26.6004	836.942	133.061	1751.87	29.0768	836.942	182.48	1751.87	26.525	836.942	116.045	1751.87	25.6648	836.942	83.9718	1751.87	21.9848	836.942	114.017	1751.87	23.3759
839.613	135.908	1754.27	29.4279	839.613	106.667	1754.27	27.5413	839.613	103.879	1754.27	26.3996	839.613	133.996	1754.27	29.2982	839.613	181.58	1754.27	25.6333	839.613	116.144	1754.27	24.8447	839.613	84.041	1754.27	22.8939	839.613	112.688	1754.27	22.5442
842.284	135.677	1756.67	29.627	842.284	105.164	1756.67	27.952	842.284	103.056	1756.67	26.5128	842.284	133.286	1756.67	27.7346	842.284	181.789	1756.67	25.5333	842.284	115.927	1756.67	25.6799	842.284	83.3949	1756.67	21.9636	842.284	113.374	1756.67	23.0238
844.954	135.391	1759.06	29.4256	844.954	106.303	1759.06	26.4853	844.954	103.998	1759.06	26.1517	844.954	132.03	1759.06	27.8575	844.954	181.659	1759.06	25.1389	844.954	115.818	1759.06	24.9545	844.954	83.4744	1759.06	21.8788	844.954	113.382	1759.06	22.2262
847.623	134.762	1761.46	29.4874	847.623	105.977	1761.46	27.744	847.623	103.488	1761.46	26.562	847.623	132.072	1761.46	28.5197	847.623	181.423	1761.46	25.3417	847.623	116.007	1761.46	25.7557	847.623	83.7513	1761.46	21.8091	847.623	113.08	1761.46	22.2466
850.291	134.86	1763.86	28.5263	850.291	105.155	1763.86	26.4667	850.291	104.375	1763.86	26.6581	850.291	132.747	1763.86	27.3377	850.291	180.823	1763.86	25.7389	850.291	115.49	1763.86	25.2348	850.291	84.2256	1763.86	22.5848	850.291	111.988	1763.86	22.9354
852.959	135.021	1766.25	28.8444	852.959	105.016	1766.25	26.888	852.959	103.854	1766.25	25.8013	852.959	132.124	1766.25	28.0219	852.959	181.795	1766.25	26.2333	852.959	114.628	1766.25	24.9678	852.959	84.8359	1766.25	21.8273	852.959	112.589	1766.25	22.716
855.625	134.3	1768.65	28.4142	855.625	105.606	1768.65	26.4587	855.625	105.06	1768.65	25.2051	855.625	132.779	1768.65	28.5965	855.625	180.468	1768.65	25.7778	855.625	115.406	1768.65	24.9905	855.625	83.5718	1768.65	21.1091	855.625	112.971	1768.65	22.1327
858.291	135.073	1771.04	29.2998	858.291	105.444	1771.04	26.6933	858.291	103.737	1771.04	26.641	858.291	132.497	1771.04	28.4254	858.291	180.816	1771.04	26.0611	858.291	115.618	1771.04	24.6989	858.291	84.1205	1771.04	21.6848	858.291	112.266	1771.04	22.267
860.956	134.227	1773.44	28.7346	860.956	104.711	1773.44	26.704	860.956	104.271	1773.44	25.8333	860.956	131.358	1773.44	27.9978	860.956	180.7	1773.44	24.9278	860.956	114.66	1773.44	24.0871	860.956	84.7179	1773.44	22.2455	860.956	111.855	1773.44	21.9864
863.62	133.881	1775.83	28.865	863.62	106.238	1775.83	26.28	863.62	105.062	1775.83	25.4423	863.62	132.65	1775.83	27.6711	863.62	180.582	1775.83	24.9694	863.62	115.474	1775.83	24.7045	863.62	84.7487	1775.83	20.7152	863.62	113.698	1775.83	22.9286
866.283	135.373	1778.22	28.7918	866.283	105.556	1778.22	27.288	866.283	105.004	1778.22	25.9893	866.283	133.08	1778.22	28.1776	866.283	181.657	1778.22	25.8528	866.283	115.061	1778.22	24.5644	866.283	85.1051	1778.22	20.7879	866.283	113.171	1778.22	22.2041
868.946	135.016	1780.61	28.9451	868.946	106.125	1780.61	26.5973	868.946	104.271	1780.61	26.5769	868.946	132.408	1780.61	27.2368	868.946	181.668	1780.61	24.625	868.946	116.418	1780.61	24.642	868.946	84.4615	1780.61	22.0394	868.946	113.147	1780.61	22.4133
871.607	135.616	1783.01	28.7712	871.607	106.25	1783.01	26.6373	871.607	105.165	1783.01	24.8611	871.607	132.442	1783.01	28.125	871.607	181.516	1783.01	25.5056	871.607	114.773	1783.01	24.5871	871.607	86.341	1783.01	22.5182	871.607	113.348	1783.01	22.1531
874.268	136.998	1785.4	27.9977	874.268	106.986	1785.4	26.6453	874.268	105.537	1785.4	25.9188	874.268	133.85	1785.4	27.3969	874.268	181.75	1785.4	25.2306	874.268	117.549	1785.4	24.2633	874.268	86.1564	1785.4	22.2606	874.268	114.316	1785.4	21.7908
876.928	136.133	1787.79	28.7666	876.928	106.63	1787.79	26.0987	876.928	105.729	1787.79	26.2244	876.928	133.434	1787.79	28.4079	876.928	182.875	1787.79	25.1611	876.928	116.615	1787.79	24.3864	876.928	85.6641	1787.79	20.9697	876.928	113.681	1787.79	21.869
879.587	136.767	1790.17	28.2792	879.587	107.345	1790.17	27.128	879.587	106.123	1790.17	25.7778	879.587	133.613	1790.17	27.6864	879.587	182.505	1790.17	25.375	879.587	117.604	1790.17	24.9716	879.587	86.4359	1790.17	21.6212	879.587	114.891	1790.17	22.8827
882.245	137.181	1792.56	28.2426	882.245	108.053	1792.56	25.7947	882.245	107.26	1792.56	25.2201	882.245	133.952	1792.56	27.9364	882.245	184.3	1792.56	25.0944	882.245	117.561	1792.56	24.5473	882.245	87.5538	1792.56	21.4606	882.245	115.063	1792.56	21.9099
884.903	137.661	1794.95	28.135	884.903	107.979	1794.95	26.1813	884.903	106.244	1794.95	26.2521	884.903	135.465	1794.95	28.0285	884.903	183.245	1794.95	25.025	884.903	119.193	1794.95	24.7841	884.903	85.9615	1794.95	21.2333	884.903	115.824	1794.95	21.5816
887.559	137.572	1797.34	27.9863	887.559	108.442	1797.34	26.3573	887.559	106.965	1797.34	25.9872	887.559	135.173	1797.34	27.1689	887.559	183.934	1797.34	24.5667	887.559	119.122	1797.34	24.3295	887.559	87.8231	1797.34	20.6485	887.559	115.007	1797.34	21.585
890.215	138.249	1799.72	28.6476	890.215	109.738	1799.72	26.584	890.215	108.321	1799.72	24.594	890.215	134.709	1799.72	28.0066	890.215	184.807	1799.72	25.35	890.215	118.394	1799.72	24.6534	890.215	89.4615	1799.72	21.2455	890.215	115.773	1799.72	22.2602
892.87	138.735	1802.11	27.7002	892.87	109.84	1802.11	26.7093	892.87	108.027	1802.11	25.7671	892.87	136.928	1802.11	27.2346	892.87	184.416	1802.11	24.025	892.87	119.592	1802.11	24.178	892.87	89.6462	1802.11	21.6909	892.87	116.973	1802.11	21.7925
895.524	139.311	1804.49	28.0481	895.524	109.583	1804.49	26.6133	895.524	109.062	1804.49	26.3269	895.524	137.674	1804.49	27.3048	895.524	184.518	1804.49	24.6333	895.524	120.309	1804.49	24.5739	895.524	89.3205	1804.49	21.9121	895.524	117.162	1804.49	21.2432
898.178	140.476	1806.88	28.2471	898.178	110.259	1806.88	25.9573	898.178	108.927	1806.88	24.5983	898.178	136.124	1806.88	26.9561	898.178	186.214	1806.88	25.0083	898.178	120.387	1806.88	23.9583	898.178	89.8231	1806.88	20.9939	898.178	117.379	1806.88	21.4133
900.83	138.618	1809.26	28.4989	900.83	111.845	1809.26	25.5253	900.83	110.41	1809.26	24.8611	900.83	137.743	1809.26	28.0855	900.83	186.364	1809.26	24.8639	900.83	120.031	1809.26	24.0511	900.83	91.0154	1809.26	21.2667	900.83	119.027	1809.26	21.8044
903.482	140.114	1811.64	27.6522	903.482	111.231	1811.64	26.1627	903.482	110.469	1811.64	26.1838	903.482	138.838	1811.64	27.4561	903.482	186.098	1811.64	24.65	903.482	120.986	1811.64	24.0019	903.482	90.1333	1811.64	21.2909	903.482	118.836	1811.64	21.2483
906.133	141.835	1814.02	27.7391	906.133	111.625	1814.02	25.7653	906.133	111.113	1814.02	25.5855	906.133	138.507	1814.02	27.3158	906.133	187.334	1814.02	25.2528	906.133	121.863	1814.02	23.9981	906.133	91.1205	1814.02	20.9909	906.133	118.543	1814.02	22.0663
908.783	142.16	1816.41	27.6934	908.783	113.407	1816.41	25.656	908.783	110.983	1816.41	24.5043	908.783	138.21	1816.41	27.307	908.783	186.689	1816.41	24.3972	908.783	121.991	1816.41	24.3371	908.783	91.5692	1816.41	21.6667	908.783	119.925	1816.41	21.1003
911.432	141.451	1818.79	27.7849	911.432	113.002	1818.79	26.2987	911.432	111.921	1818.79	25.594	911.432	139.672	1818.79	28.0132	911.432	186.975	1818.79	24.3222	911.432	122.156	1818.79	24.5227	911.432	92.2846	1818.79	22.103	911.432	119.333	1818.79	21.9864
914.081	141.586	1821.17	27.6201	914.081	112.431	1821.17	25.4453	914.081	111.937	1821.17	25.5	914.081	139.583	1821.17	27.0175	914.081	187.445	1821.17	24.5194	914.081	122.288	1821.17	23.9905	914.081	91.5821	1821.17	21.2273	914.081	119.143	1821.17	21.3656
916.728	142.68	1823.54	28.0412	916.728	112.019	1823.54	25.4587	916.728	111.615	1823.54	25.0043	916.728	138.238	1823.54	26.7281	916.728	187.761	1823.54	24.5639	916.728	123.417	1823.54	24.2803	916.728	92.4923	1823.54	21.6182	916.728	120.075	1823.54	22.2755
919.375	141.872	1825.92	27.7506	919.375	113.896	1825.92	25.7627	919.375	111.783	1825.92	25.0235	919.375	139.436	1825.92	27.2829	919.375	187.134	1825.92	24.9417	919.375	121.927	1825.92	24.5189	919.375	92.1897	1825.92	20.8303	919.375	119.906	1825.92	21.2109
922.021	140.95	1828.3	27.6957	922.021	112.525	1828.3	26.6613	922.021	110.692	1828.3	25.5748	922.021	139.589	1828.3	27.1491	922.021	186.839	1828.3	24.5528	922.021	122.705	1828.3	24.5492	922.021	91.241	1828.3	21.2	922.021	118.925	1828.3	21.6327
924.666	140.938	1830.68	27.9748	924.666	110.512	1830.68	25.8373	924.666	110.977	1830.68	25.4679	924.666	137.657	1830.68	27.7237	924.666	185.905	1830.68	24.8028	924.666	120.151	1830.68	24.1629	924.666	91.2923	1830.68	21.3697	924.666	119.229	1830.68	21.4983
927.311	139.904	1833.05	27.8444	927.311	111.887	1833.05	25.9413	927.311	111.329	1833.05	24.2949	927.311	138.269	1833.05	26.7193	927.311	184.816	1833.05	24.8056	927.311	120.693	1833.05	23.8939	927.311	91.7692	1833.05	20.1848	927.311	117.891	1833.05	21.0765
929.954	139.773	1835.43	28.2906	929.954	110.87	1835.43	25.136	929.954	109.402	1835.43	25.0726	929.954	137.907	1835.43	26.8794	929.954	185.868	1835.43	24.5417	929.954	120.349	1835.43	23.9792	929.954	90.4897	1835.43	20.0879	929.954	116.408	1835.43	21.0799
932.597	139.135	1837.8	27.7506	932.597	109.442	1837.8	25.1573	932.597	109.315	1837.8	25.2051	932.597	137.678	1837.8	27.1053	932.597	184.643	1837.8	25.1278	932.597	120.91	1837.8	23.4924	932.597	89.6821	1837.8	21.2606	932.597	116.582	1837.8	21.9983
935.239	139.192	1840.18	27.4073	935.239	109.343	1840.18	25.0293	935.239	108.994	1840.18	24.2158	935.239	136.33	1840.18	27.1645	935.239	183.789	1840.18	23.6861	935.239	119.306	1840.18	23.7765	935.239	90.1333	1840.18	19.4909	935.239	116.886	1840.18	21.2619
937.88	138.307	1842.55	27.46	937.88	109.463	1842.55	24.832	937.88	108.681	1842.55	24.9466	937.88	136.175	1842.55	27.4298	937.88	182.693	1842.55	24.1583	937.88	118.186	1842.55	24.0095	937.88	88.8872	1842.55	20.1909	937.88	116.338	1842.55	21.3554
940.52	137.581	1844.92	28.1373	940.52	108.766	1844.92	26.2027	940.52	106.752	1844.92	24.8803	940.52	135.539	1844.92	27.1557	940.52	182.143	1844.92	23.1639	940.52	118.224	1844.92	23.7405	940.52	87.3872	1844.92	20.9758	940.52	114.384	1844.92	20.6735
943.16	137.355	1847.3	27.8261	943.16	107.352	1847.3	25.5973	943.16	106.998	1847.3	24.7393	943.16	133.899	1847.3	27.2675	943.16	182.1	1847.3	24.4833	943.16	117.635	1847.3	23.8958	943.16	87.2974	1847.3	20.503	943.16	114.425	1847.3	21.8452
945.798	136.078	1849.67	27.4005	945.798	108.067	1849.67	24.776	945.798	106.619	1849.67	24.5491	945.798	133.716	1849.67	27.2434	945.798	181.791	1849.67	24.475	945.798	117.101	1849.67	24.1061	945.798	87.0385	1849.67	19.7364	945.798	114.128	1849.67	21.2398
948.436	135.709	1852.04	27.2151	948.436	108.769	1852.04	26.12	948.436	105.533	1852.04	25.1026	948.436	134.215	1852.04	26.5724	948.436	180.425	1852.04	24.1	948.436	117.481	1852.04	23.2557	948.436	86.5846	1852.04	20.7606	948.436	112.983	1852.04	21.051
951.073	135.586	1854.41	26.9451	951.073	106.278	1854.41	25.608	951.073	105.044	1854.41	25.1731	951.073	132.728	1854.41	26.4539	951.073	180.295	1854.41	24.4028	951.073	116.172	1854.41	23.7235	951.073	86.0179	1854.41	20.6455	951.073	112.435	1854.41	20.8197
953.709	135.055	1856.78	27.4943	953.709	107.361	1856.78	25.256	953.709	104.735	1856.78	24.297	953.709	132.339	1856.78	26.4825	953.709	179.875	1856.78	23.625	953.709	115.356	1856.78	23.536	953.709	86.8103	1856.78	21.2061	953.709	113.447	1856.78	21.5204
956.345	134.858	1859.15	27.4554	956.345	106.354	1859.15	24.888	956.345	104.937	1859.15	24.9295	956.345	132.486	1859.15	26.8509	956.345	179.157	1859.15	24.3056	956.345	115.314	1859.15	23.2216	956.345	86.2333	1859.15	20.8364	956.345	112.763	1859.15	21.2993
958.979	134.314	1861.51	27.9954	958.979	104.479	1861.51	25.8933	958.979	104.244	1861.51	25.1325	958.979	132.194	1861.51	26.4978	958.979	178.675	1861.51	23.8889	958.979	116.009	1861.51	24.2443	958.979	85.2256	1861.51	20.7	958.979	111.935	1861.51	21.5374
961.613	134.384	1863.88	27.2723	961.613	105.523	1863.88	25.3093	961.613	103.69	1863.88	24.3846	961.613	131.006	1863.88	26.3136	961.613	177.859	1863.88	23.7361	961.613	114.474	1863.88	24.0114	961.613	85.1615	1863.88	20.8	961.613	112.171	1863.88	21.3299
964.246	134.288	1866.25	27.8261	964.246	105.465	1866.25	24.9413	964.246	103.794	1866.25	24.2906	964.246	131.312	1866.25	27.1228	964.246	177.125	1866.25	24.4694	964.246	115.026	1866.25	23.4413	964.246	84.4744	1866.25	20.5848	964.246	112.157	1866.25	21.1088
966.878	134.343	1868.61	27.5789	966.878	105.681	1868.61	24.7787	966.878	103.485	1868.61	25.2778	966.878	131.85	1868.61	27.2763	966.878	177.291	1868.61	23.2861	966.878	114.231	1868.61	23.4337	966.878	84.3795	1868.61	20.7879	966.878	110.546	1868.61	20.8129
969.509	133.851	1870.98	27.1236	969.509	104.956	1870.98	25.6027	969.509	103.838	1870.98	24.8205	969.509	130.971	1870.98	26.5132	969.509	176.541	1870.98	24.3056	969.509	113.661	1870.98	23.267	969.509	83.8	1870.98	20.9273	969.509	110.179	1870.98	20.9745
972.14	133.172	1873.34	27.3295	972.14	105.451	1873.34	25.1707	972.14	103.323	1873.34	24.8974	972.14	131.112	1873.34	27.0548	972.14	177.048	1873.34	23.6444	972.14	113.019	1873.34	23.8769	972.14	84.4897	1873.34	20.5758	972.14	111.065	1873.34	21.3163
974.769	132.405	1875.71	27.2975	974.769	104.706	1875.71	25.6187	974.769	103.025	1875.71	25.094	974.769	131.059	1875.71	27.432	974.769	175.355	1875.71	24.2722	974.769	112.736	1875.71	23.5909	974.769	84.0846	1875.71	20.4061	974.769	109.63	1875.71	20.4745
977.398	132.128	1878.07	27.1304	977.398	103.398	1878.07	24.9093	977.398	102.269	1878.07	24.4274	977.398	129.907	1878.07	26.5482	977.398	174.943	1878.07	24.0917	977.398	113.104	1878.07	23.197	977.398	82.5051	1878.07	20.0788	977.398	108.935	1878.07	20.9031
980.026	132.659	1880.43	27.0137	980.026	104.019	1880.43	24.9413	980.026	102.05	1880.43	24.3868	980.026	129.36	1880.43	27.5417	980.026	175.189	1880.43	23.725	980.026	111.719	1880.43	23.5208	980.026	83.0205	1880.43	20.4939	980.026	109.855	1880.43	21.1259
982.653	132.069	1882.79	27.4989	982.653	104.141	1882.79	24.7733	982.653	102.26	1882.79	24.594	982.653	129.547	1882.79	26.864	982.653	174.927	1882.79	23.875	982.653	112.22	1882.79	23.428	982.653	82.4256	1882.79	21.2606	982.653	109.217	1882.79	20.6395
985.28	132.581	1885.16	27.4645	985.28	102.641	1885.16	24.536	985.28	102.342	1885.16	25.062	985.28	129.872	1885.16	27.2259	985.28	174.243	1885.16	23.75	985.28	112.245	1885.16	23.5038	985.28	82.1872	1885.16	19.8152	985.28	107.78	1885.16	20.3605
987.905	133.549	1887.52	26.7666	987.905	104.921	1887.52	25.6853	987.905	103.073	1887.52	24.9915	987.905	129.695	1887.52	25.9386	987.905	173.823	1887.52	23.9583	987.905	112.58	1887.52	23.9394	987.905	82.2974	1887.52	20.4091	987.905	108.287	1887.52	21.4626
990.53	134.906	1889.88	27.1304	990.53	107.606	1889.88	24.288	990.53	105.44	1889.88	23.9466	990.53	132.728	1889.88	27.0768	990.53	175.484	1889.88	23.3778	990.53	113.472	1889.88	23.7008	990.53	82.0538	1889.88	20.6364	990.53	111.365	1889.88	21.1514
993.154	134.609	1892.23	26.1327	993.154	105.699	1892.23	25.624	993.154	103.646	1892.23	24.5513	993.154	132.451	1892.23	26.636	993.154	175.155	1892.23	23.6667	993.154	112.033	1892.23	23.2481	993.154	82.9615	1892.23	20.2455	993.154	109.287	1892.23	20.2313
995.777	135.314	1894.59	26.8009	995.777	106.37	1894.59	24.6373	995.777	106.021	1894.59	24.9551	995.777	132.531	1894.59	26.3882	995.777	174.73	1894.59	23.85	995.777	113.035	1894.59	23.3277	995.777	83.3641	1894.59	19.9121	995.777	109.915	1894.59	21.1122
998.4	150.476	1896.95	26.4188	998.4	123.674	1896.95	24.9707	998.4	121.95	1896.95	24.0299	998.4	148.575	1896.95	26.6053	998.4	180.645	1896.95	24.2194	998.4	121.58	1896.95	23.2689	998.4	90.7974	1896.95	20.0515	998.4	120.324	1896.95	20.6582
1001.02	216.6	1899.31	26.1327	1001.02	189.451	1899.31	25.0453	1001.02	188.487	1899.31	24.1239	1001.02	217.166	1899.31	26.6162	1001.02	208.45	1899.31	23.3389	1001.02	160.925	1899.31	23.017	1001.02	121.713	1899.31	20.4424	1001.02	163.548	1899.31	21.0459
1003.64	254.403	1901.66	27.032	1003.64	218.613	1901.66	25.3253	1003.64	214.738	1901.66	24.6795	1003.64	252.796	1901.66	27.0197	1003.64	231.693	1901.66	23.3	1003.64	185.318	1901.66	23.6004	1003.64	134.138	1901.66	19.8333	1003.64	183.094	1901.66	20.0901
1006.26	192.295	1904.02	26.4005	1006.26	155.88	1904.02	24.0427	1006.26	152.963	1904.02	24.1432	1006.26	187.735	1904.02	25.9934	1006.26	203.332	1904.02	23.3222	1006.26	148.118	1904.02	23.8201	1006.26	105.8	1904.02	20.4182	1006.26	143.592	1904.02	21.0748
1008.88	140.497	1906.37	26.3066	1008.88	111.435	1906.37	24.224	1008.88	109.123	1906.37	24.4231	1008.88	138.246	1906.37	26.0987	1008.88	177.905	1906.37	23.0889	1008.88	115.693	1906.37	23.4261	1008.88	84.0333	1906.37	20.3394	1008.88	112.749	1906.37	21.1599
1011.5	131.046	1908.73	26.1945	1011.5	101.968	1908.73	25.208	1011.5	100.687	1908.73	24.6175	1011.5	128.99	1908.73	26.7346	1011.5	171.543	1908.73	23.4806	1011.5	109.168	1908.73	23.3693	1011.5	79.3744	1908.73	20.9576	1011.5	106.928	1908.73	20.0017
1014.12	127.716	1911.08	26.0778	1014.12	99.2894	1911.08	25.3787	1014.12	98.8019	1911.08	24.5491	1014.12	126.19	1911.08	26.0197	1014.12	170.448	1911.08	23.5083	1014.12	108.137	1911.08	22.9375	1014.12	78.5026	1911.08	20.3273	1014.12	105.01	1911.08	21.2602
1016.73	128.371	1913.43	26.1716	1016.73	100.63	1913.43	25.376	1016.73	98.3058	1913.43	24.2585	1016.73	125.335	1913.43	27.3443	1016.73	169.402	1913.43	23.6	1016.73	107.281	1913.43	23.6742	1016.73	78.1923	1913.43	19.503	1016.73	104.734	1913.43	20.8673
1019.35	127.723	1915.79	26.0824	1019.35	99.956	1915.79	23.8987	1019.35	98.0154	1915.79	24.1774	1019.35	125.73	1915.79	25.7917	1019.35	168.891	1915.79	23.9972	1019.35	107.672	1915.79	23.3977	1019.35	78.141	1915.79	20.2303	1019.35	104.717	1915.79	20.6565
1021.96	129.579	1918.14	27.0412	1021.96	100.47	1918.14	25.464	1021.96	99.075	1918.14	24.9637	1021.96	126.215	1918.14	26.7873	1021.96	170.411	1918.14	23.3167	1021.96	108.262	1918.14	23.142	1021.96	78.9923	1918.14	20.5909	1021.96	104.57	1918.14	20.5561
1024.58	130.895	1920.49	26.5103	1024.58	102.606	1920.49	24.6373	1024.58	101.498	1920.49	24.5919	1024.58	128.85	1920.49	25.8377	1024.58	170.336	1920.49	23.4861	1024.58	109.446	1920.49	23.6042	1024.58	80.3154	1920.49	19.6333	1024.58	106.635	1920.49	20.4422
1027.19	138.096	1922.84	27.0755	1027.19	110.731	1922.84	24.5973	1027.19	108.325	1922.84	24.1966	1027.19	136.25	1922.84	26.4232	1027.19	172.85	1922.84	23.3389	1027.19	112.972	1922.84	23.4621	1027.19	82.7103	1922.84	19.5121	1027.19	112.01	1922.84	20.5629
1029.81	145.11	1925.19	27.2998	1029.81	116.715	1925.19	24.7467	1029.81	114.483	1925.19	24.703	1029.81	144.112	1925.19	26.5307	1029.81	177.67	1925.19	23.6333	1029.81	118.349	1925.19	23.0758	1029.81	86.7205	1925.19	19.803	1029.81	115.406	1925.19	20.0238
1032.42	145.959	1927.53	26.4233	1032.42	116.037	1927.53	25.1573	1032.42	115.042	1927.53	24.2906	1032.42	143.789	1927.53	25.739	1032.42	178.052	1927.53	23.1778	1032.42	118.24	1927.53	22.8182	1032.42	86.4333	1927.53	20.9515	1032.42	115.502	1927.53	20.9082
1035.03	137.773	1929.88	26.6041	1035.03	108.931	1929.88	23.904	1035.03	107.227	1929.88	23.7714	1035.03	134.777	1929.88	26.6535	1035.03	173.536	1929.88	22.8611	1035.03	113.132	1929.88	22.6288	1035.03	81.8026	1929.88	20.0424	1035.03	110.737	1929.88	20.6888
1037.64	130.364	1932.23	27.0938	1037.64	102.593	1932.23	24.0027	1037.64	100.621	1932.23	23.9744	1037.64	129.533	1932.23	26.6886	1037.64	170.584	1932.23	23.5361	1037.64	109.708	1932.23	23.5814	1037.64	79.2821	1932.23	20.2939	1037.64	105.99	1932.23	20.6548
1040.25	126.256	1934.58	26.4325	1040.25	98.6435	1934.58	24.416	1040.25	98.3365	1934.58	24.2372	1040.25	124.695	1934.58	25.6425	1040.25	168.041	1934.58	23.0167	1040.25	107.616	1934.58	23.2746	1040.25	78.0051	1934.58	19.5182	1040.25	103.899	1934.58	20.7092
1042.86	125.508	1936.92	25.9039	1042.86	97.8611	1936.92	24.4747	1042.86	96.8404	1936.92	24.2906	1042.86	122.81	1936.92	26.3509	1042.86	168.084	1936.92	22.7	1042.86	106.177	1936.92	23.375	1042.86	77.4974	1936.92	19.9	1042.86	103.691	1936.92	20.4677
1045.46	124.654	1939.27	26.0618	1045.46	97.1852	1939.27	23.408	1045.46	96.0769	1939.27	24.1987	1045.46	123.291	1939.27	26.0987	1045.46	167.195	1939.27	22.6389	1045.46	105.375	1939.27	22.8409	1045.46	76.4872	1939.27	18.9788	1045.46	103.408	1939.27	19.9473
1048.07	124.652	1941.61	26.8307	1048.07	96.662	1941.61	25.0533	1048.07	94.9904	1941.61	24.2393	1048.07	121.867	1941.61	26.5702	1048.07	167.498	1941.61	23.6306	1048.07	105.984	1941.61	23.161	1048.07	77.2513	1941.61	19.5818	1048.07	102.58	1941.61	20.4541
1050.68	123.217	1943.96	26.1968	1050.68	96.5116	1943.96	24.368	1050.68	95.6135	1943.96	24.0427	1050.68	121.491	1943.96	26.2259	1050.68	167.032	1943.96	22.4583	1050.68	104.816	1943.96	22.6307	1050.68	76.9026	1943.96	19.5485	1050.68	102.973	1943.96	20.6616
1053.28	124.309	1946.3	25.9817	1053.28	98.0833	1946.3	25.136	1053.28	95.5596	1946.3	23.6346	1053.28	122.45	1946.3	26.0724	1053.28	167.139	1946.3	23.7722	1053.28	105.057	1946.3	22.6705	1053.28	77.7795	1946.3	20.0394	1053.28	103.998	1946.3	20.2942
1055.89	124.725	1948.64	26.0595	1055.89	96.9005	1948.64	24.328	1055.89	95.5115	1948.64	24.2778	1055.89	123.377	1948.64	26.0175	1055.89	166.977	1948.64	22.8972	1055.89	105.304	1948.64	22.5947	1055.89	78.2769	1948.64	19.8939	1055.89	102.771	1948.64	20.3622
1058.49	125.499	1950.98	26.4142	1058.49	96.5278	1950.98	24.8293	1058.49	95.2077	1950.98	23.9637	1058.49	122.43	1950.98	25.9057	1058.49	167.895	1950.98	24.1417	1058.49	105.181	1950.98	22.9621	1058.49	77.6897	1950.98	20.2545	1058.49	102.278	1950.98	20.4915
1061.1	125.112	1953.32	25.9519	1061.1	97.5509	1953.32	24.5333	1061.1	96.4038	1953.32	23.1709	1061.1	121.726	1953.32	25.0351	1061.1	167.232	1953.32	23.1028	1061.1	105.233	1953.32	22.6875	1061.1	77.9026	1953.32	19.8576	1061.1	103.814	1953.32	20.8265
1063.7	124.661	1955.66	26.2563	1063.7	98.0509	1955.66	24.376	1063.7	96.1788	1955.66	24.4017	1063.7	123.189	1955.66	26.7061	1063.7	166.357	1955.66	23.2306	1063.7	105.262	1955.66	23.2235	1063.7	77.7487	1955.66	19.4636	1063.7	103.44	1955.66	19.818
1066.3	124.407	1958	26.27	1066.3	96.3472	1958	24.0267	1066.3	95.9538	1958	23.7158	1066.3	122.474	1958	26.3596	1066.3	166.827	1958	22.9194	1066.3	105.729	1958	22.733	1066.3	76.8744	1958	19.0091	1066.3	101.476	1958	19.9626
1068.9	124.831	1960.34	25.9908	1068.9	96.5718	1960.34	24.504	1068.9	95.5096	1960.34	23.6389	1068.9	121.126	1960.34	26.2434	1068.9	167.166	1960.34	22.4444	1068.9	105.085	1960.34	23.0966	1068.9	77.9615	1960.34	19.7303	1068.9	102.239	1960.34	20.7449
1071.5	124.023	1962.68	25.5561	1071.5	96.3611	1962.68	23.9947	1071.5	95.5788	1962.68	22.8675	1071.5	121.926	1962.68	26.068	1071.5	165.457	1962.68	23	1071.5	104.972	1962.68	22.4886	1071.5	76.4795	1962.68	19.7576	1071.5	102.638	1962.68	19.801
1074.1	123.366	1965.02	26.1716	1074.1	96.1389	1965.02	24.1333	1074.1	95.3308	1965.02	24.5855	1074.1	122.103	1965.02	26.0504	1074.1	166.091	1965.02	23.3111	1074.1	104.21	1965.02	23.2936	1074.1	77.1564	1965.02	19.3545	1074.1	101.114	1965.02	20.1037
1076.7	123.053	1967.35	26.0435	1076.7	95.7176	1967.35	24.6773	1076.7	94.1788	1967.35	24.594	1076.7	120.558	1967.35	25.1404	1076.7	164.059	1967.35	23.0361	1076.7	103.573	1967.35	23.0511	1076.7	76.4462	1967.35	19.0061	1076.7	100.756	1967.35	20.034
1079.29	123.137	1969.69	25.5057	1079.29	95.1736	1969.69	24.816	1079.29	94.3962	1969.69	23.6581	1079.29	120.463	1969.69	25.2873	1079.29	164.316	1969.69	23.0222	1079.29	102.833	1969.69	23.0814	1079.29	75.9487	1969.69	19.7697	1079.29	101.703	1969.69	20.0051
1081.89	121.069	1972.03	26.1053	1081.89	94.7801	1972.03	24.7573	1081.89	93.4365	1972.03	24.3098	1081.89	120.598	1972.03	25.6601	1081.89	163.03	1972.03	23.15	1081.89	102.274	1972.03	22.536	1081.89	74.3436	1972.03	19.3333	1081.89	99.2295	1972.03	19.7313
1084.49	120.963	1974.36	26.3181	1084.49	93.6667	1974.36	24.64	1084.49	92.0519	1974.36	23.3504	1084.49	119.004	1974.36	25.6206	1084.49	164.027	1974.36	23.0778	1084.49	101.979	1974.36	22.8598	1084.49	74.7821	1974.36	20.5182	1084.49	99.872	1974.36	20.233
1087.08	121.037	1976.7	26.1396	1087.08	93.3704	1976.7	24.424	1087.08	92.5115	1976.7	23.4957	1087.08	117.577	1976.7	25.1601	1087.08	161.584	1976.7	22.8528	1087.08	100.778	1976.7	22.6439	1087.08	74.2769	1976.7	19.2212	1087.08	98.8309	1976.7	19.8707
1089.68	120.407	1979.03	26.508	1089.68	94.6782	1979.03	24.1173	1089.68	92.2962	1979.03	23.7842	1089.68	117.971	1979.03	26.3838	1089.68	161.907	1979.03	23.0472	1089.68	100.66	1979.03	22.6155	1089.68	74.2641	1979.03	19.6212	1089.68	98.1353	1979.03	20.0238
1092.27	119.339	1981.36	25.2563	1092.27	92.8264	1981.36	24.1947	1092.27	90.6077	1981.36	24.688	1092.27	118.333	1981.36	25.7018	1092.27	160.459	1981.36	22.8917	1092.27	100.604	1981.36	22.0455	1092.27	73.3718	1981.36	19.4364	1092.27	97.314	1981.36	19.9031
1094.86	118.497	1983.69	26.3661	1094.86	91.3403	1983.69	24.1547	1094.86	90.5615	1983.69	23.3419	1094.86	115.152	1983.69	25.0768	1094.86	159.795	1983.69	23.6639	1094.86	99.9045	1983.69	23.2557	1094.86	72.1487	1983.69	20.2879	1094.86	97.0676	1983.69	20.1735
1097.45	119.025	1986.03	25.6064	1097.45	92.6713	1986.03	23.6693	1097.45	90.9808	1986.03	22.7265	1097.45	116.272	1986.03	24.7829	1097.45	158.839	1986.03	22.8889	1097.45	98.8976	1986.03	22.8333	1097.45	72.5897	1986.03	19.5061	1097.45	97.8889	1986.03	19.6667
1100.05	118.364	1988.36	26.0481	1100.05	91.2847	1988.36	24.568	1100.05	89.8077	1988.36	24.1731	1100.05	116.335	1988.36	25.5987	1100.05	159.332	1988.36	22.4278	1100.05	98.7135	1988.36	22.536	1100.05	71.4205	1988.36	19.2455	1100.05	96.5894	1988.36	19.4898
1102.64	117.92	1990.69	25.8238	1102.64	90.3241	1990.69	24.0427	1102.64	88.5942	1990.69	23.1752	1102.64	114.602	1990.69	25.5811	1102.64	158.825	1990.69	23.2722	1102.64	98.5764	1990.69	22.4489	1102.64	71.4487	1990.69	19.9091	1102.64	95.8696	1990.69	20.7568
1105.23	117.497	1993.02	26.0664	1105.23	90.3796	1993.02	24.4933	1105.23	89.5788	1993.02	23.9423	1105.23	114.747	1993.02	25.7368	1105.23	159.309	1993.02	22.8722	1105.23	97.684	1993.02	22.4564	1105.23	70.5051	1993.02	19.4515	1105.23	96.2174	1993.02	20.2143
1107.81	116.755	1995.34	25.7529	1107.81	91.0602	1995.34	24.1493	1107.81	88.8192	1995.34	23.3077	1107.81	115.196	1995.34	25.2741	1107.81	157.657	1995.34	22.7889	1107.81	98.783	1995.34	22.8106	1107.81	71.5641	1995.34	18.8727	1107.81	95.5338	1995.34	19.631
1110.4	117.085	1997.67	25.3524	1110.4	89.4838	1997.67	24.4827	1110.4	87.8885	1997.67	24.2842	1110.4	114.331	1997.67	25.9342	1110.4	158.58	1997.67	21.9889	1110.4	97.7674	1997.67	22.8182	1110.4	70.9385	1997.67	20.2242	1110.4	94.2343	1997.67	20.2449
1112.99	116.277	2000	25.4668	1112.99	89.4444	2000	24.4533	1112.99	87.6942	2000	23.2607	1112.99	112.924	2000	25.7675	1112.99	156.702	2000	22.4806	1112.99	96.9375	2000	22.7519	1112.99	71.0231	2000	18.9879	1112.99	95.4831	2000	20.0034
1115.58	115.691	2002.33	25.9611	1115.58	90.0324	2002.33	23.7627	1115.58	89.1442	2002.33	23.4316	1115.58	115.027	2002.33	25.8421	1115.58	157.352	2002.33	22.8444	1115.58	97.0087	2002.33	22.8523	1115.58	70.9154	2002.33	20.0879	1115.58	93.8382	2002.33	20.0986
1118.16	115.368	2004.65	25.6499	1118.16	88.8958	2004.65	25.0213	1118.16	87.1712	2004.65	23.7756	1118.16	113.741	2004.65	26.0132	1118.16	156.786	2004.65	22.7028	1118.16	97.0226	2004.65	23.4867	1118.16	69.2179	2004.65	18.5394	1118.16	93.7246	2004.65	19.6667
1120.75	116.419	2006.98	25.3043	1120.75	88.9537	2006.98	24.3493	1120.75	87.3288	2006.98	24.0962	1120.75	112.796	2006.98	25.0855	1120.75	156.27	2006.98	23.0417	1120.75	97.4549	2006.98	22.9583	1120.75	69.941	2006.98	19.3212	1120.75	93.9348	2006.98	20.6122
1123.33	116.252	2009.3	26.103	1123.33	88.6644	2009.3	23.9147	1123.33	87.3885	2009.3	22.9316	1123.33	112.547	2009.3	25.1996	1123.33	156.016	2009.3	23.3389	1123.33	95.3056	2009.3	22.6932	1123.33	69.4026	2009.3	19.1909	1123.33	93.9324	2009.3	20.2279
1125.91	115.444	2011.63	25.7986	1125.91	88.7338	2011.63	24.8427	1125.91	87.175	2011.63	23.4466	1125.91	114.042	2011.63	25.5285	1125.91	155.95	2011.63	22.9917	1125.91	95.5174	2011.63	22.8977	1125.91	69.7385	2011.63	19.8152	1125.91	93.3309	2011.63	19.7772
1128.5	114.799	2013.95	25.627	1128.5	87.8657	2013.95	24.5227	1128.5	86.4673	2013.95	23.9744	1128.5	112.783	2013.95	25.568	1128.5	155.425	2013.95	23.4056	1128.5	96.3993	2013.95	22.7348	1128.5	69.1462	2013.95	19.8091	1128.5	92.372	2013.95	20.4728
1131.08	115.297	2016.27	25.2265	1131.08	87.4815	2016.27	24.184	1131.08	87.0558	2016.27	23.4744	1131.08	111.686	2016.27	24.6469	1131.08	154.186	2016.27	23.2806	1131.08	94.5503	2016.27	21.8504	1131.08	68.6769	2016.27	20.0848	1131.08	93.1691	2016.27	20.1003
1133.66	114.295	2018.59	25.5538	1133.66	88.3171	2018.59	23.7547	1133.66	86.5231	2018.59	23.8333	1133.66	112.983	2018.59	25.2171	1133.66	153.725	2018.59	22.4583	1133.66	94.9167	2018.59	23.2121	1133.66	68.1282	2018.59	19.7697	1133.66	93.5048	2018.59	20.199
1136.24	114.803	2020.92	25.778	1136.24	87.4931	2020.92	24.2373	1136.24	85.7942	2020.92	24.0556	1136.24	112.314	2020.92	26.0526	1136.24	153.28	2020.92	22.6722	1136.24	94.8142	2020.92	22.5644	1136.24	67.8667	2020.92	19.4818	1136.24	92.5531	2020.92	19.9388
1138.82	113.597	2023.24	25.7071	1138.82	86.706	2023.24	23.5227	1138.82	85.8654	2023.24	23.9487	1138.82	110.863	2023.24	25.375	1138.82	153.209	2023.24	22.0556	1138.82	94.5972	2023.24	22.5379	1138.82	68.4692	2023.24	19.8	1138.82	92.0821	2023.24	20.6293
1141.4	114.098	2025.56	25.8398	1141.4	87.5903	2025.56	24.0747	1141.4	85.9827	2025.56	23.4444	1141.4	112.253	2025.56	25.3333	1141.4	153.273	2025.56	23.5333	1141.4	94.566	2025.56	23.5795	1141.4	67.7744	2025.56	19.0333	1141.4	92.5072	2025.56	20.1548
1143.97	113.588	2027.88	26.6659	1143.97	86.9792	2027.88	24.1653	1143.97	85.8231	2027.88	23.8333	1143.97	112.328	2027.88	25.7588	1143.97	153.448	2027.88	22.4028	1143.97	93.9826	2027.88	22.6496	1143.97	67.6282	2027.88	19.0485	1143.97	91.3575	2027.88	19.3776
1146.55	114.046	2030.19	25.7231	1146.55	85.9769	2030.19	24.0667	1146.55	85.4923	2030.19	24	1146.55	111.634	2030.19	25.1031	1146.55	153.152	2030.19	23.325	1146.55	94.6163	2030.19	23.0246	1146.55	66.9436	2030.19	19.4121	1146.55	90.6353	2030.19	20.5357
1149.13	113.842	2032.51	25.4897	1149.13	87.0208	2032.51	23.9867	1149.13	85.5019	2032.51	22.4701	1149.13	110.741	2032.51	25.4254	1149.13	152.432	2032.51	22.4833	1149.13	93.3924	2032.51	22.9508	1149.13	67.5077	2032.51	19.9697	1149.13	90.9082	2032.51	20.3741
1151.7	114.368	2034.83	26.2952	1151.7	87.8727	2034.83	24.5893	1151.7	86.6019	2034.83	23.6923	1151.7	113.01	2034.83	25.8794	1151.7	153.134	2034.83	23.8167	1151.7	93.3125	2034.83	22.8163	1151.7	68.1256	2034.83	19.6061	1151.7	92.5242	2034.83	20.2534
1154.28	116.675	2037.15	26.4691	1154.28	89.2662	2037.15	24.2933	1154.28	87.2404	2037.15	23.3483	1154.28	113.914	2037.15	25.068	1154.28	154.139	2037.15	22.9056	1154.28	95.8941	2037.15	22.6155	1154.28	67.5538	2037.15	19.6182	1154.28	93.0242	2037.15	19.4082
1156.85	119.185	2039.46	25.6087	1156.85	91.4259	2039.46	24.6747	1156.85	90.0115	2039.46	22.7009	1156.85	116.181	2039.46	24.8991	1156.85	153.107	2039.46	22.7556	1156.85	97.0781	2039.46	22.2178	1156.85	69.0282	2039.46	19.9152	1156.85	94.6208	2039.46	20.9898
1159.42	118.217	2041.78	25.7025	1159.42	91.625	2041.78	23.2613	1159.42	90.1135	2041.78	23.5299	1159.42	116.722	2041.78	25.7807	1159.42	153.748	2041.78	23.3833	1159.42	94.6962	2041.78	22.9811	1159.42	69.1179	2041.78	18.8697	1159.42	93.6039	2041.78	19.9813
1161.99	116.469	2044.09	25.5584	1161.99	90.0671	2044.09	24.3493	1161.99	87.8942	2044.09	23.25	1161.99	114.583	2044.09	25.1996	1161.99	152.536	2044.09	22.1333	1161.99	95.4479	2044.09	22.6383	1161.99	67.1205	2044.09	19.6242	1161.99	92.2657	2044.09	19.9507
1164.57	114.908	2046.4	25.9268	1164.57	87.1944	2046.4	24.6027	1164.57	86.2692	2046.4	23.9231	1164.57	111.878	2046.4	24.9671	1164.57	151.277	2046.4	22.1972	1164.57	93.2222	2046.4	22.7462	1164.57	66.2667	2046.4	19.8848	1164.57	90.6836	2046.4	20.0782
1167.14	114.014	2048.72	26.5721	1167.14	88.1551	2048.72	23.72	1167.14	86.0442	2048.72	22.5342	1167.14	111.846	2048.72	25.3246	1167.14	150.793	2048.72	22.6417	1167.14	93.9358	2048.72	22.9205	1167.14	66.4974	2048.72	19.0455	1167.14	90.8671	2048.72	20.7279
1169.71	113.49	2051.03	26.1281	1169.71	87.588	2051.03	23.712	1169.71	85.7058	2051.03	23.5534	1169.71	112.314	2051.03	25.7961	1169.71	150.375	2051.03	22.7222	1169.71	92.724	2051.03	22.2159	1169.71	65.8615	2051.03	19.7394	1169.71	90.5266	2051.03	20.0969
1172.28	114.137	2053.34	25.5355	1172.28	86.0764	2053.34	24.568	1172.28	85.4596	2053.34	23.4038	1172.28	111.55	2053.34	24.8794	1172.28	150.573	2053.34	22.9361	1172.28	93.4774	2053.34	22.5758	1172.28	65.6231	2053.34	18.9848	1172.28	89.5942	2053.34	19.9762
1174.84	113.487	2055.65	25.1465	1174.84	86.7037	2055.65	23.6773	1174.84	85.1115	2055.65	22.9957	1174.84	110.45	2055.65	24.5154	1174.84	149.968	2055.65	23.4778	1174.84	92.4549	2055.65	22.0644	1174.84	65.2333	2055.65	19.1848	1174.84	89.913	2055.65	20.7925
1177.41	114.211	2057.96	26.508	1177.41	86.1181	2057.96	23.6933	1177.41	86.3654	2057.96	23.4509	1177.41	111.857	2057.96	25.7281	1177.41	150.541	2057.96	23.0278	1177.41	92.6476	2057.96	22.4886	1177.41	65.8692	2057.96	18.8515	1177.41	90.8647	2057.96	20.3622
1179.98	114.991	2060.27	24.9336	1179.98	87.6806	2060.27	24.072	1179.98	85.6788	2060.27	23.7671	1179.98	112.792	2060.27	24.9627	1179.98	148.802	2060.27	22.7083	1179.98	93.0486	2060.27	22.1212	1179.98	65.3872	2060.27	19.5061	1179.98	89.9662	2060.27	20.2908
1182.54	115.423	2062.58	25.7254	1182.54	87.1019	2062.58	24.88	1182.54	87.0577	2062.58	23.7735	1182.54	112.819	2062.58	24.8268	1182.54	151.257	2062.58	22.9417	1182.54	92.6042	2062.58	22.2178	1182.54	65.2282	2062.58	19.0515	1182.54	90.4541	2062.58	20.4541
1185.11	114.535	2064.89	25.2975	1185.11	88.5417	2064.89	24.0507	1185.11	86.6865	2064.89	23.1859	1185.11	112.282	2064.89	24.557	1185.11	150.061	2064.89	22.8639	1185.11	92.283	2064.89	21.9545	1185.11	65.2744	2064.89	19.003	1185.11	90.3768	2064.89	20.2891
1187.67	113.918	2067.2	25.7002	1187.67	87.0579	2067.2	23.912	1187.67	85.7635	2067.2	23.7308	1187.67	111.587	2067.2	25.4956	1187.67	149.605	2067.2	23.2583	1187.67	91.4653	2067.2	22.3428	1187.67	65.0026	2067.2	19.1364	1187.67	89.3116	2067.2	20.0187
1190.24	111.95	2069.51	24.9817	1190.24	85.706	2069.51	23.5387	1190.24	83.7173	2069.51	22.8996	1190.24	109.979	2069.51	24.0132	1190.24	148.607	2069.51	22.1556	1190.24	91.1233	2069.51	22.6913	1190.24	64.0436	2069.51	19.5364	1190.24	88.9372	2069.51	20.0306
1192.8	114.297	2071.81	25.2998	1192.8	86.5694	2071.81	22.8667	1192.8	85.0981	2071.81	23.2222	1192.8	110.684	2071.81	25.3465	1192.8	149.248	2071.81	22.4667	1192.8	91.8385	2071.81	22.536	1192.8	64.3641	2071.81	19.797	1192.8	89.2585	2071.81	20.5527
1195.36	115.245	2074.12	26.3982	1195.36	89.2731	2074.12	22.4	1195.36	87.5058	2074.12	22.6603	1195.36	113.752	2074.12	25.7083	1195.36	149.775	2074.12	21.7278	1195.36	93.099	2074.12	22.5606	1195.36	65.5256	2074.12	18.7061	1195.36	90.4783	2074.12	19.9677
1197.92	119.011	2076.42	25.508	1197.92	92.4028	2076.42	23.704	1197.92	90.9577	2076.42	24.047	1197.92	117.189	2076.42	24.8092	1197.92	151.093	2076.42	22.7944	1197.92	95.3142	2076.42	22.2633	1197.92	67.4282	2076.42	19.3182	1197.92	91.8164	2076.42	19.682
1200.48	124.032	2078.73	25.7208	1200.48	96.5023	2078.73	23.8853	1200.48	95.2827	2078.73	22.4359	1200.48	121.834	2078.73	24.5855	1200.48	153.97	2078.73	22.9611	1200.48	97.0642	2078.73	22.3087	1200.48	68.6205	2078.73	19.2182	1200.48	94.8478	2078.73	20.1616
1203.04	125.824	2081.03	25.1625	1203.04	97.5509	2081.03	23.2693	1203.04	96.6442	2081.03	22.7692	1203.04	124.021	2081.03	25.125	1203.04	154.002	2081.03	22.2806	1203.04	98.9375	2081.03	22.214	1203.04	69.5718	2081.03	19.7182	1203.04	97.6208	2081.03	20.7041
1205.6	121.6	2083.33	25.6224	1205.6	92.5486	2083.33	23.3253	1205.6	91.4288	2083.33	23.6111	1205.6	119.501	2083.33	25.1184	1205.6	152.03	2083.33	22.9194	1205.6	95.6823	2083.33	21.3845	1205.6	66.8179	2083.33	19.2212	1205.6	93.3237	2083.33	19.415
1208.16	115.444	2085.64	24.849	1208.16	86.3866	2085.64	24.6667	1208.16	84.9365	2085.64	22.9295	1208.16	112.069	2085.64	24.5548	1208.16	149.393	2085.64	21.6167	1208.16	92.1771	2085.64	22.4186	1208.16	64.1538	2085.64	19.6121	1208.16	88.6884	2085.64	20.1293
1210.72	110.19	2087.94	25.8215	1210.72	84.2639	2087.94	23.272	1210.72	82.575	2087.94	22.9487	1210.72	107.869	2087.94	25.3509	1210.72	146.491	2087.94	22.3889	1210.72	88.5729	2087.94	23.411	1210.72	62.341	2087.94	18.9	1210.72	86.8671	2087.94	20.2653
1213.27	108.693	2090.24	26.746	1213.27	83.3588	2090.24	23.2027	1213.27	80.6404	2090.24	22.9167	1213.27	107.446	2090.24	25.3136	1213.27	145.445	2090.24	22.6583	1213.27	87.6597	2090.24	25.6856	1213.27	61.5923	2090.24	18.503	1213.27	85.4976	2090.24	19.6837
1215.83	108.304	2092.54	25.2654	1215.83	82.0856	2092.54	23.968	1215.83	80.85	2092.54	23.4551	1215.83	106.545	2092.54	24.5197	1215.83	144.259	2092.54	22.3139	1215.83	87.5573	2092.54	22.1042	1215.83	60.7872	2092.54	18.4485	1215.83	84.3454	2092.54	19.6327
1218.38	109.325	2094.84	25.1007	1218.38	82.2037	2094.84	23.288	1218.38	81.1423	2094.84	23.0983	1218.38	106.057	2094.84	24.7939	1218.38	145.23	2094.84	22.6111	1218.38	87.6632	2094.84	21.8068	1218.38	61.5487	2094.84	19.4606	1218.38	85.0507	2094.84	20.068
1220.94	110.215	2097.14	25.3272	1220.94	84.044	2097.14	22.2907	1220.94	82.8077	2097.14	22.2308	1220.94	107.48	2097.14	24.6382	1220.94	145.305	2097.14	22.3278	1220.94	87.8854	2097.14	22.0682	1220.94	62.1333	2097.14	19.1667	1220.94	86.1522	2097.14	19.8724
1223.49	112.508	2099.44	26.2014	1223.49	86.1829	2099.44	23.0693	1223.49	84.8327	2099.44	23.4915	1223.49	111.183	2099.44	25.2018	1223.49	146.43	2099.44	22.6472	1223.49	90.5191	2099.44	21.8466	1223.49	62.7897	2099.44	18.4636	1223.49	86.5652	2099.44	19.4796
1226.04	114.952	2101.74	24.8581	1226.04	87.1667	2101.74	23.264	1226.04	87.2115	2101.74	22.391	1226.04	112.147	2101.74	24.1645	1226.04	146.53	2101.74	21.5278	1226.04	92.2535	2101.74	21.5095	1226.04	63.5641	2101.74	19.2364	1226.04	88.9396	2101.74	20.3793
1228.59	118.011	2104.03	25.2723	1228.59	90.9005	2104.03	23.5787	1228.59	90.2558	2104.03	22.6709	1228.59	115.438	2104.03	25.1579	1228.59	148.123	2104.03	22.0389	1228.59	92.0642	2104.03	22.3049	1228.59	65.9821	2104.03	19.2212	1228.59	91.4493	2104.03	19.335
1231.15	117.469	2106.33	25.3112	1231.15	93.2014	2106.33	23.1307	1231.15	90.2	2106.33	22.312	1231.15	117.455	2106.33	25.0241	1231.15	147.884	2106.33	22.0333	1231.15	93.2465	2106.33	21.233	1231.15	66.3103	2106.33	18.9879	1231.15	91.6643	2106.33	19.5901
1233.7	118.032	2108.62	25.1762	1233.7	91.1829	2108.62	23.7333	1233.7	90.5654	2108.62	23.1667	1233.7	115.994	2108.62	24.4825	1233.7	148.325	2108.62	22.2417	1233.7	92.6667	2108.62	21.4129	1233.7	64.9154	2108.62	19.2485	1233.7	90.0193	2108.62	20.2636
1236.25	117	2110.92	25.3661	1236.25	89.544	2110.92	23.48	1236.25	87.7385	2110.92	22.8397	1236.25	113.189	2110.92	23.9759	1236.25	146.711	2110.92	22.1583	1236.25	92.059	2110.92	21.7633	1236.25	63.9641	2110.92	19.2667	1236.25	89.1135	2110.92	19.5697
1238.79	114.151	2113.21	24.8169	1238.79	89.1875	2113.21	23.3093	1238.79	87.3346	2113.21	21.9274	1238.79	112.827	2113.21	24.7763	1238.79	145.53	2113.21	21.9139	1238.79	91.4306	2113.21	22.4735	1238.79	63.3897	2113.21	19.1455	1238.79	89.099	2113.21	19.8656
1241.34	113.938	2115.51	25.3043	1241.34	87.6968	2115.51	24.1413	1241.34	85.8981	2115.51	22.8355	1241.34	112.139	2115.51	24.5307	1241.34	144.793	2115.51	22.0694	1241.34	90.1389	2115.51	21.6591	1241.34	62.6744	2115.51	18.3424	1241.34	86.8599	2115.51	19.0459
1243.89	114.776	2117.8	25.2494	1243.89	86.4329	2117.8	22.7547	1243.89	85.7423	2117.8	22.1645	1243.89	110.949	2117.8	24.3004	1243.89	145.982	2117.8	22.0278	1243.89	90.5243	2117.8	21.7595	1243.89	62.8487	2117.8	19.1273	1243.89	86.8913	2117.8	19.5714
1246.44	113.851	2120.09	24.6499	1246.44	87.9861	2120.09	22.968	1246.44	86.3981	2120.09	22.2051	1246.44	112.179	2120.09	23.9956	1246.44	144.6	2120.09	21.5972	1246.44	89.5781	2120.09	21.358	1246.44	63.2769	2120.09	18.6242	1246.44	89.1643	2120.09	19.7228
1248.98	114.902	2122.39	25.0686	1248.98	89.1319	2122.39	23.056	1248.98	87.1365	2122.39	21.7479	1248.98	113.722	2122.39	24.6425	1248.98	145.282	2122.39	22.0083	1248.98	90.6701	2122.39	21.6042	1248.98	63.9641	2122.39	19.3273	1248.98	88.3043	2122.39	19.3724
1251.53	116.256	2124.68	24.6087	1251.53	88.8634	2124.68	23.1787	1251.53	87.3769	2124.68	22.8226	1251.53	114.653	2124.68	23.5702	1251.53	146.077	2124.68	21.0806	1251.53	90.5799	2124.68	21.4413	1251.53	63.559	2124.68	18.2939	1251.53	88.1498	2124.68	18.8435
1254.07	116.826	2126.97	24.6888	1254.07	89.7037	2126.97	23.6053	1254.07	87.6538	2126.97	21.9786	1254.07	113.783	2126.97	24.5746	1254.07	146.591	2126.97	22.4722	1254.07	91.1927	2126.97	21.7576	1254.07	62.9872	2126.97	18.9636	1254.07	89.1522	2126.97	19.7534
1256.61	113.341	2129.26	25.0206	1256.61	87.2477	2129.26	21.5867	1256.61	85.3519	2129.26	22.0278	1256.61	111.872	2129.26	24.2917	1256.61	144.625	2129.26	20.8056	1256.61	89.9809	2129.26	21.6591	1256.61	61.6333	2129.26	18.3303	1256.61	87.3986	2129.26	19.9864
1259.16	109.822	2131.55	24.7025	1259.16	83.662	2131.55	23.3147	1259.16	81.1212	2131.55	22.7885	1259.16	107.45	2131.55	24.2654	1259.16	143.025	2131.55	22.1083	1259.16	86.7951	2131.55	21.5398	1259.16	59.8538	2131.55	18.8606	1259.16	83.9493	2131.55	19.0017
1261.7	105.952	2133.83	24.286	1261.7	79.8958	2133.83	23.8827	1261.7	77.7962	2133.83	22.5513	1261.7	103.28	2133.83	23.5965	1261.7	141.073	2133.83	21.4861	1261.7	84.7517	2133.83	21.0701	1261.7	58.5744	2133.83	19.1818	1261.7	82.4251	2133.83	19.9218
1264.24	104.908	2136.12	25.2746	1264.24	78.5162	2136.12	23.5333	1264.24	77.1346	2136.12	22.438	1264.24	102.482	2136.12	24.7566	1264.24	139.959	2136.12	22	1264.24	83.6528	2136.12	21.7405	1264.24	57.4462	2136.12	17.8939	1264.24	81.5145	2136.12	19.7925
1266.78	102.851	2138.41	25.0938	1266.78	76.7292	2138.41	23.0853	1266.78	74.9346	2138.41	22.4038	1266.78	101.156	2138.41	24.1469	1266.78	138.048	2138.41	20.7806	1266.78	83.1042	2138.41	21.7178	1266.78	56.9923	2138.41	18.7848	1266.78	78.3502	2138.41	18.6361
1269.32	102.236	2140.7	24.2838	1269.32	75.7593	2140.7	22.6987	1269.32	74.5058	2140.7	22.4808	1269.32	98.0819	2140.7	23.261	1269.32	138.232	2140.7	22.0472	1269.32	82.1372	2140.7	21.2746	1269.32	56.4692	2140.7	18.8788	1269.32	78.6377	2140.7	19.4728
1271.86	101.698	2142.98	24.8467	1271.86	75.7037	2142.98	22.7467	1271.86	74.1615	2142.98	21.141	1271.86	98.6114	2142.98	24	1271.86	136.934	2142.98	21.3361	1271.86	81.6111	2142.98	21.5625	1271.86	56.6821	2142.98	19.0091	1271.86	79.0556	2142.98	18.9507
1274.39	100.293	2145.27	24.5103	1274.39	75.6343	2145.27	22.5547	1274.39	73.8173	2145.27	22.0513	1274.39	99.2171	2145.27	24.4693	1274.39	136.518	2145.27	22.0056	1274.39	81.2778	2145.27	20.9318	1274.39	56.6051	2145.27	18.5879	1274.39	78.6957	2145.27	19.0782
1276.93	99.8307	2147.55	24.8741	1276.93	74.2269	2147.55	23.0107	1276.93	72.9635	2147.55	22.2778	1276.93	97.7714	2147.55	23.5395	1276.93	136.534	2147.55	21.6278	1276.93	81.1701	2147.55	21.2898	1276.93	56.5846	2147.55	18.4061	1276.93	77.4541	2147.55	18.8163
1279.47	99.5675	2149.83	24.1831	1279.47	74.2153	2149.83	22.552	1279.47	72.7692	2149.83	21.7244	1279.47	96.9943	2149.83	23.6689	1279.47	136.32	2149.83	21.4583	1279.47	80.4618	2149.83	21.4432	1279.47	56.341	2149.83	18.5788	1279.47	77.5749	2149.83	19.3622
1282	99.5629	2152.12	24.1762	1282	74.4954	2152.12	22.7787	1282	72.9385	2152.12	21.8632	1282	97.4838	2152.12	24.4496	1282	135.757	2152.12	21.6583	1282	80.4462	2152.12	21.0473	1282	55.4282	2152.12	18.3545	1282	78.0604	2152.12	19.0867
1284.54	99.7162	2154.4	24.6087	1284.54	73.9676	2154.4	23.0773	1284.54	72.7577	2154.4	21.7842	1284.54	97.4571	2154.4	23.8509	1284.54	136.43	2154.4	20.8	1284.54	80.7066	2154.4	20.6155	1284.54	54.9077	2154.4	18.8909	1284.54	76.6787	2154.4	18.8827
1287.07	99.46	2156.68	24.2952	1287.07	72.2639	2156.68	22.8293	1287.07	72.1288	2156.68	22.8739	1287.07	96.0971	2156.68	23.7741	1287.07	135.127	2156.68	21.9139	1287.07	79.3229	2156.68	21.5833	1287.07	55.1667	2156.68	18.3636	1287.07	77.1329	2156.68	18.8044
1289.61	98.6728	2158.96	24.0069	1289.61	74.1319	2158.96	22.9413	1289.61	71.9481	2158.96	22.0833	1289.61	96.3695	2158.96	23.7741	1289.61	135.698	2158.96	21.9417	1289.61	79.8681	2158.96	21.3523	1289.61	55.1641	2158.96	18.6242	1289.61	77.3913	2158.96	19.2908
1292.14	98.7597	2161.24	23.9703	1292.14	73.162	2161.24	22.5947	1292.14	73.2635	2161.24	21.3846	1292.14	97.5543	2161.24	23.8596	1292.14	135.193	2161.24	21.4806	1292.14	79.3194	2161.24	21.6856	1292.14	55.5103	2161.24	18.3788	1292.14	76.8599	2161.24	18.5544
1294.67	98.7208	2163.52	25.0092	1294.67	72.6759	2163.52	22.6587	1294.67	72.2288	2163.52	21.9167	1294.67	96.3733	2163.52	23.5899	1294.67	135.168	2163.52	22	1294.67	79.7066	2163.52	21.1951	1294.67	54.9564	2163.52	18.797	1294.67	75.4903	2163.52	19.0357
1297.2	98.3959	2165.8	23.6705	1297.2	72.2847	2165.8	22.0667	1297.2	71.7731	2165.8	21.9722	1297.2	95.1448	2165.8	23.0548	1297.2	134.093	2165.8	20.9472	1297.2	79.2292	2165.8	21.6042	1297.2	54.9256	2165.8	19.2333	1297.2	77.0725	2165.8	18.6071
1299.73	98.1762	2168.08	24.3547	1299.73	73.463	2168.08	22.0827	1299.73	71.5	2168.08	22.4786	1299.73	95.8152	2168.08	24.0504	1299.73	133.518	2168.08	21.7056	1299.73	78.7587	2168.08	21.3996	1299.73	55.2513	2168.08	17.6758	1299.73	76.9372	2168.08	18.5119
1302.26	97.643	2170.36	24.1693	1302.26	72.1667	2170.36	22.3253	1302.26	70.4212	2170.36	21.9295	1302.26	95.1733	2170.36	23.1053	1302.26	133.457	2170.36	21.4944	1302.26	79.1389	2170.36	21.0114	1302.26	53.9026	2170.36	18.8818	1302.26	74.7367	2170.36	18.7194
1304.79	97.7437	2172.64	24.1487	1304.79	71.5324	2172.64	22.4853	1304.79	71.2558	2172.64	22.0919	1304.79	94.6419	2172.64	23.9342	1304.79	133.655	2172.64	21.6972	1304.79	78.6875	2172.64	20.839	1304.79	54.9103	2172.64	18.2636	1304.79	76	2172.64	19.2058
1307.32	96.389	2174.91	23.6087	1307.32	72.5532	2174.91	21.912	1307.32	70.9019	2174.91	21.2158	1307.32	95.2552	2174.91	22.6535	1307.32	132.914	2174.91	20.2278	1307.32	78.8698	2174.91	21.4186	1307.32	55.0487	2174.91	18.1697	1307.32	75.9855	2174.91	19.1905
1309.84	96.3478	2177.19	24.2815	1309.84	73.0995	2177.19	22.9227	1309.84	71.4115	2177.19	22.4145	1309.84	95.8019	2177.19	23.8246	1309.84	132.286	2177.19	21.025	1309.84	78.1389	2177.19	20.8598	1309.84	54.141	2177.19	18.3212	1309.84	74.6618	2177.19	18.2755
1312.37	97.5034	2179.46	24.2243	1312.37	70.5023	2179.46	22.5147	1312.37	69.9115	2179.46	21.9915	1312.37	94.36	2179.46	23.0987	1312.37	132.536	2179.46	20.9139	1312.37	78.4497	2179.46	21.0492	1312.37	54.3282	2179.46	18.5394	1312.37	74.3068	2179.46	18.6973
1314.89	96.9863	2181.74	23.3204	1314.89	72.2546	2181.74	22.7093	1314.89	70.9769	2181.74	22.2073	1314.89	94.5276	2181.74	23.3048	1314.89	132.17	2181.74	21.3278	1314.89	78.4931	2181.74	21.3087	1314.89	54.7974	2181.74	17.9758	1314.89	75.0435	2181.74	18.9541
1317.42	96.9565	2184.01	24.3295	1317.42	72.2801	2184.01	22.5627	1317.42	70.8942	2184.01	21.2863	1317.42	95.4095	2184.01	23.6031	1317.42	133.014	2184.01	21.1556	1317.42	78.8802	2184.01	21.0398	1317.42	54.9795	2184.01	17.697	1317.42	75.3478	2184.01	18.2857
1319.94	96.6865	2186.29	24.1465	1319.94	71.8333	2186.29	21.944	1319.94	70.4788	2186.29	21.985	1319.94	94.4724	2186.29	23.9539	1319.94	132.009	2186.29	21.1556	1319.94	78.7257	2186.29	20.8636	1319.94	53.8718	2186.29	18.6152	1319.94	75.2005	2186.29	18.9439
1322.47	96.9703	2188.56	23.2128	1322.47	71.1782	2188.56	22.568	1322.47	70.8365	2188.56	21.3098	1322.47	94.5543	2188.56	22.5724	1322.47	132.023	2188.56	21.9194	1322.47	78.0382	2188.56	20.4602	1322.47	54.9821	2188.56	18.0545	1322.47	75.0942	2188.56	18.6667
1324.99	96.5332	2190.83	24.8146	1324.99	72.4306	2190.83	22.0267	1324.99	70.9538	2190.83	21.9957	1324.99	94.5314	2190.83	23.7829	1324.99	131.409	2190.83	21.4528	1324.99	78.0556	2190.83	21.5133	1324.99	54.0051	2190.83	18.1515	1324.99	75.8454	2190.83	18.8605
1327.51	96.2746	2193.1	24.3455	1327.51	72.0972	2193.1	22.016	1327.51	70.3692	2193.1	22.1987	1327.51	94.8324	2193.1	23.6535	1327.51	132.28	2193.1	21.0694	1327.51	77.5833	2193.1	20.7102	1327.51	53.8872	2193.1	18.4636	1327.51	74.314	2193.1	18.4439
1330.03	96.595	2195.37	24.1831	1330.03	70.0579	2195.37	22.7467	1330.03	69.975	2195.37	22.0064	1330.03	93.8248	2195.37	23.3662	1330.03	132.85	2195.37	20.7444	1330.03	78.4531	2195.37	20.9261	1330.03	54.2359	2195.37	17.9485	1330.03	74.4879	2195.37	18.7449
1332.55	95.9222	2197.64	23.8467	1332.55	71.3426	2197.64	21.9787	1332.55	70.6385	2197.64	21.6453	1332.55	94.2857	2197.64	23.2961	1332.55	131.975	2197.64	21.3278	1332.55	77.1163	2197.64	21.0587	1332.55	54.0487	2197.64	18.1879	1332.55	74.8454	2197.64	18.2381
1335.07	96.1876	2199.91	24.4325	1335.07	72.7731	2199.91	22.0293	1335.07	69.9365	2199.91	21.609	1335.07	94.821	2199.91	23.8706	1335.07	130.927	2199.91	20.0028	1335.07	78.6858	2199.91	20.2708	1335.07	54.2615	2199.91	18.0091	1335.07	74.7947	2199.91	18.2857
1337.59	95.5812	2202.18	23.6293	1337.59	71.6435	2202.18	22.5013	1337.59	70.0577	2202.18	21.5791	1337.59	93.6743	2202.18	22.557	1337.59	131.311	2202.18	20.65	1337.59	78.1979	2202.18	20.9886	1337.59	53.3487	2202.18	18.3394	1337.59	73.3937	2202.18	18.6582
1340.11	96.1831	2204.45	23.9886	1340.11	70.1713	2204.45	22.224	1340.11	69.5058	2204.45	21.6282	1340.11	92.3886	2204.45	23.7127	1340.11	132.014	2204.45	21.2528	1340.11	76.8924	2204.45	21.678	1340.11	54.2462	2204.45	19.0061	1340.11	74.3889	2204.45	18.5935
1342.63	95.6407	2206.72	23.1991	1342.63	71.3472	2206.72	21.4107	1342.63	70.0942	2206.72	21.0064	1342.63	93.4248	2206.72	23.2917	1342.63	131.555	2206.72	20.2194	1342.63	77.6806	2206.72	20.589	1342.63	53.6667	2206.72	18.6788	1342.63	74.6594	2206.72	18.7211
1345.14	95.5835	2208.98	23.9108	1345.14	70.8426	2208.98	22.5573	1345.14	69.7827	2208.98	21.9081	1345.14	93.9276	2208.98	23.6053	1345.14	131.532	2208.98	20.8472	1345.14	77.3194	2208.98	20.4205	1345.14	54.0923	2208.98	18.3152	1345.14	74.6184	2208.98	18.2075
1347.66	95.0686	2211.25	23.6979	1347.66	68.9769	2211.25	22.072	1347.66	68.8058	2211.25	21.8825	1347.66	92.3695	2211.25	23.2763	1347.66	130.509	2211.25	20.9722	1347.66	76.4444	2211.25	20.5379	1347.66	53.3026	2211.25	18.4091	1347.66	73.8454	2211.25	18.5238
1350.17	95.4966	2213.51	23.5378	1350.17	70.206	2213.51	21.928	1350.17	69.2	2213.51	21.0748	1350.17	92.6952	2213.51	23.1184	1350.17	130.464	2213.51	21.1861	1350.17	77.1441	2213.51	21.036	1350.17	53.8128	2213.51	18.0273	1350.17	73.9106	2213.51	18.7364
1352.69	94.7872	2215.78	23.7346	1352.69	70.2153	2215.78	22.232	1352.69	68.4038	2215.78	21.0833	1352.69	92.899	2215.78	22.7368	1352.69	129.955	2215.78	20.8083	1352.69	76.9462	2215.78	20.9053	1352.69	53.0641	2215.78	17.6606	1352.69	73.1981	2215.78	17.7874
1355.2	94.9886	2218.04	23.2128	1355.2	69.3727	2218.04	22.8187	1355.2	68.5596	2218.04	22.0128	1355.2	92.8762	2218.04	23.011	1355.2	130.152	2218.04	20.7472	1355.2	77.2639	2218.04	20.6591	1355.2	52.641	2218.04	18.1758	1355.2	72.7222	2218.04	18.7534
1357.71	95.0252	2220.31	23.0709	1357.71	70.0069	2220.31	21.776	1357.71	68.65	2220.31	21.0534	1357.71	92.0914	2220.31	23.1886	1357.71	130.064	2220.31	21.0222	1357.71	76.2153	2220.31	20.4167	1357.71	53.4821	2220.31	17.7788	1357.71	73.7971	2220.31	18.3793
1360.22	93.9222	2222.57	23.2929	1360.22	70.3981	2222.57	21.4933	1360.22	68.6442	2222.57	21.4423	1360.22	93.8019	2222.57	23.1184	1360.22	131.061	2222.57	21.475	1360.22	76.5017	2222.57	21.2992	1360.22	52.8	2222.57	17.6455	1360.22	74.5411	2222.57	17.4473
1362.73	94.6865	2224.83	23.7918	1362.73	70.3426	2224.83	22.376	1362.73	68.575	2224.83	21.109	1362.73	93.101	2224.83	23.0987	1362.73	128.659	2224.83	21.7222	1362.73	76.4809	2224.83	20.8258	1362.73	53.1923	2224.83	18.0788	1362.73	73.07	2224.83	17.6684
1365.24	93.8307	2227.09	23.5286	1365.24	69.4074	2227.09	22.096	1365.24	68.75	2227.09	20.938	1365.24	91.7105	2227.09	22.7785	1365.24	129.425	2227.09	20.5306	1365.24	76.2257	2227.09	20.8731	1365.24	53.1359	2227.09	17.6576	1365.24	74.0386	2227.09	18.3231
1367.75	94.3959	2229.35	23.6819	1367.75	70.5301	2229.35	21.8427	1367.75	69.0019	2229.35	21.4722	1367.75	91.781	2229.35	23.0395	1367.75	129.302	2229.35	20.2778	1367.75	75.5347	2229.35	21.5265	1367.75	53.0872	2229.35	17.1606	1367.75	73.8865	2229.35	18.1871
1370.26	94.0915	2231.61	23.6979	1370.26	70.1204	2231.61	21.6053	1370.26	68.8038	2231.61	21.5256	1370.26	92.8476	2231.61	23.0965	1370.26	128.423	2231.61	20.9056	1370.26	76.816	2231.61	20.6705	1370.26	53.2359	2231.61	17.3394	1370.26	73.6159	2231.61	17.8316
1372.77	94.1053	2233.87	23.3432	1372.77	69.1551	2233.87	21.5733	1372.77	67.8231	2233.87	21.4808	1372.77	92.101	2233.87	22.489	1372.77	129.134	2233.87	20.3389	1372.77	76.0122	2233.87	20.447	1372.77	53.2385	2233.87	17.1576	1372.77	72.4758	2233.87	18
1375.28	94.5721	2236.13	23.7551	1375.28	70.5741	2236.13	22.1627	1375.28	68.7808	2236.13	20.3932	1375.28	91.4667	2236.13	23.5241	1375.28	128.652	2236.13	20.6667	1375.28	75.6684	2236.13	20.3788	1375.28	53.4667	2236.13	18.0485	1375.28	73.4638	2236.13	18.0748
1377.78	93.4394	2238.39	23.1762	1377.78	69.5139	2238.39	21.416	1377.78	68.7154	2238.39	20.6474	1377.78	92.92	2238.39	22.2895	1377.78	127.845	2238.39	20.0194	1377.78	75.6042	2238.39	20.4545	1377.78	52.6026	2238.39	17.3606	1377.78	73.2923	2238.39	17.6769
1380.29	93.9085	2240.65	23.9314	1380.29	68.8958	2240.65	22.4213	1380.29	67.9192	2240.65	21.5962	1380.29	91.659	2240.65	23.5877	1380.29	127.375	2240.65	21.2639	1380.29	75.8698	2240.65	20.8977	1380.29	52.3385	2240.65	17.5424	1380.29	72.0918	2240.65	18.3656
1382.8	94.3181	2242.91	22.6018	1382.8	69.081	2242.91	21.1813	1382.8	68.5385	2242.91	20.7436	1382.8	91.3295	2242.91	22.5175	1382.8	127.911	2242.91	21.4611	1382.8	75.8229	2242.91	20.7273	1382.8	53.0718	2242.91	17.7909	1382.8	72.8696	2242.91	18.7687
1385.3	94.1533	2245.16	22.865	1385.3	69.7384	2245.16	21.392	1385.3	68.8923	2245.16	21.2756	1385.3	91.8971	2245.16	23.7061	1385.3	128.066	2245.16	20.9889	1385.3	75.0208	2245.16	21.1307	1385.3	53.3821	2245.16	18	1385.3	73.5942	2245.16	18.0306
1387.8	94.3043	2247.42	23.119	1387.8	69.4769	2247.42	22.3173	1387.8	67.7923	2247.42	21.3269	1387.8	92.2114	2247.42	23.2961	1387.8	126.809	2247.42	20.5528	1387.8	75.6892	2247.42	20.0379	1387.8	52.3154	2247.42	17.7121	1387.8	72.4082	2247.42	17.7211
1390.31	94.1281	2249.67	23.4371	1390.31	68.4838	2249.67	20.8293	1390.31	68.2192	2249.67	22.1068	1390.31	90.3905	2249.67	23.3092	1390.31	127.727	2249.67	21.5444	1390.31	75.1858	2249.67	20.0455	1390.31	52.0641	2249.67	17.5576	1390.31	71.9227	2249.67	18.3912
1392.81	93.7483	2251.93	23.0023	1392.81	70.0972	2251.93	21.8773	1392.81	68.3692	2251.93	20.5427	1392.81	91.5352	2251.93	23.125	1392.81	126.573	2251.93	20.4556	1392.81	74.8542	2251.93	20.3409	1392.81	53.3692	2251.93	17.3212	1392.81	73.0966	2251.93	17.9286
1395.31	92.7941	2254.18	23.5149	1395.31	69.9491	2254.18	21.664	1395.31	68.8385	2254.18	21.5897	1395.31	91.179	2254.18	23.443	1395.31	127.484	2254.18	19.8889	1395.31	75.2344	2254.18	20.7121	1395.31	52.5231	2254.18	17.6364	1395.31	72.0531	2254.18	18.2806
1397.81	93.7574	2256.43	22.746	1397.81	68.3056	2256.43	22.3653	1397.81	67.8942	2256.43	21.2073	1397.81	91.1581	2256.43	22.3531	1397.81	126.339	2256.43	20.6528	1397.81	75.4653	2256.43	20.0814	1397.81	52.0974	2256.43	16.5697	1397.81	71.8551	2256.43	17.9337
1400.31	93.2838	2258.69	23.1693	1400.31	68.4352	2258.69	21.104	1400.31	67.3635	2258.69	20.9231	1400.31	90.8914	2258.69	23.1601	1400.31	127.145	2258.69	21.2056	1400.31	74.8003	2258.69	20.0189	1400.31	52.9359	2258.69	18.303	1400.31	73.0918	2258.69	18.6259
1402.81	93.2151	2260.94	23.4256	1402.81	69.9977	2260.94	20.9147	1402.81	68.5712	2260.94	20.8697	1402.81	91.1943	2260.94	23.1228	1402.81	127.002	2260.94	20.4806	1402.81	74.0295	2260.94	20.4186	1402.81	52.6333	2260.94	17.7848	1402.81	71.7512	2260.94	17.2432
1405.31	92.8902	2263.19	23.103	1405.31	69.662	2263.19	22.4187	1405.31	67.1115	2263.19	21.2628	1405.31	91.6762	2263.19	23.261	1405.31	127.391	2263.19	20.7111	1405.31	75.0417	2263.19	20.2973	1405.31	52.2615	2263.19	17.9273	1405.31	72.1473	2263.19	18.0986
1407.8	93.6728	2265.44	23.2494	1407.8	68.787	2265.44	21.6453	1407.8	68.6981	2265.44	22	1407.8	90.4305	2265.44	23.0329	1407.8	127.141	2265.44	20.2472	1407.8	75.401	2265.44	19.8542	1407.8	51.8205	2265.44	17.2364	1407.8	72.0918	2265.44	17.8656
1410.3	93.0343	2267.69	23.0183	1410.3	70.3079	2267.69	21.4187	1410.3	69.1442	2267.69	20.4402	1410.3	91.3695	2267.69	23.6294	1410.3	126.786	2267.69	20.7361	1410.3	74.3819	2267.69	20.7216	1410.3	53.7769	2267.69	17.2545	1410.3	73.1884	2267.69	17.6173
1412.8	93.2471	2269.94	23.3227	1412.8	70.5185	2269.94	21.5413	1412.8	68.2192	2269.94	21.5214	1412.8	92.2743	2269.94	22.5833	1412.8	125.784	2269.94	20.7028	1412.8	74.6354	2269.94	20.2538	1412.8	52.1872	2269.94	17.8848	1412.8	72.5725	2269.94	18.369
1415.29	92.6751	2272.19	23.238	1415.29	69.3356	2272.19	22.1227	1415.29	67.9288	2272.19	22.3056	1415.29	91.5848	2272.19	23.1689	1415.29	127.309	2272.19	20.6694	1415.29	75.1667	2272.19	21.2121	1415.29	52.6744	2272.19	18.5606	1415.29	71.9976	2272.19	18.0255
1417.79	92.7574	2274.43	23.5904	1417.79	69.5926	2274.43	21.496	1417.79	68.7654	2274.43	20.6303	1417.79	90.5886	2274.43	22.6404	1417.79	126.739	2274.43	20.5639	1417.79	74.8889	2274.43	20.0398	1417.79	51.8692	2274.43	16.9091	1417.79	72.8478	2274.43	17.5102
1420.28	94.2975	2276.68	23.4142	1420.28	70.8495	2276.68	21.7173	1420.28	68.5731	2276.68	21.141	1420.28	91.8362	2276.68	23.1974	1420.28	125.761	2276.68	20.9556	1420.28	73.9531	2276.68	20.3864	1420.28	51.9308	2276.68	17.0758	1420.28	73.6135	2276.68	17.1633
1422.77	93.3364	2278.93	22.8558	1422.77	68.9421	2278.93	21.2267	1422.77	67.8962	2278.93	21.1774	1422.77	91.6171	2278.93	22.9715	1422.77	125.009	2278.93	20.4194	1422.77	74.9635	2278.93	20.1042	1422.77	52.3615	2278.93	18.0273	1422.77	70.3913	2278.93	17.9898
1425.26	93.2723	2281.17	23.2586	1425.26	69.5718	2281.17	21.72	1425.26	68.5769	2281.17	21.6496	1425.26	90.5467	2281.17	22.5154	1425.26	125.334	2281.17	20.6722	1425.26	74.8681	2281.17	20.1477	1425.26	51.9564	2281.17	17.9576	1425.26	72.3068	2281.17	17.7262
1427.76	92.7643	2283.42	22.7872	1427.76	69.7431	2283.42	20.3307	1427.76	68.2154	2283.42	19.7778	1427.76	90.7962	2283.42	22.7566	1427.76	124.607	2283.42	20.3778	1427.76	73.7083	2283.42	20.0398	1427.76	50.7744	2283.42	17.3909	1427.76	72.2971	2283.42	17.8724
1430.25	92.4394	2285.66	23.2906	1430.25	69.7523	2285.66	21.496	1430.25	67.8962	2285.66	21.7885	1430.25	91.4971	2285.66	23.6338	1430.25	124.966	2285.66	20.5528	1430.25	74.3663	2285.66	20.1913	1430.25	52.1077	2285.66	17.3121	1430.25	71.6498	2285.66	17.6105
1432.74	92.254	2287.91	23.0686	1432.74	68.2407	2287.91	21.416	1432.74	66.5827	2287.91	20.8376	1432.74	89.659	2287.91	22.2303	1432.74	124.93	2287.91	20.3694	1432.74	73.8733	2287.91	20.2273	1432.74	51.5154	2287.91	17.8121	1432.74	71.0145	2287.91	17.6956
1435.22	92.7277	2290.15	22.5011	1435.22	69.1944	2290.15	21.3573	1435.22	68.0885	2290.15	20.8825	1435.22	90.0971	2290.15	22.693	1435.22	123.655	2290.15	20.6806	1435.22	73.1771	2290.15	20.3902	1435.22	51.6026	2290.15	18.3667	1435.22	72	2290.15	18.2194
1437.71	91.8787	2292.39	24.0824	1437.71	68.3241	2292.39	20.7333	1437.71	66.5538	2292.39	20.8355	1437.71	89.9257	2292.39	22.9167	1437.71	124.089	2292.39	20.6	1437.71	73.0347	2292.39	19.4754	1437.71	50.7974	2292.39	16.7121	1437.71	70.9058	2292.39	17.4796
1440.2	91.7391	2294.64	22.4211	1440.2	67.544	2294.64	21.2	1440.2	66.0327	2294.64	21.6624	1440.2	89.221	2294.64	22.7149	1440.2	123.357	2294.64	20.3361	1440.2	73.592	2294.64	20.5814	1440.2	51.3923	2294.64	18.0879	1440.2	69.8043	2294.64	18.3929
1442.69	90.8421	2296.88	23.0297	1442.69	67.1181	2296.88	21.808	1442.69	65.4	2296.88	20.6239	1442.69	87.8152	2296.88	22.7719	1442.69	122.72	2296.88	19.9444	1442.69	71.8663	2296.88	20.3258	1442.69	50.5846	2296.88	17.7242	1442.69	69.6618	2296.88	18.1684
1445.17	90.6819	2299.12	22.984	1445.17	67.5	2299.12	20.872	1445.17	65.2635	2299.12	20.6004	1445.17	89.2648	2299.12	22.5526	1445.17	123.016	2299.12	21.4111	1445.17	71.9392	2299.12	20.5133	1445.17	51.4641	2299.12	17.3667	1445.17	70.0652	2299.12	18.3333
1447.66	89.8238	2301.36	22.9474	1447.66	66.5185	2301.36	21.0907	1447.66	65.2212	2301.36	20.5812	1447.66	88.28	2301.36	22.8816	1447.66	122.293	2301.36	19.7611	1447.66	71.6962	2301.36	20.3617	1447.66	50.2974	2301.36	16.7667	1447.66	69.1763	2301.36	17.7432
1450.14	89.9703	2303.6	23.1396	1450.14	66.3472	2303.6	21.6107	1450.14	65.0385	2303.6	20.9167	1450.14	86.9105	2303.6	22.7544	1450.14	120.755	2303.6	20.6333	1450.14	72.4514	2303.6	20.0152	1450.14	50.1	2303.6	17.6182	1450.14	68.2585	2303.6	18.1037
1452.63	89.2952	2305.84	22.2128	1452.63	66.9144	2305.84	20.8693	1452.63	65.3327	2305.84	20.8739	1452.63	87.7562	2305.84	22.3465	1452.63	121.75	2305.84	20.6833	1452.63	71.4618	2305.84	20.642	1452.63	50.341	2305.84	16.4485	1452.63	69.7077	2305.84	18.4269
1455.11	89.7346	2308.07	23.0412	1455.11	66.9861	2308.07	21.3307	1455.11	65.3577	2308.07	20.1603	1455.11	87.8933	2308.07	22.8882	1455.11	122.034	2308.07	20.6222	1455.11	71.8576	2308.07	19.9186	1455.11	50.3615	2308.07	16.6212	1455.11	69.0749	2308.07	17.3793
1457.59	89.0412	2310.31	22.2494	1457.59	64.5995	2310.31	20.944	1457.59	65.0231	2310.31	20.7991	1457.59	87.981	2310.31	22.3048	1457.59	121.25	2310.31	20.5639	1457.59	71.4705	2310.31	20.1761	1457.59	48.9897	2310.31	17.0606	1457.59	67.4034	2310.31	18.4099
1460.07	88.6934	2312.55	22.2815	1460.07	65.5764	2312.55	21.4533	1460.07	64.2231	2312.55	20.4893	1460.07	85.9562	2312.55	22.5482	1460.07	121.036	2312.55	20.9472	1460.07	70.2865	2312.55	20.3958	1460.07	48.7692	2312.55	17.6485	1460.07	67.7971	2312.55	18.0884
1462.56	87.5011	2314.79	22.9245	1462.56	65.0856	2314.79	21.0267	1462.56	63.2346	2314.79	20.5021	1462.56	86.6819	2314.79	22.7697	1462.56	120.327	2314.79	20.2806	1462.56	70.6042	2314.79	19.8352	1462.56	48.9308	2314.79	17.6576	1462.56	68.3285	2314.79	17.4983
1465.04	88.405	2317.02	23.5103	1465.04	65.1852	2317.02	22.7547	1465.04	63.3558	2317.02	21.3953	1465.04	86.0648	2317.02	22.9167	1465.04	120.295	2317.02	20.6472	1465.04	69.5938	2317.02	20.0852	1465.04	49.0385	2317.02	17.2515	1465.04	66.8913	2317.02	17.8333
1467.51	88.2929	2319.26	22.9245	1467.51	64.0903	2319.26	21.352	1467.51	62.7846	2319.26	20.8526	1467.51	84.4343	2319.26	21.7873	1467.51	119.682	2319.26	19.6222	1467.51	70.5226	2319.26	19.9924	1467.51	48.3026	2319.26	18.0667	1467.51	67.0966	2319.26	17.352
1469.99	86.7803	2321.49	23.4233	1469.99	64.6574	2321.49	21.2107	1469.99	63.8462	2321.49	20.9274	1469.99	85.1124	2321.49	22.9057	1469.99	119.648	2321.49	19.7778	1469.99	70.1024	2321.49	20.0436	1469.99	48.7385	2321.49	17.9697	1469.99	68.1425	2321.49	18.0272
1472.47	85.9291	2323.72	22.7918	1472.47	65.287	2323.72	20.952	1472.47	62.8058	2323.72	20.2906	1472.47	85.5638	2323.72	22.3904	1472.47	118.595	2323.72	20.8583	1472.47	69.2726	2323.72	20.8428	1472.47	48.2974	2323.72	17.3939	1472.47	65.4831	2323.72	17.1854
1474.95	86.643	2325.96	23.5858	1474.95	63.3912	2325.96	21.7893	1474.95	61.9038	2325.96	21.5748	1474.95	84.9105	2325.96	23.0965	1474.95	119.023	2325.96	20.6694	1474.95	69.816	2325.96	20.6837	1474.95	47.5282	2325.96	18.7364	1474.95	66.4106	2325.96	18.5918
1477.42	86.6224	2328.19	25.0435	1477.42	63.6782	2328.19	22.4187	1477.42	62.8962	2328.19	21.485	1477.42	84.5638	2328.19	23.9868	1477.42	118.13	2328.19	21.5889	1477.42	68.2986	2328.19	21.8504	1477.42	48.3564	2328.19	18.7909	1477.42	66.8285	2328.19	18.9354
1479.9	86.2449	2330.42	26.3021	1479.9	64.9722	2330.42	25.0187	1479.9	62.425	2330.42	24.0748	1479.9	85.179	2330.42	26.0197	1479.9	118.568	2330.42	23.2472	1479.9	69.0226	2330.42	23.5492	1479.9	48.3462	2330.42	20.5545	1479.9	67.3986	2330.42	21.0476
1482.37	87.0847	2332.65	25.4439	1482.37	63.6435	2332.65	23.6667	1482.37	62.6615	2332.65	24.0897	1482.37	85.4933	2332.65	24.9364	1482.37	118.109	2332.65	23.5444	1482.37	69.0295	2332.65	22.4318	1482.37	47.3333	2332.65	19.9424	1482.37	66.1087	2332.65	19.7551
1484.85	86.2403	2334.88	23.4737	1484.85	62.6296	2334.88	22.104	1484.85	63.0981	2334.88	21.1667	1484.85	84.3924	2334.88	22.4057	1484.85	119.045	2334.88	20.6694	1484.85	68.7205	2334.88	21.1648	1484.85	46.9077	2334.88	18.1606	1484.85	66.7174	2334.88	18.5119
1487.32	86.1007	2337.11	22.5515	1487.32	64.0231	2337.11	20.672	1487.32	62.6712	2337.11	20.4274	1487.32	84.8476	2337.11	22.3794	1487.32	117.866	2337.11	20.0333	1487.32	68.1719	2337.11	20.2746	1487.32	47.6026	2337.11	17.1394	1487.32	67.0048	2337.11	17.9014
1489.8	86.103	2339.34	23.4416	1489.8	63.8356	2339.34	21.5573	1489.8	62.5154	2339.34	20.8013	1489.8	85.221	2339.34	23.3969	1489.8	117.941	2339.34	20.1917	1489.8	68.8715	2339.34	20.661	1489.8	48.5744	2339.34	17.1455	1489.8	65.8164	2339.34	17.602
1492.27	87.032	2341.57	22.2769	1492.27	63.6597	2341.57	21.7307	1492.27	62.3288	2341.57	21.3419	1492.27	84.3333	2341.57	22.136	1492.27	117.743	2341.57	20.05	1492.27	68.2309	2341.57	20.2367	1492.27	47.7564	2341.57	17.1152	1492.27	65.7778	2341.57	17.8435
1494.74	87.6362	2343.8	23.6773	1494.74	64.0787	2343.8	20.8053	1494.74	63.1096	2343.8	20.735	1494.74	84.5486	2343.8	22.7281	1494.74	117.182	2343.8	20.3667	1494.74	68.375	2343.8	20.1117	1494.74	48.2231	2343.8	17.2636	1494.74	67.256	2343.8	17.631
1497.21	86.7597	2346.03	22.0961	1497.21	64.8403	2346.03	20.84	1497.21	63.1788	2346.03	20.9936	1497.21	84.9867	2346.03	22.7654	1497.21	117.261	2346.03	20.9861	1497.21	68.9809	2346.03	20.0795	1497.21	47.7615	2346.03	17.5515	1497.21	66.2729	2346.03	17.8214
1499.68	86.3501	2348.25	23.8009	1499.68	62.5833	2348.25	22.7147	1499.68	61.8346	2348.25	21.3355	1499.68	83.6667	2348.25	21.5636	1499.68	117.261	2348.25	20.3083	1499.68	68.2274	2348.25	20.2008	1499.68	46.5692	2348.25	17.6818	1499.68	65.5773	2348.25	17.6922
1502.15	85.4165	2350.48	22.2792	1502.15	62.463	2350.48	21.6613	1502.15	61.4346	2350.48	19.6731	1502.15	82.8038	2350.48	21.0614	1502.15	116.611	2350.48	20.375	1502.15	67.7639	2350.48	20.5455	1502.15	47.3487	2350.48	17.6333	1502.15	66.3019	2350.48	18.1293
1504.62	85.1876	2352.7	23.2586	1504.62	63.2338	2352.7	21.1867	1504.62	61.7404	2352.7	20.6966	1504.62	83.3067	2352.7	22.9561	1504.62	116.682	2352.7	21.1611	1504.62	68.0903	2352.7	20.303	1504.62	47.7308	2352.7	17.4848	1504.62	65.2488	2352.7	17.6446
1507.08	85.5172	2354.93	22.9542	1507.08	62.7014	2354.93	21.5973	1507.08	60.5231	2354.93	20.1538	1507.08	83.3905	2354.93	22.7105	1507.08	116.564	2354.93	20.3083	1507.08	67.474	2354.93	20.1193	1507.08	46.959	2354.93	17.2	1507.08	64.4058	2354.93	17.767
1509.55	84.4485	2357.15	22.8581	1509.55	62.3171	2357.15	21.952	1509.55	60.8404	2357.15	20.9487	1509.55	82.6743	2357.15	22.4868	1509.55	115.123	2357.15	20.5389	1509.55	67.6042	2357.15	20.2784	1509.55	46.3051	2357.15	18.7364	1509.55	65.0024	2357.15	17.7092
1512.02	84.6773	2359.38	22.9359	1512.02	62.0903	2359.38	21.6133	1512.02	61.0269	2359.38	20.0385	1512.02	82.9086	2359.38	22.261	1512.02	115.605	2359.38	20.5056	1512.02	67.0903	2359.38	19.9318	1512.02	46.4205	2359.38	17.4848	1512.02	64.413	2359.38	17.9133
1514.48	84.8627	2361.6	22.6751	1514.48	62.4236	2361.6	21.8133	1514.48	60.4538	2361.6	21.3739	1514.48	83.539	2361.6	22.3487	1514.48	116.048	2361.6	20.65	1514.48	67.2135	2361.6	20.3693	1514.48	46.3538	2361.6	17.803	1514.48	64.4348	2361.6	18.4422
1516.95	84.2426	2363.82	22.4325	1516.95	60.9861	2363.82	22.5387	1516.95	60.3212	2363.82	21.2073	1516.95	81.8819	2363.82	21.7917	1516.95	115.264	2363.82	19.9028	1516.95	66.901	2363.82	20.1856	1516.95	45.659	2363.82	17.8818	1516.95	63.901	2363.82	18.0017
1519.41	84.2586	2366.04	22.7071	1519.41	61.6088	2366.04	21.568	1519.41	60.5904	2366.04	20.9295	1519.41	81.1105	2366.04	21.9013	1519.41	115.07	2366.04	20.4917	1519.41	66.7031	2366.04	20.5928	1519.41	46.4385	2366.04	18.497	1519.41	64.442	2366.04	18.352
1521.87	84.151	2368.26	22.6796	1521.87	61.6667	2368.26	20.7573	1521.87	60.4904	2368.26	21.2073	1521.87	82.3562	2368.26	22.7829	1521.87	114.075	2368.26	19.6639	1521.87	66.2934	2368.26	19.822	1521.87	45.9513	2368.26	17.4	1521.87	64.1957	2368.26	16.9252
1524.33	83.6453	2370.48	23.0595	1524.33	61.5787	2370.48	21.3413	1524.33	60.0769	2370.48	21.2543	1524.33	82.6057	2370.48	21.6689	1524.33	114.27	2370.48	20.6389	1524.33	66.9375	2370.48	19.8788	1524.33	46.6872	2370.48	17.5727	1524.33	64.0725	2370.48	17.767
1526.8	83.6888	2372.7	22.9108	1526.8	60.9329	2372.7	21.3307	1526.8	60.1346	2372.7	21.1667	1526.8	80.8667	2372.7	22.7675	1526.8	114.902	2372.7	19.4389	1526.8	65.9392	2372.7	20.3125	1526.8	46.1205	2372.7	17.5727	1526.8	64.1111	2372.7	18.0527
1529.26	84.2426	2374.92	22.6453	1529.26	61.8981	2374.92	21.392	1529.26	60.3462	2374.92	20.4915	1529.26	82.3467	2374.92	21.8947	1529.26	114.28	2374.92	20.2806	1529.26	66.6059	2374.92	20.7292	1529.26	46.8051	2374.92	18.5333	1529.26	64.1014	2374.92	18.1088
1531.72	83.9497	2377.14	23.7277	1531.72	61.2894	2377.14	21.9253	1531.72	60.0596	2377.14	21.5513	1531.72	82.3048	2377.14	22.9868	1531.72	113.609	2377.14	20.3583	1531.72	66.2101	2377.14	20	1531.72	46.5051	2377.14	17.1818	1531.72	63.913	2377.14	17.3639
1534.18	83.9771	2379.36	23.032	1534.18	60.9306	2379.36	21.5467	1534.18	60.2192	2379.36	21.4765	1534.18	81.4533	2379.36	22.5329	1534.18	113.918	2379.36	20.5	1534.18	66.9792	2379.36	20.3163	1534.18	46.2179	2379.36	17.2212	1534.18	63.0411	2379.36	17.6224
1536.63	83.2517	2381.58	21.9153	1536.63	61.3264	2381.58	21.5333	1536.63	60.6731	2381.58	19.5171	1536.63	80.76	2381.58	21.6996	1536.63	113.786	2381.58	19.9278	1536.63	65.2448	2381.58	19.5038	1536.63	45.9744	2381.58	17.8758	1536.63	63.7077	2381.58	18.3656
1539.09	83.0023	2383.79	23.4783	1539.09	62.4676	2383.79	21.5733	1539.09	60.3731	2383.79	20.8953	1539.09	81.6895	2383.79	22.9057	1539.09	113.334	2383.79	20.8972	1539.09	66.0972	2383.79	20.5985	1539.09	46.6538	2383.79	17.097	1539.09	64.2077	2383.79	17.0816
1541.55	83.3867	2386.01	23.0595	1541.55	60.8171	2386.01	21.288	1541.55	58.7519	2386.01	20.9786	1541.55	81.1067	2386.01	22.6206	1541.55	113.059	2386.01	19.9889	1541.55	66.9149	2386.01	19.8598	1541.55	45.1872	2386.01	17.2242	1541.55	62.9758	2386.01	18.3673
1544.01	83.7048	2388.22	23.5652	1544.01	61.4491	2388.22	22.048	1544.01	59.9481	2388.22	21.4231	1544.01	80.5486	2388.22	22.4101	1544.01	112.693	2388.22	20.5583	1544.01	65.4983	2388.22	19.7955	1544.01	45.7821	2388.22	17.4182	1544.01	63.6401	2388.22	18.1276
1546.46	82.7735	2390.44	21.9611	1546.46	61.7431	2390.44	21.0293	1546.46	59.2019	2390.44	20.2308	1546.46	81.5314	2390.44	22.6118	1546.46	112.582	2390.44	19.8639	1546.46	65.4149	2390.44	20.4432	1546.46	46.1026	2390.44	18.3667	1546.46	63.6353	2390.44	17.5357
1548.92	82.7483	2392.65	23.6568	1548.92	60.4954	2392.65	22.1413	1548.92	59.0346	2392.65	21.9103	1548.92	81.1486	2392.65	23.3092	1548.92	113.348	2392.65	20.5111	1548.92	65.8316	2392.65	19.5246	1548.92	45.2821	2392.65	17.1909	1548.92	63.5531	2392.65	17.8231
1551.37	83.1533	2394.86	23.151	1551.37	59.6227	2394.86	21.344	1551.37	60.0423	2394.86	20.6795	1551.37	80.1371	2394.86	21.6864	1551.37	113.057	2394.86	21.0417	1551.37	66.2587	2394.86	20.7898	1551.37	46.3308	2394.86	16.8152	1551.37	62.7947	2394.86	17.9558
1553.82	83.2265	2397.08	22.3684	1553.82	61.9306	2397.08	21.8053	1553.82	61.6865	2397.08	20.891	1553.82	82.0095	2397.08	22.2566	1553.82	114.025	2397.08	20.025	1553.82	65.8056	2397.08	20.4129	1553.82	46.0897	2397.08	17.5333	1553.82	64.9855	2397.08	18.1871
1556.28	84.3455	2399.29	22.5652	1556.28	62.044	2399.29	20.8587	1556.28	61.3212	2399.29	21.0449	1556.28	82.8095	2399.29	23.068	1556.28	114.28	2399.29	20.2139	1556.28	66.4236	2399.29	19.8201	1556.28	47.0462	2399.29	17.6697	1556.28	64.401	2399.29	17.7738
1558.73	84.3021	2401.5	22.9314	1558.73	61.1088	2401.5	21.9253	1558.73	60.5212	2401.5	21.7372	1558.73	82.1219	2401.5	22.2807	1558.73	113.911	2401.5	20.0361	1558.73	66.8628	2401.5	20.4242	1558.73	46.9667	2401.5	17.6576	1558.73	63.5942	2401.5	18.2959
1561.18	83.8741	2403.71	23.2151	1561.18	60.7847	2403.71	21.648	1561.18	59.9923	2403.71	20.9957	1561.18	80.32	2403.71	22.4452	1561.18	113.068	2403.71	20.3194	1561.18	65.4774	2403.71	20.8352	1561.18	45.8256	2403.71	17.5394	1561.18	63.1739	2403.71	18.2891
1563.63	83.5126	2405.92	23.1465	1563.63	62.2245	2405.92	21.9333	1563.63	60.4596	2405.92	20.8098	1563.63	81.5581	2405.92	22.8728	1563.63	113.068	2405.92	20.2972	1563.63	66.0434	2405.92	20.6364	1563.63	47.059	2405.92	18.0424	1563.63	63.587	2405.92	18.5323
1566.08	85.6041	2408.13	23.2243	1566.08	64.6759	2408.13	21.7707	1566.08	59.1635	2408.13	21.8269	1566.08	80.9314	2408.13	22.7851	1566.08	111.836	2408.13	20.3778	1566.08	65.151	2408.13	19.3731	1566.08	45.059	2408.13	18.0879	1566.08	63.0676	2408.13	17.9864
1568.53	83.2609	2410.34	23.2128	1568.53	61.2106	2410.34	21.76	1568.53	60.3058	2410.34	20.9872	1568.53	81.3829	2410.34	22.4934	1568.53	113.093	2410.34	20.7028	1568.53	64.9427	2410.34	19.7538	1568.53	45.9769	2410.34	17.8879	1568.53	63.5531	2410.34	18.6071
1570.98	83.5126	2412.55	22.7391	1570.98	61.5231	2412.55	21.0427	1570.98	60.6	2412.55	21.1047	1570.98	80.9429	2412.55	22.7039	1570.98	111.345	2412.55	20.2889	1570.98	65.5747	2412.55	20.1799	1570.98	45.841	2412.55	17.2303	1570.98	63.7222	2412.55	18.3741
1573.42	83.4531	2414.76	23.643	1573.42	61.8727	2414.76	21.7973	1573.42	60.8904	2414.76	21.4274	1573.42	82.1276	2414.76	22.8421	1573.42	112.391	2414.76	20.7694	1573.42	66.4601	2414.76	19.8807	1573.42	45.8615	2414.76	18.1	1573.42	63.343	2414.76	18.0391
1575.87	84.341	2416.96	22.4828	1575.87	61.0116	2416.96	21.2267	1575.87	60.5269	2416.96	20.4808	1575.87	82.0324	2416.96	22.4211	1575.87	112.48	2416.96	20.0167	1575.87	66.2917	2416.96	19.6951	1575.87	46.0077	2416.96	17.5364	1575.87	63.2947	2416.96	18.699
1578.32	85.1053	2419.17	23.3135	1578.32	63.1875	2419.17	21.4853	1578.32	62.4231	2419.17	20.9295	1578.32	82.3962	2419.17	22.3399	1578.32	112.332	2419.17	20.7139	1578.32	66.2448	2419.17	20.178	1578.32	46.6487	2419.17	18.2939	1578.32	63.6256	2419.17	17.8963
1580.76	85.746	2421.38	22.7895	1580.76	65.3218	2421.38	21.328	1580.76	63.3673	2421.38	20.9573	1580.76	84.9771	2421.38	22.0219	1580.76	113.202	2421.38	20.3389	1580.76	68.0174	2421.38	19.8939	1580.76	46.9026	2421.38	17.1515	1580.76	65.6256	2421.38	17.9048
1583.21	88.0526	2423.58	23.167	1583.21	66.6968	2423.58	22.36	1583.21	64.2596	2423.58	21.9936	1583.21	87.3048	2423.58	22.6974	1583.21	112.652	2423.58	21.0889	1583.21	69.3021	2423.58	20.3598	1583.21	48.1897	2423.58	17.7061	1583.21	66.1232	2423.58	18.3435
1585.65	90.0526	2425.78	23.016	1585.65	66.6528	2425.78	21.4	1585.65	65.4788	2425.78	20.5962	1585.65	86.7124	2425.78	22.489	1585.65	114.773	2425.78	20.45	1585.65	69.1615	2425.78	20.0587	1585.65	48.4026	2425.78	17.6394	1585.65	66.7923	2425.78	18.5799
1588.09	87.7712	2427.99	23.2243	1588.09	66.5046	2427.99	20.488	1588.09	65.2885	2427.99	20.8419	1588.09	86.5314	2427.99	22.8553	1588.09	114.114	2427.99	20.5444	1588.09	67.8177	2427.99	20.6231	1588.09	47.6231	2427.99	16.6515	1588.09	66.0483	2427.99	18.0765
1590.54	87.7208	2430.19	22.5446	1590.54	65.8009	2430.19	21.7707	1590.54	64.3731	2430.19	21.3162	1590.54	86.2076	2430.19	22.2719	1590.54	113.089	2430.19	20.8667	1590.54	68.033	2430.19	20.0682	1590.54	47.7359	2430.19	17.8515	1590.54	65.2222	2430.19	17.6088
1592.98	87.8741	2432.39	23.4188	1592.98	66.3056	2432.39	21.2773	1592.98	66.0596	2432.39	22.3034	1592.98	86.6762	2432.39	22.6404	1592.98	114.15	2432.39	20.6583	1592.98	68.8142	2432.39	20.1023	1592.98	49.2615	2432.39	17.1121	1592.98	66.3502	2432.39	18.7755
1595.42	92.0549	2434.6	23.2288	1595.42	69.6852	2434.6	21.4853	1595.42	69.1942	2434.6	21.1902	1595.42	89.8552	2434.6	22.5504	1595.42	114.677	2434.6	20.4056	1595.42	70.4618	2434.6	20.5871	1595.42	48.6	2434.6	18.1182	1595.42	69.7174	2434.6	17.8197
1597.86	97.2243	2436.8	23.1831	1597.86	76.5324	2436.8	21.3467	1597.86	74.6558	2436.8	21.3504	1597.86	96.2724	2436.8	22.2785	1597.86	118.741	2436.8	20.6889	1597.86	74.3854	2436.8	20.8504	1597.86	53.3359	2436.8	17.7879	1597.86	73.7754	2436.8	18.1344
1600.3	107.625	2439	23.1442	1600.3	84.8032	2439	21.9413	1600.3	83.9077	2439	21.2906	1600.3	106.011	2439	22.2478	1600.3	122.752	2439	20.8167	1600.3	81.1753	2439	20.5511	1600.3	57.4923	2439	17.9758	1600.3	78.5556	2439	18.2432
1602.74	112.426	2441.2	23.2449	1602.74	89.0162	2441.2	21.8373	1602.74	88.5423	2441.2	21.156	1602.74	111.43	2441.2	22.9013	1602.74	124.857	2441.2	20.7722	1602.74	83.9705	2441.2	20.8485	1602.74	59.8333	2441.2	18.3485	1602.74	82.0966	2441.2	18.0782
1605.18	105.725	2443.4	22.9336	1605.18	83.2894	2443.4	21.792	1605.18	81.7365	2443.4	20.5171	1605.18	103.762	2443.4	22.7083	1605.18	122.418	2443.4	19.8361	1605.18	78.816	2443.4	20.2746	1605.18	56.641	2443.4	17.6576	1605.18	78.7101	2443.4	18.3724
1607.61	95.0275	2445.6	23.881	1607.61	72.2384	2445.6	22.2933	1607.61	70.8423	2445.6	21.2457	1607.61	93.5562	2445.6	22.6864	1607.61	117.205	2445.6	20.5833	1607.61	74.1476	2445.6	20.6439	1607.61	50.2205	2445.6	17.7909	1607.61	68.8285	2445.6	17.9235
1610.05	89.1121	2447.8	23.2792	1610.05	66.169	2447.8	21.5227	1610.05	65.2769	2447.8	21.4594	1610.05	85.4095	2447.8	22.5482	1610.05	112.982	2447.8	20.4639	1610.05	68.8403	2447.8	19.5	1610.05	48.2359	2447.8	18.1636	1610.05	66.2488	2447.8	18.5357
1612.48	85.6773	2449.99	23.9428	1612.48	64.0116	2449.99	22.3707	1612.48	62.5769	2449.99	20.9017	1612.48	83.3105	2449.99	22.8092	1612.48	111.205	2449.99	20.3778	1612.48	66.7726	2449.99	20.6439	1612.48	47.3513	2449.99	18.3515	1612.48	64.0145	2449.99	17.9677
1614.92	83.1487	2452.19	23.8581	1614.92	62.4653	2452.19	21.8373	1614.92	61.1423	2452.19	21.6068	1614.92	82.4419	2452.19	22.625	1614.92	109.943	2452.19	20.1472	1614.92	65.6667	2452.19	20.3011	1614.92	46.0718	2452.19	17.6909	1614.92	62.5942	2452.19	18.1939
1617.35	83.9771	2454.39	23.4851	1617.35	61.2963	2454.39	22.064	1617.35	60.3654	2454.39	21.1432	1617.35	81.0076	2454.39	22.6425	1617.35	109.234	2454.39	20.6278	1617.35	65.4896	2454.39	19.7027	1617.35	45.5692	2454.39	17.3939	1617.35	62.7657	2454.39	18.3827
1619.79	82.2883	2456.58	22.9245	1619.79	60.6458	2456.58	21.08	1619.79	59.6981	2456.58	20.765	1619.79	79.9276	2456.58	21.9035	1619.79	108.87	2456.58	20.4583	1619.79	64.2708	2456.58	20.0985	1619.79	44.841	2456.58	18.6788	1619.79	63.5531	2456.58	18.4252
1622.22	81.7551	2458.78	22.8284	1622.22	61.3148	2458.78	22.0747	1622.22	59.6962	2458.78	21.1068	1622.22	80.5924	2458.78	23.4978	1622.22	109.005	2458.78	20.2972	1622.22	64.5087	2458.78	20.4754	1622.22	45.741	2458.78	17.3697	1622.22	62.4976	2458.78	17.8299
1624.65	82.0526	2460.97	22.9863	1624.65	59.4329	2460.97	21.4267	1624.65	58.1981	2460.97	21.109	1624.65	79.859	2460.97	22.2675	1624.65	109.12	2460.97	20.3028	1624.65	65.0955	2460.97	20.5473	1624.65	44.9103	2460.97	17.9606	1624.65	60.128	2460.97	17.5068
1627.08	81.0938	2463.16	22.8169	1627.08	59.4352	2463.16	21.6667	1627.08	58.9019	2463.16	21.8419	1627.08	78.8895	2463.16	22.6732	1627.08	108.645	2463.16	21.0583	1627.08	63.7604	2463.16	19.839	1627.08	44.7103	2463.16	17.3727	1627.08	60.9372	2463.16	18.8827
1629.52	80.0275	2465.36	23.4966	1629.52	59.5972	2465.36	21.5573	1629.52	58.4712	2465.36	20.2799	1629.52	78.6629	2465.36	22.6711	1629.52	108.495	2465.36	20.7667	1629.52	63.566	2465.36	20.1629	1629.52	44.6641	2465.36	17.7121	1629.52	60.9469	2465.36	18.0102
1631.95	80.27	2467.55	23.151	1631.95	59.8218	2467.55	21.328	1631.95	58.5192	2467.55	20.7393	1631.95	78.621	2467.55	23.6404	1631.95	107.914	2467.55	20.7167	1631.95	63.1094	2467.55	20.7879	1631.95	44.8615	2467.55	17.8212	1631.95	60.3382	2467.55	17.8027
1634.37	80.0458	2469.74	23.1259	1634.37	57.7639	2469.74	22.1813	1634.37	57.8019	2469.74	21.6474	1634.37	77.859	2469.74	22.2961	1634.37	106.839	2469.74	21.0444	1634.37	63.6771	2469.74	19.9053	1634.37	43.9513	2469.74	17.7182	1634.37	60.785	2469.74	18.4473
1636.8	80.3867	2471.93	23.3455	1636.8	58.5486	2471.93	21.5493	1636.8	58.0519	2471.93	20.5342	1636.8	77.4876	2471.93	22.443	1636.8	107.673	2471.93	20.2056	1636.8	63.2014	2471.93	20.2254	1636.8	44.9026	2471.93	17.6667	1636.8	61.3164	2471.93	18.4371
1639.23	80.1076	2474.12	23.4714	1639.23	58.9977	2474.12	21.5013	1639.23	57.1904	2474.12	21.3739	1639.23	78.1124	2474.12	22.6689	1639.23	106.95	2474.12	20.375	1639.23	62.4583	2474.12	19.9678	1639.23	44.3077	2474.12	17.4667	1639.23	60.5266	2474.12	17.6548
1641.66	78.714	2476.31	22.6224	1641.66	57.6806	2476.31	21.4667	1641.66	57.6596	2476.31	21.5662	1641.66	77.341	2476.31	22.4364	1641.66	107.082	2476.31	20.1056	1641.66	62.7205	2476.31	20.9735	1641.66	43.4897	2476.31	17.9061	1641.66	59.1087	2476.31	17.7194
1644.08	79.4508	2478.5	23.1053	1644.08	56.7963	2478.5	21.6613	1644.08	56.8385	2478.5	21.1752	1644.08	77.1181	2478.5	22.7544	1644.08	106.402	2478.5	20.1083	1644.08	62.0938	2478.5	19.6553	1644.08	42.9154	2478.5	17.1273	1644.08	59.9324	2478.5	18.2772
1646.51	78.7094	2480.69	23.5126	1646.51	58.8079	2480.69	20.7467	1646.51	57.3865	2480.69	19.8013	1646.51	76.7771	2480.69	23.0526	1646.51	105.72	2480.69	20.1028	1646.51	61.8802	2480.69	19.9981	1646.51	43.8564	2480.69	17.0152	1646.51	60.2874	2480.69	17.9541
1648.93	78.6545	2482.88	22.5149	1648.93	57.5208	2482.88	21.0933	1648.93	56.4846	2482.88	20.9167	1648.93	77.1295	2482.88	22.5855	1648.93	106.066	2482.88	19.8833	1648.93	61.6701	2482.88	19.9451	1648.93	42.6692	2482.88	17.6091	1648.93	58.8986	2482.88	17.5255
1651.36	78.8902	2485.07	22.7597	1651.36	56.6597	2485.07	22.2827	1651.36	56.3981	2485.07	21.0812	1651.36	75.3162	2485.07	22.4474	1651.36	105.932	2485.07	19.925	1651.36	62.0087	2485.07	20.4848	1651.36	43.4128	2485.07	17.6939	1651.36	58.872	2485.07	18.5459
1653.78	77.2792	2487.26	22.6865	1653.78	57.0972	2487.26	20.2747	1653.78	56.6962	2487.26	20.2735	1653.78	75.4095	2487.26	21.9298	1653.78	105.066	2487.26	20.3361	1653.78	62.0139	2487.26	19.9848	1653.78	43.3513	2487.26	17.8606	1653.78	60.0845	2487.26	18.4014
1656.21	78.0686	2489.44	23.341	1656.21	57.7338	2489.44	22.1547	1656.21	56.3846	2489.44	21.7735	1656.21	76.9029	2489.44	22.9364	1656.21	105.786	2489.44	21.2833	1656.21	61.2604	2489.44	20.0795	1656.21	43.0308	2489.44	17.1697	1656.21	59.0459	2489.44	17.6463
1658.63	77.9039	2491.63	23.0252	1658.63	56.125	2491.63	21.6133	1658.63	54.9019	2491.63	20.9701	1658.63	75.4267	2491.63	22.3575	1658.63	104.98	2491.63	20.4611	1658.63	60.9462	2491.63	19.9186	1658.63	42.6333	2491.63	18.3455	1658.63	58.1232	2491.63	18.1582
1661.05	77.9336	2493.81	23.0732	1661.05	56.1458	2493.81	21.8373	1661.05	55.5712	2493.81	20.8953	1661.05	75.28	2493.81	22.9539	1661.05	104.098	2493.81	20.7639	1661.05	60.0538	2493.81	19.5436	1661.05	42.3692	2493.81	18.0091	1661.05	59.2657	2493.81	18.5017
1663.47	77.9405	2496	23.5126	1663.47	57.875	2496	21.6987	1663.47	55.8865	2496	20.8056	1663.47	75.8362	2496	22.2982	1663.47	105.448	2496	20.525	1663.47	61.3524	2496	19.7083	1663.47	42.8282	2496	17.1909	1663.47	58.4831	2496	17.7228
1665.89	76.9657	2498.18	23.2128	1665.89	56.0718	2498.18	21.92	1665.89	55.0788	2498.18	21.2564	1665.89	76.1657	2498.18	22.5	1665.89	104.33	2498.18	20.5472	1665.89	60.816	2498.18	19.9735	1665.89	42.2718	2498.18	17.4242	1665.89	58.0773	2498.18	17.7126
1668.31	76.4325	2500.36	22.8696	1668.31	55.6898	2500.36	21.944	1668.31	54.5192	2500.36	20.9915	1668.31	74.461	2500.36	22.7982	1668.31	103.582	2500.36	20.1	1668.31	60.3524	2500.36	20.4583	1668.31	42.259	2500.36	17.8485	1668.31	57.2633	2500.36	17.7976
1670.73	77.1487	2502.55	22.8467	1670.73	56.6389	2502.55	21.0667	1670.73	55.0077	2502.55	20.6944	1670.73	74.3295	2502.55	22.3904	1670.73	104.293	2502.55	19.9806	1670.73	60.5694	2502.55	20.1458	1670.73	43.0308	2502.55	18.0152	1670.73	58.8019	2502.55	18.3078
1673.14	77.2632	2504.73	23.3844	1673.14	56.0718	2504.73	21.928	1673.14	54.8154	2504.73	20.8974	1673.14	74.7695	2504.73	22.682	1673.14	103.198	2504.73	20.3861	1673.14	60.1997	2504.73	20.4299	1673.14	41.8769	2504.73	17.7485	1673.14	56.9058	2504.73	17.1837
1675.56	75.9817	2506.91	22.6339	1675.56	55.9954	2506.91	21.8133	1675.56	54.5577	2506.91	21.1838	1675.56	74.9067	2506.91	22.1842	1675.56	104.032	2506.91	20.0444	1675.56	60.5503	2506.91	20.0265	1675.56	42.1333	2506.91	17.9848	1675.56	57.1643	2506.91	18.1667
1677.98	76.0801	2509.09	23.1396	1677.98	55.8889	2509.09	21.1707	1677.98	54.6404	2509.09	20.7799	1677.98	73.8705	2509.09	22.6623	1677.98	103.952	2509.09	19.9417	1677.98	59.5729	2509.09	20.0322	1677.98	41.4282	2509.09	17.7455	1677.98	58.2367	2509.09	17.9898
1680.39	77.103	2511.27	23.1121	1680.39	56.5301	2511.27	21.4107	1680.39	54.6904	2511.27	20.8056	1680.39	75.059	2511.27	23.0154	1680.39	103.275	2511.27	21.4389	1680.39	60.0087	2511.27	20.4261	1680.39	42.1282	2511.27	17.7061	1680.39	58.2874	2511.27	17.7483
1682.81	75.7323	2513.45	22.8581	1682.81	55.6505	2513.45	21.392	1682.81	54.0558	2513.45	21.7543	1682.81	74.2533	2513.45	22.5855	1682.81	103.005	2513.45	20.5639	1682.81	59.6493	2513.45	20.178	1682.81	41.2359	2513.45	17.2455	1682.81	56.4952	2513.45	18.0068
1685.22	75.4279	2515.63	22.9886	1685.22	55.1968	2515.63	22.0773	1685.22	54.35	2515.63	21.2222	1685.22	73.5524	2515.63	22.5241	1685.22	102.936	2515.63	20.1361	1685.22	59.684	2515.63	20.0777	1685.22	41.9282	2515.63	17.9455	1685.22	57.7101	2515.63	18.4796
1687.64	75.46	2517.81	22.7002	1687.64	56.3426	2517.81	20.9493	1687.64	53.9269	2517.81	20.7607	1687.64	73.3657	2517.81	22.8772	1687.64	101.752	2517.81	20.3556	1687.64	58.6319	2517.81	20.6155	1687.64	42.1897	2517.81	17.4394	1687.64	57.971	2517.81	17.9575
1690.05	75.2494	2519.99	24.4188	1690.05	54.8634	2519.99	22.4907	1690.05	53.9192	2519.99	21.4893	1690.05	73.6286	2519.99	23.1206	1690.05	101.868	2519.99	20.5028	1690.05	59.0417	2519.99	20.0985	1690.05	41.7538	2519.99	17.7152	1690.05	56.3865	2519.99	17.8095
1692.46	75.1945	2522.16	22.8009	1692.46	53.6181	2522.16	21.984	1692.46	53.2981	2522.16	21.4231	1692.46	72.8571	2522.16	22.0175	1692.46	101.62	2522.16	19.9	1692.46	59.0747	2522.16	20.3068	1692.46	40.1538	2522.16	18.3818	1692.46	56.2077	2522.16	18.4065
1694.87	74.5584	2524.34	24.0435	1694.87	55.0972	2524.34	22.488	1694.87	53.5346	2524.34	20.8803	1694.87	72.5219	2524.34	23.2522	1694.87	101.061	2524.34	21.0694	1694.87	58.5243	2524.34	20.2235	1694.87	40.1179	2524.34	16.9576	1694.87	57.2536	2524.34	18.284
1697.28	73.643	2526.51	23.1281	1697.28	54.6551	2526.51	21.5467	1697.28	52.6923	2526.51	20.9829	1697.28	73.5505	2526.51	23.1886	1697.28	101.12	2526.51	20.7806	1697.28	58.3333	2526.51	20.3958	1697.28	41.3179	2526.51	17.9182	1697.28	56.2657	2526.51	18.2704
1699.69	75.1556	2528.69	24.1693	1699.69	53.6528	2528.69	22.176	1699.69	52.5577	2528.69	22.1047	1699.69	72.9429	2528.69	23.9868	1699.69	101.782	2528.69	21.0139	1699.69	58.908	2528.69	20.6307	1699.69	40.659	2528.69	17.3848	1699.69	55.3671	2528.69	18.5442
1702.1	73.4416	2530.86	23.6362	1702.1	52.9815	2530.86	22.0293	1702.1	52.5	2530.86	21.0321	1702.1	71.9067	2530.86	22.511	1702.1	100.298	2530.86	20.8778	1702.1	58.1944	2530.86	20.1932	1702.1	40.2564	2530.86	17.9091	1702.1	55.5242	2530.86	18.5051
1704.51	73.0595	2533.04	23.7185	1704.51	54.2245	2533.04	22.4267	1704.51	53.2942	2533.04	22.0598	1704.51	72.5086	2533.04	23.7675	1704.51	100.218	2533.04	20.6028	1704.51	57.342	2533.04	20.7803	1704.51	40.9923	2533.04	17.8394	1704.51	55.3623	2533.04	18.9184
1706.92	73.8055	2535.21	23.7712	1706.92	53.4329	2535.21	22.9093	1706.92	52.4115	2535.21	21.6111	1706.92	72.0914	2535.21	23.7719	1706.92	100.282	2535.21	21.0889	1706.92	57.2031	2535.21	20.5057	1706.92	39.5462	2535.21	17.9636	1706.92	53.8647	2535.21	18.1735
1709.32	73.6178	2537.38	23.8535	1709.32	52.5093	2537.38	22.12	1709.32	51.9404	2537.38	22.3034	1709.32	71.5219	2537.38	23.3311	1709.32	99.9955	2537.38	20.7917	1709.32	57.3507	2537.38	20.7614	1709.32	40.3333	2537.38	18.5364	1709.32	54.087	2537.38	18.9048
1711.73	73.4943	2539.56	24.2654	1711.73	54.0718	2539.56	22.6453	1711.73	52.4135	2539.56	22.2521	1711.73	70.659	2539.56	24.2478	1711.73	100.014	2539.56	20.9639	1711.73	56.9115	2539.56	20.9886	1711.73	39.8231	2539.56	18.3515	1711.73	55.5193	2539.56	18.6446
1714.13	73.2609	2541.73	24.8215	1714.13	54.1042	2541.73	23.0693	1714.13	52.1192	2541.73	22.5449	1714.13	71.1752	2541.73	24.5329	1714.13	100.055	2541.73	21.3389	1714.13	57.2222	2541.73	21.8125	1714.13	40.5821	2541.73	18.1848	1714.13	54.7609	2541.73	18.7789
1716.54	72.5332	2543.9	24.9954	1716.54	52.1366	2543.9	23.4987	1716.54	51.4962	2543.9	23.2991	1716.54	71.1676	2543.9	24.1842	1716.54	99.5705	2543.9	21.1	1716.54	57.7292	2543.9	21.6212	1716.54	38.5128	2543.9	17.8333	1716.54	53.7971	2543.9	19.0459
1718.94	72.897	2546.07	25.1121	1718.94	52.5648	2546.07	23.304	1718.94	51.7212	2546.07	22.3034	1718.94	70.2667	2546.07	24.3596	1718.94	98.8841	2546.07	21.2611	1718.94	57.0156	2546.07	22.0341	1718.94	39.3513	2546.07	18.5121	1718.94	55.372	2546.07	19.2619
1721.35	72.5011	2548.24	25.6362	1721.35	53.3194	2548.24	23.7253	1721.35	52.6077	2548.24	23.3226	1721.35	71.2857	2548.24	25.3904	1721.35	98.3182	2548.24	20.3667	1721.35	56.5764	2548.24	21.9867	1721.35	39.2692	2548.24	17.9061	1721.35	55.2488	2548.24	19.3554
1723.75	72.8902	2550.41	25.865	1723.75	52.4606	2550.41	25.1467	1723.75	51.2923	2550.41	23.9829	1723.75	70.8514	2550.41	25.0811	1723.75	99.025	2550.41	21.3639	1723.75	56.6076	2550.41	22.3561	1723.75	39.5282	2550.41	18.9121	1723.75	53.57	2550.41	19.4677
1726.15	72.7391	2552.58	26.5652	1726.15	51.4282	2552.58	24.368	1726.15	50.7096	2552.58	24.8333	1726.15	69.7333	2552.58	25.8333	1726.15	98.2636	2552.58	22.3722	1726.15	56.2743	2552.58	22.2405	1726.15	39.3821	2552.58	18.9303	1726.15	54.0314	2552.58	20.0289
1728.55	72.0686	2554.74	27.3501	1728.55	51.9259	2554.74	25.272	1728.55	51.9404	2554.74	24.9444	1728.55	70.581	2554.74	26.3772	1728.55	98.8523	2554.74	22.7444	1728.55	56.0208	2554.74	23.8144	1728.55	39.1359	2554.74	19.5	1728.55	54.3961	2554.74	20.2976
1730.95	70.6751	2556.91	28.1625	1730.95	51.8773	2556.91	26.504	1730.95	51.075	2556.91	25.7265	1730.95	70.6552	2556.91	27.5987	1730.95	98.3932	2556.91	22.5306	1730.95	55.9479	2556.91	23.5152	1730.95	40.7897	2556.91	20.0727	1730.95	53.6715	2556.91	20.3793
1733.35	71.2128	2559.08	28.54	1733.35	51.4282	2559.08	27.696	1733.35	50.9231	2559.08	27.9487	1733.35	68.64	2559.08	28.3684	1733.35	97.4455	2559.08	23.4611	1733.35	55.4722	2559.08	24.0644	1733.35	40.0026	2559.08	21.1	1733.35	52.7391	2559.08	21.4235
1735.75	71.1922	2561.24	29.3707	1735.75	52.0208	2561.24	27.8267	1735.75	50.5923	2561.24	27.4038	1735.75	69.3067	2561.24	29.4167	1735.75	96.8227	2561.24	23.7	1735.75	55.6597	2561.24	24.9337	1735.75	37.4692	2561.24	21.2303	1735.75	54.1377	2561.24	22.2721
1738.15	71.9794	2563.41	31.7826	1738.15	52.044	2563.41	29.5707	1738.15	51.3096	2563.41	28.5791	1738.15	70.1257	2563.41	31.7368	1738.15	97.0659	2563.41	24.6306	1738.15	56.2049	2563.41	25.9886	1738.15	38.4692	2563.41	21.2788	1738.15	53.8261	2563.41	23.5595
1740.55	71.0709	2565.57	32.7437	1740.55	51.3194	2565.57	31.616	1740.55	49.5654	2565.57	31.1645	1740.55	68.779	2565.57	31.761	1740.55	97.025	2565.57	25.4861	1740.55	55.6875	2565.57	27.4394	1740.55	38.5385	2565.57	23.0697	1740.55	52.7101	2565.57	23.631
1742.94	70.8627	2567.74	34.1419	1742.94	51.7037	2567.74	32.3147	1742.94	50.4154	2567.74	32.5876	1742.94	68.6533	2567.74	33.739	1742.94	96.8568	2567.74	25.9083	1742.94	55.1337	2567.74	27.7765	1742.94	38.5923	2567.74	22.6364	1742.94	53.5193	2567.74	24.682
1745.34	70.9062	2569.9	34.7597	1745.34	52.125	2569.9	32.592	1745.34	49.8615	2569.9	32.8996	1745.34	69.3771	2569.9	34.9759	1745.34	96.7568	2569.9	26.7083	1745.34	55.3108	2569.9	29.1515	1745.34	38.3564	2569.9	22.9788	1745.34	53.4541	2569.9	24.9915
1747.74	70.3341	2572.06	35.6888	1747.74	51.3403	2572.06	34.1413	1747.74	49.6846	2572.06	33.8248	1747.74	69.2324	2572.06	35.75	1747.74	96.3636	2572.06	27.0056	1747.74	55.3194	2572.06	28.7936	1747.74	38.4026	2572.06	23.7909	1747.74	51.9638	2572.06	25.335
1750.13	70.8947	2574.23	34.6407	1750.13	50.3542	2574.23	33.152	1750.13	50.1135	2574.23	32.1282	1750.13	68.299	2574.23	33.9386	1750.13	95.8318	2574.23	26.5389	1750.13	54.8628	2574.23	28.3845	1750.13	38.5872	2574.23	23.6242	1750.13	51.4976	2574.23	25.2806
1752.53	70.4188	2576.39	33.0229	1752.53	50.9907	2576.39	31.3013	1752.53	50.2827	2576.39	30.8462	1752.53	68.3829	2576.39	32.761	1752.53	96.6932	2576.39	25.6417	1752.53	54.408	2576.39	27.6193	1752.53	38.1359	2576.39	22.5152	1752.53	53.5483	2576.39	23.7636
1754.92	70.087	2578.55	30.46	1754.92	50.6412	2578.55	28.3067	1754.92	49.8538	2578.55	28.0598	1754.92	69.1657	2578.55	30.5526	1754.92	96.3659	2578.55	25.1194	1754.92	53.9635	2578.55	25.5814	1754.92	37.7359	2578.55	21.3727	1754.92	52.4855	2578.55	21.949
1757.31	70.0435	2580.71	28.2288	1757.31	50.2222	2580.71	26.744	1757.31	49.3692	2580.71	26.6688	1757.31	68.32	2580.71	28.0548	1757.31	94.9841	2580.71	23.4528	1757.31	55.6094	2580.71	24.4545	1757.31	38.4256	2580.71	20.3848	1757.31	51.5266	2580.71	21.466
1759.7	69.4188	2582.87	26.1693	1759.7	51.0579	2582.87	24.936	1759.7	49.4885	2582.87	24.2949	1759.7	67.1314	2582.87	26.3684	1759.7	95.1955	2582.87	22.4472	1759.7	53.9271	2582.87	23.9697	1759.7	37.3462	2582.87	19.6515	1759.7	51.7995	2582.87	20.4116
1762.09	69.7689	2585.03	26.5973	1762.09	50.6366	2585.03	23.9493	1762.09	49.3019	2585.03	23.5791	1762.09	68.0876	2585.03	26.1579	1762.09	94.9659	2585.03	22.1278	1762.09	54.0955	2585.03	22.3864	1762.09	37.7	2585.03	19.5879	1762.09	51.8527	2585.03	20.352
1764.48	69.1487	2587.19	25.2563	1764.48	49.8495	2587.19	23.3813	1764.48	48.9192	2587.19	23.1752	1764.48	67.739	2587.19	25.2697	1764.48	95.7773	2587.19	21.1444	1764.48	53.9878	2587.19	21.5284	1764.48	36.9872	2587.19	19.103	1764.48	51.4517	2587.19	19.0782
1766.87	69.4439	2589.35	25.4279	1766.87	49.0625	2589.35	22.3573	1766.87	48.9404	2589.35	22.735	1766.87	66.6057	2589.35	24.4386	1766.87	95.4477	2589.35	21.4917	1766.87	54.1597	2589.35	21.553	1766.87	37.6	2589.35	19.1727	1766.87	50.9758	2589.35	19.4201
1769.26	68.7002	2591.5	24.3936	1769.26	50.4259	2591.5	22.616	1769.26	48.8365	2591.5	21.7521	1769.26	67.0076	2591.5	23.5307	1769.26	94.5659	2591.5	20.9194	1769.26	52.5486	2591.5	21.536	1769.26	37.7051	2591.5	18.9909	1769.26	51.7899	2591.5	19.4048
1771.65	68.7574	2593.66	23.7689	1771.65	50.2222	2593.66	22.312	1771.65	48.6596	2593.66	22.7415	1771.65	68.2705	2593.66	24.1754	1771.65	93.6227	2593.66	20.9361	1771.65	53.5226	2593.66	20.7898	1771.65	37.0154	2593.66	18.7	1771.65	51.529	2593.66	18.3197
1774.04	69.5263	2595.82	24.3982	1774.04	49.1806	2595.82	22.488	1774.04	48.7404	2595.82	21.5577	1774.04	66.8952	2595.82	23.2083	1774.04	93.2091	2595.82	20.3139	1774.04	53.7292	2595.82	20.8258	1774.04	37.259	2595.82	18.5061	1774.04	51.0942	2595.82	18.6224
1776.43	68.9268	2597.97	23.9016	1776.43	49.7407	2597.97	22.1893	1776.43	48.4558	2597.97	21.0983	1776.43	66.7333	2597.97	23.261	1776.43	94.0159	2597.97	20.5528	1776.43	53.5573	2597.97	21.2254	1776.43	37.1128	2597.97	18.2242	1776.43	52.215	2597.97	18.7942
1778.81	68.2517	2600.13	23.2037	1778.81	50.3981	2600.13	21.52	1778.81	48.7173	2600.13	21.6923	1778.81	66.8171	2600.13	23.8311	1778.81	92.8773	2600.13	20.4028	1778.81	53.066	2600.13	20.6023	1778.81	37.2359	2600.13	17.9939	1778.81	50.8961	2600.13	18.1752
1781.2	68.5606	2602.28	23.9474	1781.2	49.0903	2602.28	22.184	1781.2	48.1635	2602.28	22.6667	1781.2	67.4152	2602.28	23.2434	1781.2	93.2886	2602.28	19.9444	1781.2	53.1215	2602.28	21.3447	1781.2	36.9795	2602.28	17.6455	1781.2	50.5918	2602.28	18.5391
1783.58	68.3661	2604.43	23.6613	1783.58	48.7384	2604.43	22.1093	1783.58	48.2635	2604.43	22.2265	1783.58	65.6362	2604.43	23.2061	1783.58	93.0477	2604.43	21.3	1783.58	52.625	2604.43	20.2367	1783.58	36.9667	2604.43	17.3333	1783.58	50.9493	2604.43	18.1156
1785.97	68.0755	2606.59	23	1785.97	49.8264	2606.59	21.9627	1785.97	48.9	2606.59	20.8034	1785.97	67.0324	2606.59	22.864	1785.97	92.1955	2606.59	20.5694	1785.97	53.6372	2606.59	20.9299	1785.97	36.5	2606.59	18.3485	1785.97	51.6087	2606.59	18.7874
1788.35	67.5309	2608.74	23.595	1788.35	49.6319	2608.74	21.904	1788.35	47.5904	2608.74	21.3654	1788.35	66.2552	2608.74	22.7851	1788.35	93.0318	2608.74	20.1194	1788.35	53.0747	2608.74	20.4545	1788.35	36.2308	2608.74	17.3667	1788.35	50.5362	2608.74	17.5085
1790.73	67.9977	2610.89	22.6613	1790.73	49.1204	2610.89	21.6747	1790.73	47.0423	2610.89	22.2671	1790.73	65.3486	2610.89	22.5746	1790.73	91.8727	2610.89	19.625	1790.73	53.5052	2610.89	20.5265	1790.73	36.7359	2610.89	18.1909	1790.73	49.6159	2610.89	19.1548
1793.12	68.3387	2613.04	22.968	1793.12	49.3009	2613.04	21.4747	1793.12	48.3019	2613.04	21.1303	1793.12	65.6076	2613.04	22.6776	1793.12	92.5864	2613.04	20.4667	1793.12	52.1372	2613.04	21.0038	1793.12	36.7846	2613.04	16.9909	1793.12	50.7246	2613.04	17.7789
1795.5	67.3547	2615.19	22.659	1795.5	50.0602	2615.19	21.448	1795.5	47.5038	2615.19	21.062	1795.5	65.8857	2615.19	23.1842	1795.5	91.8568	2615.19	20.7194	1795.5	52.9983	2615.19	20.0114	1795.5	36.6846	2615.19	18.2818	1795.5	51.3116	2615.19	18.2653
1797.88	66.8993	2617.34	23.4416	1797.88	48.3866	2617.34	21.6507	1797.88	46.9192	2617.34	20.4872	1797.88	65.2781	2617.34	22.4254	1797.88	91.4886	2617.34	20.7389	1797.88	52.0642	2617.34	20.2235	1797.88	36.5359	2617.34	17.7667	1797.88	49.6546	2617.34	17.9677
1800.26	67.4371	2619.49	23.0458	1800.26	48.1319	2619.49	21.504	1800.26	47.8519	2619.49	21.0876	1800.26	64.9105	2619.49	22.6469	1800.26	92.1386	2619.49	21.4083	1800.26	52.0295	2619.49	19.983	1800.26	36.8615	2619.49	18.4424	1800.26	50.2174	2619.49	18.4558
1802.64	67.5423	2621.64	22.0641	1802.64	48.75	2621.64	20.9253	1802.64	47.9673	2621.64	20.8034	1802.64	65.8114	2621.64	21.8925	1802.64	91.8	2621.64	20.0417	1802.64	51.7865	2621.64	19.8352	1802.64	35.9769	2621.64	17.4303	1802.64	50.4807	2621.64	18.1412
1805.02	67.8924	2623.79	23.1739	1805.02	48.5347	2623.79	21.368	1805.02	47.1077	2623.79	21.6432	1805.02	65.7714	2623.79	22.9211	1805.02	91.1568	2623.79	20.1556	1805.02	51.9601	2623.79	20.2614	1805.02	37.1179	2623.79	17.2788	1805.02	49.8092	2623.79	17.7109
1807.39	66.4989	2625.94	22.9977	1807.39	48.2176	2625.94	21.128	1807.39	46.9096	2625.94	20.2543	1807.39	64.181	2625.94	21.8816	1807.39	90.7977	2625.94	18.8778	1807.39	51.8924	2625.94	19.8807	1807.39	35.9744	2625.94	17.9576	1807.39	49.5894	2625.94	18.619
1809.77	67.1602	2628.08	22.7483	1809.77	49.2569	2628.08	20.6267	1809.77	48.0385	2628.08	20.5427	1809.77	65.4971	2628.08	22.3925	1809.77	91.7023	2628.08	20.4222	1809.77	51.1632	2628.08	20.5701	1809.77	36.1821	2628.08	17.297	1809.77	50.2585	2628.08	18.2279
1812.15	66.4142	2630.23	22.1259	1812.15	48.4097	2630.23	21.6747	1812.15	46.8635	2630.23	20.5385	1812.15	65.8305	2630.23	21.4079	1812.15	91.0136	2630.23	19.275	1812.15	51.8229	2630.23	19.8807	1812.15	35.5769	2630.23	17.0545	1812.15	49.8478	2630.23	17.3946
1814.52	66.3181	2632.38	22.4805	1814.52	47.7546	2632.38	21.5707	1814.52	46.6096	2632.38	21.1774	1814.52	64.7486	2632.38	21.7719	1814.52	90.8205	2632.38	19.8639	1814.52	52.1997	2632.38	19.964	1814.52	35.8436	2632.38	17.7212	1814.52	49.2802	2632.38	17.9898
1816.9	66.1716	2634.52	22.4233	1816.9	48.3032	2634.52	20.9253	1816.9	47.2115	2634.52	20.0684	1816.9	63.9581	2634.52	21.7018	1816.9	89.9773	2634.52	20.2444	1816.9	51.2292	2634.52	20.3258	1816.9	35.9744	2634.52	17.5485	1816.9	50.0386	2634.52	18.5561
1819.27	67.2059	2636.67	22.1121	1819.27	48.2662	2636.67	20.5947	1819.27	47.7692	2636.67	20.4295	1819.27	65.3695	2636.67	23.068	1819.27	91.3273	2636.67	20.1278	1819.27	51.5608	2636.67	19.9223	1819.27	35.8103	2636.67	17.4364	1819.27	50.5386	2636.67	18.1752
1821.64	67.5355	2638.81	22.8741	1821.64	47.8657	2638.81	22.0027	1821.64	46.4865	2638.81	20.5214	1821.64	65.1352	2638.81	22.2961	1821.64	90.0455	2638.81	19.9111	1821.64	51.9427	2638.81	19.9186	1821.64	35.5051	2638.81	17.4273	1821.64	48.8261	2638.81	17.4915
1824.02	66.2288	2640.95	22.0664	1824.02	47.5139	2640.95	21.2853	1824.02	46.8577	2640.95	20.5962	1824.02	64.141	2640.95	22.182	1824.02	90.1682	2640.95	20.4917	1824.02	51.5	2640.95	19.5455	1824.02	36.159	2640.95	17.6515	1824.02	49.0338	2640.95	18.3605
1826.39	66.0458	2643.1	22.3432	1826.39	47.9051	2643.1	20.6587	1826.39	46.7385	2643.1	20.438	1826.39	64.28	2643.1	21.5614	1826.39	89.4932	2643.1	19.6361	1826.39	50.5903	2643.1	19.9413	1826.39	36.0128	2643.1	16.9788	1826.39	49.756	2643.1	17.1548
1828.76	65.6934	2645.24	22.8055	1828.76	48.4144	2645.24	20.8693	1828.76	46.8192	2645.24	20.7885	1828.76	64.9352	2645.24	22.0154	1828.76	89.9864	2645.24	19.725	1828.76	51.908	2645.24	20.1591	1828.76	35.7103	2645.24	17.3727	1828.76	49.8213	2645.24	17.8656
1831.13	66.4416	2647.38	22.1098	1831.13	47.3935	2647.38	21.3253	1831.13	46.8904	2647.38	20.5598	1831.13	64.0781	2647.38	22.6579	1831.13	89.0386	2647.38	20.0278	1831.13	51.7118	2647.38	19.5303	1831.13	35.0538	2647.38	16.9364	1831.13	48.7778	2647.38	17.6667
1833.5	66.1533	2649.52	22.7757	1833.5	48.2685	2649.52	21.2267	1833.5	46.1058	2649.52	19.7073	1833.5	63.5486	2649.52	21.8991	1833.5	90.4045	2649.52	19.3639	1833.5	50.7743	2649.52	19.9337	1833.5	36.1462	2649.52	17.6242	1833.5	49.4662	2649.52	17.6173
1835.87	65.7071	2651.66	22.151	1835.87	47.5394	2651.66	20.544	1835.87	46.3058	2651.66	20.4188	1835.87	64.6895	2651.66	22.75	1835.87	89.2977	2651.66	20.1306	1835.87	50.9549	2651.66	19.3428	1835.87	36.2128	2651.66	17.0091	1835.87	49.215	2651.66	17.1718
1838.24	65.9908	2653.8	22.4737	1838.24	47.3704	2653.8	20.8827	1838.24	45.9308	2653.8	20.8718	1838.24	64.6781	2653.8	21.8092	1838.24	89.5182	2653.8	19.7833	1838.24	51.5712	2653.8	19.9375	1838.24	35	2653.8	17.4515	1838.24	48.2729	2653.8	17.5935
1840.61	66.1968	2655.94	22.1579	1840.61	47.3681	2655.94	19.992	1840.61	46.5115	2655.94	19.9679	1840.61	62.7886	2655.94	21.6053	1840.61	89.7273	2655.94	20.1528	1840.61	50.8767	2655.94	19.7197	1840.61	35.159	2655.94	17.4212	1840.61	48.6184	2655.94	16.9643
1842.98	65.3478	2658.08	22.5149	1842.98	47.7292	2658.08	20.72	1842.98	46.8673	2658.08	20.1709	1842.98	63.9238	2658.08	22.636	1842.98	89.3068	2658.08	20.3	1842.98	50.6319	2658.08	20.2083	1842.98	35.6923	2658.08	16.8424	1842.98	49.3285	2658.08	17.4286
1845.34	65.4394	2660.22	21.9519	1845.34	47.3218	2660.22	21.5067	1845.34	45.7635	2660.22	20.7009	1845.34	64.4248	2660.22	22.261	1845.34	89.0386	2660.22	19.9861	1845.34	50.3767	2660.22	19.5076	1845.34	35.7487	2660.22	17.5636	1845.34	48.1401	2660.22	17.5612
1847.71	65.1808	2662.35	22.4027	1847.71	46.7014	2662.35	20.7093	1847.71	45.8019	2662.35	21.0705	1847.71	63.3448	2662.35	22.1162	1847.71	88.7023	2662.35	20.3722	1847.71	50.7604	2662.35	18.9659	1847.71	34.7949	2662.35	17.2697	1847.71	48.7681	2662.35	17.7381
1850.07	64.746	2664.49	21.849	1850.07	48.0741	2664.49	20.5067	1850.07	46.3692	2664.49	19.7628	1850.07	62.8838	2664.49	21.3092	1850.07	88.6818	2664.49	19.9306	1850.07	49.9931	2664.49	19.7614	1850.07	35.4769	2664.49	17.9818	1850.07	48.9493	2664.49	17.3061
1852.44	65.4897	2666.63	21.9565	1852.44	47.8009	2666.63	21.0027	1852.44	46.0942	2666.63	19.9594	1852.44	64.5943	2666.63	22.5746	1852.44	89.5341	2666.63	19.425	1852.44	50.3038	2666.63	19.4129	1852.44	35.5	2666.63	16.803	1852.44	49.2246	2666.63	17.1446
1854.8	65.3089	2668.76	22.0664	1854.8	46.6181	2668.76	21.1973	1854.8	45.8308	2668.76	20.4231	1854.8	63.48	2668.76	21.3465	1854.8	87.8409	2668.76	19.6694	1854.8	50.9896	2668.76	19.2784	1854.8	34.9513	2668.76	16.3091	1854.8	47.1353	2668.76	17.6412
1857.16	65.5858	2670.9	22.2082	1857.16	46.7616	2670.9	20.624	1857.16	46.0173	2670.9	20.438	1857.16	62.9695	2670.9	22.0307	1857.16	88.9773	2670.9	20.2694	1857.16	50.4514	2670.9	19.4053	1857.16	35.4462	2670.9	17.3576	1857.16	47.8357	2670.9	17.8265
1859.53	64.524	2673.03	22.897	1859.53	46.8681	2673.03	20.28	1859.53	45.9712	2673.03	19.7179	1859.53	63.5752	2673.03	21.8465	1859.53	89.2205	2673.03	19.5361	1859.53	50.0312	2673.03	19.3939	1859.53	34.9564	2673.03	16.4364	1859.53	48.9179	2673.03	17.6412
1861.89	65.2746	2675.17	21.1808	1861.89	47.3287	2675.17	21.048	1861.89	45.5692	2675.17	20.3697	1861.89	63.8457	2675.17	21.375	1861.89	88.6818	2675.17	19.4222	1861.89	50.5087	2675.17	19.7973	1861.89	35.4436	2675.17	17.7273	1861.89	47.5193	2675.17	17.6497
1864.25	65.5904	2677.3	22.6613	1864.25	45.3542	2677.3	20.3173	1864.25	45.5519	2677.3	20.235	1864.25	62.6933	2677.3	21.761	1864.25	88.475	2677.3	20.1972	1864.25	50.0573	2677.3	19.6004	1864.25	34.2077	2677.3	17.0697	1864.25	48.1812	2677.3	17.5136
1866.61	64.7963	2679.43	22.3432	1866.61	47.4722	2679.43	20.7547	1866.61	46.3788	2679.43	19.4829	1866.61	63.3905	2679.43	22.0154	1866.61	88.4273	2679.43	20.1972	1866.61	49.8142	2679.43	19.6761	1866.61	35.5846	2679.43	17.5273	1866.61	47.9348	2679.43	18.0544
1868.97	63.8673	2681.56	22.627	1868.97	46.8796	2681.56	21.0053	1868.97	45.9654	2681.56	20.1197	1868.97	63.5657	2681.56	22.8947	1868.97	88.1841	2681.56	19.425	1868.97	49.6771	2681.56	19.2102	1868.97	35.0718	2681.56	17.0727	1868.97	48.058	2681.56	16.9354
1871.33	64.1556	2683.69	21.3181	1871.33	46.7917	2683.69	21.4587	1871.33	45.2538	2683.69	20.6517	1871.33	62.1962	2683.69	21.1711	1871.33	87.95	2683.69	18.7611	1871.33	50.5208	2683.69	19.3636	1871.33	34.3974	2683.69	16.4879	1871.33	47.4928	2683.69	18.3333
1873.69	64.4325	2685.83	22.3753	1873.69	46.1921	2685.83	20.0827	1873.69	45.3731	2685.83	20.1774	1873.69	62.1257	2685.83	21.7829	1873.69	87.7886	2685.83	19.4389	1873.69	49.2639	2685.83	19.1212	1873.69	35.2282	2685.83	17.6636	1873.69	47.7705	2685.83	17.5646
1876.04	64.8055	2687.96	22.8696	1876.04	47.8194	2687.96	20.496	1876.04	46.3058	2687.96	19.6453	1876.04	63.4152	2687.96	22.1009	1876.04	87.7386	2687.96	19.8722	1876.04	49.5538	2687.96	19.1837	1876.04	35.241	2687.96	16.7667	1876.04	48.529	2687.96	17.5153
1878.4	64.1487	2690.09	22.4371	1878.4	46.4167	2690.09	20.7253	1878.4	45.0019	2690.09	20.1688	1878.4	62.9905	2690.09	21.6184	1878.4	87.3705	2690.09	18.9583	1878.4	49.9062	2690.09	19.2784	1878.4	34.4538	2690.09	17.3909	1878.4	46.8527	2690.09	17.2381
1880.76	65.0252	2692.21	22.4508	1880.76	45.7894	2692.21	21.1253	1880.76	45.3442	2692.21	20.1838	1880.76	62.0819	2692.21	21.9671	1880.76	86.8295	2692.21	20.3972	1880.76	49.316	2692.21	19.8769	1880.76	34.5077	2692.21	17.4485	1880.76	47.314	2692.21	17.8639
1883.11	64.1098	2694.34	21.6178	1883.11	46.662	2694.34	19.9947	1883.11	45.6192	2694.34	18.9915	1883.11	62.1733	2694.34	21.4561	1883.11	87.2932	2694.34	19.5111	1883.11	50.0625	2694.34	19.4735	1883.11	34.2795	2694.34	16.6818	1883.11	48.0507	2694.34	17.8316
1885.47	64.9336	2696.47	22.6659	1885.47	46.044	2696.47	21.6267	1885.47	44.8346	2696.47	20.5812	1885.47	62.8514	2696.47	21.8662	1885.47	87.2455	2696.47	20.3528	1885.47	49.816	2696.47	19.5038	1885.47	34.2974	2696.47	17.3303	1885.47	46.9203	2696.47	17.3963
1887.82	64.3204	2698.6	21.8352	1887.82	45.6435	2698.6	21.3893	1887.82	44.9519	2698.6	20.3291	1887.82	62.0933	2698.6	20.7851	1887.82	86.3636	2698.6	19.1083	1887.82	50.125	2698.6	19.3712	1887.82	34.4256	2698.6	17.3697	1887.82	46.9469	2698.6	17.8827
1890.17	64.6201	2700.72	21.8215	1890.17	45.4583	2700.72	21.1867	1890.17	45.8885	2700.72	19.7051	1890.17	62.2	2700.72	21.5965	1890.17	87.5659	2700.72	20.1889	1890.17	48.7778	2700.72	19.2652	1890.17	35.1667	2700.72	17.5576	1890.17	48.7246	2700.72	17.5544
1892.53	63.9931	2702.85	22.0892	1892.53	46.7685	2702.85	20.7733	1892.53	45.4904	2702.85	19.859	1892.53	63.3295	2702.85	21.4232	1892.53	87.4864	2702.85	19.7972	1892.53	49.4062	2702.85	19.5095	1892.53	34.2692	2702.85	17.4485	1892.53	47.9565	2702.85	17.3673
1894.88	63.8741	2704.98	21.8535	1894.88	45.6389	2704.98	20.96	1894.88	44.9846	2704.98	20.2393	1894.88	62.7448	2704.98	22.1162	1894.88	87.4	2704.98	20	1894.88	49.6944	2704.98	19.5928	1894.88	34.3128	2704.98	17.7455	1894.88	47.3889	2704.98	17.5663
1897.23	64.2609	2707.1	21.5812	1897.23	46.0046	2707.1	21.5707	1897.23	44.6308	2707.1	19.3462	1897.23	61.4114	2707.1	20.8706	1897.23	86.2977	2707.1	19.9472	1897.23	49.1406	2707.1	19.4489	1897.23	34.3051	2707.1	17.7	1897.23	47.413	2707.1	17.3605
1899.58	64.1968	2709.22	22.3249	1899.58	46.7454	2709.22	20.1547	1899.58	45.6231	2709.22	19.7885	1899.58	62.5467	2709.22	21.8904	1899.58	86.8114	2709.22	20.2889	1899.58	49.1441	2709.22	19.6875	1899.58	35.0231	2709.22	16.6545	1899.58	48.0048	2709.22	17.3759
1901.93	64.0526	2711.35	22.6705	1901.93	45.3634	2711.35	21.512	1901.93	44.9942	2711.35	20.4701	1901.93	62.4038	2711.35	21.8575	1901.93	85.9295	2711.35	19.7667	1901.93	49.0503	2711.35	19.0114	1901.93	33.5667	2711.35	17.2182	1901.93	46.6256	2711.35	16.8861
1904.28	63.3181	2713.47	22.4302	1904.28	45.5694	2713.47	20.936	1904.28	45.2	2713.47	20.2991	1904.28	61.701	2713.47	21.9211	1904.28	86.2227	2713.47	20.1778	1904.28	50.0503	2713.47	19.4545	1904.28	34.5205	2713.47	17.2394	1904.28	46.2512	2713.47	18.0306
1906.63	63.1693	2715.59	22.4119	1906.63	46.2523	2715.59	20.9707	1906.63	45.3442	2715.59	20.0278	1906.63	61.48	2715.59	22.0066	1906.63	85.8955	2715.59	20.1694	1906.63	48.3837	2715.59	19.6496	1906.63	34.5179	2715.59	16.5636	1906.63	47.6353	2715.59	18.1497
1908.97	63.7895	2717.71	22.9565	1908.97	46.4097	2717.71	20.664	1908.97	44.8173	2717.71	20.2372	1908.97	62.1143	2717.71	21.5702	1908.97	86.0068	2717.71	19.1583	1908.97	48.9115	2717.71	19.7898	1908.97	34.2769	2717.71	16.8091	1908.97	46.1739	2717.71	17.381
1911.32	63.4073	2719.84	21.8444	1911.32	44.4722	2719.84	20.744	1911.32	44.6673	2719.84	20.1496	1911.32	61.099	2719.84	21.7522	1911.32	86.0659	2719.84	20.0028	1911.32	49.566	2719.84	19.9527	1911.32	33.5513	2719.84	16.3879	1911.32	45.971	2719.84	17.7279
1913.67	63.4256	2721.96	22.2975	1913.67	45.2546	2721.96	20.9867	1913.67	44.9481	2721.96	20.8632	1913.67	61.2362	2721.96	21.0811	1913.67	85.6	2721.96	20.1139	1913.67	49.1163	2721.96	19.5966	1913.67	33.9	2721.96	17.3152	1913.67	47.0386	2721.96	17.9133
1916.01	63.1327	2724.08	22.6659	1916.01	46.3981	2724.08	19.8	1916.01	44.4019	2724.08	19.656	1916.01	61.3676	2724.08	22.3969	1916.01	85.8568	2724.08	19.6861	1916.01	49.0642	2724.08	19.4129	1916.01	34.2051	2724.08	17.5515	1916.01	46.9879	2724.08	17.4915
1918.36	63.2677	2726.2	22.6819	1918.36	45.2106	2726.2	20.8853	1918.36	44.5904	2726.2	20.8184	1918.36	62.0419	2726.2	21.8202	1918.36	85.9159	2726.2	20.2056	1918.36	48.3611	2726.2	19.3864	1918.36	33.3949	2726.2	17.1	1918.36	45.8671	2726.2	17.4779
1920.7	63.0046	2728.31	22.4462	1920.7	44.6713	2728.31	20.3227	1920.7	44.6154	2728.31	19.5192	1920.7	60.7562	2728.31	21.1732	1920.7	84.7068	2728.31	19.3889	1920.7	48.9792	2728.31	19.1875	1920.7	33.5513	2728.31	16.9788	1920.7	46.3406	2728.31	17.3316
1923.05	63.7094	2730.43	23.0023	1923.05	45.7778	2730.43	20.4933	1923.05	45.5154	2730.43	20.1197	1923.05	61.4514	2730.43	22.1075	1923.05	85.8977	2730.43	19.7	1923.05	48.4219	2730.43	20.3428	1923.05	34.1667	2730.43	17.7212	1923.05	46.7947	2730.43	18.2789
1925.39	63.1144	2732.55	22.5515	1925.39	45.1088	2732.55	20.9307	1925.39	44.4442	2732.55	19.8974	1925.39	62.1752	2732.55	21.4803	1925.39	85.7568	2732.55	19.8167	1925.39	48.3906	2732.55	19.5795	1925.39	34.0282	2732.55	16.9697	1925.39	46.3792	2732.55	17.6259
1927.73	63.8124	2734.67	22.4325	1927.73	45.3819	2734.67	21.296	1927.73	43.8731	2734.67	20.9509	1927.73	61.0952	2734.67	21.8509	1927.73	85.4659	2734.67	20.2111	1927.73	48.6111	2734.67	19.7689	1927.73	33.341	2734.67	16.9727	1927.73	46.5531	2734.67	17.8878
1930.07	62.8719	2736.78	22.3661	1930.07	45.375	2736.78	21.0133	1930.07	44.7615	2736.78	19.9444	1930.07	60.5524	2736.78	21.2325	1930.07	84.9818	2736.78	19.7194	1930.07	47.8559	2736.78	20.4318	1930.07	33.6026	2736.78	17.4242	1930.07	46.8092	2736.78	17.4864
1932.41	61.968	2738.9	22.4348	1932.41	46.2546	2738.9	20.7867	1932.41	44.4096	2738.9	20.5534	1932.41	60.8571	2738.9	22.614	1932.41	84.7432	2738.9	20.3917	1932.41	48.4062	2738.9	19.3144	1932.41	33.9872	2738.9	16.9455	1932.41	46.8816	2738.9	18.3844
1934.75	62.6407	2741.01	22.3844	1934.75	44.5833	2741.01	21	1934.75	44.1077	2741.01	20.3462	1934.75	61.1676	2741.01	21.1425	1934.75	85.4	2741.01	19.4333	1934.75	48.6667	2741.01	19.2235	1934.75	33.7051	2741.01	16.6424	1934.75	45.1763	2741.01	17.1973
1937.09	63.032	2743.13	22.8604	1937.09	44.1875	2743.13	20.6427	1937.09	44.2346	2743.13	20.2479	1937.09	59.659	2743.13	21.8596	1937.09	84.1636	2743.13	19.7389	1937.09	47.9149	2743.13	20.2348	1937.09	33.8205	2743.13	16.8818	1937.09	45.9034	2743.13	18.5544
1939.43	62.7277	2745.24	22.9542	1939.43	45.3194	2745.24	20.64	1939.43	44.5865	2745.24	20.0641	1939.43	60.2343	2745.24	22.5285	1939.43	84.7682	2745.24	19.9639	1939.43	47.9618	2745.24	19.5436	1939.43	33.4923	2745.24	17.4818	1939.43	46.7295	2745.24	17.6139
1941.77	62.833	2747.36	22.3135	1941.77	44.2986	2747.36	21.3307	1941.77	43.7769	2747.36	20.2073	1941.77	60.7143	2747.36	22.1908	1941.77	84.4477	2747.36	20.4028	1941.77	48.3056	2747.36	19.8939	1941.77	34.0615	2747.36	17.197	1941.77	45.7512	2747.36	17.5425
1944.11	62.6705	2749.47	22.0481	1944.11	44.4306	2749.47	21.1973	1944.11	43.6615	2749.47	21.4509	1944.11	59.6724	2749.47	21.8289	1944.11	83.5977	2749.47	20.5361	1944.11	47.8646	2749.47	19.4299	1944.11	33.3308	2749.47	17.1727	1944.11	45.4662	2749.47	17.7568
1946.44	62.5515	2751.58	21.968	1946.44	44.9074	2751.58	20.376	1946.44	43.9462	2751.58	20.1902	1946.44	60.0095	2751.58	21.2588	1946.44	83.875	2751.58	19.5167	1946.44	48.2569	2751.58	20.0152	1946.44	34.2641	2751.58	17.5121	1946.44	46.0942	2751.58	18.4439
1948.78	61.5606	2753.69	22.238	1948.78	45.0324	2753.69	21.04	1948.78	43.6327	2753.69	20.8333	1948.78	60.381	2753.69	21.4408	1948.78	83.1477	2753.69	19.8583	1948.78	47.3872	2753.69	20.233	1948.78	33.1641	2753.69	17.0545	1948.78	46.0507	2753.69	17.5374
1951.12	61.8993	2755.8	22.9908	1951.12	43.831	2755.8	21.5227	1951.12	43.5288	2755.8	20.4936	1951.12	59.5943	2755.8	21.7566	1951.12	83.7591	2755.8	19.8389	1951.12	48.1441	2755.8	19.7102	1951.12	33.0846	2755.8	18.1424	1951.12	45.1473	2755.8	17.7925
1953.45	60.7803	2757.91	22.2243	1953.45	44.0139	2757.91	21.104	1953.45	43.9962	2757.91	20.2137	1953.45	58.781	2757.91	21.4846	1953.45	83.6705	2757.91	20.1056	1953.45	47.1979	2757.91	20.0227	1953.45	33.0564	2757.91	17.3879	1953.45	45.8502	2757.91	18.949
1955.78	61.7757	2760.02	22.6682	1955.78	43.8264	2760.02	20.3973	1955.78	43.8288	2760.02	20.8974	1955.78	60.2286	2760.02	21.9364	1955.78	83.1273	2760.02	20.1556	1955.78	47.9358	2760.02	19.1799	1955.78	32.7923	2760.02	17.9545	1955.78	45.6184	2760.02	18.0085
1958.12	61.6293	2762.13	22.1465	1958.12	44.3889	2762.13	21.1173	1958.12	43.2288	2762.13	20.4615	1958.12	59.7848	2762.13	22.4583	1958.12	84.0841	2762.13	20.2944	1958.12	48.1215	2762.13	19.8295	1958.12	33.8103	2762.13	17.4455	1958.12	44.8913	2762.13	17.148
1960.45	61.8719	2764.24	22.1854	1960.45	43.4583	2764.24	21.7493	1960.45	44.0308	2764.24	20.797	1960.45	58.6248	2764.24	21.7456	1960.45	83.1318	2764.24	20.1139	1960.45	47.3681	2764.24	19.6098	1960.45	33.1333	2764.24	17.7182	1960.45	45.0894	2764.24	18.0867
1962.78	61.3753	2766.35	22.3844	1962.78	44.8495	2766.35	20.4347	1962.78	43.8038	2766.35	19.1987	1962.78	59.0457	2766.35	21.7588	1962.78	82.7545	2766.35	20.3139	1962.78	47.4149	2766.35	19.8996	1962.78	32.7641	2766.35	16.5697	1962.78	46.0459	2766.35	17.6905
1965.11	61.4256	2768.46	22.5217	1965.11	43.9838	2768.46	21.3067	1965.11	43.8096	2768.46	20.7949	1965.11	60.0914	2768.46	22.1776	1965.11	83.2341	2768.46	20.4861	1965.11	47.9323	2768.46	20.2538	1965.11	33.4641	2768.46	17.4455	1965.11	45.3092	2768.46	18.284
1967.44	61.3181	2770.57	23.0595	1967.44	43.588	2770.57	21.8347	1967.44	42.8096	2770.57	20.1218	1967.44	59.2095	2770.57	21.9781	1967.44	82.1159	2770.57	20.9056	1967.44	47.5104	2770.57	19.2102	1967.44	32.6256	2770.57	17.5333	1967.44	44.4879	2770.57	17.1752
1969.77	61.3295	2772.67	22.1991	1969.77	43.9329	2772.67	22.104	1969.77	43.6385	2772.67	20.6517	1969.77	59.061	2772.67	22.2434	1969.77	82.7068	2772.67	20.1472	1969.77	47.0382	2772.67	20.339	1969.77	32.8333	2772.67	18.4	1969.77	45.7271	2772.67	18.619
1972.1	62.3227	2774.78	22.9931	1972.1	44.5856	2774.78	21.1573	1972.1	43.6962	2774.78	20.5021	1972.1	60.5352	2774.78	22.4868	1972.1	82.6091	2774.78	20.3056	1972.1	47.0868	2774.78	19.3258	1972.1	33.1051	2774.78	17.5909	1972.1	45.5966	2774.78	17.7041
1974.43	61.1625	2776.88	23.8558	1974.43	42.912	2776.88	21.2987	1974.43	43.4	2776.88	21.1132	1974.43	60.1962	2776.88	22.6667	1974.43	82.4341	2776.88	20.7	1974.43	47.9566	2776.88	19.9962	1974.43	32.0538	2776.88	18.0515	1974.43	44.1063	2776.88	18.216
1976.76	61.3089	2778.99	22.8719	1976.76	42.8241	2778.99	21.816	1976.76	42.7462	2778.99	20.4402	1976.76	58.5505	2778.99	21.8246	1976.76	81.7409	2778.99	20.1639	1976.76	47.2708	2778.99	20.1667	1976.76	32.4051	2778.99	18.3848	1976.76	44.4855	2778.99	17.9949
1979.09	61.222	2781.09	22.7551	1979.09	44.7269	2781.09	21.24	1979.09	43.3808	2781.09	20.6047	1979.09	59.2457	2781.09	22.4978	1979.09	82.4795	2781.09	21.1778	1979.09	47.0139	2781.09	19.6742	1979.09	32.6077	2781.09	17.5	1979.09	45.4976	2781.09	18.8639
1981.41	60.8307	2783.19	22.8101	1981.41	43.7731	2783.19	20.568	1981.41	43.4481	2783.19	21.1197	1981.41	59.4705	2783.19	23.6118	1981.41	82.4409	2783.19	20.5639	1981.41	46.7448	2783.19	20.1818	1981.41	32.7641	2783.19	17.1333	1981.41	44.1208	2783.19	17.7364
1983.74	60.5561	2785.3	22.9108	1983.74	43.1042	2785.3	20.4107	1983.74	42.7423	2785.3	20.8355	1983.74	58.9733	2785.3	22.4978	1983.74	82.3364	2785.3	19.9694	1983.74	47.5399	2785.3	20.4186	1983.74	33.2513	2785.3	18.7848	1983.74	44.3357	2785.3	18.5408
1986.06	61.0114	2787.4	22.7757	1986.06	44.0579	2787.4	21.392	1986.06	43.1038	2787.4	20.6026	1986.06	58.1943	2787.4	22.7982	1986.06	82.4477	2787.4	20.625	1986.06	46.6771	2787.4	19.947	1986.06	32.9385	2787.4	17.9848	1986.06	44.5894	2787.4	18.4847
1988.39	61.4256	2789.5	23.1968	1988.39	44.6829	2789.5	21.912	1988.39	42.8481	2789.5	20.8846	1988.39	59.6114	2789.5	21.9846	1988.39	81.8	2789.5	20.0167	1988.39	46.6424	2789.5	20.5852	1988.39	32.9846	2789.5	17.5939	1988.39	45.2705	2789.5	18.4507
1990.71	61.4439	2791.6	23.4005	1990.71	43.7014	2791.6	21.1067	1990.71	43.4346	2791.6	21.4103	1990.71	59.2248	2791.6	22.693	1990.71	82.8	2791.6	20.4528	1990.71	46.6111	2791.6	19.0549	1990.71	32.7128	2791.6	17.8242	1990.71	44.4396	2791.6	18.0935
1993.04	61.2449	2793.7	22.7025	1993.04	43.4306	2793.7	21.8773	1993.04	42.7212	2793.7	21.4316	1993.04	58.059	2793.7	22.5154	1993.04	82.4045	2793.7	20.4194	1993.04	46.7153	2793.7	20.0492	1993.04	32.2128	2793.7	18.8576	1993.04	44.1401	2793.7	18.1548
1995.36	59.8924	2795.8	22.3341	1995.36	44.2037	2795.8	20.6533	1995.36	43.0615	2795.8	21.1368	1995.36	58.0095	2795.8	21.7829	1995.36	82.1864	2795.8	19.8694	1995.36	46.9809	2795.8	19.9602	1995.36	32.7795	2795.8	18.403	1995.36	44.7391	2795.8	18.4048
1997.68	61.0206	2797.9	23.6865	1997.68	44.3125	2797.9	21.8587	1997.68	42.6154	2797.9	21.9615	1997.68	59.9352	2797.9	23.2939	1997.68	81.6477	2797.9	20.5667	1997.68	46.5156	2797.9	20.2633	1997.68	32.4923	2797.9	18.0545	1997.68	43.9638	2797.9	18.0867
2000	60.8032	2800	23.4805	2000	42.6227	2800	21.6907	2000	42.4538	2800	20.9188	2000	58.3924	2800	22.0768	2000	82.1136	2800	20.3556	2000	46.9757	2800	20.4564	2000	32.2769	2800	18.3485	2000	44.2391	2800	18.6905
2002.32	60.8146	2802.1	23.2128	2002.32	44.0532	2802.1	21.2507	2002.32	42.7327	2802.1	21.2778	2002.32	58.6	2802.1	22.4167	2002.32	81.8114	2802.1	20.0111	2002.32	45.8542	2802.1	21.2292	2002.32	32.9769	2802.1	18.3879	2002.32	44.6304	2802.1	18.2976
2004.64	59.9817	2804.2	22.8581	2004.64	44.7292	2804.2	21.9893	2004.64	42.2769	2804.2	21.2735	2004.64	60.1371	2804.2	22.8882	2004.64	81.2659	2804.2	20.5694	2004.64	46.5642	2804.2	19.9716	2004.64	32.3641	2804.2	18	2004.64	44.2005	2804.2	17.7313
2006.96	61.0778	2806.29	23.135	2006.96	42.213	2806.29	22.44	2006.96	42.4846	2806.29	21.6944	2006.96	58.6229	2806.29	22.7675	2006.96	81.3636	2806.29	20.3056	2006.96	47.0503	2806.29	20.7898	2006.96	32.7179	2806.29	18.6364	2006.96	43.7222	2806.29	18.8129
2009.28	60.3822	2808.39	22.6934	2009.28	43.0324	2808.39	20.9093	2009.28	42.8365	2808.39	20.6197	2009.28	57.8	2808.39	22.6469	2009.28	81.4068	2808.39	21.1361	2009.28	46.5469	2808.39	20.6477	2009.28	32.4359	2808.39	17.2818	2009.28	44.0072	2808.39	18.5272
2011.59	60.4622	2810.48	23.1762	2011.59	43.706	2810.48	21.632	2011.59	43.0385	2810.48	21.406	2011.59	58.8952	2810.48	22.9057	2011.59	81.8068	2810.48	20.6806	2011.59	46.6302	2810.48	21.2557	2011.59	32.7103	2810.48	18.6606	2011.59	45.6498	2810.48	18.7466
2013.91	60.865	2812.58	23.1693	2013.91	43.8032	2812.58	22.0533	2013.91	42.1327	2812.58	22.6368	2013.91	59.4076	2812.58	22.8333	2013.91	80.6409	2812.58	20.6722	2013.91	46.7552	2812.58	20.3864	2013.91	31.8872	2812.58	18.5	2013.91	42.6618	2812.58	18.4337
2016.23	60.3387	2814.67	23.5263	2016.23	42.4444	2814.67	22.472	2016.23	42.5135	2814.67	22.1667	2016.23	57.5295	2814.67	22.3092	2016.23	80.5477	2814.67	20.5889	2016.23	46.6042	2814.67	20.6686	2016.23	32.8795	2814.67	18.7242	2016.23	43.2464	2814.67	18.6139
2018.54	59.5217	2816.77	23.0458	2018.54	43.1944	2816.77	22.3627	2018.54	42.8673	2816.77	21.7842	2018.54	57.7695	2816.77	22.9452	2018.54	80.9864	2816.77	20.9917	2018.54	45.9896	2816.77	20.7159	2018.54	31.8718	2816.77	18.5485	2018.54	44.2729	2816.77	18.9371
2020.86	59.6545	2818.86	23.5721	2020.86	43.6019	2818.86	22.7893	2020.86	42.2038	2818.86	21.4615	2020.86	59.0095	2818.86	23.636	2020.86	81.2659	2818.86	20.6833	2020.86	46.6476	2818.86	21.2727	2020.86	32.6385	2818.86	18.3818	2020.86	44.0217	2818.86	18.6361
2023.17	60.4783	2820.95	23.6293	2023.17	43.1435	2820.95	22.8	2023.17	41.4077	2820.95	22.7265	2023.17	57.6133	2820.95	23.1162	2023.17	80.8205	2820.95	20.6778	2023.17	46.4375	2820.95	20.9015	2023.17	32.3744	2820.95	18.3788	2023.17	43.5072	2820.95	18.784
2025.49	59.9725	2823.05	23.9359	2025.49	43.3009	2823.05	22.2347	2025.49	42.1346	2823.05	21.1859	2025.49	57.5162	2823.05	23.4101	2025.49	81.3591	2823.05	20.9556	2025.49	46.1181	2823.05	20.9527	2025.49	32.0077	2823.05	18.3212	2025.49	45.2295	2823.05	18.6429
2027.8	60.0686	2825.14	22.7643	2027.8	43.2153	2825.14	21.2507	2027.8	42.6942	2825.14	21.7201	2027.8	58.4895	2825.14	22.7149	2027.8	80.6182	2825.14	21.0472	2027.8	45.7691	2825.14	20.9735	2027.8	32.2154	2825.14	17.3788	2027.8	43.8454	2825.14	18.7126
2030.11	60.3684	2827.23	23.9474	2030.11	43.7176	2827.23	22.4427	2030.11	42.4865	2827.23	22.1752	2030.11	58.501	2827.23	23.8575	2030.11	81.0568	2827.23	21.6694	2030.11	46.4097	2827.23	21.5682	2030.11	31.7769	2827.23	19.0727	2030.11	43.4541	2827.23	18.7381
2032.42	59.1373	2829.32	23.7597	2032.42	42.5139	2829.32	21.6533	2032.42	41.8269	2829.32	21.359	2032.42	57.301	2829.32	23.5	2032.42	80.6909	2829.32	20.5139	2032.42	45.158	2829.32	20.4602	2032.42	32.6282	2829.32	18.9152	2032.42	43.8019	2829.32	19.4116
2034.73	59.4645	2831.41	23.6133	2034.73	43.9074	2831.41	22.5173	2034.73	43.1096	2831.41	21.9637	2034.73	58.2914	2831.41	23.5548	2034.73	80.1045	2831.41	20.7861	2034.73	45.1441	2831.41	21.5473	2034.73	33.2231	2831.41	18.7273	2034.73	44.6643	2831.41	18.9932
2037.04	59.6087	2833.5	24.3616	2037.04	43.4907	2833.5	22.5147	2037.04	42.1481	2833.5	22.5577	2037.04	58.6819	2833.5	23.7259	2037.04	81.0159	2833.5	21.3306	2037.04	45.8785	2833.5	20.947	2037.04	32.2205	2833.5	18.9545	2037.04	43.1836	2833.5	18.7296
2039.35	59.0503	2835.59	24.2311	2039.35	42.7824	2835.59	23.3147	2039.35	42.1827	2835.59	22.797	2039.35	57.64	2835.59	23.3882	2039.35	80.0182	2835.59	22.0306	2039.35	46.0521	2835.59	21.9848	2039.35	31.9872	2835.59	18.9212	2039.35	44.1715	2835.59	19.1769
2041.66	59.0572	2837.68	24.5309	2041.66	43.1111	2837.68	22.1947	2041.66	42.4	2837.68	22.0235	2041.66	57.5886	2837.68	23.8224	2041.66	80.0273	2837.68	21.6306	2041.66	45.5035	2837.68	21.767	2041.66	32.8744	2837.68	19.1091	2041.66	43.843	2837.68	19.3554
2043.97	59.7941	2839.76	24.3593	2043.97	44.1782	2839.76	22.808	2043.97	42.8423	2839.76	23.1496	2043.97	58.6495	2839.76	24.9254	2043.97	80.7909	2839.76	20.8111	2043.97	45.4236	2839.76	22.2443	2043.97	32.4487	2839.76	19.1606	2043.97	44.2295	2839.76	19.8129
2046.28	58.5355	2841.85	25.0092	2046.28	42.8287	2841.85	23.7947	2046.28	41.4096	2841.85	23.1603	2046.28	57.3505	2841.85	25.0965	2046.28	79.6023	2841.85	21.5611	2046.28	46.2483	2841.85	21.464	2046.28	31.841	2841.85	19.1818	2046.28	42.686	2841.85	19.483
2048.58	59.2632	2843.94	25.0046	2048.58	43.1921	2843.94	23.216	2048.58	42.0269	2843.94	23.1581	2048.58	57.2762	2843.94	24.8092	2048.58	80.2591	2843.94	21.4278	2048.58	45.3576	2843.94	21.6951	2048.58	33.0667	2843.94	20.1939	2048.58	43.2174	2843.94	20.1378
2050.89	59.103	2846.02	25.6888	2050.89	43.088	2846.02	22.7627	2050.89	42.8327	2846.02	22.9615	2050.89	57.8038	2846.02	24.3114	2050.89	79.1841	2846.02	21.9778	2050.89	44.9358	2846.02	22.3523	2050.89	32.4897	2846.02	19.3485	2050.89	44.0072	2846.02	19.2432
2053.2	59.4073	2848.11	25.0275	2053.2	42.4514	2848.11	23.2693	2053.2	41.3788	2848.11	23.2415	2053.2	58.2876	2848.11	24.5877	2053.2	79.775	2848.11	22.375	2053.2	45.9253	2848.11	22.6193	2053.2	32.2564	2848.11	20.2182	2053.2	42.6594	2848.11	19.9626
2055.5	59.1442	2850.19	25.0458	2055.5	42.3935	2850.19	23.52	2055.5	42.0192	2850.19	23.5833	2055.5	56.5924	2850.19	24.3728	2055.5	80.4205	2850.19	22.0306	2055.5	45.6684	2850.19	22.4223	2055.5	31.7026	2850.19	19.4576	2055.5	43.93	2850.19	19.9847
2057.8	58.4165	2852.28	24.778	2057.8	43.3426	2852.28	24.1173	2057.8	42.0769	2852.28	22.5769	2057.8	57.1314	2852.28	24.2325	2057.8	79.8773	2852.28	21.3222	2057.8	45.0052	2852.28	23.0038	2057.8	31.9846	2852.28	19.6485	2057.8	44.0966	2852.28	19.7007
2060.11	59.5492	2854.36	24.5309	2060.11	43.2778	2854.36	23.336	2060.11	41.4942	2854.36	22.8312	2060.11	58.3238	2854.36	24.4539	2060.11	79.4886	2854.36	21.2778	2060.11	45.3021	2854.36	22.0682	2060.11	31.8026	2854.36	19.3879	2060.11	43.0121	2854.36	19.3316
2062.41	59.4005	2856.44	25.4874	2062.41	42.3171	2856.44	24.12	2062.41	41.4462	2856.44	23.6175	2062.41	57.1505	2856.44	24.3246	2062.41	79.4432	2856.44	22.4333	2062.41	45.5156	2856.44	22.2235	2062.41	32.0718	2856.44	19.3242	2062.41	42.5507	2856.44	19.9354
2064.71	58.1396	2858.52	25.1373	2064.71	42.5671	2858.52	22.84	2064.71	41.9885	2858.52	23.2885	2064.71	56.9905	2858.52	23.7105	2064.71	79.7273	2858.52	21.3972	2064.71	44.8941	2858.52	22.8125	2064.71	32.0744	2858.52	19.4061	2064.71	43.7585	2858.52	19.6531
2067.01	58.2723	2860.61	24.6751	2067.01	43.0741	2860.61	23.3653	2067.01	41.8538	2860.61	23.3611	2067.01	56.92	2860.61	23.7982	2067.01	79.0045	2860.61	21.7639	2067.01	44.9358	2860.61	21.7879	2067.01	31.6282	2860.61	20.0515	2067.01	43.6039	2860.61	19.5765
2069.31	57.5584	2862.69	23.5973	2069.31	42.1759	2862.69	22.96	2069.31	41.0923	2862.69	23.2286	2069.31	56.8171	2862.69	23.2456	2069.31	78.7773	2862.69	21.7583	2069.31	45.8559	2862.69	21.786	2069.31	30.5538	2862.69	19.1758	2069.31	41.9034	2862.69	19.6139
2071.61	58.6705	2864.77	24.6865	2071.61	41.4514	2864.77	23.248	2071.61	41.2558	2864.77	22.4829	2071.61	56.4133	2864.77	23.6864	2071.61	78.2023	2864.77	22.5083	2071.61	45.5434	2864.77	21.7917	2071.61	31.6795	2864.77	18.9727	2071.61	43.0531	2864.77	19.6565
2073.91	57.5789	2866.85	24.2197	2073.91	42.7338	2866.85	22.4693	2073.91	41.1192	2866.85	21.9936	2073.91	56.4324	2866.85	24.1886	2073.91	78.7864	2866.85	21.425	2073.91	44.6892	2866.85	21.9148	2073.91	31.7128	2866.85	18.7485	2073.91	42.8623	2866.85	19.284
2076.21	58.7048	2868.93	24.897	2076.21	42.8472	2868.93	23.432	2076.21	40.8962	2868.93	23.5748	2076.21	57.4419	2868.93	25.1732	2076.21	78.3545	2868.93	21.5389	2076.21	45	2868.93	22.6383	2076.21	31.1846	2868.93	19.3152	2076.21	42.5918	2868.93	19.2959
2078.51	58.3547	2871.01	24.8856	2078.51	41.1921	2871.01	23.4533	2078.51	40.9135	2871.01	22.906	2078.51	55.8133	2871.01	23.8794	2078.51	78.4636	2871.01	21.7111	2078.51	45.1719	2871.01	21.9773	2078.51	31.541	2871.01	19.2727	2078.51	42.471	2871.01	19.3827
2080.81	58.762	2873.08	24.0618	2080.81	42.3102	2873.08	23.2107	2080.81	41.3615	2873.08	22.3611	2080.81	56.2381	2873.08	24.1447	2080.81	78.8091	2873.08	22.4611	2080.81	45.1406	2873.08	22.1591	2080.81	32.1462	2873.08	19.1303	2080.81	43.5411	2873.08	19.8571
2083.1	58.1236	2875.16	24.8444	2083.1	43.1111	2875.16	22.5733	2083.1	41.7865	2875.16	22.6132	2083.1	57.501	2875.16	23.9013	2083.1	77.4614	2875.16	22.2694	2083.1	43.974	2875.16	21.803	2083.1	32.3205	2875.16	18.803	2083.1	42.058	2875.16	19.0442
2085.4	56.7895	2877.24	25.0183	2085.4	42.0671	2877.24	23.488	2085.4	40.5173	2877.24	23.5171	2085.4	56.4838	2877.24	24.3421	2085.4	78.1455	2877.24	22.0028	2085.4	44.8576	2877.24	21.7992	2085.4	31.4359	2877.24	19.5182	2085.4	42.4783	2877.24	20.2313
2087.69	58.341	2879.32	24.9108	2087.69	40.9722	2879.32	23.7173	2087.69	41.4519	2879.32	23.1603	2087.69	55.5543	2879.32	24.3421	2087.69	78.1136	2879.32	22.6917	2087.69	44.7222	2879.32	21.642	2087.69	31.3	2879.32	19.4424	2087.69	42.0507	2879.32	19.9371
2089.99	58.2288	2881.39	25.4188	2089.99	42.4907	2881.39	22.9893	2089.99	41.2269	2881.39	22.6603	2089.99	56.3257	2881.39	25.1272	2089.99	78.4909	2881.39	22.0917	2089.99	44.2865	2881.39	22.3598	2089.99	32.0769	2881.39	19.1242	2089.99	42.3961	2881.39	19.8827
2092.28	56.8192	2883.47	25.2929	2092.28	41.8009	2883.47	23.936	2092.28	40.7808	2883.47	23.5085	2092.28	56.56	2883.47	24.6886	2092.28	76.9636	2883.47	21.4639	2092.28	44.5382	2883.47	22.3182	2092.28	31.2154	2883.47	19.7303	2092.28	42.1304	2883.47	19.8333
2094.58	57.8215	2885.54	24.9977	2094.58	42.1852	2885.54	24.9013	2094.58	40.2654	2885.54	24.1303	2094.58	55.461	2885.54	24.6031	2094.58	77.3795	2885.54	22.6833	2094.58	44.842	2885.54	22.6307	2094.58	30.9077	2885.54	20.0818	2094.58	42.244	2885.54	20.7806
2096.87	57.6545	2887.62	25.849	2096.87	41.3009	2887.62	24.3653	2096.87	41.2827	2887.62	23.1902	2096.87	55.56	2887.62	25.4364	2096.87	77.8455	2887.62	22.6111	2096.87	43.3455	2887.62	23.2159	2096.87	31.4487	2887.62	20.3091	2096.87	42.628	2887.62	20.7194
2099.16	57.7941	2889.69	26.1922	2099.16	42.2153	2889.69	24.0773	2099.16	40.9942	2889.69	24.3056	2099.16	56.5505	2889.69	25.8465	2099.16	76.9068	2889.69	22.2972	2099.16	43.9965	2889.69	23.375	2099.16	31.7231	2889.69	19.2061	2099.16	42.3696	2889.69	20.0578
2101.45	57.0275	2891.76	26.3936	2101.45	41.3981	2891.76	25.0187	2101.45	40.4192	2891.76	25.5833	2101.45	56.4248	2891.76	26.1842	2101.45	76.7455	2891.76	22.4583	2101.45	44.2066	2891.76	23.4773	2101.45	31.3385	2891.76	20.4697	2101.45	41.3382	2891.76	20.8946
2103.74	57.254	2893.84	26.8009	2103.74	41.3542	2893.84	26.2587	2103.74	39.8865	2893.84	24.9338	2103.74	55.0133	2893.84	27.3925	2103.74	77.1841	2893.84	22.8583	2103.74	44.3854	2893.84	23.8542	2103.74	31.6077	2893.84	20.8182	2103.74	41.8961	2893.84	21.1156
2106.03	57.167	2895.91	27.897	2106.03	41.5671	2895.91	24.944	2106.03	40.8423	2895.91	25.0962	2106.03	56.1295	2895.91	26.5943	2106.03	77.1182	2895.91	23.7306	2106.03	43.6198	2895.91	23.0928	2106.03	31.3077	2895.91	20.6303	2106.03	42.913	2895.91	21.8044
2108.32	56.9062	2897.98	28.2563	2108.32	41.5903	2897.98	27.3227	2108.32	40.325	2897.98	26.9338	2108.32	56.1029	2897.98	27.9232	2108.32	76.8977	2897.98	24.3833	2108.32	43.6753	2897.98	25.3011	2108.32	31.0718	2897.98	22.0091	2108.32	41.5894	2897.98	21.8673
2110.61	56.5469	2900.05	28.4554	2110.61	40.8472	2900.05	27.8667	2110.61	39.5346	2900.05	27.0128	2110.61	54.5486	2900.05	28.4123	2110.61	76.4523	2900.05	23.6222	2110.61	44.3576	2900.05	24.9564	2110.61	31.3462	2900.05	22.4242	2110.61	41.0121	2900.05	22.8673
2112.9	57.1648	2902.12	30.0549	2112.9	41.2176	2902.12	28.6373	2112.9	40.2058	2902.12	28.1902	2112.9	55.1562	2902.12	30.0482	2112.9	76.55	2902.12	24.7556	2112.9	42.7309	2902.12	26.2614	2112.9	31.6667	2902.12	22.2667	2112.9	42.1184	2902.12	23.6956
2115.19	55.7986	2904.19	31.6957	2115.19	41.5833	2904.19	29.6213	2115.19	40.1019	2904.19	29.2329	2115.19	55.6781	2904.19	30.8268	2115.19	76.4614	2904.19	25.1417	2115.19	43.8681	2904.19	26.4621	2115.19	30.9308	2904.19	22.8606	2115.19	41.7609	2904.19	23.1395
2117.47	56.2449	2906.26	31.8879	2117.47	40.6574	2906.26	30.696	2117.47	39.7635	2906.26	30.9701	2117.47	55.6724	2906.26	31.114	2117.47	77.3886	2906.26	25.3083	2117.47	43.7448	2906.26	27.5398	2117.47	30.3513	2906.26	23.8515	2117.47	41.244	2906.26	24.5578
2119.76	57.0572	2908.33	32.7872	2119.76	41.0741	2908.33	30.9227	2119.76	40.3596	2908.33	31.2244	2119.76	54.3886	2908.33	31.6338	2119.76	75.5318	2908.33	26.4	2119.76	43.1944	2908.33	27.3712	2119.76	30.3385	2908.33	23.4818	2119.76	41.9541	2908.33	25.5102
2122.04	56.3616	2910.39	33.4394	2122.04	41.9954	2910.39	32.4	2122.04	40.4442	2910.39	31.8718	2122.04	55.2095	2910.39	33.6908	2122.04	74.7432	2910.39	26.5917	2122.04	43.2535	2910.39	29.0473	2122.04	30.459	2910.39	24.9727	2122.04	41.8092	2910.39	26.0612
2124.33	56.373	2912.46	35.6636	2124.33	40.7014	2912.46	33.7467	2124.33	40.175	2912.46	33.6325	2124.33	54.3448	2912.46	35.3443	2124.33	74.9364	2912.46	27.8472	2124.33	43.3021	2912.46	30.1136	2124.33	30.1385	2912.46	24.7091	2124.33	41.215	2912.46	26.517
2126.61	56.0755	2914.53	35.5011	2126.61	40.8819	2914.53	35.0107	2126.61	39.9731	2914.53	34.2073	2126.61	54.7448	2914.53	35.1601	2126.61	76.0091	2914.53	27.9972	2126.61	43.7292	2914.53	30.7652	2126.61	30.1154	2914.53	26.0303	2126.61	40.8986	2914.53	27.9354
2128.9	56.3913	2916.59	36.9176	2128.9	41.0694	2916.59	35.1733	2128.9	39.9385	2916.59	34.3761	2128.9	54.8552	2916.59	36.5241	2128.9	75.1136	2916.59	28.6333	2128.9	42.5833	2916.59	31.0739	2128.9	31.159	2916.59	25.2121	2128.9	42.4179	2916.59	28.0136
2131.18	56.3684	2918.66	37.4645	2131.18	41.2639	2918.66	36.1973	2131.18	40.0077	2918.66	36.1325	2131.18	55.4324	2918.66	36.5285	2131.18	75.3386	2918.66	28.3139	2131.18	43.5573	2918.66	31.6629	2131.18	30.6051	2918.66	26.4667	2131.18	41.7295	2918.66	27.7653
2133.46	56.1876	2920.72	37.3799	2133.46	40.4306	2920.72	35.5947	2133.46	39.0808	2920.72	36.3226	2133.46	53.6324	2920.72	37.0965	2133.46	74.9432	2920.72	29.2028	2133.46	42.9913	2920.72	31.3125	2133.46	29.8872	2920.72	25.8606	2133.46	40.7609	2920.72	27.932
2135.74	56.0297	2922.79	37.7025	2135.74	40.4236	2922.79	36.2613	2135.74	39.8538	2922.79	35.3333	2135.74	53.9105	2922.79	37.1557	2135.74	75.2477	2922.79	29.45	2135.74	43.276	2922.79	31.7159	2135.74	30.9385	2922.79	26.7	2135.74	41.7343	2922.79	28.2721
2138.02	55.0732	2924.85	37.778	2138.02	41.3866	2924.85	36.1173	2138.02	39.8096	2924.85	36.0983	2138.02	54.2857	2924.85	37.2807	2138.02	74.6795	2924.85	29.5694	2138.02	42.2812	2924.85	32.2784	2138.02	30.6615	2924.85	26.8758	2138.02	40.8841	2924.85	28.0731
2140.3	55.2014	2926.92	38.8741	2140.3	40.5093	2926.92	37.5013	2140.3	39.0365	2926.92	36.4786	2140.3	54.6057	2926.92	38.7193	2140.3	74.5364	2926.92	29.3861	2140.3	43.0017	2926.92	32.1231	2140.3	30.0897	2926.92	26.8424	2140.3	40.6739	2926.92	29.051
2142.58	55.0481	2928.98	37.4096	2142.58	39.3866	2928.98	36.5227	2142.58	38.9481	2928.98	35.8932	2142.58	53.3295	2928.98	36.9649	2142.58	74.2432	2928.98	29.7333	2142.58	42.8628	2928.98	31.7235	2142.58	30.5718	2928.98	26.8212	2142.58	40.8357	2928.98	29.4031
2144.86	55.7643	2931.04	38.3387	2144.86	40.831	2931.04	36.5547	2144.86	39.4462	2931.04	36.4145	2144.86	54.32	2931.04	37.8991	2144.86	74.5636	2931.04	29.8278	2144.86	42.2778	2931.04	31.7538	2144.86	29.8359	2931.04	26.3364	2144.86	42.4106	2931.04	29.216
2147.14	54.54	2933.1	37.643	2147.14	39.9583	2933.1	36.32	2147.14	38.2327	2933.1	35.4551	2147.14	54.3924	2933.1	37.3531	2147.14	74.2636	2933.1	29.6944	2147.14	43.0747	2933.1	31.9242	2147.14	30.3564	2933.1	26.7424	2147.14	40.3285	2933.1	28.1224
2149.42	55.7872	2935.16	37.2952	2149.42	39.6389	2935.16	35.6533	2149.42	39.2769	2935.16	35.8162	2149.42	53.8819	2935.16	37.1974	2149.42	75.2568	2935.16	29.3556	2149.42	42.9236	2935.16	31.5966	2149.42	28.7949	2935.16	26.8727	2149.42	40.1691	2935.16	28.9881
2151.69	54.5584	2937.22	36.6911	2151.69	40.2616	2937.22	35.8533	2151.69	39.4538	2937.22	33.5043	2151.69	52.6229	2937.22	36.1206	2151.69	74.225	2937.22	30.0806	2151.69	41.6667	2937.22	30.2822	2151.69	29.8026	2937.22	25.6909	2151.69	41.8792	2937.22	28.1633
2153.97	54.7803	2939.28	35.9588	2153.97	40.1296	2939.28	34.776	2153.97	39.2808	2939.28	33.9231	2153.97	54.3429	2939.28	35.7522	2153.97	74.7182	2939.28	29.1667	2153.97	42.717	2939.28	30.2254	2153.97	30.1641	2939.28	26.6394	2153.97	40.2923	2939.28	27.2007
2156.24	54.762	2941.34	34.849	2156.24	39.8542	2941.34	33.912	2156.24	38.7154	2941.34	33.0662	2156.24	53.2324	2941.34	33.5921	2156.24	73.5636	2941.34	28.8972	2156.24	42.5208	2941.34	29.2159	2156.24	29.7949	2941.34	25.2515	2156.24	39.8841	2941.34	26.9252
2158.52	54.8055	2943.4	33.5629	2158.52	39.7685	2943.4	32.8827	2158.52	39.1173	2943.4	32.7372	2158.52	53.1676	2943.4	32.5285	2158.52	73.7455	2943.4	27.6528	2158.52	42.6198	2943.4	29.0133	2158.52	29.4308	2943.4	24.5848	2158.52	41.4444	2943.4	26.9422
2160.79	55.0915	2945.46	33.0961	2160.79	40.4537	2945.46	31.5627	2160.79	39.025	2945.46	30.3034	2160.79	53.8362	2945.46	33.0439	2160.79	73.3273	2945.46	27.3722	2160.79	41.2517	2945.46	28.4924	2160.79	29.9718	2945.46	24.5	2160.79	40.7681	2945.46	26.102
2163.07	54.3936	2947.52	33.4691	2163.07	40.1898	2947.52	31.1093	2163.07	38.9462	2947.52	30.2094	2163.07	53.4667	2947.52	31.8772	2163.07	73.6864	2947.52	26.6361	2163.07	42.4306	2947.52	28.1572	2163.07	29.9564	2947.52	24.5545	2163.07	39.3213	2947.52	25.4813
2165.34	54.8902	2949.57	31.8307	2165.34	38.8171	2949.57	30.1813	2165.34	38.1769	2949.57	29.8205	2165.34	51.9067	2949.57	30.5351	2165.34	73.1659	2949.57	26.675	2165.34	41.5312	2949.57	27.3466	2165.34	29.1333	2949.57	24.7424	2165.34	40.1546	2949.57	25.1633
2167.61	54.5378	2951.63	31.8032	2167.61	39.7593	2951.63	29.6987	2167.61	38.8904	2951.63	29.0726	2167.61	53.5219	2951.63	30.9956	2167.61	73.5	2951.63	27.8722	2167.61	41.7934	2951.63	28.0057	2167.61	30.2154	2951.63	24.9121	2167.61	41.2923	2951.63	24.818
2169.88	54.4828	2953.69	31.9153	2169.88	39.7639	2953.69	29.6427	2169.88	38.5558	2953.69	29.2778	2169.88	54.0095	2953.69	31.193	2169.88	72.5841	2953.69	27.3361	2169.88	41.1337	2953.69	27.2803	2169.88	29.6897	2953.69	24.6788	2169.88	39.4734	2953.69	24.6718
2172.15	54.508	2955.74	31.4348	2172.15	39.9028	2955.74	30.1787	2172.15	38.5769	2955.74	30.0235	2172.15	52.7886	2955.74	30.8114	2172.15	72.3727	2955.74	27.3306	2172.15	41.9358	2955.74	28.0038	2172.15	28.9385	2955.74	23.9485	2172.15	39.3986	2955.74	25.619
2174.42	54.0366	2957.8	30.8215	2174.42	39.1019	2957.8	29.6773	2174.42	38.1615	2957.8	28.75	2174.42	52.821	2957.8	30.8662	2174.42	72.3909	2957.8	26.9056	2174.42	41.3941	2957.8	27.5057	2174.42	29.5	2957.8	24.2424	2174.42	40.1111	2957.8	25.3605
2176.69	53.8741	2959.85	31.6796	2176.69	39.6204	2959.85	30.312	2176.69	38.6038	2959.85	29.5577	2176.69	53.3619	2959.85	31.4123	2176.69	72.7705	2959.85	26.6611	2176.69	41.559	2959.85	27.8163	2176.69	30.3231	2959.85	23.503	2176.69	40.7585	2959.85	25.8452
2178.96	53.6224	2961.9	31.254	2178.96	39.2477	2961.9	30.288	2178.96	37.5577	2961.9	28.9103	2178.96	52.6705	2961.9	30.8618	2178.96	72.7636	2961.9	26.6194	2178.96	41.6128	2961.9	27.5909	2178.96	29.2282	2961.9	24.7364	2178.96	39.686	2961.9	25.0578
2181.23	54.3249	2963.96	32.3684	2181.23	38.5208	2963.96	30.4133	2181.23	38.3269	2963.96	30.1261	2181.23	51.7162	2963.96	31.6118	2181.23	72.4841	2963.96	26.5639	2181.23	41.092	2963.96	27.6629	2181.23	29.3154	2963.96	24.5697	2181.23	39.913	2963.96	25.335
2183.5	54.4416	2966.01	32.2746	2183.5	39.5417	2966.01	30.2107	2183.5	38.4481	2966.01	29.7842	2183.5	53.1657	2966.01	31.3202	2183.5	72.3455	2966.01	27.6111	2183.5	41.9253	2966.01	27.4489	2183.5	29.2846	2966.01	23.5333	2183.5	40.0459	2966.01	25.8214
2185.76	54.1281	2968.06	31.9794	2185.76	39.1412	2968.06	30.5013	2185.76	38.1731	2968.06	30.7692	2185.76	53.0571	2968.06	31.8268	2185.76	72.3432	2968.06	27.5167	2185.76	41.4705	2968.06	27.5568	2185.76	29.1231	2968.06	24.6727	2185.76	39.4614	2968.06	24.8214
2188.03	53.5469	2970.11	32.1831	2188.03	38.5787	2970.11	30.3333	2188.03	38.0212	2970.11	30.2799	2188.03	51.6705	2970.11	30.8048	2188.03	72.3773	2970.11	27.5056	2188.03	40.9323	2970.11	28.053	2188.03	29.2359	2970.11	24.7545	2188.03	38.8478	2970.11	25.301
2190.29	53.7918	2972.16	32.0481	2190.29	39.787	2972.16	30.776	2190.29	38.1077	2972.16	30.0107	2190.29	52.0705	2972.16	32.4123	2190.29	72.4477	2972.16	28.1361	2190.29	41.4132	2972.16	27.7311	2190.29	28.6821	2972.16	24.6121	2190.29	39.5097	2972.16	25.767
2192.56	53.6705	2974.21	32.2426	2192.56	39.0833	2974.21	30.4	2192.56	37.9577	2974.21	30.0299	2192.56	52.8381	2974.21	31.9123	2192.56	71.7273	2974.21	26.9222	2192.56	41.276	2974.21	28.3314	2192.56	29.0897	2974.21	24.0667	2192.56	39.256	2974.21	25.4014
2194.82	53.3181	2976.26	32.2082	2194.82	38.3218	2976.26	31.8267	2194.82	37.9308	2976.26	30.4893	2194.82	52.2819	2976.26	31.5877	2194.82	72.45	2976.26	27.7528	2194.82	41.6736	2976.26	28.3106	2194.82	28.8462	2976.26	24.6273	2194.82	38.0773	2976.26	25.966
2197.09	53.016	2978.31	32.5904	2197.09	38.5602	2978.31	32.416	2197.09	37.5788	2978.31	30.6688	2197.09	51.6952	2978.31	32.1996	2197.09	71.7636	2978.31	28.3583	2197.09	40.4427	2978.31	28.0814	2197.09	28.4538	2978.31	25.8848	2197.09	38.9275	2978.31	26.1565
2199.35	52.643	2980.36	32.4325	2199.35	39.919	2980.36	31.4027	2199.35	38.3462	2980.36	30.7009	2199.35	52.7924	2980.36	32.0263	2199.35	71.1545	2980.36	27.9833	2199.35	41.6458	2980.36	28.322	2199.35	30.0154	2980.36	25.4848	2199.35	39.6353	2980.36	27.0544
2201.61	53.6613	2982.41	33.2769	2201.61	38.9514	2982.41	31.1173	2201.61	37.7308	2982.41	31.5983	2201.61	52.5295	2982.41	32.375	2201.61	71.8	2982.41	27.5972	2201.61	40.5191	2982.41	28.3049	2201.61	28.9974	2982.41	25.1909	2201.61	39.0314	2982.41	25.881
2203.87	53.9314	2984.45	32.0824	2203.87	38.6875	2984.45	30.896	2203.87	37.8115	2984.45	29.453	2203.87	51.6724	2984.45	31.2105	2203.87	71.7341	2984.45	26.8806	2203.87	41.1997	2984.45	27.8996	2203.87	28.7949	2984.45	25.2545	2203.87	38.8599	2984.45	25.3861
2206.13	53.4828	2986.5	30.4439	2206.13	39.6644	2986.5	29.24	2206.13	38.4365	2986.5	28.9466	2206.13	51.6019	2986.5	30.6382	2206.13	70.9659	2986.5	26.7889	2206.13	40.3403	2986.5	27.2708	2206.13	29.3692	2986.5	24.5818	2206.13	40.0483	2986.5	25.1684
2208.39	52.6613	2988.55	31.4668	2208.39	38.8125	2988.55	28.824	2208.39	37.5038	2988.55	28.7115	2208.39	52.1162	2988.55	30.5526	2208.39	71.3523	2988.55	27.1667	2208.39	41.0312	2988.55	26.6572	2208.39	29.2795	2988.55	23.6515	2208.39	39.0338	2988.55	24.6854
2210.65	53.2838	2990.59	30.4485	2210.65	37.7477	2990.59	28.1707	2210.65	37.7135	2990.59	28.8226	2210.65	51.8819	2990.59	29.6579	2210.65	70.3841	2990.59	26.7611	2210.65	41.033	2990.59	26.3826	2210.65	28.4615	2990.59	23.7636	2210.65	37.587	2990.59	25.0493
2212.91	53.3387	2992.64	30.6705	2212.91	38.5532	2992.64	28.6373	2212.91	38.1135	2992.64	27.6731	2212.91	51.7467	2992.64	28.6118	2212.91	70.5068	2992.64	26.7222	2212.91	40.3438	2992.64	26.7178	2212.91	28.2872	2992.64	24.5818	2212.91	39.0459	2992.64	25.2636
2215.17	52.4783	2994.68	29.6087	2215.17	39.4005	2994.68	28.1493	2215.17	37.6712	2994.68	28.1197	2215.17	52.2495	2994.68	29.7039	2215.17	70.3795	2994.68	25.9556	2215.17	40.6875	2994.68	27.053	2215.17	28.4769	2994.68	24.5273	2215.17	39.3068	2994.68	24.4643
2217.43	53.2082	2996.73	30.3982	2217.43	37.6111	2996.73	29.3173	2217.43	37.6308	2996.73	28.8825	2217.43	51.5333	2996.73	30.7566	2217.43	70.3545	2996.73	27.2167	2217.43	40.9236	2996.73	26.5284	2217.43	28.0667	2996.73	24.8333	2217.43	38.0411	2996.73	25.3401
2219.68	52.5927	2998.77	30.7346	2219.68	38.081	2998.77	29.1547	2219.68	37.3673	2998.77	28.3889	2219.68	50.1124	2998.77	29.8706	2219.68	70.4205	2998.77	27.1333	2219.68	40.5764	2998.77	27.267	2219.68	28.7872	2998.77	24.9333	2219.68	39.372	2998.77	25.6514
2221.94	52.9314	3000.81	31.0458	2221.94	39.6667	3000.81	29.5813	2221.94	38.4654	3000.81	29.3355	2221.94	51.579	3000.81	31.3794	2221.94	69.9568	3000.81	28.1417	2221.94	39.8073	3000.81	27.9223	2221.94	29.0846	3000.81	25.2364	2221.94	39.1932	3000.81	26
2224.2	52.6293	3002.85	31.4691	2224.2	38.375	3002.85	31.368	2224.2	36.8	3002.85	29.5406	2224.2	52.0648	3002.85	31.4715	2224.2	70.8864	3002.85	27.4778	2224.2	40.2795	3002.85	27.3333	2224.2	28.7	3002.85	24.8061	2224.2	37.4106	3002.85	26.5935
2226.45	52.7346	3004.9	32.8124	2226.45	38.2176	3004.9	31.2933	2226.45	37.9038	3004.9	30.4487	2226.45	50.8343	3004.9	32.0219	2226.45	70.5955	3004.9	27.9639	2226.45	40.0486	3004.9	28.5909	2226.45	28.7256	3004.9	25.797	2226.45	38.2271	3004.9	26.369
2228.7	52.8169	3006.94	31.5195	2228.7	38.412	3006.94	30.208	2228.7	37.4692	3006.94	29.4915	2228.7	50.2305	3006.94	31.9189	2228.7	70.4409	3006.94	28.1694	2228.7	39.5903	3006.94	28.1023	2228.7	28.5359	3006.94	25.1515	2228.7	38.5749	3006.94	26.3707
2230.96	52.2815	3008.98	31.2265	2230.96	39.4977	3008.98	29.9867	2230.96	37.6654	3008.98	29.2671	2230.96	51.7562	3008.98	31.2719	2230.96	70.6341	3008.98	27.5639	2230.96	40.3576	3008.98	28.7197	2230.96	28.7538	3008.98	25.0515	2230.96	38.6159	3008.98	26.2534
2233.21	51.8352	3011.02	32.2746	2233.21	37.456	3011.02	30.2667	2233.21	37.2173	3011.02	29.8056	2233.21	51.0514	3011.02	30.5724	2233.21	69.9659	3011.02	27.2361	2233.21	40.0625	3011.02	27.3163	2233.21	29.0103	3011.02	24.5727	2233.21	37.7705	3011.02	25.2007
2235.46	52.0618	3013.06	30.9497	2235.46	37.4954	3013.06	29.4427	2235.46	37.1827	3013.06	28.9872	2235.46	50.32	3013.06	30.0855	2235.46	68.7182	3013.06	27.6972	2235.46	40.6094	3013.06	27.9886	2235.46	28.0359	3013.06	24.9758	2235.46	38.1594	3013.06	26.0102
2237.72	52.8375	3015.1	30.7712	2237.72	37.8194	3015.1	28.8	2237.72	37.5596	3015.1	28.6538	2237.72	50.9562	3015.1	30.1053	2237.72	69.75	3015.1	27.7028	2237.72	39.6858	3015.1	27.2803	2237.72	28.1974	3015.1	24.1788	2237.72	39.2633	3015.1	25.5629
2239.97	52.4005	3017.13	31.1098	2239.97	38.375	3017.13	30.456	2239.97	36.7885	3017.13	28.7885	2239.97	51.5276	3017.13	30.7566	2239.97	69.8227	3017.13	27.9972	2239.97	40.2708	3017.13	28.7992	2239.97	28.4282	3017.13	25.0485	2239.97	38.285	3017.13	26.0119
2242.22	52.0892	3019.17	31.1899	2242.22	37.1481	3019.17	30.1707	2242.22	36.7231	3019.17	29.8226	2242.22	50.3733	3019.17	30.7412	2242.22	69.5205	3019.17	27.8361	2242.22	39.7691	3019.17	27.7727	2242.22	28.2256	3019.17	26.1333	2242.22	37.6957	3019.17	25.9065
2244.47	52.7277	3021.21	32.508	2244.47	38.4745	3021.21	30.408	2244.47	37.5077	3021.21	29.5021	2244.47	50.7657	3021.21	31.4386	2244.47	70.1318	3021.21	28.8556	2244.47	40.1233	3021.21	28.6098	2244.47	28.7667	3021.21	25.2242	2244.47	38.471	3021.21	26.8622
2246.72	51.3638	3023.24	32.746	2246.72	37.8843	3023.24	30.008	2246.72	36.4731	3023.24	30.5128	2246.72	51.3276	3023.24	32.5965	2246.72	69.5591	3023.24	28.8972	2246.72	40.0503	3023.24	28.858	2246.72	28.6795	3023.24	25.6394	2246.72	38.1812	3023.24	26.7755
2248.96	51.8947	3025.28	34.4073	2248.96	37.8472	3025.28	33.2347	2248.96	37.3385	3025.28	32.0534	2248.96	50.6	3025.28	32.9013	2248.96	69.425	3025.28	29.7639	2248.96	39.8368	3025.28	30.4242	2248.96	28.5308	3025.28	26.6364	2248.96	37.6039	3025.28	27.6718
2251.21	51.8352	3027.32	34.5355	2251.21	37.3657	3027.32	32.88	2251.21	36.3462	3027.32	32.9551	2251.21	49.1733	3027.32	33.9868	2251.21	69.0614	3027.32	30.1028	2251.21	39.6649	3027.32	30.6383	2251.21	28.9154	3027.32	27.2758	2251.21	37.5628	3027.32	29.4439
2253.46	52.2426	3029.35	36.4462	2253.46	38.0787	3029.35	34.1387	2253.46	37.7692	3029.35	34.5705	2253.46	51.1657	3029.35	35.9605	2253.46	69.2886	3029.35	30.5111	2253.46	39.908	3029.35	31.9034	2253.46	27.9026	3029.35	27.6182	2253.46	38.0507	3029.35	29.6548
2255.7	51.1533	3031.39	36.7895	2255.7	37.0417	3031.39	36.3227	2255.7	36.0231	3031.39	35.8162	2255.7	51.1657	3031.39	36.6864	2255.7	68.975	3031.39	30.8722	2255.7	39.5451	3031.39	32.4223	2255.7	27.8974	3031.39	28.6667	2255.7	37.4879	3031.39	30.2381
2257.95	51.8009	3033.42	38.4394	2257.95	36.9699	3033.42	37.1067	2257.95	36.3154	3033.42	36.4808	2257.95	49.099	3033.42	37.0724	2257.95	68.6977	3033.42	32.7694	2257.95	40.1615	3033.42	33.4148	2257.95	28.7077	3033.42	29.3606	2257.95	37.3647	3033.42	31.2602
2260.2	52.1785	3035.45	39.7735	2260.2	36.9722	3035.45	38.1333	2260.2	37.3962	3035.45	36.7671	2260.2	49.9067	3035.45	38.8092	2260.2	68.9614	3035.45	32.5889	2260.2	38.9375	3035.45	34.3977	2260.2	28.4051	3035.45	29.6333	2260.2	37.5604	3035.45	31.2636
2262.44	52.7963	3037.48	41.0709	2262.44	37.6944	3037.48	39.584	2262.44	36.8096	3037.48	38.8248	2262.44	50.861	3037.48	40.7215	2262.44	69.2705	3037.48	33.1528	2262.44	39.7743	3037.48	34.7898	2262.44	28.0692	3037.48	30.2424	2262.44	37.9275	3037.48	32.9864
2264.68	51.8467	3039.52	42.0686	2264.68	36.8264	3039.52	41.5307	2264.68	36.95	3039.52	40.9359	2264.68	50.3162	3039.52	41.6096	2264.68	69.1432	3039.52	34.0167	2264.68	40.1372	3039.52	36.4848	2264.68	28.3692	3039.52	31.1	2264.68	37.2681	3039.52	33.6156
2266.93	51.7689	3041.55	43.4027	2266.93	37.6736	3041.55	41.6587	2266.93	36.9192	3041.55	41.5641	2266.93	49.3543	3041.55	43.4211	2266.93	68.5955	3041.55	34.925	2266.93	39.3611	3041.55	36.5341	2266.93	28.6077	3041.55	32.0818	2266.93	37.7802	3041.55	35.2534
2269.17	51.0892	3043.58	44.0732	2269.17	38.4259	3043.58	43.4827	2269.17	36.7308	3043.58	42.6197	2269.17	49.9848	3043.58	43.75	2269.17	68.7818	3043.58	35.7	2269.17	38.7691	3043.58	36.8542	2269.17	28.1564	3043.58	31.7879	2269.17	37.9034	3043.58	34.2415
2271.41	52.2197	3045.61	46.1648	2271.41	37.3241	3045.61	44.176	2271.41	36.225	3045.61	43.7927	2271.41	50.179	3045.61	45.261	2271.41	69.0364	3045.61	36.8556	2271.41	39.9323	3045.61	38.7633	2271.41	27.5564	3045.61	33.0515	2271.41	37.628	3045.61	35.3163
2273.65	51.5515	3047.64	47.6018	2273.65	36.6204	3047.64	46.72	2273.65	36.0827	3047.64	46.6731	2273.65	49.6438	3047.64	46.9934	2273.65	68.3727	3047.64	37.6472	2273.65	39.6892	3047.64	39.8106	2273.65	28.1641	3047.64	34.4697	2273.65	37.6256	3047.64	37.3997
2275.89	50.8558	3049.67	51.9176	2275.89	37.9769	3049.67	51.5413	2275.89	36.8327	3049.67	50.1346	2275.89	50.2552	3049.67	50.9846	2275.89	69.1341	3049.67	38.9111	2275.89	38.8698	3049.67	43.9489	2275.89	28.9744	3049.67	37.0879	2275.89	38.0217	3049.67	40.3333
2278.13	51.4439	3051.7	57.8169	2278.13	37.2338	3051.7	56.2053	2278.13	36.4365	3051.7	55.1111	2278.13	50.7238	3051.7	57.0833	2278.13	68.5205	3051.7	42.3139	2278.13	39.4132	3051.7	46.8845	2278.13	28.0846	3051.7	39.7	2278.13	37.314	3051.7	43.369
2280.37	51.6316	3053.73	63.9817	2280.37	36.5602	3053.73	62.2347	2280.37	36.2212	3053.73	60.3568	2280.37	49.2933	3053.73	62.0833	2280.37	68.4614	3053.73	44.9278	2280.37	40.033	3053.73	51.2216	2280.37	28.4744	3053.73	42.3515	2280.37	36.9106	3053.73	47.369
2282.61	50.7277	3055.75	65.7002	2282.61	37.9352	3055.75	63.592	2282.61	36.3615	3055.75	62.3654	2282.61	48.8476	3055.75	64.011	2282.61	68.2545	3055.75	46.3389	2282.61	38.7205	3055.75	53.2765	2282.61	28.7077	3055.75	42.9212	2282.61	37.2657	3055.75	48.318
2284.85	51.1579	3057.78	65.3318	2284.85	37.9144	3057.78	63.256	2284.85	37.2423	3057.78	62.25	2284.85	50.6743	3057.78	63.9232	2284.85	68.7432	3057.78	46.3222	2284.85	38.5104	3057.78	52.2254	2284.85	28.3359	3057.78	42.1424	2284.85	38.0314	3057.78	47.5153
2287.09	50.3227	3059.81	62.7094	2287.09	36.7894	3059.81	61.04	2287.09	35.8865	3059.81	60.7222	2287.09	49.7848	3059.81	61.0373	2287.09	68.0295	3059.81	45.1722	2287.09	40.0903	3059.81	51.6818	2287.09	27.7205	3059.81	42.2333	2287.09	36.256	3059.81	46.5493
2289.32	51.897	3061.83	62.2883	2289.32	36.6042	3061.83	60.0213	2289.32	35.8212	3061.83	60.1453	2289.32	49.6629	3061.83	60.6974	2289.32	69.0295	3061.83	45.4056	2289.32	39.151	3061.83	50.3182	2289.32	28.1179	3061.83	41.4333	2289.32	37.5362	3061.83	46.5493
2291.56	49.9863	3063.86	61.0389	2291.56	37.3356	3063.86	59.0213	2291.56	35.4865	3063.86	57.0513	2291.56	49.9771	3063.86	59.4211	2291.56	67.4977	3063.86	44.9389	2291.56	39.2378	3063.86	50.1913	2291.56	28.3923	3063.86	42.0818	2291.56	36.9638	3063.86	45.3724
2293.79	50.6911	3065.88	59.5446	2293.79	37.6921	3065.88	57.904	2293.79	36.4846	3065.88	57.5406	2293.79	49.8171	3065.88	58.6031	2293.79	67.8091	3065.88	44.2889	2293.79	39.0608	3065.88	48.6856	2293.79	27.5333	3065.88	40.8242	2293.79	37.2198	3065.88	44.5323
2296.03	51.1304	3067.91	55.2288	2296.03	36.3935	3067.91	54.3467	2296.03	35.6865	3067.91	52.8291	2296.03	48.8876	3067.91	54.2873	2296.03	67.1977	3067.91	42.1111	2296.03	39.1424	3067.91	46.1989	2296.03	27.6205	3067.91	39.303	2296.03	36.4855	3067.91	42.4184
2298.26	51.0892	3069.93	50.8078	2298.26	37.5903	3069.93	49.384	2298.26	36.1673	3069.93	47.4594	2298.26	49.1467	3069.93	50.4539	2298.26	67.6023	3069.93	41.3361	2298.26	39.0052	3069.93	43.8371	2298.26	28.4513	3069.93	36.1636	2298.26	37.2101	3069.93	40.534
2300.5	50.6682	3071.95	46.8352	2300.5	36.8218	3071.95	45.0987	2300.5	36.3615	3071.95	44.938	2300.5	50.12	3071.95	45.8421	2300.5	67.5659	3071.95	39.0583	2300.5	38.6962	3071.95	39.9091	2300.5	27.7821	3071.95	35.1303	2300.5	37.2029	3071.95	37.6956
2302.73	50.7162	3073.98	44.4325	2302.73	36.4977	3073.98	43.064	2302.73	36.1481	3073.98	42.6923	2302.73	49.2324	3073.98	43.3092	2302.73	67.3205	3073.98	37.2056	2302.73	39.0868	3073.98	38.8504	2302.73	28.2359	3073.98	34.1727	2302.73	36.6643	3073.98	36.5255
2304.96	51.4233	3076	42.2723	2304.96	37.0648	3076	40.6	2304.96	36.5788	3076	39.6731	2304.96	48.8057	3076	40.9846	2304.96	66.9977	3076	36.1444	2304.96	38.474	3076	36.3447	2304.96	27.3385	3076	32.4636	2304.96	37.5097	3076	34.9337
2307.19	50.8032	3078.02	40.8192	2307.19	37.7338	3078.02	39.1227	2307.19	36.975	3078.02	38.235	2307.19	49.3314	3078.02	39.8969	2307.19	67.5932	3078.02	36.2806	2307.19	38.7691	3078.02	35.6875	2307.19	28.5897	3078.02	32.6333	2307.19	36.6884	3078.02	33.8861
2309.42	50.3547	3080.04	39.1098	2309.42	36.8125	3080.04	38.968	2309.42	36.1981	3080.04	38.3397	2309.42	49.499	3080.04	38.9846	2309.42	67.2932	3080.04	35.2861	2309.42	38.6406	3080.04	35.5208	2309.42	27.8744	3080.04	32.5758	2309.42	37.0193	3080.04	33.5136
2311.65	50.8741	3082.06	39.6453	2311.65	36.3611	3082.06	37.976	2311.65	36.1692	3082.06	36.3761	2311.65	49.2819	3082.06	38.8246	2311.65	67.4523	3082.06	34.9389	2311.65	38.9514	3082.06	35.1553	2311.65	27.8692	3082.06	33.1909	2311.65	36.7488	3082.06	34.3622
2313.88	50.7002	3084.08	37.7117	2313.88	36.8403	3084.08	36.6533	2313.88	36.5231	3084.08	36.797	2313.88	49.461	3084.08	38.3772	2313.88	66.7159	3084.08	35.0056	2313.88	38.4844	3084.08	34.9659	2313.88	27.3051	3084.08	32.2939	2313.88	37.2609	3084.08	33.3673
2316.11	50.5149	3086.1	38.5606	2316.11	37.0301	3086.1	36.4693	2316.11	36.2577	3086.1	36.8098	2316.11	50.739	3086.1	38.6447	2316.11	67.8727	3086.1	35.6417	2316.11	38.8767	3086.1	34.5682	2316.11	28.0692	3086.1	32.1455	2316.11	36.4517	3086.1	33.2415
2318.34	49.9863	3088.12	37.8192	2318.34	36.3866	3088.12	36.9387	2318.34	35.5173	3088.12	36.7735	2318.34	48.1505	3088.12	37.4803	2318.34	67.4955	3088.12	34.4333	2318.34	38.9028	3088.12	34.4432	2318.34	27.2026	3088.12	32.2848	2318.34	36.372	3088.12	33.2415
2320.57	50.1762	3090.14	37.7162	2320.57	36.3981	3090.14	37.048	2320.57	36.6558	3090.14	35.2179	2320.57	49.1543	3090.14	36.8202	2320.57	67.4159	3090.14	36.0944	2320.57	38.2917	3090.14	34.6004	2320.57	28.1667	3090.14	32.9242	2320.57	37.8237	3090.14	33.9235
2322.8	51.3524	3092.15	37.2151	2322.8	37.5023	3092.15	35.536	2322.8	35.7462	3092.15	35.8056	2322.8	48.9829	3092.15	36.9934	2322.8	66.3091	3092.15	34.6528	2322.8	38.217	3092.15	34.5284	2322.8	28.5333	3092.15	32.6121	2322.8	37.744	3092.15	33.4354
2325.02	50.1487	3094.17	37.6064	2325.02	36.9259	3094.17	36.3893	2325.02	35.7346	3094.17	36.1068	2325.02	49.1714	3094.17	37.8706	2325.02	67.1227	3094.17	35.4056	2325.02	39.9913	3094.17	34.8977	2325.02	27.3923	3094.17	33.2879	2325.02	37.2657	3094.17	33.7993
2327.25	52.0297	3096.19	37.0229	2327.25	36.9931	3096.19	35.808	2327.25	37.3346	3096.19	36.2372	2327.25	49.9886	3096.19	36.7215	2327.25	67.9568	3096.19	35.0028	2327.25	39.6806	3096.19	34.9034	2327.25	29.8231	3096.19	33.4394	2327.25	38.4082	3096.19	33.7687
2329.47	53.5812	3098.2	37.6842	2329.47	40.5741	3098.2	36.2533	2329.47	39.6115	3098.2	35.9637	2329.47	52.5048	3098.2	37.8947	2329.47	69.775	3098.2	35.1028	2329.47	41.6997	3098.2	34.9508	2329.47	31.4641	3098.2	33.2879	2329.47	40.0894	3098.2	34.2721
2331.7	52.7941	3100.22	38.1648	2331.7	38.706	3100.22	36.648	2331.7	38.3038	3100.22	36.344	2331.7	51.9067	3100.22	37.8772	2331.7	68.8273	3100.22	35.4556	2331.7	41.316	3100.22	35.6383	2331.7	30.1231	3100.22	33.1758	2331.7	38.6715	3100.22	34.0527
2333.92	51.2265	3102.23	38.6407	2333.92	36.4745	3102.23	36.4613	2333.92	36.1135	3102.23	37.1624	2333.92	48.6229	3102.23	37.9232	2333.92	67.0432	3102.23	36.1861	2333.92	39.3281	3102.23	36.1098	2333.92	27.7436	3102.23	33.6576	2333.92	36.8671	3102.23	34.8639
2336.14	50.1648	3104.25	38.6957	2336.14	36.8611	3104.25	37.0827	2336.14	36.1577	3104.25	36.3205	2336.14	47.6038	3104.25	38.7478	2336.14	66.0614	3104.25	36.1861	2336.14	37.7274	3104.25	36.1913	2336.14	27.9	3104.25	33.3182	2336.14	36.843	3104.25	34.5697
2338.37	49.778	3106.26	38.1259	2338.37	37.1667	3106.26	37.4613	2338.37	35.5673	3106.26	37.1774	2338.37	49.6438	3106.26	38.9671	2338.37	66.3273	3106.26	36.7083	2338.37	38.5104	3106.26	36.1345	2338.37	27.3487	3106.26	34.0636	2338.37	36.5121	3106.26	35.3418
2340.59	49.9291	3108.27	39.032	2340.59	35.7778	3108.27	38.104	2340.59	35.4	3108.27	37.9701	2340.59	48.1486	3108.27	38.9276	2340.59	66.2477	3108.27	36.8694	2340.59	38.1597	3108.27	36.6951	2340.59	27.3795	3108.27	34.9	2340.59	35.3478	3108.27	34.8912
2342.81	49.9405	3110.28	38.659	2342.81	36.2662	3110.28	37.912	2342.81	35.4596	3110.28	37.312	2342.81	47.8629	3110.28	38.9868	2342.81	66.2864	3110.28	36.9722	2342.81	38.6997	3110.28	36.9886	2342.81	27.4051	3110.28	35.5364	2342.81	36.6449	3110.28	36.483
2345.03	49.0938	3112.3	38.7986	2345.03	36.9861	3112.3	36.5493	2345.03	35.5923	3112.3	37.391	2345.03	49.099	3112.3	39.4934	2345.03	66.6159	3112.3	38.0528	2345.03	37.5139	3112.3	36.8864	2345.03	28.1949	3112.3	35.3667	2345.03	36.1908	3112.3	36.6548
2347.25	49.6636	3114.31	39.6018	2347.25	36.1412	3114.31	38.5867	2347.25	35.8346	3114.31	38.1432	2347.25	49.539	3114.31	39.0307	2347.25	65.1205	3114.31	37.6972	2347.25	38.2378	3114.31	37.9167	2347.25	27.9077	3114.31	35.4879	2347.25	36.1111	3114.31	36.0731
2349.47	50.1648	3116.32	39.1465	2349.47	35.662	3116.32	37.9947	2349.47	35.0635	3116.32	38.4209	2349.47	48.0838	3116.32	39.2895	2349.47	65.5795	3116.32	38.8472	2349.47	38.0191	3116.32	37.5777	2349.47	26.7436	3116.32	35.7152	2349.47	36.1425	3116.32	36.852
2351.69	49.3043	3118.33	40.5675	2351.69	36.9769	3118.33	38.432	2351.69	35.6538	3118.33	37.344	2351.69	48.5048	3118.33	40.3421	2351.69	65.4864	3118.33	38.9	2351.69	38.0156	3118.33	38.7936	2351.69	27.8487	3118.33	36.4061	2351.69	37.0121	3118.33	37.381
2353.91	49.0297	3120.34	40.0641	2353.91	36.4954	3120.34	39.3973	2353.91	36.0346	3120.34	38.2607	2353.91	49.3295	3120.34	40.4364	2353.91	65.4841	3120.34	39.4833	2353.91	38.2188	3120.34	38.1648	2353.91	27.6974	3120.34	36.2182	2353.91	35.4903	3120.34	38.1888
2356.12	50.2197	3122.35	40.8627	2356.12	35.8773	3122.35	40.1627	2356.12	35.2192	3122.35	39.0235	2356.12	48.2076	3122.35	41.0351	2356.12	66.5205	3122.35	39.7889	2356.12	38.4757	3122.35	38.4129	2356.12	27.759	3122.35	37.2394	2356.12	35.7464	3122.35	37.7347
2358.34	49.0206	3124.36	40.2265	2358.34	36.9375	3124.36	39	2358.34	35.9423	3124.36	39.2607	2358.34	47.1581	3124.36	39.7982	2358.34	66.1545	3124.36	40.3889	2358.34	38.2014	3124.36	39.197	2358.34	27.9128	3124.36	37.4848	2358.34	36.4179	3124.36	38.5748
2360.56	49.7689	3126.36	40.9565	2360.56	37.0208	3126.36	40.1147	2360.56	35.8212	3126.36	39.7094	2360.56	49.3352	3126.36	41.5768	2360.56	65.95	3126.36	40.7083	2360.56	36.6736	3126.36	39.5549	2360.56	27.8692	3126.36	37.1091	2360.56	37.1763	3126.36	38.2347
2362.77	49.7002	3128.37	41.7941	2362.77	35.8704	3128.37	40.512	2362.77	35.3981	3128.37	40.8654	2362.77	48.2305	3128.37	41.136	2362.77	65.3932	3128.37	40.4	2362.77	38.316	3128.37	39.3977	2362.77	26.4846	3128.37	38.8727	2362.77	34.6643	3128.37	38.9932
2364.99	49.7757	3130.38	41.3295	2364.99	35.6227	3130.38	41.2453	2364.99	35.9038	3130.38	41.4188	2364.99	48.4914	3130.38	41.136	2364.99	65.0386	3130.38	41.275	2364.99	37.6771	3130.38	40.1932	2364.99	26.341	3130.38	39.1455	2364.99	36.2585	3130.38	39.8452
2367.2	49.4737	3132.39	42.6522	2367.2	36.5324	3132.39	40.9493	2367.2	35.3596	3132.39	40.0577	2367.2	47.941	3132.39	42.7961	2367.2	65.2273	3132.39	41.1472	2367.2	37.3229	3132.39	41.0398	2367.2	27.5256	3132.39	38.7394	2367.2	36.4517	3132.39	38.881
2369.42	49.1304	3134.39	42.6751	2369.42	36.6759	3134.39	41.5493	2369.42	35.7769	3134.39	41.0791	2369.42	49.1029	3134.39	43.3443	2369.42	65.1295	3134.39	42.4833	2369.42	38.5139	3134.39	40.642	2369.42	27.9256	3134.39	40.2576	2369.42	36.3068	3134.39	40.4762
2371.63	49.5355	3136.4	43.341	2371.63	35.3148	3136.4	41.3413	2371.63	35.0231	3136.4	42.297	2371.63	47.5771	3136.4	43.2171	2371.63	65.0341	3136.4	43.7389	2371.63	37.7604	3136.4	41.7443	2371.63	27.0821	3136.4	39.5727	2371.63	35.9783	3136.4	41.2177
2373.84	49.0664	3138.4	43.2586	2373.84	36.1944	3138.4	41.7627	2373.84	36.1115	3138.4	41.7073	2373.84	48.72	3138.4	43.7807	2373.84	66.0795	3138.4	43.6472	2373.84	37.566	3138.4	41.5739	2373.84	27.8077	3138.4	40.5273	2373.84	36.9106	3138.4	41.7075
2376.05	49.4439	3140.41	43.1442	2376.05	35.5023	3140.41	42.3547	2376.05	36.4269	3140.41	42.9231	2376.05	48.6438	3140.41	44.182	2376.05	65.9432	3140.41	43.4639	2376.05	37.4705	3140.41	41.8845	2376.05	27.4744	3140.41	40.597	2376.05	36.6884	3140.41	41.3282
2378.26	49.0023	3142.41	44.2243	2378.26	36.0764	3142.41	43.6053	2378.26	35.5	3142.41	43.047	2378.26	48.8324	3142.41	44.693	2378.26	65.8591	3142.41	44.0083	2378.26	38.3194	3142.41	42.5777	2378.26	27.2154	3142.41	42.3333	2378.26	35.7246	3142.41	42.381
2380.47	49.6293	3144.41	44.9153	2380.47	35.5648	3144.41	43.4533	2380.47	35.6788	3144.41	43.5064	2380.47	47.2648	3144.41	45.4956	2380.47	65.7795	3144.41	44.325	2380.47	37.2691	3144.41	42.9148	2380.47	26.8077	3144.41	41.6576	2380.47	36.3478	3144.41	43.0765
2382.68	48.7895	3146.41	45.4188	2382.68	36.8958	3146.41	43.888	2382.68	35.3981	3146.41	43.844	2382.68	48.9714	3146.41	45.6491	2382.68	65.2795	3146.41	45.0361	2382.68	37.7344	3146.41	43.517	2382.68	27.1872	3146.41	42.3455	2382.68	36.058	3146.41	43.6667
2384.89	48.7986	3148.42	45.5881	2384.89	36.9745	3148.42	44.3227	2384.89	34.9404	3148.42	44.9615	2384.89	48.5848	3148.42	46.2149	2384.89	64.7705	3148.42	44.4167	2384.89	37.5833	3148.42	43.642	2384.89	27.6718	3148.42	42.5818	2384.89	35.8647	3148.42	42.7993
2387.1	49.4737	3150.42	46.4073	2387.1	36.4676	3150.42	45.632	2387.1	34.9885	3150.42	44.4466	2387.1	47.5733	3150.42	46.057	2387.1	64.9295	3150.42	46.3139	2387.1	37.4705	3150.42	44.5152	2387.1	27.7718	3150.42	43.8333	2387.1	35.7415	3150.42	44.0476
2389.31	49.2792	3152.42	46.2494	2389.31	36.7801	3152.42	44.6667	2389.31	35.9654	3152.42	44.9786	2389.31	47.8762	3152.42	45.7368	2389.31	64.7568	3152.42	45.9694	2389.31	37.4253	3152.42	44.9375	2389.31	27.1692	3152.42	43.3939	2389.31	36.7222	3152.42	45.2789
2391.52	49.9359	3154.42	46.8924	2391.52	36.6644	3154.42	45.424	2391.52	35.3808	3154.42	46.0449	2391.52	49.0076	3154.42	47.8838	2391.52	65.0909	3154.42	47.1889	2391.52	38.2083	3154.42	45.6667	2391.52	27.3282	3154.42	43.8909	2391.52	36.6135	3154.42	44.5901
2393.72	48.8787	3156.42	47.0229	2393.72	35.9838	3156.42	46.776	2393.72	35.4865	3156.42	46.547	2393.72	47.8571	3156.42	47.7522	2393.72	64.4659	3156.42	47.4306	2393.72	37.7378	3156.42	45.7367	2393.72	26.5103	3156.42	45.0939	2393.72	35.2923	3156.42	45.4932
2395.93	49.6613	3158.42	48.9199	2395.93	35.7593	3158.42	47.1147	2395.93	35.7827	3158.42	46.485	2395.93	47.6114	3158.42	48.1184	2395.93	65.2364	3158.42	48.0194	2395.93	37.026	3158.42	47.1402	2395.93	27.6692	3158.42	44.7485	2395.93	36.7512	3158.42	46.1344
2398.13	49.0252	3160.42	48.7574	2398.13	36.6366	3160.42	46.6907	2398.13	35.6481	3160.42	47.4017	2398.13	48.459	3160.42	49.5351	2398.13	64.3955	3160.42	48.8694	2398.13	37.1719	3160.42	47.3163	2398.13	27.8667	3160.42	45.2606	2398.13	37.1377	3160.42	46.5867
2400.34	48.9634	3162.42	49.9291	2400.34	36.1644	3162.42	47.8187	2400.34	35.3327	3162.42	48.7286	2400.34	47.7619	3162.42	50.7982	2400.34	64.8614	3162.42	50.1056	2400.34	37.4306	3162.42	48.2595	2400.34	28.2487	3162.42	46.7939	2400.34	36.2681	3162.42	47.415
2402.54	48.7643	3164.41	49.9062	2402.54	35.581	3164.41	48.2533	2402.54	34.8135	3164.41	49.3697	2402.54	47.181	3164.41	49.864	2402.54	64.6114	3164.41	50.5556	2402.54	37.5017	3164.41	48.1705	2402.54	27.6692	3164.41	46.3182	2402.54	35.7077	3164.41	47.7959
2404.75	49.0664	3166.41	50.1876	2404.75	36.8819	3166.41	49.432	2404.75	35.8346	3166.41	50.0043	2404.75	48.1962	3166.41	51.5439	2404.75	64.9568	3166.41	49.825	2404.75	37.5851	3166.41	49.7386	2404.75	27.5282	3166.41	47.7576	2404.75	36.9396	3166.41	49.4643
2406.95	49.0595	3168.41	51.5149	2406.95	35.9838	3168.41	49.2427	2406.95	34.9885	3168.41	50.406	2406.95	48.2895	3168.41	51.2939	2406.95	64.8909	3168.41	51.2278	2406.95	37.3142	3168.41	48.858	2406.95	27.4564	3168.41	47.2606	2406.95	35.4275	3168.41	48.4881
2409.15	49.5103	3170.4	51.1716	2409.15	35.912	3170.4	49.9893	2409.15	34.5154	3170.4	50.4359	2409.15	47.6476	3170.4	51.6754	2409.15	64.7977	3170.4	50.4361	2409.15	38.3125	3170.4	49.7424	2409.15	27.1282	3170.4	48.6242	2409.15	35.6691	3170.4	49.5187
2411.35	48.7002	3172.4	51.0275	2411.35	35.7338	3172.4	49.3867	2411.35	35.8635	3172.4	49.3718	2411.35	46.7848	3172.4	52.1075	2411.35	63.625	3172.4	51.1778	2411.35	37.1337	3172.4	49.6723	2411.35	27.7821	3172.4	47.6	2411.35	36.314	3172.4	49.5544
2413.55	49.2998	3174.39	51.9634	2413.55	36.7778	3174.39	50.1253	2413.55	35.2904	3174.39	49.8226	2413.55	48.3829	3174.39	53.0855	2413.55	64.5227	3174.39	52.0444	2413.55	37.3681	3174.39	50.2841	2413.55	28.1154	3174.39	48.8121	2413.55	37	3174.39	49.9405
2415.75	48.9725	3176.39	52.2128	2415.75	35.1481	3176.39	50.1653	2415.75	34.9192	3176.39	51.2885	2415.75	47.1467	3176.39	52.8947	2415.75	64.1932	3176.39	52.1583	2415.75	37.6667	3176.39	50.339	2415.75	27.0641	3176.39	48.497	2415.75	35.2899	3176.39	49.9949
2417.95	49.135	3178.38	52.46	2417.95	36.0856	3178.38	51.6507	2417.95	34.9038	3178.38	51.6902	2417.95	46.8152	3178.38	52.8443	2417.95	64.9932	3178.38	53.3694	2417.95	37.6493	3178.38	51.5189	2417.95	27.1308	3178.38	49.9212	2417.95	36.0072	3178.38	50.6207
2420.15	48.2952	3180.37	52.6178	2420.15	36.8403	3180.37	50.3653	2420.15	35.7269	3180.37	51.7543	2420.15	47.981	3180.37	53.2039	2420.15	64.275	3180.37	53.1778	2420.15	36.8906	3180.37	51.4811	2420.15	27.1205	3180.37	49.3879	2420.15	36.2826	3180.37	51.6105
2422.35	48.8215	3182.37	53.73	2422.35	36.1435	3182.37	52.44	2422.35	34.7404	3182.37	52.4936	2422.35	47.6457	3182.37	53.682	2422.35	64.1659	3182.37	53.85	2422.35	37.4028	3182.37	51.9242	2422.35	27.0385	3182.37	50.9303	2422.35	35.6667	3182.37	52.0612
2424.55	49.2677	3184.36	54.2471	2424.55	35.6644	3184.36	52.4187	2424.55	34.7577	3184.36	53.1902	2424.55	47.1143	3184.36	54.3575	2424.55	63.9682	3184.36	54.0472	2424.55	37.1927	3184.36	52.5019	2424.55	26.9846	3184.36	51.6121	2424.55	35.3454	3184.36	52.5102
2426.75	48.6613	3186.35	54.3936	2426.75	36.3287	3186.35	53.3333	2426.75	35.0231	3186.35	53.2244	2426.75	47.2495	3186.35	54.7259	2426.75	64.5205	3186.35	54.4806	2426.75	36.7917	3186.35	52.6837	2426.75	26.8821	3186.35	51.5667	2426.75	37.1087	3186.35	52.8639
2428.94	48.2677	3188.34	54.3959	2428.94	37.169	3188.34	53.288	2428.94	35.2673	3188.34	53.3974	2428.94	48.2552	3188.34	55.1469	2428.94	64.3932	3188.34	54.3083	2428.94	37.2691	3188.34	53.5095	2428.94	27.6744	3188.34	52.4121	2428.94	35.9275	3188.34	53.7602
2431.14	49.0229	3190.33	55.5698	2431.14	35.4977	3190.33	54.408	2431.14	34.5596	3190.33	54.7436	2431.14	47.6781	3190.33	56.1404	2431.14	63.7636	3190.33	54.8361	2431.14	37.0278	3190.33	53.6591	2431.14	26.6538	3190.33	52.8758	2431.14	35.7971	3190.33	53.7602
2433.33	49.4165	3192.32	56.0206	2433.33	35.9074	3192.32	53.1493	2433.33	35.1269	3192.32	54.4915	2433.33	46.3238	3192.32	55.5373	2433.33	63.5977	3192.32	55.8889	2433.33	37.5382	3192.32	54.1989	2433.33	27.2103	3192.32	53.1545	2433.33	35.0531	3192.32	53.9779
2435.53	48.5675	3194.31	55.8879	2435.53	36.5903	3194.31	54.52	2435.53	35.3885	3194.31	55.1517	2435.53	47.9333	3194.31	57.3618	2435.53	63.9545	3194.31	56.7861	2435.53	36.9219	3194.31	54.6326	2435.53	27.4923	3194.31	53.9394	2435.53	36.4469	3194.31	54.3605
2437.72	48.6545	3196.3	57.1098	2437.72	36.4745	3196.3	55.1333	2437.72	34.3327	3196.3	54.9637	2437.72	47.5943	3196.3	56.7851	2437.72	63.7023	3196.3	57.2806	2437.72	38.0573	3196.3	54.7879	2437.72	26.9821	3196.3	54.0273	2437.72	34.9686	3196.3	55.1429
2439.91	49.0114	3198.29	57.2014	2439.91	35.331	3198.29	54.8	2439.91	35.2635	3198.29	56.1752	2439.91	47.5905	3198.29	57.3355	2439.91	63.8364	3198.29	57.8694	2439.91	37.6476	3198.29	55.6818	2439.91	26.8769	3198.29	54.5091	2439.91	35.5242	3198.29	55.7534
2442.11	48.968	3200.28	57.7895	2442.11	35.8889	3200.28	55.6907	2442.11	35.1385	3200.28	55.5769	2442.11	47.16	3200.28	57.3202	2442.11	63.1068	3200.28	57.5472	2442.11	36.7778	3200.28	56.2405	2442.11	26.9769	3200.28	54.9909	2442.11	36.0652	3200.28	56.3146
2444.3	48.4668	3202.26	57.3707	2444.3	36.8032	3202.26	56.7413	2444.3	34.875	3202.26	56.359	2444.3	48.0629	3202.26	57.7785	2444.3	63.8636	3202.26	58.0861	2444.3	37.3767	3202.26	56.3542	2444.3	27.7154	3202.26	55.5697	2444.3	36.2754	3202.26	56.8469
2446.49	48.2059	3204.25	58	2446.49	34.9514	3204.25	57.7307	2446.49	34.7481	3204.25	57.6581	2446.49	47.0914	3204.25	58.4956	2446.49	63.5341	3204.25	58.325	2446.49	36.3177	3204.25	56.1837	2446.49	26.641	3204.25	54.9909	2446.49	34.7464	3204.25	56.5544
2448.68	48.8192	3206.24	58.0847	2448.68	35.4861	3206.24	56.8187	2448.68	35.4346	3206.24	57.2906	2448.68	47.0514	3206.24	58.7939	2448.68	63.8909	3206.24	58.5278	2448.68	36.9253	3206.24	57.1004	2448.68	27.4538	3206.24	55.6879	2448.68	36.3502	3206.24	57.2398
2450.87	49.0343	3208.22	58.8101	2450.87	36.1065	3208.22	55.6853	2450.87	35.0192	3208.22	56.8825	2450.87	47.541	3208.22	59.0175	2450.87	63.6955	3208.22	58.3556	2450.87	36.6667	3208.22	57.1534	2450.87	27.5308	3208.22	55.6333	2450.87	36.4106	3208.22	57.7262
2453.06	49.0915	3210.21	58.4554	2453.06	35.6065	3210.21	57.6827	2453.06	35.0615	3210.21	57.7927	2453.06	47.8686	3210.21	59.1667	2453.06	63.8068	3210.21	58.9389	2453.06	36.9028	3210.21	57.9148	2453.06	26.9795	3210.21	56.3576	2453.06	35.5966	3210.21	57.6344
2455.25	47.9771	3212.19	58.3478	2455.25	35.0764	3212.19	56.7413	2455.25	34.7654	3212.19	57.609	2455.25	46.3619	3212.19	58.8048	2455.25	63.6136	3212.19	60.1861	2455.25	36.2448	3212.19	56.7386	2455.25	26.7974	3212.19	56.7273	2455.25	34.9444	3212.19	58.3197
2457.44	49.087	3214.17	58.968	2457.44	35.8333	3214.17	56.6693	2457.44	35.525	3214.17	57.6944	2457.44	47.1867	3214.17	60.0197	2457.44	63.2318	3214.17	60.7667	2457.44	36.1736	3214.17	57.8807	2457.44	27.7667	3214.17	56.5182	2457.44	36.3406	3214.17	57.8367
2459.63	47.9565	3216.16	59.3364	2459.63	36.5787	3216.16	58.192	2459.63	34.6865	3216.16	58.25	2459.63	47.7295	3216.16	59.3596	2459.63	62.9568	3216.16	59.3583	2459.63	37.5642	3216.16	57.6383	2459.63	27.1	3216.16	55.5182	2459.63	35.3792	3216.16	58.1207
2461.81	48.2243	3218.14	59.357	2461.81	34.9421	3218.14	57.64	2461.81	34.5096	3218.14	58.9209	2461.81	46.3352	3218.14	59.8487	2461.81	63.3227	3218.14	60.8278	2461.81	36.7726	3218.14	57.7462	2461.81	27.5641	3218.14	57.6303	2461.81	35.1957	3218.14	58.5408
2464	48.5973	3220.12	58.8055	2464	35.9954	3220.12	58.104	2464	35.1423	3220.12	58.1774	2464	46.2362	3220.12	58.932	2464	62.6591	3220.12	60.2417	2464	36.4097	3220.12	58.0625	2464	26.9795	3220.12	57.2909	2464	35.0531	3220.12	58.9099
2466.19	48.746	3222.11	60.087	2466.19	36.3519	3222.11	57.5387	2466.19	35.2269	3222.11	59.2628	2466.19	47.6133	3222.11	60.6623	2466.19	63.0386	3222.11	61.1333	2466.19	36.276	3222.11	58.1932	2466.19	27.5103	3222.11	57.7758	2466.19	35.9251	3222.11	58.8537
2468.37	48.0801	3224.09	60.3043	2468.37	36.1505	3224.09	58.568	2468.37	34.5173	3224.09	59.438	2468.37	47.2305	3224.09	60.8421	2468.37	62.7341	3224.09	60.8222	2468.37	37.1979	3224.09	58.1705	2468.37	26.5872	3224.09	57.8636	2468.37	34.3986	3224.09	59.4218
2470.55	48.0641	3226.07	59.4211	2470.55	35.8009	3226.07	58.8373	2470.55	35.4192	3226.07	59.3974	2470.55	45.779	3226.07	60.8706	2470.55	63.85	3226.07	61.7972	2470.55	36.7188	3226.07	58.5095	2470.55	27.5282	3226.07	58.6818	2470.55	35.157	3226.07	60.102
2472.74	47.7414	3228.05	59.9016	2472.74	36.3079	3228.05	57.976	2472.74	35.325	3228.05	59.0833	2472.74	46.7314	3228.05	60.2785	2472.74	63.1727	3228.05	61.0944	2472.74	35.6597	3228.05	59.2462	2472.74	27.1897	3228.05	57.9848	2472.74	35.7053	3228.05	59.3078
2474.92	48.0183	3230.03	60.6636	2474.92	35.8958	3230.03	58.9467	2474.92	34.1519	3230.03	59.6261	2474.92	47.3848	3230.03	61.1096	2474.92	62.8205	3230.03	60.9778	2474.92	36.8819	3230.03	59.8106	2474.92	26.3436	3230.03	58.2242	2474.92	35.0676	3230.03	60.551
2477.1	47.8398	3232.01	60.984	2477.1	34.7616	3232.01	59.224	2477.1	34.25	3232.01	59.6517	2477.1	46.9562	3232.01	61.0877	2477.1	62.5114	3232.01	62.0417	2477.1	37.099	3232.01	58.9905	2477.1	26.6308	3232.01	59.1	2477.1	34.901	3232.01	60.352
2479.29	47.5515	3233.98	60.3181	2479.29	35.9421	3233.98	58.5227	2479.29	34.7558	3233.98	59.0962	2479.29	46.5695	3233.98	61.1601	2479.29	62.7523	3233.98	61.6917	2479.29	36.4913	3233.98	59.7822	2479.29	26.8949	3233.98	58.9485	2479.29	36.1522	3233.98	60.369
2481.47	48.4165	3235.96	60.7803	2481.47	35.1111	3235.96	59.3333	2481.47	34.2904	3235.96	59.8034	2481.47	46.8705	3235.96	61.6798	2481.47	62.125	3235.96	61.6333	2481.47	35.9219	3235.96	59.6932	2481.47	26.7897	3235.96	58.3061	2481.47	35.1159	3235.96	60.0255
2483.65	47.8741	3237.94	60.9863	2483.65	35.3449	3237.94	59.8773	2483.65	34.2846	3237.94	59.1581	2483.65	47.1924	3237.94	61.2346	2483.65	62.6205	3237.94	62.8806	2483.65	37.0312	3237.94	58.9583	2483.65	26.6462	3237.94	58.7667	2483.65	34.5121	3237.94	60.6446
2485.83	48.2082	3239.92	60.032	2485.83	35.1042	3239.92	59.9333	2485.83	34.8058	3239.92	59.9423	2485.83	45.301	3239.92	61.7412	2485.83	61.9227	3239.92	61.95	2485.83	35.8524	3239.92	59.8258	2485.83	26.641	3239.92	59.0061	2485.83	34.7778	3239.92	60.7772
2488.01	47.1991	3241.89	61.627	2488.01	36.8102	3241.89	59.656	2488.01	34.4885	3241.89	59.7585	2488.01	46.7886	3241.89	61.5132	2488.01	62.3432	3241.89	62.6806	2488.01	36.0712	3241.89	60.0739	2488.01	27.8179	3241.89	59.597	2488.01	35.8043	3241.89	60.898
2490.19	47.5149	3243.87	60.7941	2490.19	35.3264	3243.87	60.0453	2490.19	34.2981	3243.87	60.5513	2490.19	46.3067	3243.87	61.9978	2490.19	62.0386	3243.87	62.325	2490.19	36.2587	3243.87	59.9716	2490.19	26.4949	3243.87	59.7848	2490.19	34.3599	3243.87	61.2874
2492.37	47.9771	3245.84	61.7506	2492.37	34.5764	3245.84	60.5093	2492.37	34.7231	3245.84	60.2479	2492.37	45.9524	3245.84	61.5811	2492.37	61.7614	3245.84	63.4611	2492.37	37.184	3245.84	59.7992	2492.37	26.2282	3245.84	60	2492.37	34.814	3245.84	61.1259
2494.54	47.3043	3247.82	61.8238	2494.54	36.0648	3247.82	59.4693	2494.54	33.9885	3247.82	59.9145	2494.54	46.3143	3247.82	62.6228	2494.54	62.6182	3247.82	62.9139	2494.54	35.592	3247.82	61.2746	2494.54	26.7872	3247.82	59.9576	2494.54	34.7923	3247.82	60.8776
2496.72	47.6018	3249.79	62.2883	2496.72	35.6065	3249.79	61.2347	2496.72	34.6423	3249.79	61.0406	2496.72	47.2914	3249.79	62.7895	2496.72	61.1864	3249.79	63.0361	2496.72	35.875	3249.79	60.625	2496.72	26.3641	3249.79	60.4848	2496.72	35.0676	3249.79	60.9728
2498.9	48.46	3251.77	61.6979	2498.9	35.0324	3251.77	59.7227	2498.9	33.2788	3251.77	60.5406	2498.9	46.0971	3251.77	61.5373	2498.9	61.45	3251.77	62.4306	2498.9	37.5017	3251.77	60.0625	2498.9	26.6359	3251.77	59.7121	2498.9	34.6256	3251.77	61.1599
2501.07	48.4073	3253.74	61.9336	2501.07	35.3843	3253.74	60.2107	2501.07	34.3731	3253.74	60.7094	2501.07	45.8495	3253.74	62.2259	2501.07	61.7227	3253.74	64.1722	2501.07	35.7986	3253.74	60.9602	2501.07	26.7974	3253.74	59.8848	2501.07	35.5652	3253.74	61.3827
2503.25	47.7826	3255.71	62.9153	2503.25	34.7894	3255.71	60.056	2503.25	34.6077	3255.71	60.3077	2503.25	46.701	3255.71	62.3838	2503.25	62.1136	3255.71	63.1861	2503.25	36.0712	3255.71	61.0284	2503.25	26.4308	3255.71	60.1788	2503.25	34.9227	3255.71	61.8861
2505.42	47.1121	3257.68	61.5881	2505.42	34.5671	3257.68	60.6587	2505.42	33.8558	3257.68	60.3205	2505.42	46.1486	3257.68	62.5132	2505.42	61.6523	3257.68	62.7972	2505.42	36.2031	3257.68	61.3201	2505.42	26.9615	3257.68	60.8242	2505.42	33.5024	3257.68	62.2381
2507.6	47.9474	3259.66	62.0412	2507.6	34.8403	3259.66	60.3387	2507.6	34.0788	3259.66	61.1987	2507.6	45.3543	3259.66	62.0746	2507.6	61.6477	3259.66	63.5361	2507.6	35.9792	3259.66	60.3447	2507.6	25.6	3259.66	60.8152	2507.6	34.5121	3259.66	61.5969
2509.77	47.4371	3261.63	61.9588	2509.77	36.0139	3261.63	60.6027	2509.77	35.1827	3261.63	61.0214	2509.77	45.96	3261.63	63.0263	2509.77	61.7795	3261.63	63.4083	2509.77	36.4896	3261.63	60.9621	2509.77	27.1282	3261.63	60.2242	2509.77	34.9034	3261.63	62.4864
2511.94	47.5423	3263.6	61.9748	2511.94	35.2199	3263.6	60.8347	2511.94	34.125	3263.6	61.703	2511.94	46.5238	3263.6	62.8377	2511.94	61.8682	3263.6	62.8861	2511.94	35.8698	3263.6	61.6932	2511.94	26.1923	3263.6	61.0212	2511.94	34.3913	3263.6	61.2262
2514.11	48.3844	3265.57	62.087	2514.11	35.1412	3265.57	60.6827	2514.11	33.6788	3265.57	61.359	2514.11	46.2895	3265.57	61.8092	2514.11	61.9455	3265.57	63.0472	2514.11	36.9167	3265.57	60.911	2514.11	27.2436	3265.57	60.4121	2514.11	34.401	3265.57	62.1037
2516.29	47.9405	3267.54	62.762	2516.29	34.6782	3267.54	61.0987	2516.29	34.4769	3267.54	61.0962	2516.29	45.7505	3267.54	62.6425	2516.29	60.8841	3267.54	64.1833	2516.29	35.9757	3267.54	60.6364	2516.29	26.6769	3267.54	60.5424	2516.29	35.471	3267.54	61.9932
2518.46	48.3066	3269.5	61.9382	2518.46	36.2037	3269.5	60.96	2518.46	34.3423	3269.5	60.6517	2518.46	47.0495	3269.5	63.1162	2518.46	61.8773	3269.5	63.9111	2518.46	36.8333	3269.5	61.6042	2518.46	26.7103	3269.5	60.5545	2518.46	35.4034	3269.5	62.0578
2520.63	47.7895	3271.47	62.5629	2520.63	35.6019	3271.47	61.3307	2520.63	34.5692	3271.47	61.6282	2520.63	46.5943	3271.47	63.3509	2520.63	61.8477	3271.47	63.6778	2520.63	36.7517	3271.47	60.928	2520.63	26.641	3271.47	60.2879	2520.63	34.4686	3271.47	62.5255
2522.8	48.1602	3273.44	62.0664	2522.8	34.2569	3273.44	61.1067	2522.8	34.5538	3273.44	61.297	2522.8	46.2914	3273.44	62.6316	2522.8	61.65	3273.44	63.5556	2522.8	35.7517	3273.44	61.8466	2522.8	27.0051	3273.44	60.4697	2522.8	34.3865	3273.44	62.1003
2524.97	48.1785	3275.41	62.508	2524.97	36.1968	3275.41	60.064	2524.97	35.6635	3275.41	61.0385	2524.97	46.5238	3275.41	62.6974	2524.97	60.6091	3275.41	63.7083	2524.97	36.2569	3275.41	61.8807	2524.97	26.9077	3275.41	61.0788	2524.97	35.4976	3275.41	61.7398
2527.13	48.4165	3277.37	62.8764	2527.13	35.7477	3277.37	60.9413	2527.13	34.8038	3277.37	61.2222	2527.13	47.7371	3277.37	62.7719	2527.13	61.3727	3277.37	63.9611	2527.13	36.9306	3277.37	61.4924	2527.13	26.859	3277.37	60.9485	2527.13	34.2246	3277.37	62.2551
2529.3	47.4691	3279.34	62.1899	2529.3	35.0995	3279.34	60.984	2529.3	34.8346	3279.34	61.6923	2529.3	46.6533	3279.34	62.6623	2529.3	61.4614	3279.34	63.975	2529.3	36.7917	3279.34	61.2443	2529.3	25.7949	3279.34	61.3091	2529.3	34.471	3279.34	63.0493
2531.47	48.2059	3281.31	62.8833	2531.47	36.2292	3281.31	60.6133	2531.47	35.3981	3281.31	61.156	2531.47	47.1314	3281.31	63.261	2531.47	61.5886	3281.31	64.7972	2531.47	36.9514	3281.31	61.8163	2531.47	28.5103	3281.31	60.5576	2531.47	36.186	3281.31	62.3724
2533.63	48.8009	3283.27	62.2357	2533.63	36.8843	3283.27	60.4693	2533.63	35.1712	3283.27	61.4679	2533.63	48.4438	3283.27	63.5921	2533.63	61.9455	3283.27	65.1222	2533.63	36.9479	3283.27	61.5739	2533.63	27.6795	3283.27	60.5212	2533.63	34.7053	3283.27	62.6973
2535.8	48.4233	3285.24	63.1922	2535.8	36.0139	3285.24	62.1467	2535.8	35.6135	3285.24	62.4658	2535.8	47.4057	3285.24	63.5965	2535.8	62.6227	3285.24	64.5278	2535.8	37.1927	3285.24	61.2367	2535.8	25.9462	3285.24	61.0909	2535.8	34.5435	3285.24	63.2687
2537.97	48.389	3287.2	63.1327	2537.97	35.8889	3287.2	61.7173	2537.97	35.8923	3287.2	61.2051	2537.97	47.1543	3287.2	63.2346	2537.97	62.0523	3287.2	63.3917	2537.97	36.7344	3287.2	61.1534	2537.97	26.7769	3287.2	61.1909	2537.97	35.8019	3287.2	63.1973
2540.13	49.6819	3289.16	63.0114	2540.13	37.3681	3289.16	61.6427	2540.13	36.6269	3289.16	62.1709	2540.13	48.141	3289.16	63.375	2540.13	62.1114	3289.16	64.4778	2540.13	36.5069	3289.16	61.8068	2540.13	27.6	3289.16	61.4848	2540.13	36.2971	3289.16	62.8316
2542.29	49.5858	3291.13	63.341	2542.29	36.2315	3291.13	61.5333	2542.29	35.8923	3291.13	61.7778	2542.29	48.2057	3291.13	63.8158	2542.29	61.9727	3291.13	64.2167	2542.29	37.0017	3291.13	62.6023	2542.29	27.0744	3291.13	61.1515	2542.29	35.7367	3291.13	62.1871
2544.46	49.0526	3293.09	62.7231	2544.46	37.1528	3293.09	62.1653	2544.46	36.5519	3293.09	61.5214	2544.46	47.7467	3293.09	63.5219	2544.46	62.1386	3293.09	63.0694	2544.46	37.974	3293.09	62.4735	2544.46	27.5718	3293.09	61.6	2544.46	35.5652	3293.09	63.767
2546.62	50.3799	3295.05	63.4027	2546.62	38.0139	3295.05	61.9413	2546.62	36.8808	3295.05	62.6325	2546.62	48.339	3295.05	63.7566	2546.62	62.4705	3295.05	64.4417	2546.62	37.4688	3295.05	62.5019	2546.62	27.5846	3295.05	61.2515	2546.62	37.4614	3295.05	63.1463
2548.78	50.7574	3297.01	63.3387	2548.78	38.7176	3297.01	62	2548.78	37.7673	3297.01	61.9487	2548.78	50.6324	3297.01	63.7083	2548.78	62.6432	3297.01	64.4083	2548.78	38.7083	3297.01	61.5644	2548.78	28.5308	3297.01	61.3303	2548.78	36.5652	3297.01	62.7381
2550.94	51.2105	3298.97	63.8284	2550.94	38.1157	3298.97	62.4427	2550.94	37.7808	3298.97	63.1047	2550.94	49.5162	3298.97	63.3399	2550.94	62.8341	3298.97	64.5278	2550.94	38.4462	3298.97	61.7027	2550.94	26.8487	3298.97	60.6667	2550.94	36.5507	3298.97	63.1582
2553.11	52.6339	3300.93	62.9291	2553.11	39.5532	3300.93	61.6373	2553.11	38.9712	3300.93	62.1603	2553.11	50.8057	3300.93	62.5768	2553.11	64.2386	3300.93	64.4444	2553.11	39.2552	3300.93	62.7576	2553.11	29.4	3300.93	61.3788	2553.11	37.9082	3300.93	63.6956
2555.27	52.9748	3302.89	63.3638	2555.27	41.6389	3302.89	62.1893	2555.27	39.9654	3302.89	61.8632	2555.27	52.5467	3302.89	64.2303	2555.27	63.3136	3302.89	64.9806	2555.27	39.2951	3302.89	63.0057	2555.27	29.059	3302.89	62.2848	2555.27	37.8816	3302.89	63.6922
2557.43	54.3021	3304.85	63.5378	2557.43	41.0463	3304.85	62.4613	2557.43	41.0865	3304.85	62.9188	2557.43	53.7867	3304.85	63.3794	2557.43	64.4886	3304.85	64.7583	2557.43	40.5608	3304.85	63.053	2557.43	29.3436	3304.85	62.1727	2557.43	38.8865	3304.85	63.3299
2559.58	55.6384	3306.81	63.5378	2559.58	42.537	3306.81	62.7973	2559.58	42.65	3306.81	62.6432	2559.58	53.7295	3306.81	62.9101	2559.58	64.8364	3306.81	65.2194	2559.58	41.5781	3306.81	62.6742	2559.58	30.2538	3306.81	62.1303	2559.58	40.372	3306.81	64.5238
2561.74	57.7025	3308.77	64.2906	2561.74	44.7222	3308.77	62.6053	2561.74	44.4635	3308.77	63.0726	2561.74	56.2838	3308.77	64.4254	2561.74	66.9045	3308.77	64.7833	2561.74	42.3299	3308.77	63.1534	2561.74	31.5487	3308.77	62.3424	2561.74	41.3865	3308.77	63.3163
2563.9	59.1259	3310.73	64.2563	2563.9	46.5671	3310.73	62.1733	2563.9	45.3269	3310.73	63.1496	2563.9	59.1029	3310.73	64.5811	2563.9	67.2636	3310.73	65.4278	2563.9	43.5694	3310.73	63.1155	2563.9	32.5974	3310.73	61.9424	2563.9	41.6111	3310.73	63.75
2566.06	62.3066	3312.68	64	2566.06	47.8148	3312.68	62.7627	2566.06	47.725	3312.68	63.4338	2566.06	60.2895	3312.68	64.1645	2566.06	68.1818	3312.68	65.5583	2566.06	45.0469	3312.68	63.2405	2566.06	32.4436	3312.68	62.1455	2566.06	43.3623	3312.68	63.4422
2568.21	63.151	3314.64	63.8833	2568.21	49.8449	3314.64	61.8347	2568.21	49.4135	3314.64	62.4274	2568.21	61.32	3314.64	63.5658	2568.21	68.8636	3314.64	65.8083	2568.21	45.2535	3314.64	63.6458	2568.21	33.2872	3314.64	62.8818	2568.21	44.4179	3314.64	64.7126
2570.37	63.9474	3316.6	64.8101	2570.37	50.8912	3316.6	62.88	2570.37	49.3365	3316.6	63.6282	2570.37	63.0686	3316.6	66.1096	2570.37	69.9227	3316.6	65.7639	2570.37	45.0851	3316.6	63.7765	2570.37	34.2026	3316.6	62.6364	2570.37	44.6981	3316.6	63.8027
2572.53	62.8696	3318.55	64.6064	2572.53	48.5347	3318.55	63.0587	2572.53	48.6135	3318.55	63.0406	2572.53	61.6514	3318.55	64.3443	2572.53	68.1273	3318.55	66.075	2572.53	45.6858	3318.55	62.7746	2572.53	33.5846	3318.55	62.6879	2572.53	43.2995	3318.55	64.5306
2574.68	60.6728	3320.51	64.8787	2574.68	47.7222	3320.51	62.6187	2574.68	46.9885	3320.51	62.8504	2574.68	59.8324	3320.51	64.261	2574.68	67.2091	3320.51	67.0889	2574.68	44.1215	3320.51	63.4356	2574.68	32.4564	3320.51	62.7212	2574.68	43.9614	3320.51	65.2449
2576.83	57.6842	3322.46	64.2563	2576.83	45.4861	3322.46	63.3787	2576.83	44.2481	3322.46	63.2735	2576.83	57.5714	3322.46	64.7763	2576.83	66.2182	3322.46	66.6639	2576.83	42.1719	3322.46	63.339	2576.83	31.1974	3322.46	62.6818	2576.83	41.7657	3322.46	64.4694
2578.99	55.4302	3324.41	65.222	2578.99	42.5069	3324.41	63.568	2578.99	41.1692	3324.41	63.2201	2578.99	54.6933	3324.41	65.6623	2578.99	65.1432	3324.41	66.8417	2578.99	40.7569	3324.41	63.6458	2578.99	30.3359	3324.41	63.5	2578.99	39.7053	3324.41	64.2313
2581.14	52.8856	3326.37	64.4005	2581.14	39.5926	3326.37	63.6613	2581.14	39.2846	3326.37	64.4744	2581.14	51.019	3326.37	65.136	2581.14	63.4386	3326.37	66.7611	2581.14	38.941	3326.37	63.4356	2581.14	29.2308	3326.37	63.5	2581.14	37.7585	3326.37	64.9014
2583.29	51.1854	3328.32	64.5584	2583.29	39.9097	3328.32	63.1867	2583.29	38.8846	3328.32	63.906	2583.29	49.699	3328.32	65.1557	2583.29	62.5205	3328.32	66.3694	2583.29	38.6111	3328.32	64.8561	2583.29	28.0667	3328.32	63.6061	2583.29	37.5097	3328.32	65.3929
2585.45	50.6087	3330.27	64.8192	2585.45	38.5787	3330.27	63.8373	2585.45	36.9077	3330.27	64.3269	2585.45	49.8438	3330.27	66.7785	2585.45	60.9568	3330.27	67.0861	2585.45	37.3507	3330.27	63.9489	2585.45	28.0615	3330.27	63.603	2585.45	35.7077	3330.27	64.5714
2587.6	49.2243	3332.22	65.4142	2587.6	37.1481	3332.22	64.0613	2587.6	36.0904	3332.22	65.1175	2587.6	47.5238	3332.22	65.8158	2587.6	61.6227	3332.22	66.6667	2587.6	37.7378	3332.22	64.4659	2587.6	28.4769	3332.22	64.8576	2587.6	35.6063	3332.22	65.3605
2589.75	48.7025	3334.17	65.5332	2589.75	36.787	3334.17	63.6587	2589.75	36.1154	3334.17	64.3547	2589.75	46.419	3334.17	65.3991	2589.75	61.2205	3334.17	67.3139	2589.75	36.6128	3334.17	63.7936	2589.75	27.5846	3334.17	63.6879	2589.75	35.6812	3334.17	66.2959
2591.9	48.5789	3336.13	66.0069	2591.9	36.5093	3336.13	64.1467	2591.9	35.8442	3336.13	64.6282	2591.9	47.7581	3336.13	66.0461	2591.9	60.6705	3336.13	67.3778	2591.9	36.9809	3336.13	64.6989	2591.9	27.5667	3336.13	63.8697	2591.9	35.814	3336.13	65.6905
2594.05	47.7551	3338.08	66.1579	2594.05	35.6898	3338.08	64.6747	2594.05	35.25	3338.08	64.5598	2594.05	47.7048	3338.08	66.2061	2594.05	61.3341	3338.08	67.35	2594.05	36.6719	3338.08	64.9792	2594.05	26.1821	3338.08	64.397	2594.05	34.3164	3338.08	66.0714
2596.19	47.9314	3340.03	66.0664	2596.19	35.0972	3340.03	65.384	2596.19	35.3615	3340.03	64.1303	2596.19	45.8038	3340.03	66.3816	2596.19	60.9841	3340.03	68.1472	2596.19	35.5191	3340.03	65.0095	2596.19	27.1154	3340.03	64.3121	2596.19	34.372	3340.03	66.2092
2598.34	46.7757	3341.97	65.4691	2598.34	35.7778	3341.97	64.1707	2598.34	35.2731	3341.97	65.391	2598.34	46.8229	3341.97	66.7434	2598.34	60.2227	3341.97	67.225	2598.34	35.1719	3341.97	65.6572	2598.34	27.1641	3341.97	63.7606	2598.34	35.6135	3341.97	66.8265
2600.49	47.7185	3343.92	66.6934	2600.49	35.5	3343.92	65.016	2600.49	35.0038	3343.92	65.765	2600.49	46.7029	3343.92	67.5022	2600.49	59.5932	3343.92	68.9472	2600.49	35.9253	3343.92	64.9735	2600.49	26.8077	3343.92	64.0667	2600.49	34.372	3343.92	66.0221
2602.64	46.5606	3345.87	66.2037	2602.64	35.1968	3345.87	65.4773	2602.64	34.2269	3345.87	64.9103	2602.64	45.701	3345.87	66.8947	2602.64	60.6773	3345.87	68.0389	2602.64	35.4028	3345.87	65.3011	2602.64	26.5795	3345.87	65.0091	2602.64	33.2536	3345.87	66.8844
2604.78	47.4165	3347.82	66.881	2604.78	35.6852	3347.82	65.1947	2604.78	34.9404	3347.82	65.3269	2604.78	46.019	3347.82	67.5395	2604.78	60.5409	3347.82	69.0028	2604.78	35.0069	3347.82	65.8939	2604.78	26.8154	3347.82	65.9242	2604.78	35.1039	3347.82	66.8946
2606.93	47.0069	3349.77	67.3066	2606.93	35.1806	3349.77	64.5493	2606.93	34.7769	3349.77	65.453	2606.93	46.2381	3349.77	67.5855	2606.93	60.3977	3349.77	68.8306	2606.93	35.3906	3349.77	65.2197	2606.93	26.6872	3349.77	64.2667	2606.93	33.9396	3349.77	67.0952
2609.07	46.7346	3351.71	66.8146	2609.07	34.8264	3351.71	65.8027	2609.07	34.3712	3351.71	66.4786	2609.07	46.7124	3351.71	67.6053	2609.07	60.5659	3351.71	68.6556	2609.07	36.1372	3351.71	66.4432	2609.07	26.2103	3351.71	65.8455	2609.07	34.1787	3351.71	67.1276
2611.22	46.9886	3353.66	67.167	2611.22	34.3148	3353.66	65.296	2611.22	34.4212	3353.66	66.0427	2611.22	44.6095	3353.66	66.9846	2611.22	60.0818	3353.66	68.8833	2611.22	35.1701	3353.66	65.8523	2611.22	26.1462	3353.66	65.6727	2611.22	33.9517	3353.66	67.415
2613.36	45.5606	3355.6	67.4233	2613.36	35.9213	3355.6	65.5787	2613.36	34.825	3355.6	65.9103	2613.36	45.7943	3355.6	68.1996	2613.36	59.7045	3355.6	69.3472	2613.36	35.6649	3355.6	66.3466	2613.36	26.8308	3355.6	65.6182	2613.36	34.6667	3355.6	68.1803
2615.51	46.2357	3357.55	67.6545	2615.51	34.7384	3357.55	65.848	2615.51	33.7462	3357.55	66.5064	2615.51	46.2933	3357.55	67.2829	2615.51	59.4159	3357.55	69.5	2615.51	35.5052	3357.55	66.8693	2615.51	26.2205	3357.55	65.9333	2615.51	33.2488	3357.55	67.3384
2617.65	46.6018	3359.49	68.4165	2617.65	34.1713	3359.49	66.496	2617.65	34.05	3359.49	67.0662	2617.65	45.4	3359.49	68.0132	2617.65	59.875	3359.49	69.8694	2617.65	36.1163	3359.49	66.4735	2617.65	26.7359	3359.49	65.9818	2617.65	33.0725	3359.49	68.2449
2619.79	45.7323	3361.44	67.6682	2619.79	34.6551	3361.44	66.0213	2619.79	34.1442	3361.44	67.4701	2619.79	44.9048	3361.44	68.8289	2619.79	59.8932	3361.44	69.75	2619.79	35.224	3361.44	66.8485	2619.79	26.341	3361.44	66.9212	2619.79	33.9662	3361.44	67.8912
2621.93	45.9176	3363.38	68.9245	2621.93	34.4213	3363.38	65.976	2621.93	34.4231	3363.38	67.797	2621.93	46.6648	3363.38	68.9825	2621.93	59.8114	3363.38	69.7972	2621.93	35.5521	3363.38	67.25	2621.93	26.8205	3363.38	67.4667	2621.93	33.942	3363.38	68.3656
2624.07	45.6865	3365.32	68.9268	2624.07	34.0556	3365.32	66.4827	2624.07	33.675	3365.32	67.8868	2624.07	45.2495	3365.32	68.489	2624.07	59.2841	3365.32	70.3056	2624.07	36.0694	3365.32	68.053	2624.07	25.8641	3365.32	67.0939	2624.07	32.7343	3365.32	68.2721
2626.21	46.7002	3367.26	68.46	2626.21	34.9144	3367.26	67.1547	2626.21	34.2731	3367.26	66.5406	2626.21	45.2019	3367.26	68.8311	2626.21	58.8705	3367.26	70.1944	2626.21	34.6372	3367.26	68.4754	2626.21	27.1359	3367.26	67.8333	2626.21	33.8937	3367.26	68.835
2628.35	45.9314	3369.21	67.4989	2628.35	35.0347	3369.21	66.6053	2628.35	34.55	3369.21	67.5641	2628.35	45.2076	3369.21	69.0943	2628.35	59.5523	3369.21	70.125	2628.35	34.5382	3369.21	67.911	2628.35	26.1949	3369.21	66.8939	2628.35	33.1353	3369.21	69.3248
2630.49	45.9657	3371.15	68.7963	2630.49	33.4028	3371.15	68.1147	2630.49	33.4673	3371.15	68.4808	2630.49	45.739	3371.15	70.1754	2630.49	59.3136	3371.15	71.3306	2630.49	35.4306	3371.15	68.2917	2630.49	25.6821	3371.15	67.697	2630.49	33.843	3371.15	68.5901
2632.63	46.0915	3373.09	68.8146	2632.63	33.4792	3373.09	66.9787	2632.63	33.4038	3373.09	67.7991	2632.63	44.2286	3373.09	69.3838	2632.63	59.875	3373.09	72.075	2632.63	34.3785	3373.09	67.9886	2632.63	26.1538	3373.09	68.1788	2632.63	33.1329	3373.09	69.3588
2634.77	45.5744	3375.03	70.1053	2634.77	34.1481	3375.03	67.368	2634.77	33.9577	3375.03	67.7991	2634.77	45.0381	3375.03	70.7829	2634.77	59.7068	3375.03	71.7361	2634.77	34.5694	3375.03	68.5398	2634.77	26.5821	3375.03	67.7485	2634.77	33.715	3375.03	69.5323
2636.9	45.833	3376.97	69.3524	2636.9	34.1968	3376.97	68.2907	2636.9	33.6635	3376.97	68.4936	2636.9	45.8324	3376.97	69.693	2636.9	59.5932	3376.97	71.4528	2636.9	34.9896	3376.97	67.6667	2636.9	26.4128	3376.97	67.8576	2636.9	32.9517	3376.97	69.2177
2639.04	46.4439	3378.91	68.9314	2639.04	33.213	3378.91	68.064	2639.04	33.5154	3378.91	69.2179	2639.04	44.2495	3378.91	70.5241	2639.04	58.8364	3378.91	72.1556	2639.04	35.0521	3378.91	68.1799	2639.04	25.6513	3378.91	67.7939	2639.04	32.401	3378.91	70.6616
2641.18	45.2265	3380.84	70.222	2641.18	33.7338	3380.84	68.2507	2641.18	34.0231	3380.84	68.5085	2641.18	43.8971	3380.84	70.0241	2641.18	58.6227	3380.84	71.2806	2641.18	35.1024	3380.84	68.9394	2641.18	25.5333	3380.84	69.0758	2641.18	33.285	3380.84	70.2024
2643.31	45.3799	3382.78	69.6796	2643.31	34.7454	3382.78	68.9093	2643.31	33.9904	3382.78	68.938	2643.31	45.4152	3382.78	71.1447	2643.31	59.1773	3382.78	71.65	2643.31	34.8212	3382.78	68.6364	2643.31	26.0308	3382.78	68.4545	2643.31	33.6498	3382.78	70.5068
2645.45	45.1739	3384.72	70.6842	2645.45	34	3384.72	68.6987	2645.45	32.8846	3384.72	69.7265	2645.45	45.5238	3384.72	71.5307	2645.45	59.2023	3384.72	71.9944	2645.45	34.7726	3384.72	69.0833	2645.45	26.3538	3384.72	68.2848	2645.45	32.7923	3384.72	70.4167
2647.58	45.8833	3386.66	69.7735	2647.58	32.8356	3386.66	69.0053	2647.58	33.6077	3386.66	69.3868	2647.58	43.6857	3386.66	70.7675	2647.58	58.5227	3386.66	72.3194	2647.58	34.8559	3386.66	69.1288	2647.58	26.0385	3386.66	68.8818	2647.58	33.686	3386.66	70.6684
2649.71	45.0824	3388.59	70.5721	2649.71	34.3403	3388.59	68.1893	2649.71	33.5019	3388.59	68.8056	2649.71	44.2571	3388.59	70.8838	2649.71	58.8159	3388.59	72.7778	2649.71	34.6597	3388.59	69.375	2649.71	26.1154	3388.59	68.4636	2649.71	34.0749	3388.59	70.6667
2651.85	44.7002	3390.53	70.6178	2651.85	34.4236	3390.53	69.3787	2651.85	33.5673	3390.53	69.2842	2651.85	45.4705	3390.53	70.7105	2651.85	59.0795	3390.53	72.2861	2651.85	34.9444	3390.53	70.7481	2651.85	25.9462	3390.53	69.6818	2651.85	33.5556	3390.53	70.9235
2653.98	45.0801	3392.46	70.3021	2653.98	32.456	3392.46	68.632	2653.98	32.1769	3392.46	69.9231	2653.98	43.6267	3392.46	70.9539	2653.98	58.2409	3392.46	72.4639	2653.98	34.2622	3392.46	69.1648	2653.98	25.9718	3392.46	69.0758	2653.98	32.2971	3392.46	70.8061
2656.11	44.1648	3394.4	70.8444	2656.11	33.6019	3394.4	69.0293	2656.11	33.5365	3394.4	68.9829	2656.11	43.3619	3394.4	70.6491	2656.11	58.6318	3394.4	73.2583	2656.11	33.9913	3394.4	69.7898	2656.11	26.0385	3394.4	69.4606	2656.11	33.7995	3394.4	70.8707
2658.24	45.1648	3396.33	69.9359	2658.24	34.3819	3396.33	68.896	2658.24	32.9462	3396.33	69.4359	2658.24	44.5162	3396.33	71.489	2658.24	59.0114	3396.33	73.0611	2658.24	34.5069	3396.33	69.7784	2658.24	25.2462	3396.33	69.0879	2658.24	32.8816	3396.33	70.949
2660.37	45.4325	3398.27	71.6522	2660.37	33.3935	3398.27	69.6427	2660.37	32.8923	3398.27	70.1795	2660.37	43.7352	3398.27	72.1842	2660.37	58.6386	3398.27	73.5833	2660.37	35.0347	3398.27	69.4205	2660.37	25.9103	3398.27	70.1242	2660.37	32.3551	3398.27	71.3044
2662.5	45.0069	3400.2	70.7826	2662.5	33.0278	3400.2	68.7387	2662.5	32.9308	3400.2	69.3013	2662.5	43.6114	3400.2	71.5592	2662.5	59.4614	3400.2	73.0278	2662.5	34.0139	3400.2	70.4564	2662.5	25.7821	3400.2	69.9788	2662.5	33.0749	3400.2	71.3469
2664.63	45.3043	3402.13	70.7094	2664.63	34.6134	3402.13	68.7547	2664.63	33.1442	3402.13	69.9722	2664.63	44.739	3402.13	72.3575	2664.63	58.5409	3402.13	73.6306	2664.63	34.3229	3402.13	70.4735	2664.63	26.159	3402.13	69.0848	2664.63	33.3454	3402.13	71.2143
2666.76	44.9405	3404.06	70.4828	2666.76	34.4444	3404.06	70.2693	2666.76	32.4058	3404.06	70.1603	2666.76	44.741	3404.06	71.7566	2666.76	58.6955	3404.06	73.1778	2666.76	34.7812	3404.06	70.8314	2666.76	24.9769	3404.06	70.2242	2666.76	32.5797	3404.06	70.7449
2668.89	44.643	3406	71.3135	2668.89	32.8032	3406	70.5573	2668.89	32.3346	3406	70.2073	2668.89	42.8533	3406	72.239	2668.89	58.6909	3406	73.5444	2668.89	33.9688	3406	70.2803	2668.89	25.6641	3406	71.0848	2668.89	32.1329	3406	71.3112
2671.01	45.0892	3407.93	71.0664	2671.01	34.0069	3407.93	69.464	2671.01	32.5942	3407.93	69.0427	2671.01	43.4533	3407.93	70.8794	2671.01	57.3159	3407.93	72.575	2671.01	34.2014	3407.93	70.3239	2671.01	26.341	3407.93	69.4879	2671.01	33.4614	3407.93	71.3095
2673.14	45.1167	3409.86	70.8307	2673.14	33.9236	3409.86	70.248	2673.14	33.3481	3409.86	71.3953	2673.14	44.68	3409.86	72.3311	2673.14	57.6705	3409.86	73.2306	2673.14	34.6354	3409.86	70.6667	2673.14	25.2154	3409.86	70.2939	2673.14	32.6981	3409.86	71.767
2675.27	44.5378	3411.79	70.73	2675.27	32.8426	3411.79	69.104	2675.27	32.4692	3411.79	70.4872	2675.27	43.9371	3411.79	71.6184	2675.27	58.0932	3411.79	73.2889	2675.27	34.7847	3411.79	70.7973	2675.27	25.0846	3411.79	70.4121	2675.27	32.7126	3411.79	71.7211
2677.39	45.2059	3413.72	70.8101	2677.39	33.0764	3413.72	69.3973	2677.39	33.0327	3413.72	69.797	2677.39	43.581	3413.72	72.2763	2677.39	57.5591	3413.72	73.8944	2677.39	34.151	3413.72	70.6799	2677.39	26.0744	3413.72	71.1455	2677.39	32.4058	3413.72	72.1293
2679.52	44.151	3415.65	70.8993	2679.52	33.6551	3415.65	69.392	2679.52	33.8058	3415.65	69.5406	2679.52	44.2229	3415.65	72.0395	2679.52	58.1682	3415.65	73.1833	2679.52	34.0191	3415.65	70.7197	2679.52	25.6513	3415.65	70.5879	2679.52	32.5386	3415.65	70.75
2681.64	44.405	3417.58	71.3112	2681.64	33.4282	3417.58	69.6747	2681.64	32.3404	3417.58	70.5214	2681.64	43.9124	3417.58	72.4101	2681.64	58.05	3417.58	74.125	2681.64	34.2691	3417.58	70.7197	2681.64	25.4846	3417.58	70.3606	2681.64	32.0942	3417.58	71.9116
2683.77	44.7277	3419.5	70.6384	2683.77	32.1782	3419.5	69.96	2683.77	32.5865	3419.5	70.6902	2683.77	42.7505	3419.5	72.0855	2683.77	57.6818	3419.5	73.8333	2683.77	34.1111	3419.5	70.7689	2683.77	24.8769	3419.5	70.9515	2683.77	32.9058	3419.5	71.9269
2685.89	44.6705	3421.43	71.119	2685.89	34.5764	3421.43	69.5947	2685.89	33.5038	3421.43	69.9316	2685.89	43.8324	3421.43	71.9167	2685.89	58.4886	3421.43	72.5889	2685.89	33.6736	3421.43	71.2917	2685.89	27.0692	3421.43	70.5606	2685.89	33.2874	3421.43	72.1752
2688.01	44.0229	3423.36	71.0755	2688.01	33.7431	3423.36	70.1867	2688.01	33.1135	3423.36	70.1218	2688.01	44.8457	3423.36	72.1535	2688.01	58.3523	3423.36	74.9056	2688.01	34.0122	3423.36	70.2045	2688.01	25.3513	3423.36	70.2394	2688.01	32.4903	3423.36	71.5969
2690.13	44.5904	3425.28	71.7918	2690.13	32.6574	3425.28	69.5173	2690.13	32.5865	3425.28	70.797	2690.13	43.4457	3425.28	71.5965	2690.13	57.4977	3425.28	73.6583	2690.13	34.6562	3425.28	70.7216	2690.13	25.559	3425.28	70.397	2690.13	31.8647	3425.28	72.4626
2692.25	44.4005	3427.21	69.9725	2692.25	33.5556	3427.21	69.2533	2692.25	33.15	3427.21	69.5427	2692.25	43.1467	3427.21	72.0636	2692.25	57.7432	3427.21	73.8083	2692.25	33.3073	3427.21	70.3068	2692.25	25.2359	3427.21	70.1879	2692.25	32.7899	3427.21	72.2551
2694.38	43.7506	3429.14	71.4645	2694.38	34.2894	3429.14	70.5013	2694.38	33.3135	3429.14	70.547	2694.38	44.2762	3429.14	72.2346	2694.38	58.0136	3429.14	73.575	2694.38	33.4427	3429.14	71.2481	2694.38	25.6949	3429.14	69.2818	2694.38	32.9179	3429.14	71.0374
2696.5	44.3295	3431.06	70.659	2696.5	33.338	3431.06	69.712	2696.5	31.7769	3431.06	70.0235	2696.5	43.4533	3431.06	71.5461	2696.5	56.8682	3431.06	72.575	2696.5	33.7066	3431.06	70.1856	2696.5	24.7077	3431.06	69.9909	2696.5	32.186	3431.06	71.7738
2698.62	44.6888	3432.98	71.2265	2698.62	31.8958	3432.98	69.6	2698.62	33.0442	3432.98	69.344	2698.62	42.9105	3432.98	71.3816	2698.62	57.3295	3432.98	72.9833	2698.62	34.3073	3432.98	70.5341	2698.62	25.7692	3432.98	70.2061	2698.62	32.1425	3432.98	71.835
2700.73	44.27	3434.91	70.1007	2700.73	34.0509	3434.91	69.1467	2700.73	32.2577	3434.91	69.7436	2700.73	42.8876	3434.91	71.568	2700.73	58.4205	3434.91	72.9778	2700.73	33.9653	3434.91	70.3655	2700.73	25.7615	3434.91	70.0545	2700.73	32.2295	3434.91	71.0221
2702.85	44.4462	3436.83	70.2334	2702.85	33.0208	3436.83	68.912	2702.85	33.1615	3436.83	70.7137	2702.85	43.7276	3436.83	71.9671	2702.85	57.55	3436.83	73.1833	2702.85	33.8576	3436.83	69.9129	2702.85	25.8487	3436.83	69.6424	2702.85	32.1739	3436.83	70.1497
2704.97	44.3959	3438.75	70.3684	2704.97	32.4653	3438.75	68.8773	2704.97	32.4038	3438.75	70.1239	2704.97	43.2095	3438.75	70.5088	2704.97	57.5091	3438.75	72.2	2704.97	34.3212	3438.75	70.3977	2704.97	25.3872	3438.75	69.8485	2704.97	33.0507	3438.75	71.0323
2707.09	44.524	3440.68	70.5423	2707.09	33.8796	3440.68	69.76	2707.09	32.675	3440.68	68.9808	2707.09	43.221	3440.68	70.9605	2707.09	57.4636	3440.68	73.5278	2707.09	33.5712	3440.68	69.6061	2707.09	25.9256	3440.68	68.8606	2707.09	33.4614	3440.68	71.2534
2709.2	43.8238	3442.6	69.9977	2709.2	33.8542	3442.6	67.6853	2709.2	32.0038	3442.6	69.2778	2709.2	43.8038	3442.6	71.4232	2709.2	56.9591	3442.6	71.9	2709.2	33.7986	3442.6	69.9735	2709.2	25.9692	3442.6	69.7273	2709.2	32.4589	3442.6	70.5255
2711.32	44.3867	3444.52	70.2906	2711.32	33.2361	3444.52	70.0533	2711.32	32.0346	3444.52	70.1966	2711.32	43.5029	3444.52	70.8553	2711.32	57.0545	3444.52	72.0194	2711.32	34.4792	3444.52	69.9337	2711.32	25.8667	3444.52	69.6545	2711.32	31.7874	3444.52	70.9201
2713.44	44.6178	3446.44	69.7918	2713.44	32.5671	3446.44	67.9093	2713.44	32.5115	3446.44	68.5598	2713.44	42.5752	3446.44	70.4583	2713.44	56.7818	3446.44	71.8	2713.44	32.7865	3446.44	69.4697	2713.44	25.0179	3446.44	68.5061	2713.44	33.0652	3446.44	70.7483
2715.55	44.1785	3448.36	69.4279	2715.55	33.8218	3448.36	67.7013	2715.55	33.025	3448.36	69.9274	2715.55	43.8019	3448.36	71.1206	2715.55	57.1636	3448.36	71.6583	2715.55	34.0503	3448.36	69.6951	2715.55	25.3231	3448.36	68.9394	2715.55	32.5048	3448.36	70.631
2717.66	44.103	3450.28	69.3387	2717.66	32.9699	3450.28	67.936	2717.66	31.9423	3450.28	68.6368	2717.66	43.3657	3450.28	70.8618	2717.66	57.0614	3450.28	71.6194	2717.66	33.9653	3450.28	68.572	2717.66	25.2333	3450.28	68.8576	2717.66	31.2174	3450.28	69.8061
2719.78	43.8169	3452.2	69.3638	2719.78	32.2199	3452.2	68.1307	2719.78	31.9481	3452.2	68.2308	2719.78	42.8324	3452.2	69.6009	2719.78	57.2114	3452.2	71.5972	2719.78	34.276	3452.2	69.572	2719.78	26.0077	3452.2	68.6182	2719.78	31.9879	3452.2	70.2687
2721.89	43.6728	3454.12	69.4211	2721.89	32.8426	3454.12	66.968	2721.89	32.4635	3454.12	68.1389	2721.89	43.4495	3454.12	70.0965	2721.89	56.7773	3454.12	71.4639	2721.89	33.4358	3454.12	69.0777	2721.89	25.3872	3454.12	68.1697	2721.89	32.9155	3454.12	69.9983
2724	44.4966	3456.04	69.0412	2724	33.5417	3456.04	67.1733	2724	33.0923	3456.04	67.8675	2724	44.0229	3456.04	69.6908	2724	56.8227	3456.04	70.7222	2724	34.2361	3456.04	68.6799	2724	25.7667	3456.04	68.0576	2724	31.8792	3456.04	69.165
2726.12	44.6819	3457.95	68.4851	2726.12	32.6968	3457.95	67.8693	2726.12	32.1538	3457.95	68.8355	2726.12	42.8229	3457.95	69.6228	2726.12	57.3318	3457.95	70.7778	2726.12	33.3889	3457.95	68.6326	2726.12	25.3333	3457.95	68.3909	2726.12	32.6425	3457.95	69.2976
2728.23	44.3387	3459.87	69.3043	2728.23	33.4676	3459.87	68.2373	2728.23	31.4865	3459.87	67.5684	2728.23	42.5505	3459.87	69.6447	2728.23	56.8818	3459.87	70.4389	2728.23	34.1788	3459.87	68.0871	2728.23	25.7692	3459.87	67.8	2728.23	32.6836	3459.87	69.6463
2730.34	43.7941	3461.79	68.8398	2730.34	33.1782	3461.79	66.6053	2730.34	33.1327	3461.79	68.0833	2730.34	44.1905	3461.79	69.4693	2730.34	56.8977	3461.79	71.2417	2730.34	33.0087	3461.79	68.4053	2730.34	25.6949	3461.79	66.6364	2730.34	32.9275	3461.79	68.568
2732.45	44.1098	3463.7	68.5629	2732.45	33.1944	3463.7	67.432	2732.45	32.3942	3463.7	67.8739	2732.45	43.6343	3463.7	68.6776	2732.45	57.1409	3463.7	70.4306	2732.45	34.5573	3463.7	68.2311	2732.45	24.9103	3463.7	66.7758	2732.45	31.9903	3463.7	68.4609
2734.56	43.7872	3465.62	67.7735	2734.56	33.1968	3465.62	66.9387	2734.56	31.3192	3465.62	67.7949	2734.56	42.2305	3465.62	67.9912	2734.56	57.1068	3465.62	70.0056	2734.56	33.6354	3465.62	66.3617	2734.56	24.7846	3465.62	67.3273	2734.56	32.4903	3465.62	68.3963
2736.67	44.4554	3467.53	68.2952	2736.67	33.5486	3467.53	66.776	2736.67	33.3346	3467.53	66.3034	2736.67	43.4514	3467.53	68.7478	2736.67	56.8227	3467.53	68.8222	2736.67	34.033	3467.53	67.5227	2736.67	25.6692	3467.53	66.9333	2736.67	32.3889	3467.53	68.0136
2738.77	44.2265	3469.45	67.4805	2738.77	33.7407	3469.45	66.4187	2738.77	32.3981	3469.45	66.547	2738.77	44.0552	3469.45	67.7171	2738.77	56.0955	3469.45	68.925	2738.77	33.7153	3469.45	66.9129	2738.77	25.7872	3469.45	66.9636	2738.77	31.3865	3469.45	67.2262
2740.88	44.1487	3471.36	67.4416	2740.88	32.5602	3471.36	66.016	2740.88	32.8519	3471.36	66.6389	2740.88	43.0857	3471.36	68.7171	2740.88	56.1977	3471.36	70.1556	2740.88	33.8611	3471.36	66.7614	2740.88	24.6436	3471.36	66.0818	2740.88	31.9879	3471.36	67.9303
2742.99	43.4302	3473.28	67.1648	2742.99	33.3403	3473.28	65.48	2742.99	32.2865	3473.28	65.0043	2742.99	42.7124	3473.28	67.8816	2742.99	57.2205	3473.28	69.1306	2742.99	33.8438	3473.28	66.2424	2742.99	25.1436	3473.28	65.2667	2742.99	33.2729	3473.28	67.3537
2745.09	44.4302	3475.19	66.9771	2745.09	34.0856	3475.19	65.3013	2745.09	32.0673	3475.19	65.2692	2745.09	43.8248	3475.19	67.7697	2745.09	57.05	3475.19	69.1472	2745.09	33.625	3475.19	66.1932	2745.09	25.6205	3475.19	66.5152	2745.09	32.9783	3475.19	67.1395
2747.2	43.9634	3477.1	66.8947	2747.2	33.1736	3477.1	65.2107	2747.2	31.6115	3477.1	65.3547	2747.2	43.0171	3477.1	67.1952	2747.2	55.7432	3477.1	68.5889	2747.2	33.4549	3477.1	66.1098	2747.2	24.959	3477.1	65.0394	2747.2	31.4082	3477.1	65.7602
2749.31	44.2975	3479.01	64.9634	2749.31	32.8403	3479.01	64.52	2749.31	32.425	3479.01	65.4829	2749.31	42.6248	3479.01	66.2346	2749.31	57.1659	3479.01	68.4111	2749.31	33.1493	3479.01	64.9432	2749.31	25.4	3479.01	65.3515	2749.31	32.2802	3479.01	66.3861
2751.41	44.4096	3480.92	65.7002	2751.41	34.2801	3480.92	64.368	2751.41	32.5385	3480.92	64.1368	2751.41	43.1848	3480.92	66.3487	2751.41	56.4091	3480.92	68.4194	2751.41	33.3455	3480.92	65.7652	2751.41	26.2026	3480.92	65.5394	2751.41	32.5966	3480.92	66.0408
2753.51	44.3204	3482.83	65.2311	2753.51	33.3495	3482.83	63.9013	2753.51	32.4462	3482.83	64.8184	2753.51	44.1181	3482.83	65.9057	2753.51	57.3977	3482.83	70.1111	2753.51	33.849	3482.83	64.892	2753.51	25.4026	3482.83	64.8121	2753.51	31.9034	3482.83	65.9592
2755.62	43.5286	3484.74	64.5286	2755.62	32.5741	3484.74	63.44	2755.62	31.8904	3484.74	64.1453	2755.62	42.0057	3484.74	65.8421	2755.62	57.1636	3484.74	69.9083	2755.62	33.3715	3484.74	63.7576	2755.62	24.8333	3484.74	63.6121	2755.62	31.9227	3484.74	65.3571
2757.72	44.2357	3486.65	65.151	2757.72	33.0602	3486.65	62.944	2757.72	32.7981	3486.65	63.4167	2757.72	42.3295	3486.65	65.8531	2757.72	56.6909	3486.65	67.1833	2757.72	33.2812	3486.65	65.0057	2757.72	25.5462	3486.65	63.6152	2757.72	32.7947	3486.65	65.6241
2759.82	44.3707	3488.56	64.1373	2759.82	33.6343	3488.56	62.6133	2759.82	32.1385	3488.56	63.891	2759.82	43.7657	3488.56	65.1075	2759.82	57.0227	3488.56	66.4944	2759.82	32.9618	3488.56	63.1761	2759.82	25.4923	3488.56	63.097	2759.82	32.0773	3488.56	64.585
2761.92	44.4256	3490.47	64.8581	2761.92	32.8241	3490.47	63.1547	2761.92	32.7673	3490.47	63.1987	2761.92	43.379	3490.47	64.9868	2761.92	56.9318	3490.47	66.2556	2761.92	34.1649	3490.47	63.5947	2761.92	25.4872	3490.47	62.7545	2761.92	31.4324	3490.47	64.0357
2764.03	44.4348	3492.38	63.3066	2764.03	32.4745	3492.38	61.9867	2764.03	32.0019	3492.38	62.7329	2764.03	42.0667	3492.38	64.0899	2764.03	56.7886	3492.38	65.4417	2764.03	33.3333	3492.38	63.6875	2764.03	24.8487	3492.38	62.9545	2764.03	32.7536	3492.38	63.801
2766.13	44.3249	3494.29	63.7803	2766.13	33.3634	3494.29	62.5173	2766.13	33.0365	3494.29	62.1004	2766.13	43.6286	3494.29	64.9298	2766.13	56.8295	3494.29	66.2889	2766.13	33.3767	3494.29	63.392	2766.13	26.3103	3494.29	62.3727	2766.13	32.4082	3494.29	63.2449
2768.23	43.1442	3496.2	63.6636	2768.23	32.8727	3496.2	62.2107	2768.23	32.1635	3496.2	62.3846	2768.23	43.4971	3496.2	64.1272	2768.23	56.775	3496.2	64.9639	2768.23	34.184	3496.2	63.3598	2768.23	25.4974	3496.2	61.5182	2768.23	31.5894	3496.2	63.1293
2770.33	44.611	3498.1	62.8719	2770.33	32.6019	3498.1	61.4827	2770.33	32.425	3498.1	62.594	2770.33	43.0267	3498.1	62.8969	2770.33	57.2591	3498.1	64.5194	2770.33	33.7135	3498.1	62.142	2770.33	25.2718	3498.1	61.3303	2770.33	32.4444	3498.1	63.4184
2772.42	44.1465	3500.01	62.6224	2772.42	33.9051	3500.01	61.12	2772.42	32.2231	3500.01	60.8376	2772.42	43.6762	3500.01	62.7939	2772.42	56.4273	3500.01	63.9056	2772.42	33.8108	3500.01	61.6004	2772.42	25.7744	3500.01	61.303	2772.42	33.0314	3500.01	62.9099
2774.52	44.4989	3501.91	62.6087	2774.52	33.7894	3501.91	61.248	2774.52	32.625	3501.91	62.1474	2774.52	45.1562	3501.91	63.5285	2774.52	57.3318	3501.91	63.0639	2774.52	34.026	3501.91	61.1534	2774.52	25.7872	3501.91	61.2697	2774.52	32.256	3501.91	62.2092
2776.62	44.1098	3503.82	62.1739	2776.62	32.3773	3503.82	60.9493	2776.62	32.1385	3503.82	60.9509	2776.62	43.1562	3503.82	62.5329	2776.62	56.7159	3503.82	63.6639	2776.62	33.6337	3503.82	61.0492	2776.62	25.6026	3503.82	59.7424	2776.62	31.5821	3503.82	61.7636
2778.72	45.2609	3505.72	61.9153	2778.72	33.9653	3505.72	59.8027	2778.72	32.8962	3505.72	60.5449	2778.72	42.9162	3505.72	62.4605	2778.72	56.4841	3505.72	63.4694	2778.72	33.6215	3505.72	61.1591	2778.72	26.0205	3505.72	59.8242	2778.72	33.0217	3505.72	62.3367
2780.81	44.238	3507.63	61.4851	2780.81	33.8704	3507.63	59.4747	2780.81	33.3173	3507.63	59.7821	2780.81	44.021	3507.63	61.432	2780.81	57.0341	3507.63	61.7583	2780.81	33.5816	3507.63	60.6155	2780.81	26.2974	3507.63	60.4091	2780.81	33.8551	3507.63	60.1156
2782.91	44.7872	3509.53	60.5812	2782.91	33.3912	3509.53	59.8293	2782.91	33.5212	3509.53	59.9658	2782.91	43.741	3509.53	61.557	2782.91	56.9705	3509.53	61.8722	2782.91	33.9358	3509.53	59.2803	2782.91	26.2103	3509.53	59.5121	2782.91	32.6329	3509.53	61.3061
2785	44.9314	3511.44	60.6796	2785	33.1991	3511.44	58.7867	2785	32.9404	3511.44	60.1859	2785	42.6152	3511.44	60.9364	2785	56.6705	3511.44	62.1472	2785	33.9792	3511.44	59.1458	2785	25.6564	3511.44	57.7455	2785	32.8116	3511.44	60.051
2787.1	44.238	3513.34	60.2151	2787.1	33.4051	3513.34	58.4853	2787.1	33.4654	3513.34	59.1538	2787.1	43.7086	3513.34	60.761	2787.1	56.3364	3513.34	62.0444	2787.1	33.875	3513.34	60.0417	2787.1	25.7077	3513.34	58.5576	2787.1	33.3623	3513.34	60.0612
2789.19	44.389	3515.24	59.643	2789.19	33.1458	3515.24	59.208	2789.19	33.0462	3515.24	59.0085	2789.19	44.4343	3515.24	59.9803	2789.19	57.2841	3515.24	61.2361	2789.19	33.7517	3515.24	58.9962	2789.19	25.2949	3515.24	58.2788	2789.19	32.3986	3515.24	59.5238
2791.29	44.5172	3517.14	59.7689	2791.29	33.2037	3517.14	59.1627	2791.29	32.2538	3517.14	58.9252	2791.29	42.9581	3517.14	59.8991	2791.29	56.7205	3517.14	61.3472	2791.29	34.1163	3517.14	58.7008	2791.29	25.8231	3517.14	58.1788	2791.29	32.3696	3517.14	59.2211
2793.38	44.1373	3519.04	58.9497	2793.38	33.3356	3519.04	56.5253	2793.38	32.8019	3519.04	58	2793.38	43.1314	3519.04	59.557	2793.38	56.7932	3519.04	60.6778	2793.38	33.4271	3519.04	58.822	2793.38	26.0333	3519.04	57.8364	2793.38	32.5097	3519.04	59.0374
2795.47	45.3822	3520.94	59.1098	2795.47	33.9606	3520.94	57.5653	2795.47	33.1885	3520.94	57.8226	2795.47	44.4914	3520.94	59.3925	2795.47	56.9023	3520.94	60.25	2795.47	34.4601	3520.94	57.6667	2795.47	26.1436	3520.94	57.3182	2795.47	33.8889	3520.94	58.381
2797.56	44.7712	3522.84	58.8398	2797.56	33.6181	3522.84	57.0213	2797.56	31.9635	3522.84	57.8782	2797.56	43.021	3522.84	57.9671	2797.56	57.4364	3522.84	59.5667	2797.56	33.8003	3522.84	58.2784	2797.56	25.4154	3522.84	56.4697	2797.56	31.9589	3522.84	57.7568
2799.65	44.6247	3524.74	57.9931	2799.65	33.7014	3524.74	57.6373	2799.65	32.8115	3524.74	56.5	2799.65	42.7467	3524.74	57.8882	2799.65	56.9386	3524.74	60.7472	2799.65	33.5122	3524.74	57.6174	2799.65	26.3051	3524.74	56.2667	2799.65	32.9952	3524.74	57.6105
2801.74	45.0183	3526.64	57.0778	2801.74	35.0324	3526.64	55.1307	2801.74	32.8596	3526.64	56.1047	2801.74	43.6552	3526.64	57.6623	2801.74	56.1273	3526.64	58.2583	2801.74	33.6545	3526.64	56.4337	2801.74	26.1077	3526.64	56.2455	2801.74	32.9928	3526.64	57.2177
2803.83	44.7986	3528.54	57.5812	2803.83	34.0903	3528.54	56.4987	2803.83	32.9846	3528.54	56.5	2803.83	43.4952	3528.54	57.7171	2803.83	56.9455	3528.54	58.2306	2803.83	33.9566	3528.54	56.5492	2803.83	25.8179	3528.54	55.5848	2803.83	32.9034	3528.54	56.966
2805.92	44.9474	3530.44	56.8947	2805.92	33.9722	3530.44	56.2187	2805.92	32.825	3530.44	55.9594	2805.92	43.12	3530.44	56.7697	2805.92	56.6864	3530.44	57.2972	2805.92	34.3924	3530.44	56.214	2805.92	26.5692	3530.44	55.6394	2805.92	32.9758	3530.44	55.9728
2808.01	45.1876	3532.34	56.9565	2808.01	34.1875	3532.34	55.1787	2808.01	33.4788	3532.34	55.3312	2808.01	42.9219	3532.34	57.6009	2808.01	57.775	3532.34	57.8917	2808.01	33.6753	3532.34	55.6269	2808.01	26.2103	3532.34	55.5576	2808.01	33.8647	3532.34	56.1616
2810.1	44.6613	3534.23	56.7941	2810.1	33.4028	3534.23	55.512	2810.1	33.1538	3534.23	54.8034	2810.1	43.899	3534.23	57.2434	2810.1	56.7773	3534.23	57.7972	2810.1	34.191	3534.23	54.7841	2810.1	26.7026	3534.23	55.4848	2810.1	33.0169	3534.23	55.7602
2812.19	44.6934	3536.13	56.1327	2812.19	33.7546	3536.13	56.0187	2812.19	33.25	3536.13	54.9338	2812.19	43.7962	3536.13	56.6732	2812.19	56.7318	3536.13	57.4917	2812.19	34.5122	3536.13	54.8561	2812.19	25.9872	3536.13	54.3061	2812.19	33.0604	3536.13	55.2721
2814.27	44.9428	3538.03	54.7346	2814.27	34.3171	3538.03	55.216	2814.27	33.5096	3538.03	54.1581	2814.27	42.6762	3538.03	55.1228	2814.27	56.9045	3538.03	57.2972	2814.27	33.7274	3538.03	54.2746	2814.27	26.4051	3538.03	54.1727	2814.27	32.3285	3538.03	54.4949
2816.36	44.9039	3539.92	55.9062	2816.36	35.4491	3539.92	53.6107	2816.36	34.375	3539.92	54.6111	2816.36	44.8686	3539.92	55.6075	2816.36	57.0886	3539.92	56.075	2816.36	33.7031	3539.92	54.4527	2816.36	26.9744	3539.92	53.4061	2816.36	33.3913	3539.92	55.1122
2818.45	45.1213	3541.82	55.0801	2818.45	33.75	3541.82	54.1253	2818.45	33.6462	3541.82	54.0769	2818.45	44.0438	3541.82	55.0987	2818.45	57.4136	3541.82	55.8722	2818.45	34.7882	3541.82	53.9886	2818.45	26.0385	3541.82	53.7758	2818.45	32.1787	3541.82	54.9915
2820.53	45.0778	3543.71	55.6728	2820.53	33.6644	3543.71	53.6667	2820.53	33.2731	3543.71	53.6667	2820.53	43.1943	3543.71	54.5921	2820.53	56.6636	3543.71	54.7278	2820.53	34.7292	3543.71	53.428	2820.53	26.4538	3543.71	53.1333	2820.53	32.8551	3543.71	54.3724
2822.62	44.8787	3545.6	53.714	2822.62	35.0764	3545.6	52.4027	2822.62	33.7981	3545.6	53.0577	2822.62	43.8152	3545.6	55.1206	2822.62	57.2114	3545.6	55.4333	2822.62	33.6684	3545.6	54.0985	2822.62	26.741	3545.6	51.8	2822.62	33.9903	3545.6	54.0323
2824.7	44.7941	3547.5	54.5629	2824.7	35.1458	3547.5	53.2027	2824.7	33.4135	3547.5	52.9808	2824.7	45.0648	3547.5	54.3092	2824.7	57.3432	3547.5	54.7917	2824.7	35.1493	3547.5	52.9659	2824.7	26.3692	3547.5	52.4152	2824.7	33.2367	3547.5	52.5204
2826.78	45.8375	3549.39	53.8558	2826.78	33.706	3549.39	52.3147	2826.78	33.8923	3549.39	52.4124	2826.78	43.8343	3549.39	54.4079	2826.78	57.3477	3549.39	54.2417	2826.78	34.4392	3549.39	52.7102	2826.78	26.7667	3549.39	51.2364	2826.78	32.7415	3549.39	52.7347
2828.87	45.1716	3551.28	53.0046	2828.87	34.6574	3551.28	52.4773	2828.87	34.8442	3551.28	52.1026	2828.87	44.3086	3551.28	53.0395	2828.87	57.2682	3551.28	54.0278	2828.87	35.2014	3551.28	52.9811	2828.87	27.0538	3551.28	51.5606	2828.87	33.8309	3551.28	51.9609
2830.95	45.1808	3553.18	53.5378	2830.95	36.1458	3553.18	51.296	2830.95	34.4404	3553.18	51.8376	2830.95	45.4343	3553.18	53.5329	2830.95	57.6364	3553.18	53.8472	2830.95	35.0972	3553.18	51.5568	2830.95	27.4974	3553.18	51.1152	2830.95	33.2729	3553.18	51.9235
2833.03	45.8535	3555.07	53.0092	2833.03	34.4676	3555.07	51.5733	2833.03	34.2635	3555.07	52.0641	2833.03	45.3981	3555.07	53.636	2833.03	57.6227	3555.07	54.4861	2833.03	35.4115	3555.07	52.4943	2833.03	26.8513	3555.07	51.0455	2833.03	33.2464	3555.07	50.983
2835.11	45.7712	3556.96	52.5286	2835.11	34.0116	3556.96	50.712	2835.11	34.7538	3556.96	50.9594	2835.11	44.4667	3556.96	52.614	2835.11	56.2886	3556.96	53.3694	2835.11	34.3993	3556.96	51.0095	2835.11	26.5308	3556.96	50.0576	2835.11	34.6111	3556.96	51.5595
2837.19	46.3593	3558.85	52.4737	2837.19	35.713	3558.85	50.8507	2837.19	34.9038	3558.85	49.7799	2837.19	45.4267	3558.85	52.6206	2837.19	56.8227	3558.85	52.9861	2837.19	34.6719	3558.85	50.6458	2837.19	27.1692	3558.85	50.1152	2837.19	34.9976	3558.85	50.9915
2839.27	45.6339	3560.74	52.0114	2839.27	35.2222	3560.74	50.5227	2839.27	34.425	3560.74	50.4444	2839.27	45.2533	3560.74	51.8838	2839.27	57.4227	3560.74	51.8028	2839.27	35.4323	3560.74	50.8466	2839.27	27.8333	3560.74	50.3455	2839.27	33.7271	3560.74	50.165
2841.35	46.5515	3562.63	52.2311	2841.35	35.4468	3562.63	49.7733	2841.35	35.3462	3562.63	50.7436	2841.35	45.0933	3562.63	51.8706	2841.35	58.3545	3562.63	51.5556	2841.35	35.8559	3562.63	50.4773	2841.35	27.7897	3562.63	49.797	2841.35	34.1063	3562.63	51.1003
2843.43	46.3982	3564.52	51.1602	2843.43	35.5764	3564.52	50.2853	2843.43	35.1269	3564.52	48.9957	2843.43	45.3276	3564.52	50.739	2843.43	57.6727	3564.52	51.7222	2843.43	35.4132	3564.52	50.4489	2843.43	28.2077	3564.52	49.3939	2843.43	33.9203	3564.52	49.6888
2845.51	46.4119	3566.4	51.2929	2845.51	36.3495	3566.4	49.5227	2845.51	34.7654	3566.4	50.1218	2845.51	45.6095	3566.4	51.5724	2845.51	57.7682	3566.4	51.2083	2845.51	35.6285	3566.4	49.5398	2845.51	27.8077	3566.4	49.403	2845.51	34.6063	3566.4	49.5731
2847.59	47.7208	3568.29	52.1808	2847.59	35.4398	3568.29	49.816	2847.59	35.25	3568.29	49.7521	2847.59	45.2667	3568.29	51.4671	2847.59	57.7386	3568.29	51.575	2847.59	36.0642	3568.29	49.4091	2847.59	27.3795	3568.29	48.6879	2847.59	33.8237	3568.29	49.4558
2849.66	46.151	3570.18	50.3089	2849.66	35.662	3570.18	49.3867	2849.66	35.5077	3570.18	49.2457	2849.66	44.8514	3570.18	50.4101	2849.66	58.4114	3570.18	50.1028	2849.66	35.3594	3570.18	49.0795	2849.66	28.2154	3570.18	47.9182	2849.66	34.785	3570.18	50.0952
2851.74	46.9657	3572.07	50.643	2851.74	36.0787	3572.07	48.9093	2851.74	35.8038	3572.07	48.5513	2851.74	45.581	3572.07	50.3794	2851.74	58.0045	3572.07	51.2806	2851.74	35.0642	3572.07	48.4489	2851.74	27.3308	3572.07	47.5879	2851.74	35.3527	3572.07	48.7296
2853.82	46.4439	3573.95	50.3295	2853.82	35.5648	3573.95	49.6	2853.82	33.9558	3573.95	48.859	2853.82	45.5086	3573.95	50.4649	2853.82	57.1318	3573.95	50.2694	2853.82	35.8576	3573.95	48.9337	2853.82	27.9359	3573.95	47.8152	2853.82	33.9855	3573.95	49.1701
2855.89	46.1053	3575.84	49.4989	2855.89	35.1898	3575.84	48.48	2855.89	34.8846	3575.84	48.9103	2855.89	44.8629	3575.84	49.6184	2855.89	57.3341	3575.84	50.6111	2855.89	35.6875	3575.84	48.3239	2855.89	27.1897	3575.84	47.5212	2855.89	35.0507	3575.84	48.5391
2857.97	45.9794	3577.72	49.9474	2857.97	34.8796	3577.72	47.9067	2857.97	34.8269	3577.72	48.1902	2857.97	45.56	3577.72	49.432	2857.97	57.75	3577.72	50.1222	2857.97	35.3941	3577.72	47.7557	2857.97	27.7564	3577.72	47.1182	2857.97	34.5531	3577.72	48.1037
2860.04	45.4828	3579.61	48.8261	2860.04	35.581	3579.61	48.2827	2860.04	34.3577	3579.61	48.3397	2860.04	45.6381	3579.61	48.943	2860.04	57.3432	3579.61	48.9917	2860.04	35.0365	3579.61	48.0549	2860.04	27.0103	3579.61	46.497	2860.04	33.4517	3579.61	47.4252
2862.11	45.7437	3581.49	48.9634	2862.11	35.4236	3581.49	48.3493	2862.11	34.4923	3581.49	47.8932	2862.11	44.9067	3581.49	48.5263	2862.11	56.3705	3581.49	49.6361	2862.11	35.9531	3581.49	47.4545	2862.11	27.6487	3581.49	46.7697	2862.11	33.029	3581.49	47.835
2864.19	46.0755	3583.38	48.1968	2864.19	35.3958	3583.38	47.2907	2864.19	34.3846	3583.38	47.3248	2864.19	44.2419	3583.38	48.2346	2864.19	56.8795	3583.38	48.1972	2864.19	35.2326	3583.38	46.9905	2864.19	27.9923	3583.38	46	2864.19	34.1087	3583.38	47.0085
2866.26	46.151	3585.26	48.2929	2866.26	35.9884	3585.26	46.9333	2866.26	34.8827	3585.26	47.4658	2866.26	45.9619	3585.26	49.0504	2866.26	57.4364	3585.26	47.8222	2866.26	35.3351	3585.26	46.9299	2866.26	28.1282	3585.26	45.6545	2866.26	34.0556	3585.26	46.8486
2868.33	46.3684	3587.14	47.7963	2868.33	35.1944	3587.14	46.536	2868.33	34.4615	3587.14	46.9252	2868.33	45.2076	3587.14	47.6272	2868.33	57.2864	3587.14	48.8389	2868.33	35.8715	3587.14	46.1383	2868.33	26.9282	3587.14	46.097	2868.33	33.8913	3587.14	47.017
2870.4	46.1121	3589.02	48.1808	2870.4	35.0741	3589.02	46.152	2870.4	35.4192	3589.02	46.8077	2870.4	44.5752	3589.02	48.3947	2870.4	57.0614	3589.02	47.8778	2870.4	35.0625	3589.02	45.9167	2870.4	28.2205	3589.02	45.9545	2870.4	34.9251	3589.02	46.5459
2872.47	46.1785	3590.91	47.5034	2872.47	35.4954	3590.91	45.6507	2872.47	34.4346	3590.91	45.8654	2872.47	45.0114	3590.91	46.682	2872.47	57.6318	3590.91	47.1778	2872.47	36.0417	3590.91	46.2992	2872.47	27.9077	3590.91	44.8455	2872.47	34.5725	3590.91	46.0697
2874.54	46.0023	3592.79	48.0229	2874.54	36.1806	3592.79	45.8107	2874.54	35.2019	3592.79	46.4103	2874.54	45.6952	3592.79	48.0636	2874.54	57.3636	3592.79	48.3944	2874.54	35.8507	3592.79	45.661	2874.54	28.559	3592.79	44.3667	2874.54	34.8188	3592.79	45.9915
2876.61	46.4462	3594.67	46.6682	2876.61	35.3264	3594.67	45.968	2876.61	34.7077	3594.67	45.0214	2876.61	44.901	3594.67	46.4254	2876.61	56.7068	3594.67	47.0361	2876.61	36.3108	3594.67	44.911	2876.61	27.4513	3594.67	44.9545	2876.61	34.0507	3594.67	45.6786
2878.68	46.8902	3596.55	47.0023	2878.68	36.2014	3596.55	45.104	2878.68	35.6481	3596.55	45.7115	2878.68	45.7524	3596.55	46.0044	2878.68	56.6318	3596.55	46.8639	2878.68	35.3264	3596.55	45.9375	2878.68	29.1231	3596.55	45.0333	2878.68	35.099	3596.55	45.8316
2880.75	47.0961	3598.43	46.3822	2880.75	36.4051	3598.43	44.6693	2880.75	35.3962	3598.43	45.5641	2880.75	46.9905	3598.43	46.5724	2880.75	57.5659	3598.43	46.175	2880.75	35.7639	3598.43	44.4527	2880.75	28.0821	3598.43	44.8939	2880.75	34.5411	3598.43	44.6463
2882.82	47.4165	3600.31	46.4783	2882.82	35.6042	3600.31	44.9787	2882.82	35.0327	3600.31	44.8291	2882.82	45.899	3600.31	45.8246	2882.82	57.6773	3600.31	46.4222	2882.82	37.1024	3600.31	44.8845	2882.82	28.5103	3600.31	44.4121	2882.82	34.6643	3600.31	44.648
2884.88	46.8696	3602.19	46.6842	2884.88	36.625	3602.19	45.1973	2884.88	36.6885	3602.19	44.6261	2884.88	45.5257	3602.19	45.9276	2884.88	58.0636	3602.19	46.3861	2884.88	36.2691	3602.19	43.8617	2884.88	28.0462	3602.19	43.8424	2884.88	34.5725	3602.19	44.5646
2886.95	46.9314	3604.06	45.6773	2886.95	37.8588	3604.06	44.0773	2886.95	36.9346	3604.06	44.3825	2886.95	46.4762	3604.06	46.2018	2886.95	58.0386	3604.06	45.5583	2886.95	36.6354	3604.06	44.3201	2886.95	29.159	3604.06	43.4848	2886.95	35.6546	3604.06	44.1327
2889.02	48.5629	3605.94	45.6156	2889.02	37.2662	3605.94	44.464	2889.02	36.6423	3605.94	44.8269	2889.02	47.5048	3605.94	45.6798	2889.02	58.4636	3605.94	45.4278	2889.02	36.7951	3605.94	43.8466	2889.02	29.0615	3605.94	43.4788	2889.02	35.6715	3605.94	43.2415
2891.08	48.5446	3607.82	45.6178	2891.08	37.3634	3607.82	44.0987	2891.08	37.2269	3607.82	44.312	2891.08	47.5333	3607.82	45.307	2891.08	58.2386	3607.82	45.4333	2891.08	37.6944	3607.82	43.4905	2891.08	29.7641	3607.82	43.0515	2891.08	36.4372	3607.82	44.0289
2893.15	48.5927	3609.7	45.4577	2893.15	38.3171	3609.7	43.8053	2893.15	38.2192	3609.7	44.1731	2893.15	47.6895	3609.7	44.7522	2893.15	58.85	3609.7	46.0528	2893.15	36.9878	3609.7	43.303	2893.15	29.8923	3609.7	42.6	2893.15	36.3913	3609.7	43.8384
2895.21	48.8719	3611.57	44.9176	2895.21	38.9444	3611.57	44.168	2895.21	38.6038	3611.57	43.7521	2895.21	49.739	3611.57	45.3618	2895.21	59.4432	3611.57	45.025	2895.21	37.6944	3611.57	43.4205	2895.21	29.9744	3611.57	42.0606	2895.21	36.7246	3611.57	42.4116
2897.27	49.3616	3613.45	45.3204	2897.27	39.3079	3613.45	43.7787	2897.27	38.7058	3613.45	43.9081	2897.27	49.5143	3613.45	44.5855	2897.27	59.7295	3613.45	44.1111	2897.27	39.0799	3613.45	41.7216	2897.27	29.7821	3613.45	43.1576	2897.27	37.5097	3613.45	42.9065
2899.34	52.0069	3615.32	44.4096	2899.34	41.375	3615.32	43.3387	2899.34	40.6731	3615.32	43.3932	2899.34	49.7352	3615.32	44.5877	2899.34	59.8432	3615.32	44.7694	2899.34	39.0833	3615.32	42.8712	2899.34	31.2	3615.32	42.6	2899.34	38.6087	3615.32	43.3146
2901.4	52.2929	3617.2	43.0114	2901.4	43.3796	3617.2	42.456	2901.4	41.2885	3617.2	42.5235	2901.4	51.9695	3617.2	43.8246	2901.4	61.0864	3617.2	43.5028	2901.4	39.408	3617.2	42.4773	2901.4	31.6718	3617.2	42.5606	2901.4	39.6618	3617.2	41.9286
2903.46	53.9039	3619.07	43.5011	2903.46	42.3565	3619.07	43.7173	2903.46	42.6615	3619.07	43.2863	2903.46	53.4667	3619.07	44.0943	2903.46	61.3432	3619.07	43.7306	2903.46	40.842	3619.07	42.1136	2903.46	31.641	3619.07	41.4	2903.46	39.5797	3619.07	41.682
2905.52	55.0572	3620.95	43.5744	2905.52	43.7014	3620.95	43.0907	2905.52	43.3885	3620.95	42.4701	2905.52	52.8686	3620.95	43.011	2905.52	61.3909	3620.95	43.2111	2905.52	42.0833	3620.95	41.7822	2905.52	33.0256	3620.95	41.5182	2905.52	39.6739	3620.95	41.7007
2907.58	56.2975	3622.82	43.5172	2907.58	45.8565	3622.82	42.5733	2907.58	44.5385	3622.82	41.8632	2907.58	55.3162	3622.82	44.1667	2907.58	61.9341	3622.82	43.2611	2907.58	41.6198	3622.82	42.5455	2907.58	32.9308	3622.82	40.2303	2907.58	41.2029	3622.82	41.9422
2909.64	57.3043	3624.69	42.5172	2909.64	46.3634	3624.69	41.7707	2909.64	45.7115	3624.69	41.7479	2909.64	57.2057	3624.69	43.239	2909.64	63.0136	3624.69	43.1944	2909.64	42.974	3624.69	41.2879	2909.64	34.4718	3624.69	40.1606	2909.64	41.6401	3624.69	40.6531
2911.7	58.7895	3626.56	42.3753	2911.7	47.0463	3626.56	42.2853	2911.7	46.8269	3626.56	42.1688	2911.7	57.8324	3626.56	42.6535	2911.7	64.0159	3626.56	42.4306	2911.7	44.4184	3626.56	41.2917	2911.7	34.641	3626.56	40.8091	2911.7	43.0386	3626.56	41.6956
2913.76	60.4622	3628.44	43.389	2913.76	48.4213	3628.44	40.9067	2913.76	47.9596	3628.44	40.8355	2913.76	57.8724	3628.44	42.3004	2913.76	64.4295	3628.44	42.5611	2913.76	44.4149	3628.44	40.7633	2913.76	35.0564	3628.44	39.5273	2913.76	44.8164	3628.44	40.3333
2915.82	60.6659	3630.31	42.7346	2915.82	50.3171	3630.31	41.5627	2915.82	48.7115	3630.31	40.9338	2915.82	61.4819	3630.31	42.5395	2915.82	65.0932	3630.31	42.5833	2915.82	45.1094	3630.31	41.0625	2915.82	35.8718	3630.31	40.1576	2915.82	43.8527	3630.31	41.1531
2917.88	60.6865	3632.18	41.9405	2917.88	49.8333	3632.18	41.7547	2917.88	48.8923	3632.18	41.0897	2917.88	59.8495	3632.18	42.6535	2917.88	65.2227	3632.18	42.4333	2917.88	45.4115	3632.18	40.5663	2917.88	35.4897	3632.18	39.3	2917.88	43.8527	3632.18	39.8707
2919.94	62.254	3634.05	41.6865	2919.94	50.5347	3634.05	41.0933	2919.94	49.7212	3634.05	40.2436	2919.94	60.6381	3634.05	41.4298	2919.94	65.175	3634.05	41.8389	2919.94	47.0677	3634.05	40	2919.94	36.759	3634.05	38.8788	2919.94	45.1715	3634.05	40.5306
2921.99	61.6659	3635.92	42.4714	2921.99	51.6366	3635.92	40.0613	2921.99	50.9385	3635.92	39.2863	2921.99	61.539	3635.92	42.0044	2921.99	65.8409	3635.92	40.9417	2921.99	45.4635	3635.92	40.2822	2921.99	36.8077	3635.92	38.3182	2921.99	45.9952	3635.92	39.733
2924.05	62.8055	3637.79	41.6796	2924.05	51.4977	3637.79	40.76	2924.05	50.7962	3637.79	40.2821	2924.05	62.4819	3637.79	41.5154	2924.05	66.15	3637.79	41.3278	2924.05	47.1944	3637.79	40.2538	2924.05	37.0615	3637.79	38.5788	2924.05	45.9444	3637.79	39.415
2926.1	63.5698	3639.65	40.4005	2926.1	52.0093	3639.65	39.688	2926.1	50.2192	3639.65	39.8184	2926.1	62.2076	3639.65	40.3509	2926.1	66.1591	3639.65	40.4583	2926.1	47.0035	3639.65	39.6818	2926.1	36.6872	3639.65	38.2	2926.1	45.4034	3639.65	38.6054
2928.16	63.4737	3641.52	41.1465	2928.16	52.0347	3641.52	39.1387	2928.16	51.6635	3641.52	39.4487	2928.16	62.6914	3641.52	40.5724	2928.16	65.9455	3641.52	40.1583	2928.16	46.3108	3641.52	39.2083	2928.16	37.4513	3641.52	37.9394	2928.16	46.2271	3641.52	38.784
2930.21	62.7483	3643.39	40.6064	2930.21	52.1435	3643.39	38.7867	2930.21	50.7038	3643.39	39.0449	2930.21	62.5695	3643.39	40.4496	2930.21	65.9023	3643.39	40.1528	2930.21	46.8785	3643.39	39.2992	2930.21	37.6769	3643.39	37.6424	2930.21	46.5121	3643.39	38.5816
2932.27	62.8535	3645.26	39.865	2932.27	50.544	3645.26	39.4933	2932.27	50.1269	3645.26	39.0342	2932.27	61.1162	3645.26	40.5746	2932.27	65.7682	3645.26	39.8611	2932.27	46.8003	3645.26	38.3314	2932.27	36.6282	3645.26	37.2455	2932.27	45.3575	3645.26	37.5918
2934.32	61.7094	3647.12	40.1876	2934.32	49.2824	3647.12	38.9067	2934.32	49.5231	3647.12	38.438	2934.32	60.1048	3647.12	39.875	2934.32	66.3364	3647.12	39.0944	2934.32	46.1024	3647.12	37.9413	2934.32	36.5692	3647.12	37.5788	2934.32	45.3092	3647.12	38.4269
2936.37	60.7277	3648.99	40.6224	2936.37	49.9583	3648.99	39.264	2936.37	49.0115	3648.99	38.5491	2936.37	60.1657	3648.99	39.7544	2936.37	65.425	3648.99	39.3194	2936.37	45.2691	3648.99	38.0095	2936.37	36.8513	3648.99	37.4636	2936.37	45.5097	3648.99	37.7925
2938.42	58.6476	3650.86	39.8673	2938.42	48.2292	3650.86	37.384	2938.42	46.8154	3650.86	39.0043	2938.42	58.8171	3650.86	39.2829	2938.42	64.9114	3650.86	37.8722	2938.42	44.8628	3650.86	37.7917	2938.42	35.1154	3650.86	36.4727	2938.42	42.9227	3650.86	36.4711
2940.48	57.746	3652.72	38.746	2940.48	46.7662	3652.72	38.0107	2940.48	46.1942	3652.72	38.2906	2940.48	56.7219	3652.72	38.2105	2940.48	64.5659	3652.72	38.5944	2940.48	44.4479	3652.72	37.6458	2940.48	34.8821	3652.72	36.5061	2940.48	43.1304	3652.72	36.4779
2942.53	56.6911	3654.59	39.1442	2942.53	46.6667	3654.59	37.7973	2942.53	44.9192	3654.59	36.8162	2942.53	55.4476	3654.59	38.6053	2942.53	63.4955	3654.59	38.0472	2942.53	43.2361	3654.59	38.036	2942.53	35.0103	3654.59	36.0818	2942.53	42.6111	3654.59	36.2296
2944.58	55.6499	3656.45	38.2609	2944.58	45.6736	3656.45	36.6107	2944.58	44.3135	3656.45	37.406	2944.58	55.5295	3656.45	38.7566	2944.58	63.6023	3656.45	37.9	2944.58	43.2014	3656.45	36.5644	2944.58	34.9897	3656.45	35.6455	2944.58	41.4517	3656.45	36.1054
2946.63	55.1396	3658.31	38.1648	2946.63	43.7431	3658.31	37.3947	2946.63	42.9058	3658.31	37.4957	2946.63	53.8019	3658.31	37.3158	2946.63	62.6091	3658.31	37.3417	2946.63	42.2656	3658.31	36.1818	2946.63	33.6282	3658.31	35.2152	2946.63	40.2295	3658.31	34.9558
2948.68	54.8856	3660.18	37.016	2948.68	44.3264	3660.18	36.5733	2948.68	43.8173	3660.18	35.7585	2948.68	52.7029	3660.18	37.75	2948.68	63.0659	3660.18	36.1028	2948.68	41.6319	3660.18	35.839	2948.68	34.0205	3660.18	35.0606	2948.68	42.0773	3660.18	35.6105
2950.73	54.2174	3662.04	37.1373	2950.73	43.787	3662.04	35.9387	2950.73	42.9404	3662.04	35.3312	2950.73	53.0514	3662.04	37.4232	2950.73	63.4818	3662.04	37.2083	2950.73	41.2483	3662.04	35.4602	2950.73	33.6359	3662.04	34.8424	2950.73	41.7343	3662.04	34.4813
2952.77	54.1167	3663.9	37.508	2952.77	43.1806	3663.9	36.024	2952.77	42.4635	3663.9	35.8312	2952.77	53.5562	3663.9	36.761	2952.77	62.5955	3663.9	36.6306	2952.77	42.4097	3663.9	35.0739	2952.77	34.3744	3663.9	34.4394	2952.77	40.2657	3663.9	34.0833
2954.82	54.1373	3665.76	36.9931	2954.82	42.9606	3665.76	35.9413	2954.82	42.6192	3665.76	35.0299	2954.82	52.8095	3665.76	36.6053	2954.82	62.4273	3665.76	35.5972	2954.82	42.2934	3665.76	34.3636	2954.82	33.7154	3665.76	34.6121	2954.82	40.9155	3665.76	33.7126
2956.87	54.5469	3667.63	35.6842	2956.87	44.0208	3667.63	35.1867	2956.87	43.3385	3667.63	34.8974	2956.87	53.3771	3667.63	36.1579	2956.87	62.2773	3667.63	35.6278	2956.87	41.9045	3667.63	34.5284	2956.87	34.5615	3667.63	33.5667	2956.87	41.5386	3667.63	34.1412
2958.91	53.9108	3669.49	36.1739	2958.91	43.463	3669.49	34.3387	2958.91	43.0096	3669.49	34.5491	2958.91	53.3657	3669.49	35.8794	2958.91	62.1977	3669.49	34.0306	2958.91	41.6788	3669.49	34.089	2958.91	33.4821	3669.49	32.5788	2958.91	40.5362	3669.49	32.8112
2960.96	55.0938	3671.35	35.7963	2960.96	43.3912	3671.35	35	2960.96	42.8	3671.35	34.2179	2960.96	54.301	3671.35	35.0132	2960.96	63.05	3671.35	35.1361	2960.96	42.3889	3671.35	34.4583	2960.96	34.1513	3671.35	32.5	2960.96	41.3599	3671.35	32.6276
2963.01	54.238	3673.21	34.8146	2963.01	44.3194	3673.21	34.3093	2963.01	43.0077	3673.21	33.8996	2963.01	53.061	3673.21	34.6184	2963.01	62.2182	3673.21	33.3528	2963.01	42.3403	3673.21	32.8958	2963.01	34.2564	3673.21	32.3121	2963.01	41.7222	3673.21	32.4065
2965.05	54.6064	3675.06	34.4439	2965.05	44.8032	3675.06	34.0107	2965.05	43.7192	3675.06	33.594	2965.05	54.2724	3675.06	34.8311	2965.05	62.5545	3675.06	34.5	2965.05	42.2934	3675.06	33.0606	2965.05	34.4769	3675.06	32.5606	2965.05	41.715	3675.06	31.3112
2967.09	54.5378	3676.92	34.5515	2967.09	43.5139	3676.92	33.536	2967.09	43.2154	3676.92	33.4658	2967.09	53.9276	3676.92	34.3268	2967.09	62.3455	3676.92	33.6417	2967.09	42.6181	3676.92	32.7917	2967.09	34.3	3676.92	31.6424	2967.09	40.7222	3676.92	31.432
2969.14	54.7094	3678.78	34.4439	2969.14	43.7199	3678.78	32.9573	2969.14	43.5038	3678.78	32.5726	2969.14	53.3219	3678.78	34.0329	2969.14	63.5545	3678.78	33.4306	2969.14	42.0469	3678.78	32.9527	2969.14	33.2564	3678.78	31.0303	2969.14	41.5314	3678.78	31.1514
2971.18	54.389	3680.64	33.2334	2971.18	45.3148	3680.64	32.4267	2971.18	43.5442	3680.64	32.4103	2971.18	54.4152	3680.64	33.7807	2971.18	62.0886	3680.64	32.8028	2971.18	42.7708	3680.64	32.4886	2971.18	35.1436	3680.64	30.5576	2971.18	42.0338	3680.64	31.0646
2973.22	55.1693	3682.5	33.6911	2973.22	45.287	3682.5	32.7627	2973.22	44.1615	3682.5	32.7543	2973.22	55.12	3682.5	33.5592	2973.22	63.6114	3682.5	32.8167	2973.22	42.8872	3682.5	31.4583	2973.22	34.6692	3682.5	30.8424	2973.22	42.3551	3682.5	30.2585
2975.26	54.9497	3684.35	33.5767	2975.26	43.9537	3684.35	31.8747	2975.26	43.4212	3684.35	32.2415	2975.26	53.3752	3684.35	33.5482	2975.26	63.1591	3684.35	32.4806	2975.26	42.8542	3684.35	31.8068	2975.26	33.8795	3684.35	30.2091	2975.26	41.3961	3684.35	30.301
2977.31	55.8741	3686.21	32.9611	2977.31	45.8125	3686.21	32.0267	2977.31	44.0212	3686.21	31.6902	2977.31	55.019	3686.21	33.7675	2977.31	64.2227	3686.21	32.2278	2977.31	43.3073	3686.21	31.8049	2977.31	34.4641	3686.21	29.9545	2977.31	42.7705	3686.21	31.0289
2979.35	55.8604	3688.07	33.2037	2979.35	45.5231	3688.07	32.4347	2979.35	44.8288	3688.07	32.344	2979.35	56.1486	3688.07	33.4035	2979.35	63.6568	3688.07	32.3111	2979.35	43.0417	3688.07	31.0587	2979.35	34.941	3688.07	29.0182	2979.35	41.9517	3688.07	29.3299
2981.39	55.5492	3689.92	32.6613	2981.39	44.3889	3689.92	32.7067	2981.39	43.6058	3689.92	32.3355	2981.39	55.0762	3689.92	32.9057	2981.39	63.3886	3689.92	31.2861	2981.39	43.158	3689.92	31.3333	2981.39	34.3923	3689.92	30.3121	2981.39	40.9275	3689.92	29.8929
2983.43	53.7963	3691.78	32.6041	2983.43	43.2847	3691.78	31.1813	2983.43	42.8115	3691.78	31.391	2983.43	52.1924	3691.78	32.4474	2983.43	62.5068	3691.78	31.1528	2983.43	41.1163	3691.78	31.0398	2983.43	33.3872	3691.78	28.6848	2983.43	41.5725	3691.78	29.2772
2985.47	53.2128	3693.63	31.9908	2985.47	43.4306	3693.63	30.1547	2985.47	41.7173	3693.63	31.0962	2985.47	52.6762	3693.63	32.4254	2985.47	61.9977	3693.63	31.325	2985.47	41.875	3693.63	30.7708	2985.47	33.7026	3693.63	29.0939	2985.47	40.4952	3693.63	29.2432
2987.5	52.3501	3695.48	31.9291	2987.5	41.5764	3695.48	31.4027	2987.5	40.7462	3695.48	31.1624	2987.5	51.7352	3695.48	31.9364	2987.5	61.4091	3695.48	31.4111	2987.5	40.4549	3695.48	30.4886	2987.5	33.4026	3695.48	29.3061	2987.5	40.058	3695.48	28.233
2989.54	51.7231	3697.34	31.8284	2989.54	41.3704	3697.34	31.072	2989.54	41.625	3697.34	30.6111	2989.54	51.3505	3697.34	31.557	2989.54	62.1591	3697.34	30.325	2989.54	41.1701	3697.34	30.3864	2989.54	32.659	3697.34	28.4212	2989.54	40.7005	3697.34	29.0204
2991.58	51.6979	3699.19	30.643	2991.58	41.4653	3699.19	30.7573	2991.58	41.2288	3699.19	30.4145	2991.58	51.0229	3699.19	31.3465	2991.58	61.6955	3699.19	30.075	2991.58	41.0451	3699.19	29.7557	2991.58	33.7179	3699.19	28.0879	2991.58	41.186	3699.19	28.5051
2993.62	52.3524	3701.04	31.1556	2993.62	42.1667	3701.04	30.5067	2993.62	41.3404	3701.04	30.2479	2993.62	52.339	3701.04	31.6206	2993.62	62.4614	3701.04	29.8667	2993.62	41.3611	3701.04	29.8466	2993.62	33.6821	3701.04	28.1667	2993.62	39.9396	3701.04	28.3605
2995.65	52.254	3702.89	30.9657	2995.65	41.7037	3702.89	30.5013	2995.65	40.8269	3702.89	29.7329	2995.65	51.0781	3702.89	30.2917	2995.65	61.0977	3702.89	29.7111	2995.65	41.8924	3702.89	29.0663	2995.65	34	3702.89	28.0485	2995.65	39.5942	3702.89	28.8095
2997.69	52.6156	3704.74	31.6201	2997.69	43.456	3704.74	30.4187	2997.69	42.9904	3704.74	29.3846	2997.69	51.9524	3704.74	31.4276	2997.69	62.7545	3704.74	29.3417	2997.69	41.4427	3704.74	29.5398	2997.69	34.2513	3704.74	28.0909	2997.69	41.4589	3704.74	28.1633
2999.72	53.968	3706.6	30.9565	2999.72	44.6667	3706.6	30.0587	2999.72	43.2192	3706.6	29.344	2999.72	53.7238	3706.6	30.5197	2999.72	62.6295	3706.6	29.1583	2999.72	42.6771	3706.6	29.6269	2999.72	34.8538	3706.6	27.6939	2999.72	41.4034	3706.6	27.8231
3001.76	54.5629	3708.45	31.0206	3001.76	44.7616	3708.45	29.8347	3001.76	44.0365	3708.45	30.5385	3001.76	54.3524	3708.45	31.0746	3001.76	63.4795	3708.45	29.8694	3001.76	43	3708.45	29.3598	3001.76	35.2333	3708.45	27.6212	3001.76	41.186	3708.45	28.0612
3003.79	55.8673	3710.3	30.4851	3003.79	44.0023	3710.3	30.72	3003.79	44.0635	3710.3	29.2671	3003.79	53.7219	3710.3	29.6491	3003.79	63.9818	3710.3	29.2889	3003.79	43.3924	3710.3	28.7159	3003.79	35.1179	3710.3	27.9455	3003.79	41.7874	3710.3	27.7024
3005.82	54.9588	3712.14	30.2311	3005.82	44.537	3712.14	30.0187	3005.82	42.7423	3712.14	29.7863	3005.82	53.3695	3712.14	30.989	3005.82	63.1614	3712.14	28.6444	3005.82	42.6684	3712.14	28.8996	3005.82	34.9359	3712.14	27.5515	3005.82	42.2802	3712.14	27.0986
3007.86	53.238	3713.99	31.2563	3007.86	43.75	3713.99	30.3493	3007.86	42.5519	3713.99	29.6987	3007.86	53.821	3713.99	30.4364	3007.86	62.7659	3713.99	29.6417	3007.86	42.0556	3713.99	28.5379	3007.86	34.7436	3713.99	26.7424	3007.86	41.5169	3713.99	26.3248
3009.89	52.4096	3715.84	30.5469	3009.89	42.0764	3715.84	29.752	3009.89	42.0596	3715.84	30.0726	3009.89	52.621	3715.84	30.636	3009.89	63.3432	3715.84	28.8	3009.89	42.6649	3715.84	29.0739	3009.89	34.5718	3715.84	27.0576	3009.89	41.1498	3715.84	27.0748
3011.92	53.4508	3717.69	30.3867	3011.92	42.8588	3717.69	30.0533	3011.92	41.8385	3717.69	28.9808	3011.92	51.8552	3717.69	30.2149	3011.92	62.6682	3717.69	29.0278	3011.92	41.4896	3717.69	29.3996	3011.92	34.6359	3717.69	27.1758	3011.92	41.4783	3717.69	26.8537
3013.95	53.3753	3719.54	30.1487	3013.95	43.2755	3719.54	27.9093	3013.95	41.9885	3719.54	29.1966	3013.95	52.4762	3719.54	29.9934	3013.95	62.6591	3719.54	29.2556	3013.95	42.441	3719.54	28.3826	3013.95	34.8923	3719.54	26.6636	3013.95	41.6329	3719.54	27.0527
3015.98	53.0366	3721.38	30.5904	3015.98	42.2176	3721.38	29.4107	3015.98	42.1269	3721.38	29.7308	3015.98	52.541	3721.38	30.3882	3015.98	62.8818	3721.38	28.8778	3015.98	42.1649	3721.38	28.6042	3015.98	34.6487	3721.38	26.4667	3015.98	40.9227	3721.38	26.5527
3018.01	54.4027	3723.23	30.0801	3018.01	43.8727	3723.23	29.4293	3018.01	42.7212	3723.23	28.8568	3018.01	52.3067	3723.23	29.8662	3018.01	62.8818	3723.23	29.2417	3018.01	42.9306	3723.23	28.8883	3018.01	35.3897	3723.23	27.7485	3018.01	42.1812	3723.23	27.5068
3020.04	53.6316	3725.08	30.016	3020.04	45.5995	3725.08	28.744	3020.04	43.5231	3725.08	28.8077	3020.04	54.0533	3725.08	30.807	3020.04	63.6727	3725.08	28.6833	3020.04	43.0538	3725.08	28.9489	3020.04	35.7333	3725.08	26.5061	3020.04	43.1232	3725.08	26.7007
3022.07	55.6682	3726.92	30.3638	3022.07	45.0625	3726.92	29.4853	3022.07	43.8827	3726.92	29.6645	3022.07	55.1333	3726.92	29.7193	3022.07	63.3432	3726.92	29.2944	3022.07	44.0365	3726.92	28.6364	3022.07	36.6308	3726.92	26.5515	3022.07	42.4203	3726.92	26.4745
3024.1	57.0137	3728.77	29.3616	3024.1	45.1389	3728.77	28.7067	3024.1	44.9654	3728.77	28.8974	3024.1	54.981	3728.77	30.1162	3024.1	64.2659	3728.77	27.7944	3024.1	44.3142	3728.77	28.1648	3024.1	35.9205	3728.77	26.5788	3024.1	43.3575	3728.77	26.9966
3026.13	58.1076	3730.61	30.1213	3026.13	48.1829	3730.61	29.6267	3026.13	47.7846	3730.61	28.6218	3026.13	57.1448	3730.61	30.557	3026.13	65.85	3730.61	28.7528	3026.13	45.1649	3730.61	28.447	3026.13	38.5026	3730.61	26.7242	3026.13	45.3454	3730.61	26.8231
3028.15	59.865	3732.45	30.3593	3028.15	49.662	3732.45	29.272	3028.15	48.9692	3732.45	28.5064	3028.15	59.6933	3732.45	30.0833	3028.15	66.9136	3732.45	28.7056	3028.15	46.6007	3732.45	29.1439	3028.15	38.2308	3732.45	26.3455	3028.15	45.6787	3732.45	27.119
3030.18	60.4645	3734.3	30.6888	3030.18	49.1806	3734.3	28.632	3030.18	49.8635	3734.3	29.6517	3030.18	60.1371	3734.3	30.4013	3030.18	66.1841	3734.3	27.7611	3030.18	47.9948	3734.3	28.25	3030.18	38.7282	3734.3	26.5242	3030.18	46.285	3734.3	26.4796
3032.21	62.6018	3736.14	29.6613	3032.21	51.4213	3736.14	29.3147	3032.21	51.3096	3736.14	28.6496	3032.21	61.3505	3736.14	29.568	3032.21	67.3068	3736.14	28.6639	3032.21	48.6632	3736.14	28.072	3032.21	39.1385	3736.14	26.5848	3032.21	48.0556	3736.14	27.0918
3034.23	63.54	3737.98	29.968	3034.23	55.0231	3737.98	29.2507	3034.23	53.475	3737.98	28.594	3034.23	64.2495	3737.98	30.0219	3034.23	68.5318	3737.98	28.15	3034.23	49.5156	3737.98	28.3996	3034.23	40.7667	3737.98	26.7212	3034.23	49.1498	3737.98	26.517
3036.26	64.8513	3739.83	29.492	3036.26	55.3773	3739.83	29.8293	3036.26	54.1058	3739.83	28.6239	3036.26	65.6495	3739.83	29.8838	3036.26	69.575	3739.83	27.6944	3036.26	50.7552	3739.83	28	3036.26	41.2821	3739.83	27.2152	3036.26	50.0507	3739.83	26.8707
3038.28	67.762	3741.67	30.373	3038.28	57.4444	3741.67	28.304	3038.28	55.7615	3741.67	29.5491	3038.28	66.2667	3741.67	29.4759	3038.28	71.7159	3741.67	29.125	3038.28	51.5503	3741.67	28.7178	3038.28	42.9103	3741.67	26.8545	3038.28	52.215	3741.67	27.0748
3040.3	68.4462	3743.51	29.5812	3040.3	58.4144	3743.51	27.856	3040.3	57.1212	3743.51	28.3205	3040.3	67.5067	3743.51	29.2237	3040.3	71.0182	3743.51	28.875	3040.3	52.3229	3743.51	28.0227	3040.3	42.8462	3743.51	27.0333	3040.3	52.401	3743.51	26.7466
3042.33	69.6751	3745.35	29.2243	3042.33	59.0324	3745.35	28.4827	3042.33	58.1923	3745.35	29.2735	3042.33	69.4971	3745.35	29.8772	3042.33	71.0364	3745.35	27.4889	3042.33	53.5156	3745.35	27.4962	3042.33	43.3974	3745.35	27.3152	3042.33	52.6063	3745.35	26.3486
3044.35	71.6636	3747.19	30.5492	3044.35	60.5556	3747.19	29.488	3044.35	59.1346	3747.19	29.2179	3044.35	70.0133	3747.19	29.989	3044.35	72.9864	3747.19	28.3806	3044.35	54.2205	3747.19	28.161	3044.35	44.459	3747.19	26.6727	3044.35	53.971	3747.19	26.6599
3046.37	74.4142	3749.03	30.0801	3046.37	65.3866	3749.03	29.104	3046.37	63.4481	3749.03	28.5791	3046.37	73.5676	3749.03	29.4123	3046.37	74.5182	3749.03	28.7889	3046.37	56.6458	3749.03	28.7708	3046.37	46.4564	3749.03	26.3061	3046.37	56.9493	3749.03	27.4915
3048.39	80.0664	3750.87	30.3616	3048.39	69.6435	3750.87	28.16	3048.39	68.5615	3750.87	28.9786	3048.39	79.6495	3750.87	29.9386	3048.39	77.025	3750.87	28.5056	3048.39	60.1111	3750.87	28.1515	3048.39	49.7744	3750.87	25.9545	3048.39	59.6111	3750.87	26.8061
3050.41	86.7918	3752.71	30.0114	3050.41	75.1319	3752.71	29.7493	3050.41	75.0481	3752.71	28.9765	3050.41	86.5981	3752.71	29.7412	3050.41	80.3659	3752.71	27.9528	3050.41	64.9444	3752.71	27.8314	3050.41	52.2333	3752.71	27.3152	3050.41	63.9155	3752.71	27.1497
3052.43	93.0137	3754.54	30.0366	3052.43	82.1829	3754.54	28.968	3052.43	80.5692	3754.54	28.2628	3052.43	92.1124	3754.54	29.625	3052.43	83.0682	3754.54	29.0778	3052.43	67.6545	3754.54	28.2879	3052.43	54.8769	3754.54	26.2515	3052.43	68.7415	3754.54	26.6599
3054.45	95.2609	3756.38	30.4943	3054.45	83.9167	3756.38	28.296	3054.45	82.8865	3756.38	28.3248	3054.45	95	3756.38	30.6952	3054.45	84.9591	3756.38	28.3611	3054.45	70.4149	3756.38	29.2841	3054.45	56.3128	3756.38	26.6394	3054.45	70.2126	3756.38	26.4065
3056.47	93.4874	3758.22	30.119	3056.47	82.2662	3758.22	28.8507	3056.47	81.0038	3758.22	28.5791	3056.47	93.7124	3758.22	30.5526	3056.47	83.6523	3758.22	28.8472	3056.47	69.4514	3758.22	28.3655	3056.47	55.1872	3758.22	27.103	3056.47	69.6184	3758.22	26.9456
3058.49	92.1648	3760.05	30.1144	3058.49	78.9213	3760.05	29.6613	3058.49	78.575	3760.05	29.0876	3058.49	90.1886	3760.05	30.0197	3058.49	83.9591	3760.05	28.8417	3058.49	68.1354	3760.05	28.2898	3058.49	54.5026	3760.05	27.2182	3058.49	67.244	3760.05	27.1173
3060.51	90.0549	3761.89	29.0435	3060.51	78.7037	3761.89	28.4693	3060.51	78.3769	3761.89	28.0855	3060.51	89.1752	3761.89	29.4211	3060.51	82.3727	3761.89	28.7833	3060.51	66.4062	3761.89	28.4564	3060.51	55.0795	3761.89	26.7818	3060.51	67.3865	3761.89	27.1207
3062.53	88.7414	3763.73	30.9657	3062.53	77.3657	3763.73	30.0933	3062.53	76.8365	3763.73	29.1816	3062.53	89.8	3763.73	31.0044	3062.53	82.7455	3763.73	29.2833	3062.53	66.3264	3763.73	29.303	3062.53	54.1308	3763.73	26.8909	3062.53	66.6014	3763.73	27.0952
3064.54	86.103	3765.56	29.9176	3064.54	74.6759	3765.56	30.0933	3064.54	73.9442	3765.56	28.8953	3064.54	86.1257	3765.56	29.8706	3064.54	81.5591	3765.56	28.8528	3064.54	65.7535	3765.56	28.3939	3064.54	52.4949	3765.56	27.7606	3064.54	64.2633	3765.56	27.7568
3066.56	81.9634	3767.4	30.0847	3066.56	70.9907	3767.4	29.8347	3066.56	69.4846	3767.4	29	3066.56	80.0248	3767.4	30.6009	3066.56	79.2318	3767.4	28.7278	3066.56	61.967	3767.4	29.0038	3066.56	51.059	3767.4	27.7697	3066.56	61.6232	3767.4	27.1939
3068.58	75.9542	3769.23	30.6705	3068.58	66.2153	3769.23	28.4053	3068.58	63.9019	3769.23	28.7671	3068.58	76.1638	3769.23	30.0066	3068.58	77.2955	3769.23	28.625	3068.58	59.0312	3769.23	28.4432	3068.58	48.2128	3769.23	27.3303	3068.58	59.2391	3769.23	27.0952
3070.59	72.5355	3771.06	30.8741	3070.59	61.2917	3771.06	30.2827	3070.59	60.6654	3771.06	29.2714	3070.59	71.9181	3771.06	30.9649	3070.59	75.2795	3771.06	28.5694	3070.59	56.7205	3771.06	29	3070.59	46.7282	3771.06	27.3455	3070.59	55.942	3771.06	27.2874
3072.61	69.3524	3772.9	30.3638	3072.61	58.3287	3772.9	30.2907	3072.61	57.3981	3772.9	30.2778	3072.61	67.5581	3772.9	30.2719	3072.61	73.4477	3772.9	29.3972	3072.61	55.6892	3772.9	28.6288	3072.61	45.4256	3772.9	27.897	3072.61	53.1812	3772.9	28.1037
3074.62	66.4874	3774.73	30.7185	3074.62	56.7222	3774.73	30.088	3074.62	56.0788	3774.73	29.1859	3074.62	65.9924	3774.73	30.8904	3074.62	72.4818	3774.73	29.5611	3074.62	53.5868	3774.73	29.553	3074.62	45.6154	3774.73	28.4455	3074.62	53.8889	3774.73	28.301
3076.63	64.5446	3776.56	31.8009	3076.63	54.6273	3776.56	29.8027	3076.63	53.9692	3776.56	30.2543	3076.63	64.5429	3776.56	31.2785	3076.63	71.9136	3776.56	29.3222	3076.63	53.1354	3776.56	29.6856	3076.63	44.1949	3776.56	26.9273	3076.63	52.0652	3776.56	27.0714
3078.65	63.3982	3778.39	31.0595	3078.65	52.7523	3778.39	29.576	3078.65	52.8558	3778.39	30.2329	3078.65	62.9124	3778.39	30.6447	3078.65	71.0864	3778.39	29.7528	3078.65	52.3108	3778.39	29.3939	3078.65	44.1	3778.39	27.8758	3078.65	51.058	3778.39	27.8367
3080.66	63.2723	3780.22	31.5767	3080.66	52.7292	3780.22	30.0533	3080.66	53.0019	3780.22	29.8825	3080.66	61.4419	3780.22	30.8991	3080.66	71.5568	3780.22	29.9111	3080.66	51.6042	3780.22	29.4508	3080.66	44.3333	3780.22	28.5848	3080.66	52.0266	3780.22	27.8401
3082.67	63.0915	3782.05	31.9268	3082.67	53.838	3782.05	30.7627	3082.67	52.6019	3782.05	30.4551	3082.67	63.821	3782.05	31.3114	3082.67	71.5205	3782.05	29.6806	3082.67	51.7031	3782.05	30.0663	3082.67	45.0897	3782.05	28.1061	3082.67	52.0918	3782.05	28.415
3084.68	62.5538	3783.88	31.5103	3084.68	51.9028	3783.88	31.4747	3084.68	51.7269	3783.88	30.5214	3084.68	62.0476	3783.88	31.5526	3084.68	71.0818	3783.88	29.1944	3084.68	52.2934	3783.88	30.0227	3084.68	44.0333	3783.88	28.1121	3084.68	50.7778	3783.88	28.2313
3086.69	62.7048	3785.71	31.6568	3086.69	51.787	3785.71	31.0667	3086.69	50.9712	3785.71	29.5256	3086.69	60.8057	3785.71	30.4057	3086.69	71.3614	3785.71	29.8333	3086.69	51.3264	3785.71	29.1534	3086.69	43.9538	3785.71	28.9364	3086.69	50.9589	3785.71	27.8197
3088.7	62.762	3787.54	31.7117	3088.7	52.8218	3787.54	30.4053	3088.7	52.5077	3787.54	30.4872	3088.7	61.7143	3787.54	31.6316	3088.7	72.0545	3787.54	29.6	3088.7	51.5781	3787.54	30.2898	3088.7	44.2051	3787.54	28.4212	3088.7	52.0097	3787.54	29.0442
3090.71	61.9199	3789.37	32.016	3090.71	52.537	3789.37	31.1467	3090.71	52.7115	3789.37	30.7735	3090.71	62.5714	3789.37	32.1689	3090.71	72.4386	3789.37	30.7556	3090.71	52.5677	3789.37	30.6742	3090.71	45.6513	3789.37	29.1515	3090.71	51.1667	3789.37	28.3401
3092.72	62.7872	3791.2	31.8055	3092.72	51.9097	3791.2	30.9333	3092.72	51.7673	3791.2	30.6218	3092.72	60.5695	3791.2	31.3289	3092.72	72.1068	3791.2	30.1611	3092.72	51.8646	3791.2	30.339	3092.72	45.0821	3791.2	29.3333	3092.72	51.4469	3791.2	28.6616
3094.73	62.4371	3793.03	32.5858	3094.73	52.625	3793.03	30.8587	3094.73	53.2692	3793.03	30.812	3094.73	62.1143	3793.03	31.8969	3094.73	72.7205	3793.03	31.2194	3094.73	53.1233	3793.03	31.2481	3094.73	46.2	3793.03	28.5364	3094.73	52.5169	3793.03	29.6548
3096.74	62.4211	3794.86	32.1487	3096.74	53.7431	3794.86	31.632	3096.74	52.0346	3794.86	30.5919	3096.74	62.2248	3794.86	32.1031	3096.74	72.5886	3794.86	30.825	3096.74	53.4253	3794.86	30.8674	3096.74	46.2436	3794.86	28.7	3096.74	52.4614	3794.86	28.5595
3098.75	61.9062	3796.68	32.5675	3098.75	52.0694	3796.68	32.5707	3098.75	52.7019	3796.68	31.641	3098.75	62.619	3796.68	32.2654	3098.75	72.2909	3796.68	30.7694	3098.75	53.6059	3796.68	30.5436	3098.75	45.659	3796.68	29.3939	3098.75	52.3961	3796.68	28.9983
3100.75	63.6888	3798.51	33.6865	3100.75	53.6852	3798.51	32.6427	3100.75	53.6038	3798.51	32.1218	3100.75	63.0724	3798.51	32.8421	3100.75	74.0795	3798.51	31.5556	3100.75	54.7535	3798.51	30.9602	3100.75	47.8513	3798.51	29.7242	3100.75	54.0821	3798.51	30.1241
3102.76	58.9405	3800.33	28.3799	3102.76	49.7083	3800.33	26.7093	3102.76	49.6827	3800.33	26.3504	3102.76	58.8343	3800.33	27.5768	3102.76	70.1159	3800.33	26.0056	3102.76	48.3941	3800.33	26.2064	3102.76	42.2256	3800.33	24.3121	3102.76	49.7633	3800.33	24.869
