# Supplementary material for: Proliferating coacervate droplets as the missing link between chemistry and biology in the origins of life
Source: Nat Commun. 2021 Sep 24;12:5487. doi: 10.1038/s41467-021-25530-6 (PMC8463549; doi:10.1038/s41467-021-25530-6)
Supplement: Supplementary file 7 — Source Data [file 41467_2021_25530_MOESM7_ESM.zip › Source Data/DATA_SI/DATA_SI/Supplementary Figure24j.xlsx]

## Sheet: S24j
Central region																Peripheral region
1				2				3				4				1				2				3				4
Low wavenumber		High wavenumber		Low wavenumber		High wavenumber		Low wavenumber		High wavenumber		Low wavenumber		High wavenumber		Low wavenumber		High wavenumber		Low wavenumber		High wavenumber		Low wavenumber		High wavenumber		Low wavenumber		High wavenumber
Wavenumber	Intensity	Wavenumber	Intensity	Wavenumber	Intensity	Wavenumber	Intensity	Wavenumber	Intensity	Wavenumber	Intensity	Wavenumber	Intensity	Wavenumber	Intensity	Wavenumber	Intensity	Wavenumber	Intensity	Wavenumber	Intensity	Wavenumber	Intensity	Wavenumber	Intensity	Wavenumber	Intensity	Wavenumber	Intensity	Wavenumber	Intensity
715.858	4.72727	1643.15	4.75385	715.858	4.72028	1643.15	4.95455	715.858	4.30952	1643.15	3.4188	715.858	4.12879	1643.15	4.41259	715.858	5.66429	1643.15	4.30729	715.858	4.47333	1643.15	4.95833	715.858	4.25362	1643.15	4.10317	715.858	4.55833	1643.15	5.00725
718.567	15.2182	1645.58	6.18462	718.567	14.5455	1645.58	6.8	718.567	12.9464	1645.58	5.90598	718.567	12.8636	1645.58	5.33566	718.567	15.0786	1645.58	6.20833	718.567	13.6867	1645.58	5.83333	718.567	10.5797	1645.58	5.94444	718.567	10.9667	1645.58	5.98551
721.276	292.991	1648.01	71.3308	721.276	261.65	1648.01	66.0364	721.276	251.69	1648.01	64.3162	721.276	273.235	1648.01	68.1608	721.276	297.536	1648.01	70.875	721.276	246.613	1648.01	67.8889	721.276	208.304	1648.01	59.5	721.276	235.992	1648.01	66.3841
723.983	294.245	1650.45	71.5231	723.983	259.497	1650.45	64.9818	723.983	253.548	1650.45	63.8291	723.983	273.439	1650.45	69.8182	723.983	300.843	1650.45	71.9948	723.983	243.58	1650.45	67.6736	723.983	207.21	1650.45	59.7302	723.983	237.242	1650.45	65.7174
726.69	292.573	1652.87	70.3538	726.69	258.713	1652.87	65.9545	726.69	250.607	1652.87	64.2308	726.69	271.114	1652.87	67.3287	726.69	298.179	1652.87	71.9583	726.69	245.42	1652.87	67.0278	726.69	207.913	1652.87	59.9841	726.69	234.3	1652.87	64.9565
729.396	293.236	1655.3	70.1538	729.396	258.231	1655.3	64.0818	729.396	250.821	1655.3	64.7778	729.396	269.205	1655.3	68.1888	729.396	296.079	1655.3	71.3281	729.396	243.073	1655.3	67.2569	729.396	206.087	1655.3	59.0635	729.396	233.758	1655.3	63.8841
732.101	292.855	1657.73	69.7385	732.101	257.531	1657.73	65.5273	732.101	248.97	1657.73	63.1966	732.101	271.144	1657.73	68.1958	732.101	297.143	1657.73	69.7865	732.101	243.293	1657.73	66.8125	732.101	206.572	1657.73	58.7143	732.101	237.1	1657.73	64.2899
734.805	292.6	1660.16	69.0846	734.805	257.238	1660.16	64.7273	734.805	251.577	1660.16	62.8291	734.805	272.432	1660.16	66.4266	734.805	297.957	1660.16	71.2031	734.805	244.633	1660.16	67.3819	734.805	207.87	1660.16	60.3175	734.805	237.875	1660.16	65.9783
737.508	292.855	1662.59	69.5769	737.508	259.965	1662.59	64.1727	737.508	250.798	1662.59	63.2991	737.508	271.295	1662.59	66.3427	737.508	295.729	1662.59	70.1875	737.508	246.327	1662.59	66.6319	737.508	208.775	1662.59	58.1746	737.508	234.883	1662.59	64.3043
740.211	291.664	1665.01	69.9308	740.211	260.196	1665.01	63.0909	740.211	251.774	1665.01	63.188	740.211	273.917	1665.01	66.6573	740.211	297.736	1665.01	71.724	740.211	246.567	1665.01	66.7986	740.211	211.029	1665.01	58.8968	740.211	238.683	1665.01	65.6449
742.912	291.782	1667.44	69.3231	742.912	261.063	1667.44	63.5455	742.912	251.155	1667.44	62.8632	742.912	275.129	1667.44	66.3776	742.912	301	1667.44	71.2344	742.912	248.46	1667.44	65.6528	742.912	207.551	1667.44	59.373	742.912	240.583	1667.44	63.6957
745.613	295.118	1669.86	68.8231	745.613	263.119	1669.86	63.2364	745.613	256.06	1669.86	62.7863	745.613	273.477	1669.86	66.5455	745.613	300.814	1669.86	69.9375	745.613	250.36	1669.86	64.6597	745.613	210.442	1669.86	58.7143	745.613	241.733	1669.86	64.0725
748.313	296.891	1672.28	67.5538	748.313	265.056	1672.28	63.6727	748.313	256.387	1672.28	62.0855	748.313	275.848	1672.28	67.0699	748.313	301.543	1672.28	69.7135	748.313	252.813	1672.28	65.3125	748.313	213.652	1672.28	58.873	748.313	243.817	1672.28	62.9348
751.012	298.227	1674.71	67.9538	751.012	266.385	1674.71	62.7545	751.012	258.679	1674.71	62.9402	751.012	281.576	1674.71	65.014	751.012	308.171	1674.71	69.8073	751.012	256.973	1674.71	66.3611	751.012	216.08	1674.71	58.7222	751.012	251.7	1674.71	64.4275
753.711	301.564	1677.13	68.8769	753.711	271.441	1677.13	63.1364	753.711	260.899	1677.13	62.0513	753.711	284.477	1677.13	67.7413	753.711	313.457	1677.13	69.6146	753.711	262.607	1677.13	65.7014	753.711	218.862	1677.13	58.1349	753.711	256.108	1677.13	62.3116
756.408	304.782	1679.55	68.4692	756.408	273.189	1679.55	62.8909	756.408	265.685	1679.55	62.8462	756.408	285.242	1679.55	64.8042	756.408	314.921	1679.55	69.8229	756.408	267.167	1679.55	66.0069	756.408	222.732	1679.55	58.0159	756.408	258.392	1679.55	63.4638
759.105	306.2	1681.97	67.9692	759.105	276.133	1681.97	62.6182	759.105	267.369	1681.97	60.9915	759.105	289.053	1681.97	64.8671	759.105	317.457	1681.97	68.9792	759.105	269.767	1681.97	65.7778	759.105	223.63	1681.97	57.7698	759.105	261.908	1681.97	63.9638
761.8	307.582	1684.39	67.5769	761.8	275.14	1684.39	62.8636	761.8	268.054	1684.39	60.8291	761.8	289.288	1684.39	65.8951	761.8	319.186	1684.39	69.2344	761.8	267.78	1684.39	64.4306	761.8	223.732	1684.39	57.7222	761.8	263.642	1684.39	62.8623
764.495	305.636	1686.81	67.5231	764.495	273.427	1686.81	62.7909	764.495	266.625	1686.81	61.3932	764.495	286.227	1686.81	65.6503	764.495	316.957	1686.81	69.1458	764.495	267.673	1686.81	63.9375	764.495	223.5	1686.81	56.7143	764.495	258.892	1686.81	61.7536
767.189	302.382	1689.23	68.0231	767.189	272.273	1689.23	62.4182	767.189	267.06	1689.23	59.4872	767.189	286.447	1689.23	65.1189	767.189	313.493	1689.23	68.1094	767.189	265.88	1689.23	64.2847	767.189	220.913	1689.23	56.8889	767.189	256.25	1689.23	63.8623
769.883	302.564	1691.65	66.8692	769.883	273.58	1691.65	62.9545	769.883	263.857	1691.65	60.1538	769.883	287.439	1691.65	64.028	769.883	315.721	1691.65	67.3542	769.883	264.287	1691.65	63.3056	769.883	221.203	1691.65	58.2857	769.883	260.433	1691.65	62.1957
772.575	302.7	1694.07	67.0923	772.575	271.147	1694.07	62.1364	772.575	263.405	1694.07	59.1453	772.575	282.023	1694.07	62.9301	772.575	313.793	1694.07	67.6406	772.575	264.107	1694.07	62.4097	772.575	219.638	1694.07	56.8651	772.575	256.292	1694.07	60.5652
775.267	303.464	1696.48	65.5231	775.267	269.364	1696.48	61.9182	775.267	263.827	1696.48	61.2222	775.267	283.629	1696.48	62.3706	775.267	311.729	1696.48	65.2135	775.267	261.48	1696.48	62.8264	775.267	220.957	1696.48	56.2698	775.267	253.85	1696.48	60.7609
777.957	300.891	1698.9	64.5923	777.957	270.147	1698.9	59.9091	777.957	262.899	1698.9	59.3162	777.957	286.008	1698.9	62.993	777.957	313.986	1698.9	67.2083	777.957	263.147	1698.9	62.7083	777.957	220.877	1698.9	56.7143	777.957	258.325	1698.9	59.4783
780.647	304.673	1701.31	63.2692	780.647	271.671	1701.31	59.5909	780.647	265.429	1701.31	58.7265	780.647	287.894	1701.31	62.6923	780.647	318.6	1701.31	66.5938	780.647	266.62	1701.31	62.1528	780.647	221.326	1701.31	54.9444	780.647	262.142	1701.31	60.5435
783.336	305.736	1703.73	64.4462	783.336	276.531	1703.73	59.0182	783.336	270.78	1703.73	59.4701	783.336	288.614	1703.73	61.8042	783.336	320.221	1703.73	67.1354	783.336	271.68	1703.73	60.3542	783.336	224.261	1703.73	55.5476	783.336	263.833	1703.73	59.9928
786.025	310.645	1706.14	62.8154	786.025	278.958	1706.14	59.3	786.025	270.72	1706.14	58.6154	786.025	293.947	1706.14	63.2028	786.025	323.214	1706.14	65.2865	786.025	277.82	1706.14	60.5625	786.025	227.413	1706.14	55	786.025	273.192	1706.14	60.087
788.712	310.109	1708.55	65.1769	788.712	283.042	1708.55	59.7909	788.712	274.185	1708.55	57.094	788.712	297.455	1708.55	62.5664	788.712	330.679	1708.55	65.4792	788.712	281.38	1708.55	62.0972	788.712	231.275	1708.55	54.7143	788.712	277.875	1708.55	59.8768
791.398	310.582	1710.97	62.5538	791.398	282.42	1710.97	59.1	791.398	277.571	1710.97	57.0256	791.398	295.947	1710.97	62.0699	791.398	328.343	1710.97	64.7812	791.398	282.087	1710.97	59.0903	791.398	232.362	1710.97	54.2778	791.398	276.767	1710.97	58.8478
794.084	313.955	1713.38	64.1692	794.084	285.154	1713.38	56.7636	794.084	277.208	1713.38	55.8034	794.084	295.424	1713.38	60.0979	794.084	328.121	1713.38	65.401	794.084	281.887	1713.38	60	794.084	232.362	1713.38	53.5238	794.084	277.708	1713.38	58.5652
796.769	313.364	1715.79	63.1308	796.769	283.923	1715.79	58.4273	796.769	276.435	1715.79	57.3248	796.769	297.379	1715.79	61.8881	796.769	330.95	1715.79	63.4427	796.769	284.1	1715.79	59.4028	796.769	231.616	1715.79	52.9365	796.769	280.983	1715.79	58.6377
799.453	316	1718.2	63.7231	799.453	286.315	1718.2	57.5364	799.453	279.185	1718.2	56.4872	799.453	300.939	1718.2	61.8671	799.453	332.064	1718.2	64.5	799.453	286.947	1718.2	60.0764	799.453	233.478	1718.2	54.381	799.453	283.408	1718.2	59.3333
802.136	314.045	1720.61	62.8923	802.136	283.434	1720.61	58.4455	802.136	278.161	1720.61	56.7179	802.136	295.735	1720.61	61.7622	802.136	327.679	1720.61	64.5312	802.136	283.02	1720.61	59.6042	802.136	233.152	1720.61	52.3889	802.136	279.85	1720.61	58.2464
804.819	308.073	1723.02	63.1231	804.819	279.734	1723.02	58.1091	804.819	271.131	1723.02	56.2393	804.819	292.727	1723.02	61.9231	804.819	324.579	1723.02	64.3854	804.819	278.733	1723.02	59.5486	804.819	228.188	1723.02	52.9444	804.819	272.933	1723.02	56.4493
807.5	304.273	1725.43	61.5	807.5	275.902	1725.43	57.6818	807.5	268.31	1725.43	56.9573	807.5	288.621	1725.43	60.8322	807.5	319.7	1725.43	63.5833	807.5	271.527	1725.43	60.1597	807.5	226.304	1725.43	52.746	807.5	267.725	1725.43	57.558
810.181	305.736	1727.83	62.1077	810.181	276.266	1727.83	57.3545	810.181	266.601	1727.83	56.4359	810.181	286.485	1727.83	60.4126	810.181	317.493	1727.83	62.8698	810.181	271.327	1727.83	58.8194	810.181	224.355	1727.83	52.0952	810.181	265.267	1727.83	58.0797
812.861	302.391	1730.24	62.0846	812.861	275.154	1730.24	58.5182	812.861	268.929	1730.24	55.8462	812.861	287.394	1730.24	59.2168	812.861	318.479	1730.24	63.8646	812.861	270.56	1730.24	59.0694	812.861	225.507	1730.24	51.254	812.861	263.717	1730.24	56.2174
815.54	301.791	1732.65	62.9692	815.54	271.804	1732.65	56.9818	815.54	262.815	1732.65	55.7521	815.54	283.462	1732.65	59.7203	815.54	315.143	1732.65	63.8698	815.54	265.193	1732.65	58.9236	815.54	220.478	1732.65	53.1508	815.54	260.425	1732.65	56.3986
818.218	293.855	1735.05	63.5077	818.218	260.615	1735.05	58.0091	818.218	254.792	1735.05	55.6581	818.218	274.682	1735.05	59.1469	818.218	304.643	1735.05	63.6771	818.218	256.26	1735.05	58.6181	818.218	212.116	1735.05	51.8889	818.218	248.592	1735.05	56.2826
820.895	287.782	1737.46	61.9615	820.895	254.455	1737.46	56.8545	820.895	248.78	1737.46	56.6923	820.895	269.538	1737.46	60.5315	820.895	294.893	1737.46	63.276	820.895	247.553	1737.46	59.25	820.895	207.377	1737.46	52.4841	820.895	238.5	1737.46	56.0072
823.572	282.582	1739.86	62.0231	823.572	250.629	1739.86	55.3636	823.572	242.982	1739.86	55.2735	823.572	265.045	1739.86	58.8112	823.572	293.05	1739.86	62.7604	823.572	239.307	1739.86	58.1944	823.572	202.855	1739.86	52.2857	823.572	233.85	1739.86	56.9058
826.247	278.691	1742.26	61.6846	826.247	248.916	1742.26	57.2091	826.247	241.208	1742.26	56.1368	826.247	261.098	1742.26	60.8601	826.247	291.421	1742.26	62.0104	826.247	237.807	1742.26	59.1528	826.247	199.594	1742.26	52.6825	826.247	229.492	1742.26	55.2971
828.922	277.073	1744.66	61.1615	828.922	246.86	1744.66	57.6273	828.922	239.5	1744.66	55.5641	828.922	258.72	1744.66	58.7692	828.922	285.893	1744.66	62.5521	828.922	234.133	1744.66	57.7708	828.922	198.058	1744.66	51.8492	828.922	226.092	1744.66	55.7971
831.596	275.218	1747.07	61.1154	831.596	246.552	1747.07	56.1909	831.596	238.75	1747.07	55.0256	831.596	260.455	1747.07	59.5035	831.596	285.9	1747.07	62.2708	831.596	233.733	1747.07	56.2847	831.596	197.761	1747.07	53.119	831.596	225.967	1747.07	55.2826
834.269	277.173	1749.47	61.6308	834.269	244.273	1749.47	57.2182	834.269	238.089	1749.47	55.8291	834.269	260.121	1749.47	57.6084	834.269	286.893	1749.47	61.0104	834.269	232.1	1749.47	56.9792	834.269	197.659	1749.47	50.9603	834.269	227.325	1749.47	56.971
836.942	279.436	1751.87	61.5231	836.942	245.252	1751.87	55.9182	836.942	238.595	1751.87	54.6923	836.942	258.485	1751.87	58.5245	836.942	283.636	1751.87	60.0729	836.942	231.713	1751.87	56.2292	836.942	197.725	1751.87	51.4841	836.942	224.542	1751.87	55.1087
839.613	277.373	1754.27	60.4769	839.613	246	1754.27	55.9182	839.613	239.214	1754.27	55.3162	839.613	258.136	1754.27	57.3007	839.613	285.057	1754.27	61.5208	839.613	235.167	1754.27	56.5	839.613	198.703	1754.27	51.4444	839.613	225.642	1754.27	55.1449
842.284	278.009	1756.67	59.7769	842.284	245.58	1756.67	55.8818	842.284	238.976	1756.67	54.7094	842.284	259.076	1756.67	58.6364	842.284	288.429	1756.67	61.2031	842.284	231.347	1756.67	56.9444	842.284	197.703	1756.67	50.619	842.284	225.925	1756.67	55.2609
844.954	273.673	1759.06	60.5692	844.954	242.993	1759.06	54.8182	844.954	235.667	1759.06	54.8718	844.954	256.939	1759.06	57.3427	844.954	284.214	1759.06	60.8646	844.954	231.693	1759.06	56.75	844.954	196.014	1759.06	50.8889	844.954	223.867	1759.06	54.8986
847.623	275.509	1761.46	59.8923	847.623	242.161	1761.46	55.5545	847.623	235.315	1761.46	52.7179	847.623	253.788	1761.46	57.5804	847.623	282.3	1761.46	60.5469	847.623	227.653	1761.46	56.5208	847.623	193.884	1761.46	50.6667	847.623	219.45	1761.46	54.8261
850.291	273.182	1763.86	58.9154	850.291	241.189	1763.86	55.4	850.291	234.554	1763.86	54.1709	850.291	254.136	1763.86	57.993	850.291	279.036	1763.86	59.7031	850.291	226.12	1763.86	55.9792	850.291	194.261	1763.86	51.1508	850.291	220.542	1763.86	54.413
852.959	270.536	1766.25	59.9769	852.959	241.154	1766.25	53.2091	852.959	232.75	1766.25	54.8034	852.959	253.985	1766.25	57.4685	852.959	280.586	1766.25	61.9896	852.959	225.067	1766.25	56.7778	852.959	193.522	1766.25	50.7698	852.959	220.092	1766.25	55.1812
855.625	273	1768.65	60.0077	855.625	240.867	1768.65	56.1364	855.625	232.655	1768.65	54.3248	855.625	252.939	1768.65	57.3217	855.625	279.514	1768.65	59.5885	855.625	225.953	1768.65	56.2222	855.625	193.775	1768.65	51.2857	855.625	217.908	1768.65	54.4783
858.291	272.173	1771.04	58.4923	858.291	239.308	1771.04	54.0364	858.291	232.53	1771.04	53.5726	858.291	249.485	1771.04	57.028	858.291	278.186	1771.04	59.3958	858.291	224.433	1771.04	55.4236	858.291	191.406	1771.04	49.5238	858.291	217.842	1771.04	55.2246
860.956	270.364	1773.44	58.3308	860.956	239.846	1773.44	53.8909	860.956	231.893	1773.44	53.4103	860.956	252.97	1773.44	57.035	860.956	279.3	1773.44	59.3333	860.956	223.24	1773.44	55.4722	860.956	191.667	1773.44	51.4921	860.956	217.433	1773.44	54.2391
863.62	272.145	1775.83	59.4	863.62	239.105	1775.83	54.5909	863.62	233.042	1775.83	53.7094	863.62	251.682	1775.83	56.9441	863.62	279.264	1775.83	59.3021	863.62	225.18	1775.83	55.8056	863.62	192.232	1775.83	49.4841	863.62	215.308	1775.83	54.442
866.283	270.864	1778.22	58.8615	866.283	237.951	1778.22	53.5091	866.283	232.833	1778.22	52.7009	866.283	250.402	1778.22	57.0559	866.283	278.921	1778.22	59.875	866.283	224.12	1778.22	55.2361	866.283	193.283	1778.22	48.2857	866.283	218.467	1778.22	53.5435
868.946	269.136	1780.61	59.1077	868.946	237.371	1780.61	53.6273	868.946	232.232	1780.61	52.8376	868.946	252.705	1780.61	56.8322	868.946	278.464	1780.61	59.7396	868.946	224.207	1780.61	55.6806	868.946	194.913	1780.61	51.5952	868.946	219.133	1780.61	54.7971
871.607	268.845	1783.01	58.9385	871.607	237.818	1783.01	53.8818	871.607	230.833	1783.01	53.3504	871.607	252.795	1783.01	56.1329	871.607	278.864	1783.01	59.1719	871.607	224.693	1783.01	56.25	871.607	192.493	1783.01	49.0317	871.607	219.558	1783.01	54.2101
874.268	269.427	1785.4	58.4615	874.268	239.266	1785.4	52.7091	874.268	233.923	1785.4	52.8718	874.268	250.553	1785.4	56.6503	874.268	278.386	1785.4	59.3438	874.268	223.68	1785.4	53.5069	874.268	192.036	1785.4	49.2937	874.268	214.267	1785.4	54.5072
876.928	270.127	1787.79	58.6	876.928	236.273	1787.79	52.5273	876.928	231.363	1787.79	51.7179	876.928	252.083	1787.79	57.1329	876.928	278.15	1787.79	58.474	876.928	224.053	1787.79	55.8403	876.928	193.42	1787.79	49.2222	876.928	217.65	1787.79	52.7391
879.587	270.218	1790.17	56.5231	879.587	238.776	1790.17	53.0818	879.587	232.935	1790.17	52.5812	879.587	253.197	1790.17	56.4685	879.587	279.479	1790.17	59.5469	879.587	226.533	1790.17	55.75	879.587	193.775	1790.17	49.3968	879.587	219.367	1790.17	52.8116
882.245	268.836	1792.56	58.1385	882.245	239.58	1792.56	53.0636	882.245	230.423	1792.56	51.5299	882.245	253.333	1792.56	54.8392	882.245	279.607	1792.56	58.9323	882.245	227.14	1792.56	53.6597	882.245	191.63	1792.56	48.4127	882.245	216.483	1792.56	54.3043
884.903	269.309	1794.95	58.0231	884.903	239.818	1794.95	53.6545	884.903	233.78	1794.95	52.2991	884.903	252.364	1794.95	54.4615	884.903	277.093	1794.95	58.7188	884.903	226.247	1794.95	55.1806	884.903	194.971	1794.95	48.1111	884.903	217.992	1794.95	52.0652
887.559	271.427	1797.34	58.4538	887.559	238.601	1797.34	51.5455	887.559	231.411	1797.34	50.641	887.559	252.833	1797.34	54.3566	887.559	279.071	1797.34	58.2188	887.559	227.967	1797.34	53.7986	887.559	195.848	1797.34	47.881	887.559	220.592	1797.34	52.4203
890.215	273.818	1799.72	57.7615	890.215	239.517	1799.72	52.8455	890.215	233.744	1799.72	52.2393	890.215	253.652	1799.72	56.2168	890.215	278.979	1799.72	58.6302	890.215	227.373	1799.72	54.8403	890.215	194.812	1799.72	49.2063	890.215	219.033	1799.72	53.5507
892.87	272.936	1802.11	57.9308	892.87	240.217	1802.11	53.3545	892.87	235.423	1802.11	52.8462	892.87	251.689	1802.11	55.4126	892.87	278.929	1802.11	58.9896	892.87	227.387	1802.11	55.5278	892.87	194.514	1802.11	49.5873	892.87	218.908	1802.11	53.1812
895.524	271.145	1804.49	58.0923	895.524	239.196	1804.49	51.1273	895.524	235.857	1804.49	51.5983	895.524	252.705	1804.49	55.6224	895.524	280.571	1804.49	58.6458	895.524	228.953	1804.49	53.3542	895.524	195.855	1804.49	48.8333	895.524	220.417	1804.49	52.1232
898.178	272.864	1806.88	57	898.178	240.007	1806.88	51.6091	898.178	231.565	1806.88	51.1026	898.178	254.462	1806.88	55.3217	898.178	282.879	1806.88	57.8906	898.178	228.687	1806.88	54.2153	898.178	195.167	1806.88	49.119	898.178	222.033	1806.88	53.7899
900.83	273.545	1809.26	56.6923	900.83	242.203	1809.26	52.9727	900.83	234.44	1809.26	51.8803	900.83	254.174	1809.26	53.6993	900.83	280.871	1809.26	57.5885	900.83	230.613	1809.26	53.1528	900.83	196.036	1809.26	47.1429	900.83	221.308	1809.26	50.6449
903.482	271.182	1811.64	57	903.482	243.636	1811.64	51.8364	903.482	235.619	1811.64	51.3333	903.482	255.977	1811.64	55.1469	903.482	282.986	1811.64	58.3802	903.482	230.56	1811.64	53.7569	903.482	197.043	1811.64	49.6111	903.482	222.792	1811.64	52.1159
906.133	271.755	1814.02	57.3923	906.133	243.678	1814.02	52.2818	906.133	236.101	1814.02	51.6068	906.133	256.038	1814.02	55.7203	906.133	283.564	1814.02	58.5938	906.133	231.227	1814.02	53.7569	906.133	196.319	1814.02	47.8016	906.133	223.95	1814.02	52.2536
908.783	272.182	1816.41	56.7538	908.783	242.601	1816.41	51.9727	908.783	236.006	1816.41	52.4872	908.783	256.189	1816.41	54.2727	908.783	284.7	1816.41	57.3698	908.783	232.413	1816.41	54.7014	908.783	197.399	1816.41	48.0238	908.783	223.642	1816.41	52.2536
911.432	273.273	1818.79	57.4846	911.432	244.483	1818.79	51.6182	911.432	238.119	1818.79	51.7863	911.432	254.674	1818.79	55.1189	911.432	283.364	1818.79	57.9531	911.432	230.227	1818.79	53.6806	911.432	197.384	1818.79	48.4921	911.432	222.075	1818.79	51.2536
914.081	271.791	1821.17	56.0846	914.081	240.678	1821.17	51.3818	914.081	233.702	1821.17	50.5299	914.081	255.485	1821.17	54.5874	914.081	283.321	1821.17	57.0781	914.081	230.253	1821.17	54.0764	914.081	196.514	1821.17	49.1667	914.081	224.108	1821.17	50.2754
916.728	272.882	1823.54	55.6538	916.728	241.552	1823.54	52.0727	916.728	235.393	1823.54	50.9744	916.728	254.364	1823.54	54.042	916.728	282.1	1823.54	57.0156	916.728	228.52	1823.54	55.3472	916.728	196.399	1823.54	47.7063	916.728	224.375	1823.54	51.3406
919.375	271.355	1825.92	55.1	919.375	239.853	1825.92	51.8364	919.375	232.94	1825.92	50.3761	919.375	253.174	1825.92	54.2028	919.375	280.079	1825.92	57.0625	919.375	228.947	1825.92	53.2778	919.375	194.312	1825.92	46.2619	919.375	218.667	1825.92	51.5
922.021	270.327	1828.3	56.1231	922.021	239.748	1828.3	52.3364	922.021	233.536	1828.3	51.9915	922.021	254.295	1828.3	53.965	922.021	280.75	1828.3	56.9062	922.021	227.773	1828.3	52.7431	922.021	194.71	1828.3	47.8492	922.021	223.05	1828.3	49.3043
924.666	271.309	1830.68	55.2615	924.666	239.762	1830.68	50.1636	924.666	232.452	1830.68	50.0085	924.666	252.265	1830.68	54.0769	924.666	279.679	1830.68	56.8125	924.666	228.68	1830.68	52.0972	924.666	196.833	1830.68	47.0794	924.666	223.525	1830.68	50.9348
927.311	271.155	1833.05	56.9615	927.311	238.238	1833.05	51.2273	927.311	232.054	1833.05	50.8291	927.311	250.818	1833.05	52.9371	927.311	277.407	1833.05	55.5781	927.311	224.26	1833.05	52.6042	927.311	193.457	1833.05	45.8095	927.311	220.283	1833.05	52.1594
929.954	266.118	1835.43	54.1769	929.954	238.147	1835.43	51.9182	929.954	233.22	1835.43	51.8034	929.954	249.803	1835.43	54.8322	929.954	276.514	1835.43	57.8021	929.954	227.3	1835.43	52.9931	929.954	192.717	1835.43	46.4286	929.954	218.708	1835.43	51.4275
932.597	267.055	1837.8	54.9692	932.597	236	1837.8	49.7545	932.597	230.792	1837.8	49.9487	932.597	251.159	1837.8	53.4406	932.597	279.614	1837.8	56.8854	932.597	226.62	1837.8	53.1528	932.597	193.79	1837.8	46.2143	932.597	221.217	1837.8	53.1739
935.239	265.436	1840.18	54.8769	935.239	236.517	1840.18	50.0273	935.239	228.839	1840.18	49.4957	935.239	251.682	1840.18	52.986	935.239	278.557	1840.18	55.3542	935.239	225.907	1840.18	52.1875	935.239	193.297	1840.18	47.8413	935.239	218.525	1840.18	50.6159
937.88	264.864	1842.55	56.3385	937.88	234.084	1842.55	51.1273	937.88	228.679	1842.55	49.7607	937.88	247.083	1842.55	54.1818	937.88	274.821	1842.55	56.3229	937.88	224.013	1842.55	51.9028	937.88	191.957	1842.55	45.873	937.88	216.667	1842.55	50.2971
940.52	264.318	1844.92	55.5538	940.52	233.566	1844.92	50.1455	940.52	227.97	1844.92	47.2735	940.52	247.189	1844.92	53	940.52	275.286	1844.92	55.6562	940.52	225.767	1844.92	52.8542	940.52	190.116	1844.92	47.3889	940.52	216.4	1844.92	49.6377
943.16	262.8	1847.3	54.5692	943.16	232.692	1847.3	50.7818	943.16	225.958	1847.3	49.6325	943.16	246.364	1847.3	53.9021	943.16	273.214	1847.3	57.2812	943.16	222.807	1847.3	52.3611	943.16	190.87	1847.3	46.3254	943.16	217.358	1847.3	51.6087
945.798	262.364	1849.67	55.0538	945.798	233.273	1849.67	50.8455	945.798	224.298	1849.67	49.359	945.798	243.962	1849.67	52.3427	945.798	273.1	1849.67	56.2708	945.798	221.447	1849.67	51.7153	945.798	187.616	1849.67	45.4921	945.798	212.5	1849.67	50.7754
948.436	261.636	1852.04	54.4538	948.436	231.72	1852.04	51.1364	948.436	224.923	1852.04	48.9658	948.436	244.758	1852.04	53.3497	948.436	273.014	1852.04	56.2708	948.436	221.613	1852.04	53.6667	948.436	187.645	1852.04	45.8968	948.436	216.392	1852.04	50.1667
951.073	260.764	1854.41	53.9	951.073	231.51	1854.41	48.6818	951.073	223.696	1854.41	48.8034	951.073	245.394	1854.41	51.6294	951.073	272.021	1854.41	56.0156	951.073	220.693	1854.41	50.9097	951.073	187.674	1854.41	46.381	951.073	216.517	1854.41	50.529
953.709	261.236	1856.78	55.4385	953.709	230.196	1856.78	49.8545	953.709	223.006	1856.78	48.6667	953.709	242.977	1856.78	53.007	953.709	272.093	1856.78	55.974	953.709	221.027	1856.78	51.0972	953.709	186.935	1856.78	47.0159	953.709	213.9	1856.78	51.0652
956.345	258.664	1859.15	54.6692	956.345	232.804	1859.15	50.8	956.345	224.821	1859.15	49.6838	956.345	243.106	1859.15	52.0699	956.345	270.807	1859.15	54.7031	956.345	220.307	1859.15	50.4444	956.345	187.058	1859.15	46.3095	956.345	212.008	1859.15	50.3551
958.979	259.218	1861.51	55.2308	958.979	231.636	1861.51	49.9636	958.979	226.851	1861.51	49.3761	958.979	244.636	1861.51	53.8531	958.979	272.871	1861.51	55.901	958.979	221.12	1861.51	51.4306	958.979	187.841	1861.51	45.7698	958.979	216.817	1861.51	48.5507
961.613	260.864	1863.88	54.8923	961.613	231.07	1863.88	49.5545	961.613	224.202	1863.88	49.9744	961.613	245.295	1863.88	51.5105	961.613	274.036	1863.88	54.7344	961.613	222.467	1863.88	52.1042	961.613	188.609	1863.88	47.5079	961.613	216.65	1863.88	50.587
964.246	260.673	1866.25	53.9308	964.246	232.79	1866.25	51.3	964.246	223.958	1866.25	49.5299	964.246	243.591	1866.25	53.4126	964.246	274.807	1866.25	54.3646	964.246	222.967	1866.25	51.1042	964.246	188.152	1866.25	45.6825	964.246	212.833	1866.25	50.2754
966.878	261.382	1868.61	54.2231	966.878	231.937	1868.61	48.7273	966.878	225.845	1868.61	49.0769	966.878	246.045	1868.61	52.2657	966.878	274.779	1868.61	55.3646	966.878	224.107	1868.61	50.5972	966.878	187.703	1868.61	44.8413	966.878	217.367	1868.61	48.8333
969.509	260.136	1870.98	53.9462	969.509	232.245	1870.98	48.8	969.509	226.333	1870.98	50.1538	969.509	245.159	1870.98	51.7483	969.509	274.021	1870.98	54.5625	969.509	224.48	1870.98	51.7847	969.509	188.594	1870.98	46	969.509	218.208	1870.98	48.7101
972.14	260.8	1873.34	54.2154	972.14	230.476	1873.34	50.1636	972.14	224.792	1873.34	48.1966	972.14	243.962	1873.34	50.6713	972.14	272.893	1873.34	54.1823	972.14	222.633	1873.34	50.4097	972.14	187.833	1873.34	46.5476	972.14	216.267	1873.34	51.2609
974.769	258.645	1875.71	54.5462	974.769	231.692	1875.71	49.8909	974.769	224.185	1875.71	48.4701	974.769	243.22	1875.71	52.5734	974.769	272.086	1875.71	54.5677	974.769	223.207	1875.71	52.8958	974.769	186.891	1875.71	44.754	974.769	216.683	1875.71	49.471
977.398	254.4	1878.07	55.3154	977.398	229.392	1878.07	50.1	977.398	223.875	1878.07	48.0085	977.398	243.182	1878.07	51.8462	977.398	270.679	1878.07	56.0833	977.398	222.273	1878.07	51.0903	977.398	186.717	1878.07	45.4286	977.398	216.058	1878.07	49.471
980.026	259.5	1880.43	54.2538	980.026	229.392	1880.43	48.1273	980.026	222.958	1880.43	48.9231	980.026	242.045	1880.43	51.0839	980.026	272.314	1880.43	55.8646	980.026	221.973	1880.43	50.1597	980.026	188.739	1880.43	45.9286	980.026	214.433	1880.43	49.4855
982.653	258.936	1882.79	53.6846	982.653	232.476	1882.79	50.3273	982.653	224.196	1882.79	48.7094	982.653	242.712	1882.79	51.8322	982.653	272.793	1882.79	54.9688	982.653	222.927	1882.79	50.8403	982.653	186.442	1882.79	44.5952	982.653	216.158	1882.79	50.2319
985.28	263.864	1885.16	53.4077	985.28	237.28	1885.16	50.3727	985.28	229.679	1885.16	48.5214	985.28	250.614	1885.16	50.6014	985.28	279.407	1885.16	54.6354	985.28	230.613	1885.16	51.3611	985.28	191.551	1885.16	47.0476	985.28	229.025	1885.16	49.4348
987.905	268.127	1887.52	54.9615	987.905	241.769	1887.52	49.0364	987.905	234.732	1887.52	48.6581	987.905	254.659	1887.52	52.2517	987.905	286.014	1887.52	54.0625	987.905	240.413	1887.52	49.7569	987.905	197.696	1887.52	44.4841	987.905	236.25	1887.52	49.7754
990.53	266.573	1889.88	54.2923	990.53	241.79	1889.88	48.8182	990.53	234.286	1889.88	48.3162	990.53	252.258	1889.88	51.993	990.53	283.664	1889.88	55.0208	990.53	238.173	1889.88	50.125	990.53	195.899	1889.88	45.4841	990.53	231.717	1889.88	49.6304
993.154	270.718	1892.23	53.7615	993.154	247.776	1892.23	49.2	993.154	243.464	1892.23	47.6068	993.154	261.636	1892.23	51.7972	993.154	294.793	1892.23	55.5625	993.154	247.04	1892.23	49.7153	993.154	203.87	1892.23	44.5476	993.154	247.925	1892.23	48.0507
995.777	334.9	1894.59	52.2846	995.777	320.517	1894.59	48.1182	995.777	315.232	1894.59	48.6752	995.777	337.674	1894.59	51.6853	995.777	385.764	1894.59	55.2656	995.777	344.96	1894.59	49.9167	995.777	270.739	1894.59	44.8175	995.777	371.317	1894.59	49.5217
998.4	574.282	1896.95	52.1769	998.4	591.189	1896.95	50.0455	998.4	585.113	1896.95	47.2479	998.4	610.068	1896.95	49.7413	998.4	709.45	1896.95	53.2969	998.4	715.567	1896.95	49.3681	998.4	514.964	1896.95	44.8333	998.4	791.625	1896.95	48.4493
1001.02	652.645	1899.31	53.5077	1001.02	682.727	1899.31	48.7909	1001.02	661.113	1899.31	47.0855	1001.02	682.258	1899.31	52.3566	1001.02	780.264	1899.31	54.401	1001.02	851.267	1899.31	50.5556	1001.02	605.261	1899.31	43.7698	1001.02	885.533	1899.31	48.1159
1003.64	425.736	1901.66	51.8462	1003.64	425.189	1901.66	47.3364	1003.64	404.333	1901.66	47.9915	1003.64	424.485	1901.66	50.6853	1003.64	477.236	1901.66	53.8021	1003.64	501.793	1901.66	50.1528	1003.64	365.051	1901.66	44.8968	1003.64	488.358	1901.66	48.1377
1006.26	283.373	1904.02	53.1308	1006.26	258.769	1904.02	48.5636	1006.26	247.411	1904.02	46.7009	1006.26	267.977	1904.02	50.8741	1006.26	302.35	1904.02	53.8281	1006.26	268.267	1904.02	48.6597	1006.26	214.471	1904.02	44.8651	1006.26	259	1904.02	50.4493
1008.88	259.791	1906.37	53.5846	1008.88	231.266	1906.37	47.1636	1008.88	225.417	1906.37	46.9402	1008.88	243.902	1906.37	50.3427	1008.88	273.529	1906.37	53.125	1008.88	228.673	1906.37	49.0833	1008.88	190.232	1906.37	44.0238	1008.88	219.325	1906.37	49.4638
1011.5	253.982	1908.73	52.0846	1011.5	226.832	1908.73	49.5727	1011.5	220.482	1908.73	47.2564	1011.5	241.311	1908.73	51.5594	1011.5	270.179	1908.73	53.7031	1011.5	219.007	1908.73	51.2778	1011.5	184.652	1908.73	45.2857	1011.5	213.608	1908.73	47.7391
1014.12	253.018	1911.08	52.5769	1014.12	225.231	1911.08	48.5545	1014.12	219.72	1911.08	46.6923	1014.12	238.47	1911.08	49.7483	1014.12	266.979	1911.08	52.3646	1014.12	217.313	1911.08	49.0139	1014.12	183.725	1911.08	43.7937	1014.12	214.717	1911.08	48.3043
1016.73	255.673	1913.43	53.5538	1016.73	227.196	1913.43	50.0364	1016.73	219.351	1913.43	46.6667	1016.73	237.955	1913.43	50.5804	1016.73	267.943	1913.43	52.5573	1016.73	220.047	1913.43	51.7361	1016.73	185.703	1913.43	43.5317	1016.73	212.9	1913.43	49.0362
1019.35	257.655	1915.79	52.2538	1019.35	232.35	1915.79	46.9273	1019.35	224.042	1915.79	47.2735	1019.35	240.614	1915.79	50.1399	1019.35	272.3	1915.79	53.375	1019.35	225.473	1915.79	50.4375	1019.35	188.203	1915.79	44.4286	1019.35	219.858	1915.79	47.6522
1021.96	264.982	1918.14	51.3308	1021.96	239.552	1918.14	47.8636	1021.96	234.899	1918.14	48.5812	1021.96	254.371	1918.14	50.9441	1021.96	286.979	1918.14	52.6146	1021.96	240.78	1918.14	49.6806	1021.96	197.754	1918.14	44.0476	1021.96	240.133	1918.14	47.5362
1024.58	282.355	1920.49	52.5077	1024.58	263.699	1920.49	47.5545	1024.58	258.631	1920.49	46.094	1024.58	277.326	1920.49	51.014	1024.58	312.457	1920.49	52.3958	1024.58	271.387	1920.49	48.7639	1024.58	217.428	1920.49	43.8254	1024.58	272.475	1920.49	48.7609
1027.19	308.973	1922.84	52.2462	1027.19	290.811	1922.84	46.5727	1027.19	285.631	1922.84	47.0855	1027.19	305.121	1922.84	49.1888	1027.19	346.586	1922.84	53.4688	1027.19	312.747	1922.84	49.1042	1027.19	244.101	1922.84	44.119	1027.19	319.292	1922.84	48.2174
1029.81	310.8	1925.19	51.1769	1029.81	293.21	1925.19	48.0455	1029.81	283.179	1925.19	46.9658	1029.81	307.674	1925.19	50.8881	1029.81	344.914	1925.19	53.5	1029.81	314.813	1925.19	50.8681	1029.81	247.116	1925.19	44.3254	1029.81	320.575	1925.19	48.7246
1032.42	281.091	1927.53	52.3462	1032.42	262.154	1927.53	46.4727	1032.42	255.06	1927.53	47.1709	1032.42	272.485	1927.53	50.6224	1032.42	307.8	1927.53	53.6979	1032.42	274.9	1927.53	49.5278	1032.42	218.406	1927.53	43.4683	1032.42	269.275	1927.53	47.7391
1035.03	258.445	1929.88	51.6923	1035.03	232.322	1929.88	47.5455	1035.03	224.524	1929.88	46.906	1035.03	240.371	1929.88	48.8112	1035.03	273.286	1929.88	51.9583	1035.03	231.12	1929.88	48.75	1035.03	189.217	1929.88	44.6825	1035.03	224.2	1929.88	48.0942
1037.64	243.6	1932.23	52.1385	1037.64	218.629	1932.23	46.1636	1037.64	210.714	1932.23	46.6667	1037.64	229.879	1932.23	50.1189	1037.64	258.286	1932.23	52.4375	1037.64	211.967	1932.23	49.3611	1037.64	176.312	1932.23	42.9127	1037.64	206.892	1932.23	47.2609
1040.25	238.518	1934.58	51.3538	1040.25	209.531	1934.58	46.8182	1040.25	204.589	1934.58	46.6667	1040.25	224.629	1934.58	50.6993	1040.25	252.943	1934.58	52.125	1040.25	204.96	1934.58	50.3542	1040.25	171.08	1934.58	43.2063	1040.25	199.3	1934.58	47.8406
1042.86	235.882	1936.92	52.5	1042.86	208.622	1936.92	47.6364	1042.86	201.929	1936.92	46.6667	1042.86	219.455	1936.92	48.8182	1042.86	247.05	1936.92	52.9948	1042.86	200.793	1936.92	48.2361	1042.86	168.964	1936.92	43.9603	1042.86	194.867	1936.92	47.7319
1045.46	233.027	1939.27	51.2692	1045.46	206.818	1939.27	46.7909	1045.46	199.268	1939.27	46.2393	1045.46	217.871	1939.27	49.8601	1045.46	244.864	1939.27	51.7292	1045.46	197.733	1939.27	49.5833	1045.46	167.384	1939.27	42.8095	1045.46	189.208	1939.27	46.4638
1048.07	234.864	1941.61	50.5615	1048.07	204.818	1941.61	48	1048.07	200.06	1941.61	46.1538	1048.07	220.098	1941.61	47.7343	1048.07	247.493	1941.61	51.8229	1048.07	196.847	1941.61	49.4306	1048.07	166.949	1941.61	43.1984	1048.07	191.817	1941.61	45.6594
1050.68	232.364	1943.96	51.1385	1050.68	206.476	1943.96	46.0909	1050.68	200.917	1943.96	45.9915	1050.68	218.235	1943.96	48.4755	1050.68	246.043	1943.96	52.6458	1050.68	196.633	1943.96	48.3542	1050.68	166.109	1943.96	42.4603	1050.68	190.242	1943.96	47.1087
1053.28	233.927	1946.3	50.2923	1053.28	206.559	1946.3	46.3	1053.28	199.964	1946.3	46.6325	1053.28	218.053	1946.3	48.7133	1053.28	245.036	1946.3	51.8333	1053.28	196.853	1946.3	48.4792	1053.28	165.413	1946.3	41.4841	1053.28	185.383	1946.3	46.9565
1055.89	231.218	1948.64	50.7692	1055.89	206.042	1948.64	47.8364	1055.89	199.845	1948.64	45.5043	1055.89	217.424	1948.64	48.993	1055.89	247.021	1948.64	51.9688	1055.89	194.073	1948.64	48.7361	1055.89	165.022	1948.64	42.5238	1055.89	187.35	1948.64	44.2826
1058.49	232.055	1950.98	52.2077	1058.49	206.385	1950.98	46.1182	1058.49	201.202	1950.98	46.3675	1058.49	218.947	1950.98	48.3007	1058.49	246.314	1950.98	53.0104	1058.49	194.427	1950.98	48	1058.49	165.254	1950.98	42.9524	1058.49	190.075	1950.98	45.8043
1061.1	233.282	1953.32	50.1462	1061.1	206.594	1953.32	47.4364	1061.1	198.571	1953.32	45.1624	1061.1	216.038	1953.32	48.2517	1061.1	243.65	1953.32	51.5781	1061.1	193.06	1953.32	48.4444	1061.1	166.478	1953.32	42.1746	1061.1	186.642	1953.32	46.4638
1063.7	234.118	1955.66	49.4615	1063.7	205.727	1955.66	46.8909	1063.7	199.327	1955.66	44.547	1063.7	216.917	1955.66	48.6084	1063.7	245.821	1955.66	51.0573	1063.7	193.673	1955.66	49.1528	1063.7	164.638	1955.66	43.1587	1063.7	186.792	1955.66	45.0797
1066.3	233.355	1958	49.9462	1066.3	204.259	1958	45.8	1066.3	198.583	1958	46.1709	1066.3	216.909	1958	49.6503	1066.3	245.2	1958	51.474	1066.3	194.167	1958	48.0486	1066.3	167.094	1958	41.4683	1066.3	189.442	1958	45.6957
1068.9	231.391	1960.34	51.2769	1068.9	203.951	1960.34	46.8818	1068.9	197.774	1960.34	47.1538	1068.9	216.606	1960.34	48.0629	1068.9	243.021	1960.34	51.8438	1068.9	194.88	1960.34	46.8056	1068.9	165.188	1960.34	44.6508	1068.9	186.4	1960.34	47.3478
1071.5	227.873	1962.68	49.3308	1071.5	203.098	1962.68	46.9182	1071.5	197.863	1962.68	46.2308	1071.5	215.553	1962.68	48.2028	1071.5	241.943	1962.68	49.75	1071.5	193.98	1962.68	47.6736	1071.5	165.304	1962.68	42.3175	1071.5	187.508	1962.68	47.0725
1074.1	229.136	1965.02	48.9692	1074.1	202.308	1965.02	45.2364	1074.1	195.167	1965.02	45.4701	1074.1	216.629	1965.02	48.6503	1074.1	243.321	1965.02	50.4479	1074.1	191.913	1965.02	48.3889	1074.1	163.5	1965.02	43.5238	1074.1	186.958	1965.02	45.5362
1076.7	228.3	1967.35	49.5615	1076.7	200.182	1967.35	47.1182	1076.7	194.256	1967.35	46.0342	1076.7	212.75	1967.35	46.3636	1076.7	241.957	1967.35	49.6198	1076.7	191.173	1967.35	47.0278	1076.7	162.601	1967.35	42.9762	1076.7	183.583	1967.35	46.5362
1079.29	228.073	1969.69	49.7385	1079.29	200.441	1969.69	43.7455	1079.29	194.214	1969.69	45.3162	1079.29	213.023	1969.69	48.4895	1079.29	238.864	1969.69	51.2188	1079.29	190.313	1969.69	46.8542	1079.29	159.42	1969.69	42.6111	1079.29	182.442	1969.69	45.0725
1081.89	222.745	1972.03	49.9769	1081.89	198.161	1972.03	46.2455	1081.89	193.554	1972.03	44.5299	1081.89	209.462	1972.03	47.5245	1081.89	237.836	1972.03	49.6302	1081.89	188.58	1972.03	48.1944	1081.89	160.659	1972.03	40.3254	1081.89	181.758	1972.03	46.7681
1084.49	225.155	1974.36	49.3231	1084.49	196.762	1974.36	46.2455	1084.49	192.893	1974.36	45.9915	1084.49	210.212	1974.36	47.4545	1084.49	237.929	1974.36	50.8073	1084.49	188.893	1974.36	47.9792	1084.49	159.522	1974.36	42.373	1084.49	182.458	1974.36	45.587
1087.08	224.464	1976.7	50.6154	1087.08	197.51	1976.7	45.6091	1087.08	191.238	1976.7	46.6239	1087.08	206.803	1976.7	47.6294	1087.08	236.95	1976.7	50.5312	1087.08	186.76	1976.7	48.2014	1087.08	156.797	1976.7	41.3413	1087.08	179.2	1976.7	45.0362
1089.68	223.791	1979.03	50.5538	1089.68	196.566	1979.03	45.9364	1089.68	188.56	1979.03	45.094	1089.68	207.402	1979.03	46.993	1089.68	235.643	1979.03	50.724	1089.68	184.073	1979.03	47.0972	1089.68	157.362	1979.03	42.3571	1089.68	178	1979.03	45.8043
1092.27	221.573	1981.36	49.8	1092.27	195.161	1981.36	45.4273	1092.27	189.762	1981.36	46.265	1092.27	207.591	1981.36	47.1119	1092.27	234.5	1981.36	51.1198	1092.27	185.24	1981.36	46.4444	1092.27	156.217	1981.36	42.4524	1092.27	177.975	1981.36	45.6739
1094.86	221.964	1983.69	49.6462	1094.86	193.986	1983.69	46.5727	1094.86	188.339	1983.69	43.7009	1094.86	205.833	1983.69	48.2797	1094.86	237.007	1983.69	51.1094	1094.86	183.947	1983.69	46.8194	1094.86	157.63	1983.69	42.2302	1094.86	178.017	1983.69	45.3841
1097.45	218.564	1986.03	48.9846	1097.45	193.413	1986.03	46.4364	1097.45	188.881	1986.03	44.9829	1097.45	203.636	1986.03	47.7483	1097.45	231.264	1986.03	50.2656	1097.45	182.42	1986.03	47.8264	1097.45	155.645	1986.03	42.5079	1097.45	175.092	1986.03	44.9348
1100.05	219.527	1988.36	48.7308	1100.05	194.615	1988.36	45.0273	1100.05	187.077	1988.36	43.4017	1100.05	205.098	1988.36	48.9441	1100.05	232.421	1988.36	50.7656	1100.05	181.373	1988.36	48.1875	1100.05	154.87	1988.36	41.4048	1100.05	176.35	1988.36	46.1087
1102.64	220.036	1990.69	48.5385	1102.64	192.056	1990.69	45	1102.64	186.935	1990.69	45.0171	1102.64	203.818	1990.69	46.7692	1102.64	233.121	1990.69	49.5573	1102.64	182.753	1990.69	46.5486	1102.64	154.087	1990.69	41.3016	1102.64	176.167	1990.69	44.2536
1105.23	218.091	1993.02	50.2	1105.23	190.399	1993.02	45.8182	1105.23	185.44	1993.02	46.1624	1105.23	203.212	1993.02	46.9021	1105.23	231.121	1993.02	50.5625	1105.23	180.673	1993.02	46.0694	1105.23	153.217	1993.02	41.2619	1105.23	173.158	1993.02	46.2246
1107.81	215.936	1995.34	48.0846	1107.81	191.105	1995.34	45.1909	1107.81	185.321	1995.34	43.7179	1107.81	203.159	1995.34	46.6503	1107.81	228.364	1995.34	49.875	1107.81	181.953	1995.34	45.3611	1107.81	153.601	1995.34	40.8333	1107.81	175.6	1995.34	45.942
1110.4	217.109	1997.67	49.5692	1110.4	190.671	1997.67	46.4727	1110.4	184.798	1997.67	44.4359	1110.4	203.447	1997.67	46.1399	1110.4	230.75	1997.67	51.1719	1110.4	181.42	1997.67	47.4028	1110.4	154.507	1997.67	42.5159	1110.4	175.942	1997.67	45.2899
1112.99	216.082	2000	49.1154	1112.99	188.371	2000	46.0455	1112.99	183.714	2000	44.3333	1112.99	203.227	2000	46.9301	1112.99	230.086	2000	50.5	1112.99	180.1	2000	46.3264	1112.99	153.029	2000	41.2381	1112.99	174.658	2000	46.5145
1115.58	216.909	2002.33	49.0846	1115.58	191.909	2002.33	44.8	1115.58	184.298	2002.33	43.2051	1115.58	200.364	2002.33	46.5315	1115.58	229.564	2002.33	49.7292	1115.58	179.273	2002.33	48.3056	1115.58	153.217	2002.33	41.381	1115.58	173.367	2002.33	45.4275
1118.16	214.636	2004.65	48.8769	1118.16	188.867	2004.65	44.9364	1118.16	184.548	2004.65	45.359	1118.16	202.174	2004.65	46.5385	1118.16	228.736	2004.65	50.6146	1118.16	177.9	2004.65	46.8958	1118.16	150.406	2004.65	41.6429	1118.16	174.65	2004.65	46.3333
1120.75	215.045	2006.98	50.0615	1120.75	189.077	2006.98	44.7	1120.75	182.631	2006.98	42.8462	1120.75	201.636	2006.98	47.049	1120.75	229.821	2006.98	50.1771	1120.75	180.7	2006.98	45.9097	1120.75	151.623	2006.98	41.2857	1120.75	173.6	2006.98	44.5507
1123.33	214.673	2009.3	48.7692	1123.33	188.727	2009.3	44.7364	1123.33	182.048	2009.3	43.2222	1123.33	197.189	2009.3	44.9021	1123.33	227.986	2009.3	50.1458	1123.33	180.133	2009.3	46.8542	1123.33	150.188	2009.3	40.8333	1123.33	170.117	2009.3	44.913
1125.91	214.764	2011.63	47.9538	1125.91	188.559	2011.63	46.2	1125.91	181.095	2011.63	43.4957	1125.91	199.492	2011.63	45.9301	1125.91	227.307	2011.63	49.349	1125.91	179.16	2011.63	47.9167	1125.91	150.587	2011.63	42.9841	1125.91	174.125	2011.63	45.1812
1128.5	213.336	2013.95	48.7231	1128.5	184.762	2013.95	45.6636	1128.5	181.208	2013.95	43.2821	1128.5	200.235	2013.95	46.4895	1128.5	228.657	2013.95	50.3438	1128.5	179.687	2013.95	46.375	1128.5	149.949	2013.95	41.8968	1128.5	175.108	2013.95	44.5507
1131.08	211.427	2016.27	48.3	1131.08	187.399	2016.27	44.8636	1131.08	181.821	2016.27	45.5812	1131.08	197.152	2016.27	45.9371	1131.08	227.043	2016.27	48.7708	1131.08	177.133	2016.27	45.0208	1131.08	150.529	2016.27	42.3333	1131.08	171.042	2016.27	45.0652
1133.66	211.809	2018.59	48.7077	1133.66	187.371	2018.59	43.0182	1133.66	179.899	2018.59	43.1453	1133.66	199.023	2018.59	46.7902	1133.66	227	2018.59	49.9271	1133.66	178.913	2018.59	44.7361	1133.66	150.819	2018.59	41.254	1133.66	171.425	2018.59	43.6594
1136.24	213.882	2020.92	48.1077	1136.24	187.259	2020.92	43.8545	1136.24	180.071	2020.92	44.9658	1136.24	200.72	2020.92	46.8182	1136.24	228.657	2020.92	50.0104	1136.24	178.86	2020.92	47.8264	1136.24	150.384	2020.92	41.627	1136.24	174.408	2020.92	43.1739
1138.82	212.527	2023.24	48.7692	1138.82	186.762	2023.24	43.6273	1138.82	180.899	2023.24	43.735	1138.82	197.659	2023.24	46.1469	1138.82	227.714	2023.24	49.0781	1138.82	179.473	2023.24	44.3403	1138.82	149.732	2023.24	42.9683	1138.82	172.15	2023.24	44.971
1141.4	211.455	2025.56	47.3308	1141.4	185.552	2025.56	44.7455	1141.4	180.667	2025.56	44.5983	1141.4	196.72	2025.56	44.8322	1141.4	225.821	2025.56	49.651	1141.4	179.3	2025.56	46.5833	1141.4	148.732	2025.56	39.873	1141.4	172.15	2025.56	44.6449
1143.97	213	2027.88	48.6	1143.97	188.587	2027.88	44.6545	1143.97	180.185	2027.88	42.3077	1143.97	200.871	2027.88	46.3357	1143.97	228.65	2027.88	49.6146	1143.97	179.8	2027.88	46.2847	1143.97	150.594	2027.88	39.5476	1143.97	175.933	2027.88	43.1884
1146.55	211.136	2030.19	47.7077	1146.55	188.797	2030.19	45.0091	1146.55	184.619	2030.19	44.9231	1146.55	202.742	2030.19	46.4196	1146.55	232.607	2030.19	49.151	1146.55	181.32	2030.19	45.9306	1146.55	153.384	2030.19	41.754	1146.55	180.1	2030.19	44.0435
1149.13	218.673	2032.51	47.4308	1149.13	194.203	2032.51	43.9455	1149.13	188.518	2032.51	42.4615	1149.13	206.008	2032.51	45.8671	1149.13	237.057	2032.51	48.875	1149.13	188.68	2032.51	46.0139	1149.13	158.007	2032.51	38.9048	1149.13	185.217	2032.51	44.2826
1151.7	223.109	2034.83	48.6923	1151.7	202.846	2034.83	44.3182	1151.7	197.101	2034.83	43.1709	1151.7	215.75	2034.83	46.3636	1151.7	246.8	2034.83	48.4167	1151.7	200.56	2034.83	45.6042	1151.7	166.152	2034.83	39.6746	1151.7	199.033	2034.83	43.2101
1154.28	230.527	2037.15	46.0923	1154.28	209.734	2037.15	44.7091	1154.28	203.333	2037.15	43.6838	1154.28	221.924	2037.15	46.3427	1154.28	254.757	2037.15	49.3125	1154.28	212.507	2037.15	46.1528	1154.28	172.029	2037.15	40.9286	1154.28	209.7	2037.15	44.8551
1156.85	230.5	2039.46	48.2462	1156.85	206.168	2039.46	44.2545	1156.85	201.458	2039.46	42.3248	1156.85	218.735	2039.46	44.7552	1156.85	252.614	2039.46	47.375	1156.85	211.12	2039.46	44.5764	1156.85	168.355	2039.46	39.2063	1156.85	205.433	2039.46	44.0072
1159.42	221.536	2041.78	46.8846	1159.42	201.958	2041.78	44.3364	1159.42	196.095	2041.78	41.9145	1159.42	214.439	2041.78	45.7203	1159.42	245.479	2041.78	49.4792	1159.42	201.513	2041.78	44.875	1159.42	165.087	2041.78	41.2063	1159.42	197.642	2041.78	43.9275
1161.99	220.409	2044.09	46.3	1161.99	196.706	2044.09	44.2	1161.99	193.458	2044.09	43.1026	1161.99	211.167	2044.09	46.2238	1161.99	243.1	2044.09	48.9219	1161.99	197.587	2044.09	45.8611	1161.99	162.435	2044.09	39.9206	1161.99	193.825	2044.09	44.913
1164.57	219.155	2046.4	47.7308	1164.57	197.287	2046.4	44.3182	1164.57	190.339	2046.4	42.7607	1164.57	209.917	2046.4	46.1608	1164.57	243.1	2046.4	49.026	1164.57	195.987	2046.4	44.6944	1164.57	160.812	2046.4	40.1587	1164.57	191.525	2046.4	44.3043
1167.14	219.173	2048.72	47.7615	1167.14	196.685	2048.72	45.6545	1167.14	191.446	2048.72	42.0769	1167.14	205.765	2048.72	45.2168	1167.14	240.421	2048.72	48.0208	1167.14	196.467	2048.72	44.2014	1167.14	159.819	2048.72	41.5556	1167.14	189.475	2048.72	44.1304
1169.71	219.373	2051.03	46.1538	1169.71	195.909	2051.03	42.9364	1169.71	188.304	2051.03	43.8462	1169.71	209.553	2051.03	47.3217	1169.71	239.521	2051.03	47.6875	1169.71	193.913	2051.03	45.5347	1169.71	160.442	2051.03	40.1508	1169.71	191.15	2051.03	43.529
1172.28	218.382	2053.34	46.5231	1172.28	195.119	2053.34	44.3455	1172.28	190.333	2053.34	43.5385	1172.28	208.795	2053.34	45.1259	1172.28	239.929	2053.34	48.0469	1172.28	193.173	2053.34	44.2847	1172.28	158.601	2053.34	42.3095	1172.28	192.392	2053.34	44.7826
1174.84	219.545	2055.65	46.4385	1174.84	196.629	2055.65	44.6818	1174.84	190.274	2055.65	43.1966	1174.84	207.826	2055.65	46.1469	1174.84	241.143	2055.65	48.7708	1174.84	196.973	2055.65	44.2361	1174.84	159.819	2055.65	39.9365	1174.84	192.433	2055.65	42.8261
1177.41	220.064	2057.96	47.9077	1177.41	200.357	2057.96	43.4727	1177.41	194.589	2057.96	42.4359	1177.41	213.008	2057.96	45.8252	1177.41	244.15	2057.96	47.7552	1177.41	200.547	2057.96	45.1597	1177.41	163.348	2057.96	39.4444	1177.41	197.458	2057.96	42.6087
1179.98	223.582	2060.27	47.0077	1179.98	201.336	2060.27	43.6091	1179.98	195.643	2060.27	42.6154	1179.98	215.576	2060.27	44.3846	1179.98	248.457	2060.27	47.8281	1179.98	205.547	2060.27	43.5625	1179.98	167.036	2060.27	40.7143	1179.98	204.483	2060.27	44.8188
1182.54	223.373	2062.58	45.6769	1182.54	201.21	2062.58	43.3909	1182.54	195.476	2062.58	41.7863	1182.54	213.288	2062.58	44.8531	1182.54	244.95	2062.58	47.8802	1182.54	202.827	2062.58	44.7431	1182.54	165.21	2062.58	40.4683	1182.54	201.325	2062.58	44.2464
1185.11	217.2	2064.89	47.9231	1185.11	195.14	2064.89	42.7545	1185.11	190.351	2064.89	42.6667	1185.11	206.394	2064.89	44.035	1185.11	239.421	2064.89	47.0938	1185.11	196.027	2064.89	44.2361	1185.11	158.442	2064.89	39.6667	1185.11	189.342	2064.89	43.3188
1187.67	211.582	2067.2	46.3538	1187.67	193.399	2067.2	42.9727	1187.67	187.208	2067.2	43.2991	1187.67	204.795	2067.2	44.3846	1187.67	236.871	2067.2	47.3333	1187.67	191.353	2067.2	44.625	1187.67	157.181	2067.2	39.6746	1187.67	190.133	2067.2	44.1957
1190.24	217.955	2069.51	46.8231	1190.24	194.776	2069.51	41.8	1190.24	190.25	2069.51	41.3162	1190.24	207.508	2069.51	46	1190.24	241.464	2069.51	49.3073	1190.24	197.08	2069.51	44.1111	1190.24	159.029	2069.51	38.4841	1190.24	195.425	2069.51	42.8043
1192.8	224.509	2071.81	46.7462	1192.8	203.252	2071.81	44.3727	1192.8	198.601	2071.81	42.7863	1192.8	215.636	2071.81	43.958	1192.8	249.643	2071.81	46.0729	1192.8	210.5	2071.81	45.2083	1192.8	167.812	2071.81	39.8651	1192.8	207.842	2071.81	42.971
1195.36	237.227	2074.12	46.5846	1195.36	221.336	2074.12	42.1364	1195.36	214.571	2074.12	43.0769	1195.36	231.879	2074.12	44.1329	1195.36	268.85	2074.12	47.8333	1195.36	232.713	2074.12	43.2986	1195.36	181.63	2074.12	38.9444	1195.36	236.092	2074.12	43.0362
1197.92	258.2	2076.42	45.1154	1197.92	244.825	2076.42	41.9364	1197.92	236.952	2076.42	42.188	1197.92	256.432	2076.42	45.6084	1197.92	299.657	2076.42	48.2135	1197.92	264.06	2076.42	46.5903	1197.92	202.486	2076.42	39.4524	1197.92	272.925	2076.42	41.8406
1200.48	270.336	2078.73	46.0615	1200.48	255.79	2078.73	41.3818	1200.48	249.327	2078.73	40.6923	1200.48	265.076	2078.73	44.2098	1200.48	308.914	2078.73	47.3802	1200.48	281.547	2078.73	42.4514	1200.48	214.188	2078.73	38.0079	1200.48	285.467	2078.73	40.9638
1203.04	251.136	2081.03	46.4692	1203.04	236.58	2081.03	41.3909	1203.04	227.696	2081.03	41.1111	1203.04	244.939	2081.03	44.6713	1203.04	283.236	2081.03	47.6562	1203.04	253.833	2081.03	44.1667	1203.04	197.935	2081.03	38.1746	1203.04	251.592	2081.03	43.4493
1205.6	224.845	2083.33	45.4308	1205.6	207.182	2083.33	41.3273	1205.6	198.238	2083.33	40.8547	1205.6	214.598	2083.33	45.0559	1205.6	250.993	2083.33	47.4271	1205.6	213.013	2083.33	43.6528	1205.6	168.348	2083.33	38.3175	1205.6	208.025	2083.33	42.8406
1208.16	210.145	2085.64	46.1308	1208.16	187.427	2085.64	43.0455	1208.16	181.107	2085.64	42.4188	1208.16	198.379	2085.64	44.3916	1208.16	231.257	2085.64	47.9062	1208.16	187.407	2085.64	42.9444	1208.16	153.754	2085.64	39.119	1208.16	183.867	2085.64	40.8913
1210.72	204.191	2087.94	45	1210.72	179.65	2087.94	42.2455	1210.72	175.369	2087.94	40.0769	1210.72	190.629	2087.94	43.2587	1210.72	221.321	2087.94	47.0625	1210.72	176.307	2087.94	42.2917	1210.72	146.464	2087.94	38.3889	1210.72	170.6	2087.94	43.1232
1213.27	200.8	2090.24	45.0923	1213.27	177.441	2090.24	43.5	1213.27	171.94	2090.24	40.4444	1213.27	189.735	2090.24	45.0629	1213.27	219.807	2090.24	47.125	1213.27	172.487	2090.24	44.0278	1213.27	143.71	2090.24	37.3889	1213.27	170.858	2090.24	41.8913
1215.83	199.273	2092.54	45.1538	1215.83	176.231	2092.54	41.9545	1215.83	172.095	2092.54	40.0171	1215.83	188.955	2092.54	42.3357	1215.83	219.979	2092.54	46.4115	1215.83	172.547	2092.54	44.1528	1215.83	141.674	2092.54	40.373	1215.83	169.292	2092.54	42.1812
1218.38	200.336	2094.84	45.7077	1218.38	178.091	2094.84	42.6364	1218.38	172.083	2094.84	40.8291	1218.38	188.636	2094.84	44.1748	1218.38	220.193	2094.84	46.5573	1218.38	174.493	2094.84	43	1218.38	143.246	2094.84	38.9683	1218.38	168.725	2094.84	41.442
1220.94	202.4	2097.14	44.5769	1220.94	180.483	2097.14	41.1727	1220.94	175.339	2097.14	41.7265	1220.94	190.735	2097.14	43.3427	1220.94	223.221	2097.14	45.8385	1220.94	179.327	2097.14	44.0208	1220.94	144.841	2097.14	38.7778	1220.94	175.642	2097.14	42.5652
1223.49	204.682	2099.44	43.6385	1223.49	184.657	2099.44	41.4	1223.49	180.167	2099.44	39.3333	1223.49	196.538	2099.44	44.4755	1223.49	230.2	2099.44	47.4427	1223.49	185.52	2099.44	43.3889	1223.49	151.717	2099.44	38.8492	1223.49	183.833	2099.44	41.9203
1226.04	209.727	2101.74	44.4923	1226.04	188.077	2101.74	41.5818	1226.04	183.405	2101.74	39.735	1226.04	200.689	2101.74	43.4336	1226.04	232.814	2101.74	45.599	1226.04	191.153	2101.74	43.1042	1226.04	153.5	2101.74	38.2857	1226.04	188.05	2101.74	42.1304
1228.59	209.873	2104.03	47.2	1228.59	191.755	2104.03	41.2455	1228.59	186.78	2104.03	41.8034	1228.59	202.659	2104.03	43.6084	1228.59	235.057	2104.03	46.401	1228.59	194.6	2104.03	43.0069	1228.59	155.254	2104.03	38.9683	1228.59	190.15	2104.03	41.8043
1231.15	210.673	2106.33	43.5462	1231.15	191.853	2106.33	40.8	1231.15	186.03	2106.33	39.7949	1231.15	204.924	2106.33	42.8252	1231.15	237.979	2106.33	46.3385	1231.15	195.14	2106.33	41.9722	1231.15	156.514	2106.33	38.5079	1231.15	195.25	2106.33	41.3406
1233.7	212.173	2108.62	45.5846	1233.7	193.364	2108.62	40.0636	1233.7	185.982	2108.62	40.9316	1233.7	203.795	2108.62	42.7622	1233.7	237.943	2108.62	45.6354	1233.7	194.9	2108.62	42	1233.7	156.196	2108.62	38.3651	1233.7	193.358	2108.62	41.6232
1236.25	212.045	2110.92	45.6462	1236.25	193.615	2110.92	42.8909	1236.25	187.81	2110.92	40.4017	1236.25	202.576	2110.92	42.4615	1236.25	237.429	2110.92	46.3802	1236.25	197.54	2110.92	41.7222	1236.25	156.406	2110.92	38.6905	1236.25	194.842	2110.92	40.471
1238.79	215.245	2113.21	44.5077	1238.79	195.189	2113.21	40.6091	1238.79	189.208	2113.21	40.0598	1238.79	207.568	2113.21	42.5105	1238.79	242.764	2113.21	45.4792	1238.79	202.227	2113.21	42.0278	1238.79	161.181	2113.21	38.0714	1238.79	199.992	2113.21	39.5507
1241.34	220.073	2115.51	45.1154	1241.34	202.301	2115.51	42.0364	1241.34	195.571	2115.51	40.2308	1241.34	215.068	2115.51	43.3776	1241.34	252.814	2115.51	43.8073	1241.34	209.727	2115.51	42.2292	1241.34	167.254	2115.51	37.8889	1241.34	211.108	2115.51	40.3696
1243.89	230.091	2117.8	43.6231	1243.89	211.524	2117.8	41.7909	1243.89	204.601	2117.8	40.5726	1243.89	223.235	2117.8	42.8182	1243.89	260.121	2117.8	45.3542	1243.89	223.767	2117.8	42.5	1243.89	175.355	2117.8	37.6905	1243.89	226.425	2117.8	41.087
1246.44	237.409	2120.09	42.9692	1246.44	223.818	2120.09	40.4636	1246.44	218.208	2120.09	40.0427	1246.44	234.22	2120.09	42.4266	1246.44	273.871	2120.09	45.8021	1246.44	240.707	2120.09	42.7986	1246.44	188.833	2120.09	38.1111	1246.44	244.067	2120.09	41.2464
1248.98	249.464	2122.39	43.9615	1248.98	237.552	2122.39	40.9364	1248.98	231.917	2122.39	39.8034	1248.98	249.364	2122.39	43.035	1248.98	290.843	2122.39	46.1146	1248.98	259.653	2122.39	41.9722	1248.98	200.014	2122.39	38.8016	1248.98	264.833	2122.39	40.9928
1251.53	255.473	2124.68	42.9	1251.53	240.93	2124.68	39.8182	1251.53	235.833	2124.68	39.9744	1251.53	252.295	2124.68	41.979	1251.53	294.879	2124.68	44.6406	1251.53	267.173	2124.68	41.5694	1251.53	202.971	2124.68	36.9286	1251.53	270.05	2124.68	42.029
1254.07	244.718	2126.97	43.3538	1254.07	228.559	2126.97	41	1254.07	222.631	2126.97	39.5983	1254.07	238.098	2126.97	41.6224	1254.07	278.907	2126.97	46.2188	1254.07	250.8	2126.97	42.1875	1254.07	191.674	2126.97	37.2381	1254.07	250.258	2126.97	40.1087
1256.61	224.245	2129.26	42.2923	1256.61	207.189	2129.26	40.3455	1256.61	200.762	2129.26	38.9829	1256.61	218.508	2129.26	42.0909	1256.61	254.614	2129.26	45.0677	1256.61	219.04	2129.26	42.125	1256.61	172.319	2129.26	38.3095	1256.61	219.125	2129.26	39.6739
1259.16	208.355	2131.55	43.3308	1259.16	190.413	2131.55	39.2182	1259.16	182.821	2131.55	39.8034	1259.16	202.523	2131.55	42.014	1259.16	237.057	2131.55	44.8646	1259.16	197.08	2131.55	41.7708	1259.16	155.08	2131.55	37.6825	1259.16	193.475	2131.55	40.0725
1261.7	198.345	2133.83	43.6769	1261.7	178.993	2133.83	41.0182	1261.7	173.363	2133.83	39.0171	1261.7	190.189	2133.83	41.9021	1261.7	221.793	2133.83	44.3594	1261.7	180.913	2133.83	42.25	1261.7	144.746	2133.83	36.1587	1261.7	172.467	2133.83	38.4275
1264.24	191.318	2136.12	42.4923	1264.24	171.091	2136.12	39.8909	1264.24	167.744	2136.12	39.0085	1264.24	182.735	2136.12	42.5804	1264.24	213.564	2136.12	44.8281	1264.24	171.393	2136.12	41.1667	1264.24	139.196	2136.12	37.5476	1264.24	167.258	2136.12	39.4928
1266.78	188.691	2138.41	43.8769	1266.78	167.14	2138.41	38.4818	1266.78	160.929	2138.41	38.8889	1266.78	177.023	2138.41	42.972	1266.78	211.371	2138.41	43.2969	1266.78	165.593	2138.41	41.1806	1266.78	135.101	2138.41	37.7619	1266.78	161.575	2138.41	40.3406
1269.32	184.791	2140.7	44.1538	1269.32	166.196	2140.7	40.7182	1269.32	160.018	2140.7	39.3333	1269.32	176.174	2140.7	41.4056	1269.32	207.857	2140.7	45.8438	1269.32	160.1	2140.7	40.4097	1269.32	131.688	2140.7	37.3889	1269.32	158.042	2140.7	41.1159
1271.86	181.455	2142.98	42.9846	1271.86	162.336	2142.98	38.9455	1271.86	158.53	2142.98	39.4786	1271.86	172.341	2142.98	40.6294	1271.86	202.443	2142.98	45.2188	1271.86	157.767	2142.98	41.0486	1271.86	129.92	2142.98	36.9841	1271.86	153.408	2142.98	38.9565
1274.39	180.318	2145.27	43.4769	1274.39	158.72	2145.27	39.7	1274.39	155.202	2145.27	38.906	1274.39	174.129	2145.27	42.007	1274.39	202.243	2145.27	45.0573	1274.39	156.04	2145.27	41.1389	1274.39	127.572	2145.27	38.0476	1274.39	153.717	2145.27	40.2609
1276.93	179.345	2147.55	42.3154	1276.93	159.93	2147.55	40.1909	1276.93	154.143	2147.55	39.0513	1276.93	171.833	2147.55	41.1469	1276.93	201.521	2147.55	44.3542	1276.93	153.16	2147.55	41.2222	1276.93	127.761	2147.55	36.5714	1276.93	150.95	2147.55	39.7536
1279.47	182.064	2149.83	43.3308	1279.47	156.846	2149.83	38.9727	1279.47	153.661	2149.83	38.3675	1279.47	170.636	2149.83	40.8462	1279.47	198.636	2149.83	44.2917	1279.47	153.887	2149.83	41.5278	1279.47	126.674	2149.83	37.5238	1279.47	147.833	2149.83	40.0072
1282	179.409	2152.12	42.9	1282	158.175	2152.12	38.9364	1282	154.048	2152.12	39.3675	1282	169.091	2152.12	42.2448	1282	197.979	2152.12	43.3385	1282	152.44	2152.12	40.2153	1282	126.406	2152.12	36.8889	1282	148.15	2152.12	41.2536
1284.54	179.882	2154.4	43.1077	1284.54	156.72	2154.4	39.9818	1284.54	150.524	2154.4	38.6325	1284.54	169.045	2154.4	40.3427	1284.54	198.829	2154.4	45.0833	1284.54	153.373	2154.4	42.2708	1284.54	124.768	2154.4	37.254	1284.54	149.525	2154.4	39.3986
1287.07	179.609	2156.68	42.1538	1287.07	155.776	2156.68	38.7182	1287.07	153.28	2156.68	39.3333	1287.07	166.955	2156.68	41.6643	1287.07	197.357	2156.68	45.0208	1287.07	152.347	2156.68	40.6597	1287.07	125.783	2156.68	36.9524	1287.07	146.242	2156.68	39.6522
1289.61	175.709	2158.96	42.7615	1289.61	155.161	2158.96	39.2545	1289.61	151.315	2158.96	38.2308	1289.61	166.598	2158.96	40.5524	1289.61	197.014	2158.96	44.349	1289.61	150.38	2158.96	39.3264	1289.61	124.399	2158.96	36.1984	1289.61	145.742	2158.96	39.3623
1292.14	175.564	2161.24	40.5462	1292.14	153.406	2161.24	39.8636	1292.14	149.94	2161.24	39.3761	1292.14	167.311	2161.24	40.6713	1292.14	195.864	2161.24	42.9323	1292.14	148.667	2161.24	40.3611	1292.14	123.21	2161.24	35.4524	1292.14	146.35	2161.24	37.7971
1294.67	175.655	2163.52	41.7615	1294.67	153.664	2163.52	40.0545	1294.67	148.077	2163.52	38.7094	1294.67	164.621	2163.52	41.6643	1294.67	193.579	2163.52	44.3281	1294.67	147.42	2163.52	40.2431	1294.67	122.536	2163.52	36.8254	1294.67	143.675	2163.52	38.6957
1297.2	172.618	2165.8	41.6538	1297.2	153.692	2165.8	38.7909	1297.2	147.667	2165.8	39.3162	1297.2	162.182	2165.8	40.4895	1297.2	190.964	2165.8	42.4115	1297.2	147.033	2165.8	40.7847	1297.2	120.312	2165.8	36.5873	1297.2	138.875	2165.8	38.5145
1299.73	172.173	2168.08	41.5154	1299.73	152	2168.08	38.3273	1299.73	147.536	2168.08	38.9487	1299.73	162.848	2168.08	41.5594	1299.73	192.836	2168.08	43.7396	1299.73	144.473	2168.08	40.5764	1299.73	120.254	2168.08	36.5635	1299.73	140.8	2168.08	38.5435
1302.26	172.982	2170.36	42.2462	1302.26	150.021	2170.36	37.7818	1302.26	144.976	2170.36	38.5043	1302.26	163.508	2170.36	40.6224	1302.26	191.964	2170.36	43.4792	1302.26	146.127	2170.36	41.5347	1302.26	119.928	2170.36	34.5635	1302.26	139.817	2170.36	39.7101
1304.79	172.6	2172.64	41.6	1304.79	151.007	2172.64	37.9909	1304.79	144.964	2172.64	36.4872	1304.79	161.682	2172.64	39.9301	1304.79	188.85	2172.64	44.0417	1304.79	144.64	2172.64	40.7708	1304.79	118.37	2172.64	37.3254	1304.79	139.258	2172.64	39.4203
1307.32	169.745	2174.91	41.5538	1307.32	148.979	2174.91	38.0818	1307.32	143.845	2174.91	37.812	1307.32	159.917	2174.91	40.4126	1307.32	189.007	2174.91	42.7083	1307.32	142.647	2174.91	40.1458	1307.32	118.196	2174.91	34.7619	1307.32	138.117	2174.91	37.8841
1309.84	170.891	2177.19	41.9769	1309.84	148.308	2177.19	36.9	1309.84	143.268	2177.19	37.9829	1309.84	161.424	2177.19	41.3077	1309.84	190.864	2177.19	43.8281	1309.84	143.453	2177.19	41.1389	1309.84	119.877	2177.19	35.8333	1309.84	141.292	2177.19	39.3551
1312.37	172.209	2179.46	41.3692	1312.37	148.231	2179.46	38.7	1312.37	143.863	2179.46	38.4017	1312.37	159.962	2179.46	39.4545	1312.37	189.05	2179.46	43.3646	1312.37	143.387	2179.46	39.4653	1312.37	118.667	2179.46	35.9921	1312.37	138.517	2179.46	39.1159
1314.89	172.445	2181.74	40.3692	1314.89	149.357	2181.74	38.8364	1314.89	144.214	2181.74	38.9658	1314.89	159.78	2181.74	40.8462	1314.89	188.529	2181.74	43.1979	1314.89	141.947	2181.74	39.4931	1314.89	118.819	2181.74	35.4683	1314.89	136.958	2181.74	38.9493
1317.42	171.136	2184.01	42.1769	1317.42	148.993	2184.01	37.0091	1317.42	144.702	2184.01	37.8376	1317.42	161.227	2184.01	40.8042	1317.42	189.014	2184.01	42.7396	1317.42	144.06	2184.01	39.4653	1317.42	120.761	2184.01	36.1508	1317.42	140.433	2184.01	37.3406
1319.94	172.082	2186.29	41.9615	1319.94	148.678	2186.29	37.2818	1319.94	144.464	2186.29	38.4444	1319.94	159.03	2186.29	39.6084	1319.94	189.171	2186.29	42.2188	1319.94	143.3	2186.29	37.5903	1319.94	118.254	2186.29	36.2619	1319.94	138.942	2186.29	38.413
1322.47	169.355	2188.56	41.2077	1322.47	147.203	2188.56	38.1	1322.47	144.738	2188.56	38.0085	1322.47	157.083	2188.56	39.9371	1322.47	187.036	2188.56	41.776	1322.47	142.3	2188.56	39.9236	1322.47	117.449	2188.56	35.5794	1322.47	135.258	2188.56	38.6449
1324.99	168.527	2190.83	41.0538	1324.99	146.182	2190.83	38.2818	1324.99	143.012	2190.83	37.3675	1324.99	160.864	2190.83	40.007	1324.99	186.121	2190.83	42.6146	1324.99	140.513	2190.83	40.4444	1324.99	116.674	2190.83	35.7063	1324.99	138.417	2190.83	37.4855
1327.51	168.773	2193.1	41.3077	1327.51	146.832	2193.1	37.5273	1327.51	142.423	2193.1	37.4359	1327.51	159.265	2193.1	38.6224	1327.51	186.186	2193.1	44	1327.51	141.507	2193.1	39.8472	1327.51	118	2193.1	34.5873	1327.51	138.842	2193.1	38.2464
1330.03	169.273	2195.37	41.2	1330.03	147.21	2195.37	37.8455	1330.03	142.143	2195.37	36.7607	1330.03	157.197	2195.37	39.2098	1330.03	185.121	2195.37	42.7083	1330.03	141.207	2195.37	39.4444	1330.03	117.92	2195.37	34.4603	1330.03	136.775	2195.37	37.6884
1332.55	168.545	2197.64	40.7538	1332.55	147.007	2197.64	38.7364	1332.55	142.887	2197.64	36.8034	1332.55	158.348	2197.64	39.4895	1332.55	186.886	2197.64	42.2344	1332.55	141.033	2197.64	39.2778	1332.55	118.123	2197.64	35.627	1332.55	135.492	2197.64	39
1335.07	167.2	2199.91	40.6308	1335.07	146.93	2199.91	36.7	1335.07	141.774	2199.91	36.6752	1335.07	156.871	2199.91	39.0559	1335.07	186.593	2199.91	42.0521	1335.07	139.353	2199.91	40.3889	1335.07	117.072	2199.91	34.9841	1335.07	138.092	2199.91	38.5
1337.59	166.736	2202.18	41.3385	1337.59	144.608	2202.18	38.8273	1337.59	141.185	2202.18	37.906	1337.59	154.576	2202.18	38.6503	1337.59	185.143	2202.18	43.1979	1337.59	139.107	2202.18	38.9097	1337.59	115.065	2202.18	35.3413	1337.59	134.05	2202.18	38.3116
1340.11	166.018	2204.45	39.5154	1340.11	144.063	2204.45	37.8182	1340.11	140.167	2204.45	36.1026	1340.11	153.955	2204.45	39.9441	1340.11	183.993	2204.45	42.6458	1340.11	137.227	2204.45	39.7083	1340.11	114.826	2204.45	34.3492	1340.11	130.7	2204.45	36.4783
1342.63	164.173	2206.72	40.0923	1342.63	141.769	2206.72	36.0636	1342.63	139.738	2206.72	35.359	1342.63	154.045	2206.72	39.6853	1342.63	182.736	2206.72	41.8802	1342.63	137.053	2206.72	41.2292	1342.63	113.355	2206.72	36.5238	1342.63	132.875	2206.72	37.3913
1345.14	165.155	2208.98	41.6769	1345.14	143.28	2208.98	37.4091	1345.14	137.185	2208.98	36.6667	1345.14	154.606	2208.98	38.8042	1345.14	182.886	2208.98	42.1823	1345.14	136.353	2208.98	39.7847	1345.14	113.768	2208.98	35.6508	1345.14	131.233	2208.98	37.442
1347.66	163.182	2211.25	40.5385	1347.66	144.42	2211.25	38.4364	1347.66	138.214	2211.25	37.453	1347.66	153.402	2211.25	39.6014	1347.66	179.129	2211.25	41.3906	1347.66	135.653	2211.25	38.0833	1347.66	113.036	2211.25	35.0238	1347.66	128.183	2211.25	36.8986
1350.17	162.373	2213.51	39.9	1350.17	141.028	2213.51	36.6727	1350.17	138.429	2213.51	36.5128	1350.17	152.75	2213.51	38.4615	1350.17	180.107	2213.51	41.4844	1350.17	135.193	2213.51	39.8542	1350.17	113.703	2213.51	34.4127	1350.17	127.975	2213.51	37.7609
1352.69	162.227	2215.78	40.5769	1352.69	141.182	2215.78	36.5182	1352.69	137.256	2215.78	35.7949	1352.69	154.076	2215.78	38.5455	1352.69	180.779	2215.78	41.4323	1352.69	135.633	2215.78	39.9514	1352.69	113.159	2215.78	34.3095	1352.69	131.858	2215.78	38.4348
1355.2	165.091	2218.04	40.4308	1355.2	141.902	2218.04	37	1355.2	136.458	2218.04	37.9487	1355.2	152.576	2218.04	37.4196	1355.2	180.786	2218.04	41.4531	1355.2	135.273	2218.04	38.8056	1355.2	112.29	2218.04	34.1746	1355.2	129.667	2218.04	36.4493
1357.71	161.718	2220.31	41.0846	1357.71	141.874	2220.31	37.1091	1357.71	137.673	2220.31	35.1282	1357.71	150.727	2220.31	39.6224	1357.71	178.986	2220.31	41.9219	1357.71	133.92	2220.31	38.5417	1357.71	112.449	2220.31	34.9762	1357.71	128.692	2220.31	37.4855
1360.22	162.564	2222.57	40.1231	1360.22	140.35	2222.57	38.2909	1360.22	136.446	2222.57	35.4957	1360.22	153.015	2222.57	39.021	1360.22	182.229	2222.57	42.2135	1360.22	132.553	2222.57	38.6944	1360.22	112.355	2222.57	34.7778	1360.22	132.075	2222.57	36.6594
1362.73	163.045	2224.83	39.4231	1362.73	140.434	2224.83	34.7909	1362.73	135.69	2224.83	36.2735	1362.73	151.333	2224.83	38.5105	1362.73	181.493	2224.83	40.7135	1362.73	134.44	2224.83	38.7222	1362.73	112.428	2224.83	34.254	1362.73	129.225	2224.83	36.7899
1365.24	162.464	2227.09	40.2692	1365.24	142.748	2227.09	36.0727	1365.24	136.155	2227.09	36.453	1365.24	151.492	2227.09	38.5874	1365.24	179.314	2227.09	41.9635	1365.24	133.813	2227.09	38.3194	1365.24	112.007	2227.09	36.1667	1365.24	127.85	2227.09	38.029
1367.75	159.936	2229.35	40.3692	1367.75	140.35	2229.35	37.1909	1367.75	136.792	2229.35	35.8803	1367.75	152.523	2229.35	37.9231	1367.75	180.729	2229.35	41.1719	1367.75	133.88	2229.35	37.9792	1367.75	111.848	2229.35	35.0556	1367.75	129.708	2229.35	36.5797
1370.26	161.236	2231.61	39.6692	1370.26	142.364	2231.61	36.0273	1370.26	136.655	2231.61	36.7436	1370.26	152.348	2231.61	39.6084	1370.26	180.714	2231.61	41.0365	1370.26	134.94	2231.61	39.5972	1370.26	112.891	2231.61	33.9365	1370.26	131.058	2231.61	37.6087
1372.77	160.509	2233.87	39.7462	1372.77	140.923	2233.87	37.4636	1372.77	136.482	2233.87	35.8718	1372.77	150.439	2233.87	37.8252	1372.77	177.829	2233.87	41.7708	1372.77	134.967	2233.87	39.1528	1372.77	110.775	2233.87	34.9762	1372.77	127.75	2233.87	36.2174
1375.28	161.645	2236.13	40.3846	1375.28	140.399	2236.13	36.1545	1375.28	135.911	2236.13	36.3846	1375.28	151.545	2236.13	39.4545	1375.28	179.429	2236.13	40.5573	1375.28	133.907	2236.13	38.6667	1375.28	111.065	2236.13	34.4524	1375.28	128.483	2236.13	37.3188
1377.78	159.255	2238.39	40.3923	1377.78	138.231	2238.39	35.9	1377.78	133.762	2238.39	35.0342	1377.78	151.333	2238.39	39.2098	1377.78	181.529	2238.39	40.901	1377.78	133.14	2238.39	38.0486	1377.78	111.007	2238.39	32.9603	1377.78	130.283	2238.39	35.7826
1380.29	160.555	2240.65	39.3154	1380.29	138.979	2240.65	36.7909	1380.29	133.798	2240.65	37.7607	1380.29	150.992	2240.65	37.8392	1380.29	179.45	2240.65	40.7448	1380.29	134.207	2240.65	38.8889	1380.29	112.312	2240.65	34.2302	1380.29	130.017	2240.65	37.2319
1382.8	159.782	2242.91	40.9769	1382.8	140.392	2242.91	36.2455	1382.8	134.875	2242.91	35.8974	1382.8	149.591	2242.91	37.2238	1382.8	176.171	2242.91	40.0729	1382.8	132.893	2242.91	37.3403	1382.8	112.239	2242.91	33.3095	1382.8	127.667	2242.91	37.471
1385.3	160.218	2245.16	39.5769	1385.3	138.49	2245.16	36.8455	1385.3	135.399	2245.16	35.6239	1385.3	151.311	2245.16	37.5385	1385.3	178.879	2245.16	41.1406	1385.3	132.84	2245.16	38.6875	1385.3	112.37	2245.16	33.2143	1385.3	130.567	2245.16	35.8551
1387.8	159.518	2247.42	39.0538	1387.8	138.517	2247.42	35.8909	1387.8	133.958	2247.42	35.4103	1387.8	149.311	2247.42	38.1608	1387.8	177.314	2247.42	40.1562	1387.8	133.293	2247.42	37.4722	1387.8	110.21	2247.42	33.3968	1387.8	129.583	2247.42	34.5072
1390.31	159.382	2249.67	40.1692	1390.31	139.671	2249.67	36.0091	1390.31	134.089	2249.67	36.0769	1390.31	149.205	2249.67	38.2308	1390.31	177.907	2249.67	40.3906	1390.31	134.36	2249.67	37.2431	1390.31	110.254	2249.67	34.2222	1390.31	128.008	2249.67	37.3768
1392.81	157.291	2251.93	37.6846	1392.81	139.399	2251.93	35.6909	1392.81	133.851	2251.93	35.9402	1392.81	150.167	2251.93	37.028	1392.81	178.364	2251.93	40.6875	1392.81	132.9	2251.93	39.0208	1392.81	110.551	2251.93	33.0556	1392.81	129.092	2251.93	36.0725
1395.31	159.173	2254.18	39.5308	1395.31	137.909	2254.18	35.8364	1395.31	134.036	2254.18	37.0342	1395.31	148.894	2254.18	38.7972	1395.31	179.443	2254.18	41.1615	1395.31	132.547	2254.18	38.4722	1395.31	111	2254.18	33.8889	1395.31	131.9	2254.18	36.1377
1397.81	157.782	2256.43	40.0308	1397.81	138.902	2256.43	35.6182	1397.81	133.637	2256.43	35.3248	1397.81	148.038	2256.43	37.007	1397.81	178.214	2256.43	40.2135	1397.81	133.12	2256.43	37.4306	1397.81	110.681	2256.43	34.6032	1397.81	127.65	2256.43	37.3261
1400.31	157.436	2258.69	38.0923	1400.31	138.629	2258.69	34.5182	1400.31	134.488	2258.69	34.5214	1400.31	148.106	2258.69	37.4895	1400.31	177.736	2258.69	41.0729	1400.31	132.987	2258.69	37.0556	1400.31	110.123	2258.69	33.3413	1400.31	129.8	2258.69	34.6739
1402.81	158.191	2260.94	38.1615	1402.81	138.469	2260.94	34.4182	1402.81	135.405	2260.94	35.1111	1402.81	150.197	2260.94	38.7902	1402.81	179.371	2260.94	41.2344	1402.81	134.36	2260.94	38.0625	1402.81	109.993	2260.94	33.7302	1402.81	130.883	2260.94	35.942
1405.31	158.036	2263.19	39.8385	1405.31	138.643	2263.19	34.4727	1405.31	134.565	2263.19	35.6923	1405.31	147.886	2263.19	37.2797	1405.31	177.65	2263.19	40.474	1405.31	135.827	2263.19	38.0972	1405.31	111.601	2263.19	34.0159	1405.31	129.333	2263.19	36.9638
1407.8	158.436	2265.44	37.5923	1407.8	138.888	2265.44	36.4909	1407.8	134.47	2265.44	35.2991	1407.8	146.227	2265.44	37.4545	1407.8	175.779	2265.44	40.1719	1407.8	133.833	2265.44	37.5278	1407.8	112.746	2265.44	33.7381	1407.8	130.825	2265.44	36.8116
1410.3	158.618	2267.69	38.4846	1410.3	139.175	2267.69	36.0545	1410.3	134.44	2267.69	35.0598	1410.3	152.144	2267.69	38.5874	1410.3	179.293	2267.69	39.8906	1410.3	134.233	2267.69	38.4028	1410.3	111.986	2267.69	33.381	1410.3	132.883	2267.69	35.7681
1412.8	158.409	2269.94	38.6769	1412.8	139.07	2269.94	36.8909	1412.8	135.613	2269.94	35	1412.8	151.326	2269.94	36.6783	1412.8	181.65	2269.94	39.6354	1412.8	135.687	2269.94	37.7569	1412.8	111.312	2269.94	34.7857	1412.8	133.267	2269.94	37.3478
1415.29	159.991	2272.19	37.8231	1415.29	141.182	2272.19	34.4182	1415.29	135	2272.19	35.5983	1415.29	150.152	2272.19	38.0559	1415.29	178.564	2272.19	40.026	1415.29	136.153	2272.19	37.6944	1415.29	113.181	2272.19	33.3175	1415.29	132.658	2272.19	37.4565
1417.79	155.691	2274.43	38.5308	1417.79	139.664	2274.43	34.5636	1417.79	135.637	2274.43	35.1368	1417.79	151.121	2274.43	37.8671	1417.79	179.95	2274.43	40.9115	1417.79	136.54	2274.43	37.1042	1417.79	112.232	2274.43	32.7063	1417.79	132.45	2274.43	35.5507
1420.28	158.873	2276.68	37.8154	1420.28	139.105	2276.68	34.7	1420.28	136.012	2276.68	35.6838	1420.28	152.985	2276.68	36.7343	1420.28	181.836	2276.68	40.6823	1420.28	136.82	2276.68	37.3681	1420.28	112.87	2276.68	35.1825	1420.28	134.7	2276.68	36.6232
1422.77	159.791	2278.93	38.3385	1422.77	142.007	2278.93	36.6	1422.77	136.637	2278.93	35.8205	1422.77	150.129	2278.93	37.7972	1422.77	180.871	2278.93	39.9896	1422.77	138.853	2278.93	36.3542	1422.77	112.761	2278.93	33.6825	1422.77	133.983	2278.93	35.7609
1425.26	160.191	2281.17	38.8692	1425.26	141.741	2281.17	35.4818	1425.26	135.631	2281.17	34.3504	1425.26	152.659	2281.17	37.5245	1425.26	180.814	2281.17	40.3542	1425.26	138.953	2281.17	37.6111	1425.26	114.406	2281.17	33.6508	1425.26	135.367	2281.17	35.2319
1427.76	160.2	2283.42	37.8154	1427.76	141.951	2283.42	35.0909	1427.76	138.304	2283.42	34.4957	1427.76	152.72	2283.42	37.6154	1427.76	183.307	2283.42	40.0365	1427.76	140.033	2283.42	35.5556	1427.76	115.739	2283.42	33.6667	1427.76	138.433	2283.42	34.8913
1430.25	162.9	2285.66	36.5	1430.25	142.07	2285.66	35.1091	1430.25	136.595	2285.66	35.7521	1430.25	152.492	2285.66	37.8112	1430.25	184.143	2285.66	39.7604	1430.25	140.48	2285.66	38.2708	1430.25	114.478	2285.66	33.3095	1430.25	138.792	2285.66	36.6449
1432.74	159.455	2287.91	38.1308	1432.74	141.573	2287.91	35.6091	1432.74	137.179	2287.91	33.9402	1432.74	151.356	2287.91	37.4056	1432.74	179.057	2287.91	41.026	1432.74	138.2	2287.91	36.7014	1432.74	113.659	2287.91	34.2143	1432.74	134.442	2287.91	36.1884
1435.22	156.336	2290.15	37.2462	1435.22	138.685	2290.15	35.9545	1435.22	134.054	2290.15	34.2564	1435.22	150.273	2290.15	36.8811	1435.22	180.721	2290.15	39.5469	1435.22	138.08	2290.15	36.0069	1435.22	113.348	2290.15	32.9048	1435.22	133.867	2290.15	35.8478
1437.71	155.427	2292.39	37.9615	1437.71	138.287	2292.39	34.1182	1437.71	132.994	2292.39	35.9573	1437.71	148.682	2292.39	38.4895	1437.71	178.95	2292.39	39.5573	1437.71	134.907	2292.39	37.9931	1437.71	109.877	2292.39	32.7619	1437.71	131.667	2292.39	35.7536
1440.2	156.464	2294.64	38.0077	1440.2	136.643	2294.64	35.8182	1440.2	131	2294.64	35.3077	1440.2	145.553	2294.64	36.1538	1440.2	175.536	2294.64	38.9375	1440.2	133.42	2294.64	36.5972	1440.2	110.08	2294.64	34.0794	1440.2	127.183	2294.64	35.6232
1442.69	153.4	2296.88	36.7923	1442.69	134.972	2296.88	33.9182	1442.69	130.792	2296.88	34.0427	1442.69	145.061	2296.88	35.9091	1442.69	170.493	2296.88	38.375	1442.69	130.533	2296.88	36.125	1442.69	108.377	2296.88	32.4683	1442.69	125.267	2296.88	35.6159
1445.17	151.782	2299.12	39.2308	1445.17	133	2299.12	36.1182	1445.17	128.952	2299.12	34.6581	1445.17	146.189	2299.12	37.4126	1445.17	175.014	2299.12	39.25	1445.17	130.92	2299.12	36.9653	1445.17	107.551	2299.12	33.2857	1445.17	129.458	2299.12	35.4783
1447.66	153.618	2301.36	37.0231	1447.66	132.552	2301.36	33.6636	1447.66	129.238	2301.36	34.5812	1447.66	143.008	2301.36	36.035	1447.66	171.464	2301.36	38.7188	1447.66	131.353	2301.36	36.1806	1447.66	107.514	2301.36	33.746	1447.66	127.167	2301.36	36.1014
1450.14	153.773	2303.6	37.6	1450.14	134.93	2303.6	34.9273	1450.14	129.81	2303.6	35.2051	1450.14	143.258	2303.6	35.8252	1450.14	173.357	2303.6	40.1146	1450.14	131.307	2303.6	36.7153	1450.14	106.732	2303.6	33.9127	1450.14	125.667	2303.6	36.5507
1452.63	152.645	2305.84	36.7308	1452.63	135.329	2305.84	36.0182	1452.63	130.655	2305.84	34.5983	1452.63	145.598	2305.84	37.3427	1452.63	172.686	2305.84	39.0312	1452.63	130.353	2305.84	37.2431	1452.63	105.986	2305.84	33.9603	1452.63	127.192	2305.84	35.1522
1455.11	149.9	2308.07	38.1923	1455.11	133.538	2308.07	35.9455	1455.11	128.298	2308.07	34.8291	1455.11	143.303	2308.07	36.7972	1455.11	172.043	2308.07	40.6198	1455.11	128.353	2308.07	37.375	1455.11	105.884	2308.07	33.3254	1455.11	125.95	2308.07	35.6884
1457.59	148.664	2310.31	37.3769	1457.59	130.469	2310.31	36.4182	1457.59	126.512	2310.31	35.8205	1457.59	138.629	2310.31	37.8322	1457.59	167.614	2310.31	39.4271	1457.59	125.82	2310.31	38.0833	1457.59	102.333	2310.31	32.7222	1457.59	121.417	2310.31	36.7246
1460.07	149.5	2312.55	38.4077	1460.07	129.308	2312.55	35.3182	1460.07	124.512	2312.55	36.0171	1460.07	141.061	2312.55	36.3776	1460.07	168.543	2312.55	40.4115	1460.07	124.173	2312.55	38.7639	1460.07	103.275	2312.55	31.9365	1460.07	120.65	2312.55	36.4565
1462.56	146.973	2314.79	37.1538	1462.56	126.615	2314.79	35.1545	1462.56	124.458	2314.79	34.8632	1462.56	140.045	2314.79	37.7343	1462.56	168.45	2314.79	39.25	1462.56	124.54	2314.79	36.1667	1462.56	102.899	2314.79	32.8413	1462.56	120.725	2314.79	34.6449
1465.04	148.391	2317.02	38.1923	1465.04	128.455	2317.02	35.4091	1465.04	123.792	2317.02	34.5299	1465.04	136.909	2317.02	36.3776	1465.04	165.979	2317.02	38.9792	1465.04	123.6	2317.02	36.1806	1465.04	102.391	2317.02	33.9048	1465.04	120.183	2317.02	37.2971
1467.51	145.973	2319.26	37.4	1467.51	127.664	2319.26	35.0273	1467.51	121.726	2319.26	35.2222	1467.51	136.568	2319.26	36.4126	1467.51	165.007	2319.26	39.2604	1467.51	122.3	2319.26	37.1806	1467.51	100.862	2319.26	32.8333	1467.51	116.617	2319.26	35.5725
1469.99	144.682	2321.49	36.7846	1469.99	127.126	2321.49	33.6818	1469.99	121.47	2321.49	34.0427	1469.99	138.061	2321.49	37.2657	1469.99	165.264	2321.49	38.9583	1469.99	122.86	2321.49	38.2917	1469.99	101.413	2321.49	31.254	1469.99	118.075	2321.49	34.8841
1472.47	146	2323.72	36.6077	1472.47	127.021	2323.72	34.1091	1472.47	122.369	2323.72	35.6667	1472.47	134.144	2323.72	36	1472.47	163.964	2323.72	38.8021	1472.47	121.28	2323.72	35.8889	1472.47	100.529	2323.72	33.7857	1472.47	119.4	2323.72	34.8261
1474.95	144.145	2325.96	38.2615	1474.95	125.399	2325.96	35.4	1474.95	120.589	2325.96	35.1966	1474.95	135.144	2325.96	37.035	1474.95	163.686	2325.96	39.7448	1474.95	120.813	2325.96	36.9931	1474.95	100.935	2325.96	32.9921	1474.95	114.5	2325.96	37.3043
1477.42	144.845	2328.19	39.9154	1477.42	125.343	2328.19	37.6	1477.42	121.357	2328.19	36.3333	1477.42	135.826	2328.19	40.2378	1477.42	162.443	2328.19	41.4896	1477.42	119.627	2328.19	40.7014	1477.42	99.9275	2328.19	35.5159	1477.42	115.758	2328.19	37.1667
1479.9	144.2	2330.42	40.3692	1479.9	124.552	2330.42	38.7	1479.9	120.869	2330.42	37.735	1479.9	135.606	2330.42	39.1259	1479.9	164.079	2330.42	41.4323	1479.9	121.66	2330.42	39.7083	1479.9	100.746	2330.42	36.4524	1479.9	117.842	2330.42	37.9348
1482.37	142.882	2332.65	38.1692	1482.37	126.881	2332.65	33.3	1482.37	121.75	2332.65	34.641	1482.37	135.136	2332.65	35.3147	1482.37	162.164	2332.65	39.3438	1482.37	120.953	2332.65	36.9306	1482.37	99.9638	2332.65	31.8095	1482.37	115.108	2332.65	36.1449
1484.85	142.1	2334.88	37.7385	1484.85	126.315	2334.88	34.0182	1484.85	121.393	2334.88	34.3504	1484.85	134.621	2334.88	34.951	1484.85	163.721	2334.88	38.7917	1484.85	119.453	2334.88	36.1528	1484.85	99.1449	2334.88	33.0714	1484.85	114.683	2334.88	34.7536
1487.32	141.782	2337.11	35.7154	1487.32	124.559	2337.11	34.9636	1487.32	119.827	2337.11	34.0085	1487.32	134.038	2337.11	35.6503	1487.32	162.25	2337.11	37.651	1487.32	120.887	2337.11	35.8819	1487.32	99.1087	2337.11	33.6429	1487.32	117.5	2337.11	34.1377
1489.8	144.136	2339.34	36.2769	1489.8	126.455	2339.34	36.6364	1489.8	121.673	2339.34	32.4615	1489.8	134.068	2339.34	36.0979	1489.8	163.579	2339.34	38.5573	1489.8	122.24	2339.34	36.4931	1489.8	100.529	2339.34	32.8492	1489.8	117.9	2339.34	35.5362
1492.27	144.4	2341.57	37.4846	1492.27	126.895	2341.57	35.5455	1492.27	122.173	2341.57	33.1282	1492.27	135.773	2341.57	35.042	1492.27	165.021	2341.57	38.4115	1492.27	122.887	2341.57	35.6806	1492.27	100.899	2341.57	32.7698	1492.27	119	2341.57	34.3261
1494.74	144.355	2343.8	36.3538	1494.74	128.014	2343.8	34.6364	1494.74	121.024	2343.8	33.5897	1494.74	137.5	2343.8	34.8601	1494.74	163.75	2343.8	38.0156	1494.74	121.873	2343.8	34.9097	1494.74	101.812	2343.8	31.9048	1494.74	118.892	2343.8	34.6667
1497.21	143.627	2346.03	35.9615	1497.21	123.972	2346.03	32.9273	1497.21	120.262	2346.03	33.9829	1497.21	134.371	2346.03	34.6434	1497.21	162.771	2346.03	39.349	1497.21	121.047	2346.03	36.0208	1497.21	97.5217	2346.03	31.746	1497.21	117.033	2346.03	34.6812
1499.68	140.873	2348.25	35.7692	1499.68	123.189	2348.25	35.1455	1499.68	119.542	2348.25	33.2991	1499.68	132.432	2348.25	35.2657	1499.68	160.064	2348.25	37.2812	1499.68	119.047	2348.25	35.5347	1499.68	97.4783	2348.25	32.5714	1499.68	111.683	2348.25	35.5
1502.15	138.791	2350.48	35.6154	1502.15	121.448	2350.48	33.1364	1502.15	116.339	2350.48	34.0342	1502.15	132.758	2350.48	35.3007	1502.15	159.779	2350.48	36.8333	1502.15	116.58	2350.48	36.1944	1502.15	97.7391	2350.48	31.9127	1502.15	114.392	2350.48	34.1812
1504.62	140.809	2352.7	36.7615	1504.62	121.909	2352.7	34.9636	1504.62	116.81	2352.7	34.2308	1504.62	130.97	2352.7	36.2028	1504.62	159.079	2352.7	39.1458	1504.62	116.82	2352.7	36.5625	1504.62	96.1304	2352.7	32.3968	1504.62	113.725	2352.7	34.7826
1507.08	139.927	2354.93	35.9385	1507.08	120.734	2354.93	34.1909	1507.08	117.685	2354.93	32.7607	1507.08	131.091	2354.93	34.7413	1507.08	158.743	2354.93	37.7969	1507.08	117.193	2354.93	35.0347	1507.08	95.9928	2354.93	32.7143	1507.08	112.267	2354.93	34.7971
1509.55	138.591	2357.15	37.2154	1509.55	121.182	2357.15	33.6545	1509.55	117.089	2357.15	33.7692	1509.55	129.909	2357.15	36.5455	1509.55	157.557	2357.15	39.1719	1509.55	115.5	2357.15	35.0347	1509.55	95.8406	2357.15	32.3254	1509.55	109.158	2357.15	34.0435
1512.02	137.873	2359.38	36.2846	1512.02	120.021	2359.38	33.5	1512.02	115.071	2359.38	32.0769	1512.02	131.008	2359.38	34.1329	1512.02	158.35	2359.38	37.2812	1512.02	114.34	2359.38	35.6319	1512.02	95.587	2359.38	32.5952	1512.02	112.658	2359.38	36.1232
1514.48	139.173	2361.6	35.5923	1514.48	119.322	2361.6	34.0818	1514.48	116.637	2361.6	33.6838	1514.48	129.667	2361.6	35.1748	1514.48	157.414	2361.6	38.2656	1514.48	114.327	2361.6	36.0347	1514.48	96.0507	2361.6	31.754	1514.48	113.4	2361.6	33.5217
1516.95	137.009	2363.82	37.2923	1516.95	119.622	2363.82	32.7182	1516.95	114.952	2363.82	32.9915	1516.95	126.197	2363.82	35.7483	1516.95	155.114	2363.82	38.2969	1516.95	115.033	2363.82	35.4444	1516.95	93.2754	2363.82	31.7619	1516.95	109.308	2363.82	33.558
1519.41	135.618	2366.04	36.3923	1519.41	118.203	2366.04	33.8818	1519.41	115.726	2366.04	33.4957	1519.41	129.038	2366.04	34.2448	1519.41	156.271	2366.04	37.9062	1519.41	115.113	2366.04	35.5417	1519.41	94.7899	2366.04	32.246	1519.41	109.708	2366.04	34.7826
1521.87	137.882	2368.26	35.2923	1521.87	119.503	2368.26	34.4091	1521.87	114.036	2368.26	33.9487	1521.87	128.871	2368.26	34.3287	1521.87	155.921	2368.26	37.2812	1521.87	114.34	2368.26	35.9514	1521.87	94.5145	2368.26	31.6984	1521.87	111.9	2368.26	34.1087
1524.33	136.773	2370.48	38.2615	1524.33	118.643	2370.48	33.4727	1524.33	115.107	2370.48	33.5128	1524.33	127.735	2370.48	34.8392	1524.33	155.257	2370.48	36.7552	1524.33	115.273	2370.48	34.8681	1524.33	92.8623	2370.48	32.3413	1524.33	108.558	2370.48	35.6232
1526.8	136.436	2372.7	36.5	1526.8	118.587	2372.7	34.6455	1526.8	112.589	2372.7	33.6496	1526.8	128.129	2372.7	34.4336	1526.8	154.6	2372.7	37.7188	1526.8	111.453	2372.7	36.2639	1526.8	95.0362	2372.7	32.619	1526.8	108.75	2372.7	34.9348
1529.26	136.045	2374.92	35	1529.26	118.503	2374.92	33.2455	1529.26	113.137	2374.92	33.0171	1529.26	130.008	2374.92	34.7483	1529.26	155.371	2374.92	38.3385	1529.26	112.76	2374.92	36.8333	1529.26	94.1449	2374.92	31.5556	1529.26	111.05	2374.92	33.7391
1531.72	135.773	2377.14	36.5308	1531.72	118.119	2377.14	33.0818	1531.72	114.679	2377.14	33.3932	1531.72	127.818	2377.14	34.3986	1531.72	153.914	2377.14	38.7031	1531.72	114.307	2377.14	34.9306	1531.72	92.7899	2377.14	31.746	1531.72	107.792	2377.14	35.8841
1534.18	134.518	2379.36	36.4385	1534.18	117.783	2379.36	34.1364	1534.18	113.542	2379.36	33.188	1534.18	128.629	2379.36	34.6993	1534.18	153.1	2379.36	37.6927	1534.18	112.7	2379.36	35.4236	1534.18	93.8478	2379.36	31.7937	1534.18	108.758	2379.36	35.9058
1536.63	134.145	2381.58	35.3923	1536.63	117.161	2381.58	32.8091	1536.63	112.958	2381.58	33.2308	1536.63	128.78	2381.58	35.2098	1536.63	154.9	2381.58	37.8646	1536.63	113.587	2381.58	35.7222	1536.63	93.6377	2381.58	30.3413	1536.63	111.142	2381.58	35.3913
1539.09	134.3	2383.79	35.8769	1539.09	116.909	2383.79	33.5818	1539.09	114.25	2383.79	33.4786	1539.09	127.5	2383.79	34.2867	1539.09	154.843	2383.79	37.2969	1539.09	112.74	2383.79	36.625	1539.09	94.1449	2383.79	33.119	1539.09	109.725	2383.79	35.4928
1541.55	134.318	2386.01	36.9692	1541.55	116.706	2386.01	33.1818	1541.55	113.036	2386.01	32.9658	1541.55	124.909	2386.01	35.8881	1541.55	153.114	2386.01	37.75	1541.55	112.807	2386.01	35.0764	1541.55	93.7101	2386.01	32.0159	1541.55	108.133	2386.01	34.7899
1544.01	133.036	2388.22	35.9615	1544.01	118.252	2388.22	34.5727	1544.01	112.554	2388.22	33.3248	1544.01	127.197	2388.22	36.4895	1544.01	154.993	2388.22	37.9635	1544.01	113.193	2388.22	36.0625	1544.01	93.8333	2388.22	32.4762	1544.01	110.15	2388.22	34.5362
1546.46	131.791	2390.44	36.4538	1546.46	116.273	2390.44	34.6909	1546.46	112.583	2390.44	32.547	1546.46	128.008	2390.44	36.4615	1546.46	153.929	2390.44	37.1458	1546.46	114.047	2390.44	36.2361	1546.46	93.3116	2390.44	33.746	1546.46	110.417	2390.44	34.3333
1548.92	134.236	2392.65	35.3923	1548.92	115.972	2392.65	33.8909	1548.92	113.446	2392.65	32.8718	1548.92	125.795	2392.65	35.2517	1548.92	153.364	2392.65	38.25	1548.92	113.28	2392.65	36.4167	1548.92	93.1739	2392.65	32.6984	1548.92	109.025	2392.65	35.4783
1551.37	137.418	2394.86	36.9615	1551.37	117.944	2394.86	33.6	1551.37	113.375	2394.86	34.0769	1551.37	126.303	2394.86	35.7552	1551.37	153.857	2394.86	37.5052	1551.37	113.407	2394.86	35.9792	1551.37	94.5	2394.86	32.0159	1551.37	108.975	2394.86	34.4565
1553.82	138.155	2397.08	35.3692	1553.82	118.28	2397.08	35.2818	1553.82	113.726	2397.08	32.1453	1553.82	129.076	2397.08	34.972	1553.82	155.729	2397.08	39.3021	1553.82	114.82	2397.08	36.8403	1553.82	94.3333	2397.08	33.254	1553.82	112.458	2397.08	35.1957
1556.28	135.7	2399.29	35.6462	1556.28	117.175	2399.29	33.6364	1556.28	113.458	2399.29	34.0085	1556.28	127.576	2399.29	35.4406	1556.28	154.757	2399.29	37.5938	1556.28	113.28	2399.29	36.9375	1556.28	93.0435	2399.29	32.254	1556.28	110.608	2399.29	35.1739
1558.73	133.282	2401.5	37.1769	1558.73	116.42	2401.5	34.6091	1558.73	113.762	2401.5	32.453	1558.73	126.697	2401.5	35.9021	1558.73	152.429	2401.5	37.8854	1558.73	114.167	2401.5	36.1944	1558.73	94.0725	2401.5	33.2698	1558.73	108.458	2401.5	35.7464
1561.18	133.2	2403.71	36.0846	1561.18	118.357	2403.71	33.1364	1561.18	113.274	2403.71	31.7692	1561.18	128.273	2403.71	36.007	1561.18	155.071	2403.71	38.3542	1561.18	113.893	2403.71	34.4792	1561.18	94.0435	2403.71	31.9365	1561.18	111.025	2403.71	35.2101
1563.63	134.073	2405.92	35.6077	1563.63	118.734	2405.92	31.8909	1563.63	113.268	2405.92	32.9573	1563.63	127.356	2405.92	35.2448	1563.63	155.764	2405.92	37.1823	1563.63	115.08	2405.92	37.1875	1563.63	93.2899	2405.92	31.8175	1563.63	113.417	2405.92	35.2319
1566.08	135.109	2408.13	35.7846	1566.08	117.091	2408.13	35.6545	1566.08	113.899	2408.13	33.812	1566.08	125.864	2408.13	34.028	1566.08	154.7	2408.13	37.4635	1566.08	115.5	2408.13	36.25	1566.08	93.8768	2408.13	32.754	1566.08	110.45	2408.13	34.2101
1568.53	134.655	2410.34	34.8615	1568.53	118	2410.34	32.9	1568.53	114.667	2410.34	33.7179	1568.53	128.947	2410.34	34.7972	1568.53	156.707	2410.34	36.6302	1568.53	116.14	2410.34	35.9167	1568.53	95.8406	2410.34	32.381	1568.53	114.4	2410.34	35.0217
1570.98	136.3	2412.55	36.3462	1570.98	118.72	2412.55	33.9909	1570.98	114.988	2412.55	33.8718	1570.98	130.144	2412.55	35.958	1570.98	157.543	2412.55	37.3281	1570.98	118.767	2412.55	36.0208	1570.98	96.2826	2412.55	32.6349	1570.98	115.825	2412.55	34.7754
1573.42	138.936	2414.76	34.6615	1573.42	123.413	2414.76	35.3273	1573.42	118.97	2414.76	33.6068	1573.42	130.742	2414.76	35.7343	1573.42	160.829	2414.76	37.5417	1573.42	122.833	2414.76	36.1736	1573.42	97.3406	2414.76	32.0714	1573.42	119.483	2414.76	36.0362
1575.87	141.491	2416.96	34.4769	1575.87	125.755	2416.96	34.7091	1575.87	119.905	2416.96	33.5556	1575.87	133.977	2416.96	36.1259	1575.87	163.521	2416.96	36.2448	1575.87	125.327	2416.96	36.4028	1575.87	101.428	2416.96	33.3651	1575.87	121.892	2416.96	34.5797
1578.32	146.1	2419.17	35.7077	1578.32	129.056	2419.17	33.8	1578.32	126.762	2419.17	33.3504	1578.32	142.932	2419.17	35.4476	1578.32	172.514	2419.17	38.6354	1578.32	133.033	2419.17	34.9306	1578.32	107.623	2419.17	32.2222	1578.32	134.65	2419.17	33.4565
1580.76	154.227	2421.38	35.2615	1580.76	138.252	2421.38	32.7727	1580.76	134.375	2421.38	34.5641	1580.76	149.886	2421.38	35.3147	1580.76	181.786	2421.38	38.0833	1580.76	145.26	2421.38	36.1458	1580.76	113.942	2421.38	32.0873	1580.76	145.758	2421.38	35.5362
1583.21	158.518	2423.58	36.4231	1583.21	141.979	2423.58	32.3545	1583.21	137.506	2423.58	33.7692	1583.21	148.773	2423.58	35.4126	1583.21	182.6	2423.58	37.026	1583.21	150.633	2423.58	35.4097	1583.21	118.203	2423.58	31.7302	1583.21	147.867	2423.58	33.7681
1585.65	147.5	2425.78	34.6846	1585.65	136.783	2425.78	34.4273	1585.65	132	2425.78	32.2821	1585.65	146.924	2425.78	35.9231	1585.65	176.221	2425.78	38.0521	1585.65	141.62	2425.78	36.6319	1585.65	112.565	2425.78	32.4365	1585.65	140.5	2425.78	33.6377
1588.09	148.455	2427.99	36.5846	1588.09	133.161	2427.99	31.7727	1588.09	129.542	2427.99	32.6581	1588.09	144.333	2427.99	34.7972	1588.09	174.736	2427.99	37.6667	1588.09	137.367	2427.99	36.1806	1588.09	109.109	2427.99	32.6746	1588.09	139.142	2427.99	34.8043
1590.54	151.609	2430.19	36.5385	1590.54	136.93	2430.19	33.4273	1590.54	134.542	2430.19	32.7863	1590.54	146.121	2430.19	35.5874	1590.54	179.543	2430.19	37.4844	1590.54	143.987	2430.19	35.5625	1590.54	114.442	2430.19	31.7063	1590.54	143.175	2430.19	33.9638
1592.98	161.491	2432.39	36.1923	1592.98	148.168	2432.39	32.7909	1592.98	145.167	2432.39	33.6581	1592.98	158.439	2432.39	37.0769	1592.98	191.85	2432.39	38.1875	1592.98	157.133	2432.39	35.7569	1592.98	123.906	2432.39	32.0397	1592.98	161.8	2432.39	35.0507
1595.42	179.491	2434.6	35.5692	1595.42	170.175	2434.6	33.0727	1595.42	165.964	2434.6	32.2564	1595.42	182.174	2434.6	36.4615	1595.42	221.371	2434.6	37.9583	1595.42	189.047	2434.6	35.0556	1595.42	145.138	2434.6	31.6032	1595.42	196.808	2434.6	34.9928
1597.86	212.573	2436.8	36.2615	1597.86	207.091	2436.8	34.6909	1597.86	203.202	2436.8	33.7692	1597.86	218.076	2436.8	36.1469	1597.86	264.193	2436.8	37.625	1597.86	237.827	2436.8	36.5486	1597.86	179.957	2436.8	31.6429	1597.86	250.733	2436.8	34.5072
1600.3	228.482	2439	35.4231	1600.3	226.552	2439	34.5818	1600.3	221.47	2439	31.8376	1600.3	236.144	2439	36.5105	1600.3	283.979	2439	37.974	1600.3	268.24	2439	35.375	1600.3	198.087	2439	32.1825	1600.3	276.05	2439	33.6594
1602.74	207.655	2441.2	35.9077	1602.74	204.273	2441.2	33.5455	1602.74	197.22	2441.2	35.0256	1602.74	210.462	2441.2	36.035	1602.74	250.379	2441.2	38.375	1602.74	234.48	2441.2	35.5417	1602.74	174.217	2441.2	33.2698	1602.74	237.492	2441.2	36.1667
1605.18	174.382	2443.4	34.9385	1605.18	164.021	2443.4	34.2273	1605.18	157.357	2443.4	34.9487	1605.18	170.114	2443.4	34.7902	1605.18	206.4	2443.4	36.9062	1605.18	180.807	2443.4	36.9444	1605.18	137.848	2443.4	32.3095	1605.18	180.783	2443.4	35.6304
1607.61	152.773	2445.6	35.4385	1607.61	140.951	2445.6	33.7727	1607.61	134.268	2445.6	33.7094	1607.61	148.811	2445.6	36.5245	1607.61	179.329	2445.6	37.4062	1607.61	146.867	2445.6	36.7639	1607.61	115.848	2445.6	32.4524	1607.61	146.208	2445.6	36.8478
1610.05	140.8	2447.8	35.5462	1610.05	128.776	2447.8	33.6091	1610.05	123.857	2447.8	32.2393	1610.05	139.856	2447.8	35.8252	1610.05	166.964	2447.8	37.7917	1610.05	131.353	2447.8	35.9583	1610.05	105.855	2447.8	32.0159	1610.05	129.5	2447.8	34.6232
1612.48	137.136	2449.99	34.9615	1612.48	122.308	2449.99	35.3636	1612.48	118.476	2449.99	34.7692	1612.48	132.909	2449.99	36.5734	1612.48	161.986	2449.99	38.2656	1612.48	126.24	2449.99	36.7083	1612.48	100.884	2449.99	33.6905	1612.48	123.742	2449.99	35.558
1614.92	136.255	2452.19	36.9538	1614.92	119.874	2452.19	32.7727	1614.92	115.393	2452.19	32.906	1614.92	129.174	2452.19	34.3217	1614.92	156.379	2452.19	37.8906	1614.92	120.787	2452.19	36.0764	1614.92	97.2174	2452.19	31.7619	1614.92	116.475	2452.19	36.087
1617.35	131.873	2454.39	35.5615	1617.35	117.706	2454.39	34.5364	1617.35	114.232	2454.39	33.6239	1617.35	126.091	2454.39	36.7483	1617.35	153.807	2454.39	37.9323	1617.35	117.46	2454.39	36.6042	1617.35	95.3333	2454.39	33.2381	1617.35	114.225	2454.39	35.5725
1619.79	131.145	2456.58	35.3769	1619.79	115.091	2456.58	33.2182	1619.79	111.238	2456.58	32.4017	1619.79	126.492	2456.58	35.1748	1619.79	154.807	2456.58	38.0104	1619.79	116.14	2456.58	36.8264	1619.79	94.3913	2456.58	32.1429	1619.79	115.708	2456.58	32.7029
1622.22	131.918	2458.78	35.0154	1622.22	114.853	2458.78	32.1909	1622.22	110.387	2458.78	32.359	1622.22	124.03	2458.78	35.2867	1622.22	151.764	2458.78	38.0625	1622.22	114.247	2458.78	35.7153	1622.22	93.6884	2458.78	32.5317	1622.22	111.55	2458.78	34.9783
1624.65	129.636	2460.97	34.3308	1624.65	113.538	2460.97	33.9182	1624.65	111.702	2460.97	31.5812	1624.65	123.136	2460.97	33.4266	1624.65	149.207	2460.97	36.9427	1624.65	112.973	2460.97	34.6875	1624.65	91.6087	2460.97	32.9206	1624.65	109.008	2460.97	34.2971
1627.08	129.3	2463.16	35.0538	1627.08	112.077	2463.16	33.5091	1627.08	108.905	2463.16	33.0513	1627.08	122.402	2463.16	35.3217	1627.08	148.629	2463.16	36.4271	1627.08	111.32	2463.16	35.3056	1627.08	92.1087	2463.16	31.5238	1627.08	110.025	2463.16	34.8623
1629.52	125.609	2465.36	35.1	1629.52	111.126	2465.36	32.7545	1629.52	107.869	2465.36	30.8376	1629.52	122.197	2465.36	34.3007	1629.52	149.079	2465.36	36.8698	1629.52	108.453	2465.36	36.0417	1629.52	90.0362	2465.36	31.3095	1629.52	108.425	2465.36	34.5145
1631.95	128.536	2467.55	34.9538	1631.95	110.441	2467.55	34.3273	1631.95	108.821	2467.55	32.8462	1631.95	119.803	2467.55	33.958	1631.95	147.629	2467.55	36.625	1631.95	108.853	2467.55	35.5764	1631.95	88.5362	2467.55	33.1905	1631.95	105.075	2467.55	33.413
1634.37	125.073	2469.74	35.0538	1634.37	109.364	2469.74	33.6545	1634.37	107.113	2469.74	32.0342	1634.37	117.902	2469.74	34.5105	1634.37	145.343	2469.74	36.974	1634.37	107.767	2469.74	36.0208	1634.37	88.3043	2469.74	31.0556	1634.37	107.092	2469.74	33.558
1636.8	124.173	2471.93	35.9385	1636.8	111.203	2471.93	33.8636	1636.8	106.262	2471.93	31.641	1636.8	119.129	2471.93	34.5245	1636.8	146.757	2471.93	37.3906	1636.8	106.62	2471.93	36.5	1636.8	89.4275	2471.93	31.8254	1636.8	106.667	2471.93	34.2246
1639.23	124.873	2474.12	35.1154	1639.23	108.552	2474.12	33.8364	1639.23	105.458	2474.12	33.7692	1639.23	117.576	2474.12	34.9231	1639.23	144.586	2474.12	37.599	1639.23	107.573	2474.12	36.1667	1639.23	86.471	2474.12	32.9444	1639.23	104.367	2474.12	35.0942
1641.66	125.018	2476.31	35.6692	1641.66	109.301	2476.31	32.6727	1641.66	106.143	2476.31	32.7265	1641.66	118.091	2476.31	34.7552	1641.66	144.321	2476.31	36.5208	1641.66	106.233	2476.31	35.6111	1641.66	88.7391	2476.31	30.3095	1641.66	101.342	2476.31	34.9058
1644.08	122.909	2478.5	34.7923	1644.08	108.021	2478.5	33.5455	1644.08	105.054	2478.5	32.8376	1644.08	116.515	2478.5	36.2448	1644.08	142.493	2478.5	36.7552	1644.08	104.447	2478.5	36.1875	1644.08	88.9275	2478.5	32.6508	1644.08	102.817	2478.5	34.6957
1646.51	122.718	2480.69	34.2	1646.51	108.056	2480.69	33.5545	1646.51	103.798	2480.69	33.2991	1646.51	114.886	2480.69	34.8741	1646.51	143.314	2480.69	38.1094	1646.51	104.747	2480.69	35.5972	1646.51	87.1957	2480.69	32.3889	1646.51	102.608	2480.69	34.5507
1648.93	124.382	2482.88	35.4692	1648.93	107.462	2482.88	33.1818	1648.93	103.72	2482.88	33.3162	1648.93	116.833	2482.88	35.007	1648.93	140.936	2482.88	36.6875	1648.93	104.947	2482.88	34.7431	1648.93	85.471	2482.88	32.373	1648.93	99.9583	2482.88	35.0652
1651.36	121.455	2485.07	34.7154	1651.36	106.105	2485.07	34.2727	1651.36	104.167	2485.07	31.8632	1651.36	116.174	2485.07	35.1049	1651.36	141.729	2485.07	36.9635	1651.36	103.773	2485.07	36.5278	1651.36	85.5072	2485.07	32.5079	1651.36	101.308	2485.07	34.3478
1653.78	121.964	2487.26	33.9923	1653.78	104.587	2487.26	33.5455	1653.78	101.536	2487.26	31.9658	1653.78	116.523	2487.26	35.014	1653.78	141.407	2487.26	37.0833	1653.78	103.06	2487.26	36.5972	1653.78	86.029	2487.26	32.2381	1653.78	102.133	2487.26	33
1656.21	120.855	2489.44	35.9769	1656.21	107.196	2489.44	34.8182	1656.21	102.726	2489.44	32.9145	1656.21	115.697	2489.44	34.993	1656.21	141.2	2489.44	36.9115	1656.21	105.16	2489.44	35.3542	1656.21	84.6304	2489.44	32.5397	1656.21	100.925	2489.44	35.9275
1658.63	121.445	2491.63	34.8385	1658.63	105.608	2491.63	32.4455	1658.63	102.768	2491.63	32.453	1658.63	114.795	2491.63	35.8182	1658.63	137.621	2491.63	37.3438	1658.63	102.993	2491.63	35.0069	1658.63	83.9058	2491.63	30.9365	1658.63	98.9917	2491.63	33.7536
1661.05	120.609	2493.81	34.7385	1661.05	105.189	2493.81	34.2273	1661.05	101.101	2493.81	32.1197	1661.05	116.227	2493.81	35.979	1661.05	140.821	2493.81	38.2917	1661.05	101.853	2493.81	36.3194	1661.05	85.0072	2493.81	32.9683	1661.05	99.9333	2493.81	34.3623
1663.47	121.136	2496	35.4923	1663.47	105.531	2496	32.8	1663.47	100.667	2496	33.3419	1663.47	115.098	2496	34.5594	1663.47	140.121	2496	37.9948	1663.47	103.393	2496	36.25	1663.47	85.0725	2496	31.3651	1663.47	99.1417	2496	35.471
1665.89	119.445	2498.18	34.8846	1665.89	104.685	2498.18	33	1665.89	102.143	2498.18	33.0342	1665.89	114.47	2498.18	35.0699	1665.89	138.186	2498.18	37.7917	1665.89	103.153	2498.18	37.6736	1665.89	84.6667	2498.18	33.3651	1665.89	98.3083	2498.18	35.6594
1668.31	118.264	2500.36	35.5692	1668.31	103.266	2500.36	33.1818	1668.31	100.798	2500.36	32.4444	1668.31	115.265	2500.36	35.3007	1668.31	138.464	2500.36	37.1875	1668.31	101.42	2500.36	37.3264	1668.31	83.529	2500.36	33.0714	1668.31	100.133	2500.36	34.5797
1670.73	118.882	2502.55	36.4538	1670.73	103.657	2502.55	35	1670.73	101.161	2502.55	33.8803	1670.73	114.447	2502.55	34.8531	1670.73	140.664	2502.55	37.4323	1670.73	101.047	2502.55	36.6042	1670.73	83.5145	2502.55	33.2063	1670.73	99.15	2502.55	36.3768
1673.14	120.264	2504.73	35.7385	1673.14	104.357	2504.73	33.2455	1673.14	99.625	2504.73	33.6838	1673.14	111.727	2504.73	33.7902	1673.14	139.2	2504.73	37.8542	1673.14	102.813	2504.73	36.4931	1673.14	83.8188	2504.73	33.1825	1673.14	97.1	2504.73	35.4493
1675.56	117.482	2506.91	34.7615	1675.56	102.266	2506.91	34.0909	1675.56	100.44	2506.91	32.8205	1675.56	113.462	2506.91	35.7552	1675.56	137.643	2506.91	36.8125	1675.56	100.867	2506.91	37.8819	1675.56	83.2101	2506.91	32.6032	1675.56	97.325	2506.91	35.442
1677.98	117.073	2509.09	35.1308	1677.98	103.385	2509.09	32.3091	1677.98	100.536	2509.09	32.5299	1677.98	114.47	2509.09	34.1538	1677.98	140.086	2509.09	38.1146	1677.98	100.707	2509.09	37.5208	1677.98	83.6014	2509.09	31.8175	1677.98	98.2833	2509.09	35.3406
1680.39	118.909	2511.27	35.5154	1680.39	103.706	2511.27	34.5727	1680.39	99.6548	2511.27	34.188	1680.39	113.568	2511.27	36.035	1680.39	138.007	2511.27	39.6146	1680.39	101.173	2511.27	36.5347	1680.39	82.5942	2511.27	33.246	1680.39	97.0917	2511.27	36.6594
1682.81	119.091	2513.45	35.7077	1682.81	102.21	2513.45	35.7636	1682.81	100.369	2513.45	32.9658	1682.81	111.485	2513.45	36.3357	1682.81	136.021	2513.45	37.4115	1682.81	99.02	2513.45	37.0833	1682.81	82.1449	2513.45	33.0873	1682.81	96.3417	2513.45	36.413
1685.22	116.891	2515.63	36.1385	1685.22	103.098	2515.63	33.7091	1685.22	100.458	2515.63	34.2821	1685.22	113.273	2515.63	36.2517	1685.22	137.65	2515.63	39.0052	1685.22	99.52	2515.63	38.0417	1685.22	83.3913	2515.63	33.7302	1685.22	99.0833	2515.63	37.587
1687.64	116.527	2517.81	36.0615	1687.64	100.741	2517.81	34.1818	1687.64	97.875	2517.81	32.7949	1687.64	111.106	2517.81	36.5874	1687.64	136.95	2517.81	39.3698	1687.64	99.9867	2517.81	39.0764	1687.64	79.6449	2517.81	33.0079	1687.64	96.2667	2517.81	37.4493
1690.05	117.036	2519.99	37.4154	1690.05	102.196	2519.99	36.7273	1690.05	99.506	2519.99	35.4103	1690.05	111.402	2519.99	36.6224	1690.05	134.929	2519.99	39.1458	1690.05	98.1733	2519.99	37.9792	1690.05	80.6449	2519.99	34.3413	1690.05	94.3833	2519.99	39.558
1692.46	116.064	2522.16	37.8154	1692.46	100.594	2522.16	35.1273	1692.46	97.244	2522.16	34.7607	1692.46	110.902	2522.16	36.6084	1692.46	134.8	2522.16	40.349	1692.46	97.0933	2522.16	40.2083	1692.46	81.3116	2522.16	34.6746	1692.46	94.2833	2522.16	38.6014
1694.87	116.182	2524.34	37.5462	1694.87	101.462	2524.34	35.9364	1694.87	98.3988	2524.34	36.0769	1694.87	108.265	2524.34	38.5315	1694.87	133.386	2524.34	39.8229	1694.87	98.2067	2524.34	40.9653	1694.87	82.0217	2524.34	35.9286	1694.87	96.2583	2524.34	39.3188
1697.28	114.891	2526.51	38.4462	1697.28	99.6084	2526.51	38.4636	1697.28	96.7619	2526.51	36.6496	1697.28	109.159	2526.51	37.0979	1697.28	132.814	2526.51	40.526	1697.28	98.1667	2526.51	41.9306	1697.28	80.4638	2526.51	36.1429	1697.28	92.6833	2526.51	39.942
1699.69	114.809	2528.69	37.3308	1699.69	99.9021	2528.69	37.0182	1699.69	95.6964	2528.69	36.1197	1699.69	109.061	2528.69	38.4755	1699.69	133.464	2528.69	42.8021	1699.69	96.2467	2528.69	41.8333	1699.69	79.3986	2528.69	35.9286	1699.69	93.7583	2528.69	40.7246
1702.1	112.164	2530.86	39.5769	1702.1	99.8182	2530.86	39.3636	1702.1	95.9702	2530.86	37.3761	1702.1	107.568	2530.86	40.2308	1702.1	134.6	2530.86	42.6042	1702.1	96.3133	2530.86	42.9931	1702.1	80.471	2530.86	37.373	1702.1	93.1667	2530.86	42.413
1704.51	114.855	2533.04	40.6692	1704.51	98.3916	2533.04	38.5727	1704.51	96.9226	2533.04	38.8889	1704.51	109.045	2533.04	40.5664	1704.51	134.236	2533.04	43.3073	1704.51	96.32	2533.04	44.0069	1704.51	79.6957	2533.04	37.3571	1704.51	93.825	2533.04	44.0435
1706.92	113.318	2535.21	41.2077	1706.92	99.7413	2535.21	40.2182	1706.92	96.0417	2535.21	38.641	1706.92	105.894	2535.21	41.5664	1706.92	132.043	2535.21	43.3125	1706.92	95.4267	2535.21	45.2292	1706.92	78.942	2535.21	40.5397	1706.92	90.6833	2535.21	44.9565
1709.32	112.282	2537.38	42.3462	1709.32	97.5245	2537.38	42.1636	1709.32	96.0357	2537.38	40.2735	1709.32	106.697	2537.38	43.1049	1709.32	133.45	2537.38	45.4479	1709.32	94.0667	2537.38	47.6528	1709.32	79.2609	2537.38	40.8016	1709.32	91.4833	2537.38	45.7319
1711.73	114.136	2539.56	41.6154	1711.73	97.7762	2539.56	42.4545	1711.73	94.381	2539.56	40.7436	1711.73	106.758	2539.56	44.6154	1711.73	132.271	2539.56	47.8385	1711.73	94.5867	2539.56	50.1319	1711.73	77.3043	2539.56	41.3571	1711.73	91.9	2539.56	46.4783
1714.13	112.7	2541.73	43.1385	1714.13	99.0629	2541.73	44.9545	1714.13	94.1369	2541.73	42.6923	1714.13	106.318	2541.73	45.3007	1714.13	130.736	2541.73	47.5573	1714.13	93.5733	2541.73	52.3681	1714.13	78.7754	2541.73	42.6984	1714.13	89.3667	2541.73	51.9058
1716.54	112.364	2543.9	44.5077	1716.54	97.3007	2543.9	46.2636	1716.54	95.1786	2543.9	44.0769	1716.54	107.788	2543.9	48.2587	1716.54	130.464	2543.9	50.0312	1716.54	93.5533	2543.9	54.1667	1716.54	77.3478	2543.9	44.9683	1716.54	91.4583	2543.9	52.4348
1718.94	111.7	2546.07	47.4077	1718.94	96.3427	2546.07	47.1909	1718.94	93.8452	2546.07	44.9316	1718.94	108.273	2546.07	49.8741	1718.94	132.279	2546.07	52.9896	1718.94	92.96	2546.07	59.3542	1718.94	78.5725	2546.07	47.0873	1718.94	90.0333	2546.07	55.5072
1721.35	112.664	2548.24	50.1923	1721.35	96.1469	2548.24	50.9182	1721.35	92.6131	2548.24	48.5641	1721.35	104.212	2548.24	51.3706	1721.35	128.379	2548.24	56.1094	1721.35	92.2867	2548.24	59.4514	1721.35	78.029	2548.24	49.6349	1721.35	89.975	2548.24	58.4565
1723.75	110.536	2550.41	51.4769	1723.75	97.4406	2550.41	55.1727	1723.75	93.1905	2550.41	51.1795	1723.75	104.068	2550.41	56.1678	1723.75	129.6	2550.41	59.1979	1723.75	93.6533	2550.41	66.1875	1723.75	77.3696	2550.41	53.0873	1723.75	88.975	2550.41	64.8913
1726.15	111.291	2552.58	54.5846	1726.15	95.3916	2552.58	57.5	1726.15	93.9048	2552.58	53.6752	1726.15	104.227	2552.58	61.2657	1726.15	130.107	2552.58	62.7344	1726.15	93.08	2552.58	70.3819	1726.15	78.2609	2552.58	55.7302	1726.15	91.15	2552.58	68.7029
1728.55	110.7	2554.74	60.1615	1728.55	95.4685	2554.74	63.6545	1728.55	92.0893	2554.74	59.6068	1728.55	104.561	2554.74	63.8881	1728.55	130.979	2554.74	67.0052	1728.55	92.7733	2554.74	77.3333	1728.55	75.5217	2554.74	61.3492	1728.55	91.4	2554.74	74.8188
1730.95	111.382	2556.91	64.1308	1730.95	96.4685	2556.91	70.1364	1730.95	93.256	2556.91	63.1538	1730.95	102.106	2556.91	69.8322	1730.95	127.007	2556.91	73.099	1730.95	92.2533	2556.91	83.3819	1730.95	77.9348	2556.91	67.6032	1730.95	87.625	2556.91	83.7536
1733.35	108.273	2559.08	68.4846	1733.35	95.8112	2559.08	74.9909	1733.35	92.5	2559.08	69.3077	1733.35	105.182	2559.08	78.2727	1733.35	128.607	2559.08	80.401	1733.35	91.5933	2559.08	93.5833	1733.35	75.2899	2559.08	73.4286	1733.35	90.775	2559.08	92.2101
1735.75	108.536	2561.24	75.3231	1735.75	94.4825	2561.24	84.0455	1735.75	92.4821	2561.24	77.4444	1735.75	103.614	2561.24	84.3846	1735.75	129.079	2561.24	89.849	1735.75	92.2267	2561.24	105.174	1735.75	76.087	2561.24	82.1429	1735.75	91.2417	2561.24	104.616
1738.15	110.573	2563.41	82.5769	1738.15	95.1119	2563.41	92.4091	1738.15	91.8869	2563.41	86.3333	1738.15	103.288	2563.41	94.7133	1738.15	126.457	2563.41	99.9115	1738.15	91.3	2563.41	118.701	1738.15	75.3913	2563.41	91.9841	1738.15	88.8083	2563.41	117.703
1740.55	106.445	2565.57	91.5923	1740.55	94.7483	2565.57	102.973	1740.55	91.7798	2565.57	93.6068	1740.55	102.508	2565.57	103.615	1740.55	125.593	2565.57	108.115	1740.55	91.1133	2565.57	133.299	1740.55	76.1014	2565.57	99.7778	1740.55	87.7167	2565.57	129.014
1742.94	105.545	2567.74	96.6077	1742.94	93.2028	2567.74	111.145	1742.94	90.5298	2567.74	100.436	1742.94	104.182	2567.74	110.902	1742.94	127.379	2567.74	115.917	1742.94	91.6333	2567.74	142.306	1742.94	74.7029	2567.74	107.579	1742.94	90.1583	2567.74	137.42
1745.34	107.427	2569.9	98.9154	1745.34	94.6154	2569.9	112.455	1745.34	90.1667	2569.9	103.368	1745.34	101.515	2569.9	114.385	1745.34	126.171	2569.9	118.995	1745.34	89.9	2569.9	146.25	1745.34	75.5145	2569.9	110.714	1745.34	89.3083	2569.9	143.007
1747.74	106.655	2572.06	97.2538	1747.74	94.9301	2572.06	111.673	1747.74	90.4345	2572.06	100.726	1747.74	102.242	2572.06	110.21	1747.74	125.721	2572.06	115.151	1747.74	90.94	2572.06	141.556	1747.74	75.5	2572.06	108.444	1747.74	86.3167	2572.06	137.449
1750.13	106.609	2574.23	86.3077	1750.13	92.6224	2574.23	99.7818	1750.13	89.8571	2574.23	91.3761	1750.13	102.508	2574.23	99.8741	1750.13	126.629	2574.23	103.615	1750.13	90.24	2574.23	128.826	1750.13	74.3913	2574.23	98.0794	1750.13	88.775	2574.23	122.507
1752.53	108.227	2576.39	76.8231	1752.53	92.3427	2576.39	84.1364	1752.53	91.0179	2576.39	78.6325	1752.53	101.848	2576.39	84.2517	1752.53	126.829	2576.39	89.0833	1752.53	89.7533	2576.39	107.91	1752.53	76.0217	2576.39	83.1111	1752.53	89.1333	2576.39	103.565
1754.92	107.618	2578.55	65.6615	1754.92	92.2727	2578.55	71.8182	1754.92	89.0714	2578.55	65.4274	1754.92	100.538	2578.55	72.2168	1754.92	124.029	2578.55	75.7188	1754.92	89.4133	2578.55	89.1319	1754.92	73.8333	2578.55	68.873	1754.92	85.0833	2578.55	85.8261
1757.31	107.209	2580.71	55.3615	1757.31	93.3846	2580.71	60.3273	1757.31	90.7083	2580.71	55.359	1757.31	101.098	2580.71	61	1757.31	123.95	2580.71	63.375	1757.31	88.0067	2580.71	75.0278	1757.31	73.6884	2580.71	59.1429	1757.31	86.9583	2580.71	68.9058
1759.7	106.3	2582.87	49.9692	1759.7	91.6154	2582.87	52.9636	1759.7	88.25	2582.87	48.6325	1759.7	103.023	2582.87	52.8322	1759.7	124.943	2582.87	55.0573	1759.7	88.8333	2582.87	63.2639	1759.7	74.2971	2582.87	50.6508	1759.7	87.2917	2582.87	60.5725
1762.09	106.936	2585.03	46.3615	1762.09	92.2168	2585.03	47.9182	1762.09	88.5952	2585.03	43.6154	1762.09	101.659	2585.03	48.1608	1762.09	124.629	2585.03	51.0052	1762.09	89.0533	2585.03	55.4653	1762.09	73.5942	2585.03	46.2619	1762.09	87.025	2585.03	52.4638
1764.48	104.473	2587.19	42.2231	1764.48	93.7133	2587.19	41.6818	1764.48	88.8155	2587.19	39.7607	1764.48	99.4394	2587.19	43.7273	1764.48	121.586	2587.19	47.0208	1764.48	89.2267	2587.19	50.1181	1764.48	73.3116	2587.19	41.2143	1764.48	86	2587.19	48.4058
1766.87	104.945	2589.35	41.5231	1766.87	92.7133	2589.35	38.9091	1766.87	88.2024	2589.35	38.9744	1766.87	101.265	2589.35	43.4406	1766.87	124.964	2589.35	44.5312	1766.87	89.5067	2589.35	47.5278	1766.87	73.8043	2589.35	39.5714	1766.87	86.9667	2589.35	44.5072
1769.26	104.964	2591.5	38.8846	1769.26	91.007	2591.5	40.5	1769.26	88.3571	2591.5	37.2222	1769.26	100.848	2591.5	40.3007	1769.26	123.893	2591.5	43.2604	1769.26	88.6733	2591.5	45.1736	1769.26	71.7464	2591.5	37.6587	1769.26	85.2167	2591.5	42.7391
1771.65	105.7	2593.66	39.3231	1771.65	91.6993	2593.66	36.4182	1771.65	88.5714	2593.66	35.4188	1771.65	100.091	2593.66	39.3007	1771.65	122.436	2593.66	41.5677	1771.65	85.66	2593.66	43.4306	1771.65	72.6667	2593.66	37.3651	1771.65	85.2917	2593.66	40.6522
1774.04	103.618	2595.82	37.1923	1774.04	91.4965	2595.82	36.1273	1774.04	87.8452	2595.82	36.2906	1774.04	100.038	2595.82	38.0909	1774.04	123.036	2595.82	40.2604	1774.04	88.04	2595.82	41.1667	1774.04	71.8696	2595.82	36.0317	1774.04	84.5583	2595.82	40.6739
1776.43	105.936	2597.97	35.5692	1776.43	90.7483	2597.97	37.2182	1776.43	87.9464	2597.97	34.5641	1776.43	99.5	2597.97	37.6084	1776.43	124	2597.97	40.1875	1776.43	87.3667	2597.97	42.2014	1776.43	73.1377	2597.97	35.5873	1776.43	86.55	2597.97	39.4638
1778.81	103.709	2600.13	36.5846	1778.81	90.8951	2600.13	36.5091	1778.81	87.5476	2600.13	35.1709	1778.81	98.7727	2600.13	36.8811	1778.81	120.4	2600.13	39.4427	1778.81	87.7333	2600.13	39.8333	1778.81	71.6884	2600.13	34.2778	1778.81	83.3167	2600.13	37.5507
1781.2	102.927	2602.28	35.7462	1781.2	90.4336	2602.28	35.2909	1781.2	87.6071	2602.28	33.0855	1781.2	97.4773	2602.28	36.5105	1781.2	119.636	2602.28	37.9948	1781.2	87.0933	2602.28	38.9236	1781.2	72.0652	2602.28	33.8333	1781.2	82.4417	2602.28	39.1159
1783.58	103.609	2604.43	35.6538	1783.58	89.5664	2604.43	33.9818	1783.58	86.1012	2604.43	33.1624	1783.58	98.553	2604.43	36.958	1783.58	122.879	2604.43	39	1783.58	86.28	2604.43	37.9792	1783.58	71.7391	2604.43	31.9841	1783.58	85.4417	2604.43	38.3696
1785.97	103.536	2606.59	36.4538	1785.97	89.2378	2606.59	35.6727	1785.97	86.8036	2606.59	34.7265	1785.97	97.9318	2606.59	36.4825	1785.97	121.064	2606.59	37.9115	1785.97	88.26	2606.59	37.9653	1785.97	71.5652	2606.59	35.5794	1785.97	83.725	2606.59	38.5652
1788.35	103.745	2608.74	36.2923	1788.35	89.4406	2608.74	34.0727	1788.35	86.1607	2608.74	31.6838	1788.35	96.2727	2608.74	34.972	1788.35	119.9	2608.74	38.2188	1788.35	86.4067	2608.74	38.0417	1788.35	71.4203	2608.74	33.8492	1788.35	82.7167	2608.74	37.3696
1790.73	102.909	2610.89	34.5231	1790.73	87.6923	2610.89	34.5364	1790.73	87.0595	2610.89	33.9402	1790.73	99.447	2610.89	36.021	1790.73	122.364	2610.89	37.1562	1790.73	85.0667	2610.89	38.1181	1790.73	72.4928	2610.89	32.4841	1790.73	86.15	2610.89	35.9348
1793.12	102.882	2613.04	34.3538	1793.12	88.1748	2613.04	33.9636	1793.12	87.0238	2613.04	33.4103	1793.12	98.5379	2613.04	33.4965	1793.12	122.15	2613.04	38.1198	1793.12	86.4667	2613.04	36.4097	1793.12	72.1812	2613.04	31.8968	1793.12	84.225	2613.04	35.7029
1795.5	104.182	2615.19	32.1462	1795.5	88.5455	2615.19	33.3727	1795.5	86.3214	2615.19	31.9487	1795.5	97.3182	2615.19	34.2448	1795.5	120.657	2615.19	36.1146	1795.5	86.4	2615.19	35.0347	1795.5	71.3261	2615.19	30.5079	1795.5	81.5083	2615.19	36.1304
1797.88	102.027	2617.34	32.9154	1797.88	87.3147	2617.34	32.6182	1797.88	85.9702	2617.34	30.4615	1797.88	96.303	2617.34	34.028	1797.88	121.15	2617.34	36.1719	1797.88	85.6733	2617.34	36.9514	1797.88	71.8478	2617.34	31.2937	1797.88	82.6833	2617.34	33.8478
1800.26	101.327	2619.49	32.9846	1800.26	88.1259	2619.49	32.8909	1800.26	86.5655	2619.49	32.7094	1800.26	97.0833	2619.49	33.7063	1800.26	123.029	2619.49	36.1771	1800.26	85.1	2619.49	36.3889	1800.26	72	2619.49	31.7857	1800.26	85.2917	2619.49	34.558
1802.64	102.418	2621.64	33.0923	1802.64	86.7902	2621.64	32.9091	1802.64	85.6012	2621.64	31.7094	1802.64	97.0227	2621.64	32.7413	1802.64	119.714	2621.64	35.6094	1802.64	85.8533	2621.64	34.5069	1802.64	71.2609	2621.64	30.6746	1802.64	82.05	2621.64	34.971
1805.02	100.509	2623.79	32.6385	1805.02	89.3566	2623.79	32.7	1805.02	85.494	2623.79	31.2308	1805.02	94.5985	2623.79	33.9441	1805.02	119.707	2623.79	35.5312	1805.02	85.7667	2623.79	34.1736	1805.02	70.8986	2623.79	30.7937	1805.02	80.8833	2623.79	34.2391
1807.39	101.527	2625.94	31.9462	1807.39	88.7483	2625.94	31.7455	1807.39	84.7619	2625.94	29.5043	1807.39	96.8106	2625.94	33.5524	1807.39	120.364	2625.94	35.8854	1807.39	85.1	2625.94	36.3056	1807.39	70.2826	2625.94	31.0794	1807.39	84.3083	2625.94	32.4348
1809.77	102.891	2628.08	32.3154	1809.77	87.5944	2628.08	31.0909	1809.77	85.8929	2628.08	29.812	1809.77	94.7273	2628.08	33	1809.77	119.629	2628.08	35.0677	1809.77	85.86	2628.08	34.4028	1809.77	69.442	2628.08	30.1587	1809.77	82.475	2628.08	33.9928
1812.15	102.227	2630.23	32.6	1812.15	87.7972	2630.23	32.4545	1812.15	84.0357	2630.23	29.453	1812.15	95.5985	2630.23	31.4126	1812.15	116.721	2630.23	34.3802	1812.15	85.6667	2630.23	34.1111	1812.15	72.6449	2630.23	29.254	1812.15	80.4333	2630.23	33.4783
1814.52	100.264	2632.38	32.3692	1814.52	89.2937	2632.38	31.2091	1814.52	84.5893	2632.38	31.2991	1814.52	96.2576	2632.38	32.5944	1814.52	118.793	2632.38	35.0104	1814.52	84.7067	2632.38	34.6875	1814.52	70.2464	2632.38	30.3175	1814.52	82.4417	2632.38	31.3551
1816.9	101.745	2634.52	32.2308	1816.9	86.6993	2634.52	31.7182	1816.9	83.9167	2634.52	30.8205	1816.9	95.947	2634.52	32.7762	1816.9	121.136	2634.52	35.1823	1816.9	85.54	2634.52	34.0069	1816.9	70.2609	2634.52	29.9365	1816.9	82.7333	2634.52	32.587
1819.27	100.618	2636.67	33.3615	1819.27	87.2587	2636.67	31.1636	1819.27	85.3631	2636.67	30.4701	1819.27	94.3636	2636.67	31.6573	1819.27	117.721	2636.67	33.599	1819.27	85.3133	2636.67	34.4097	1819.27	69.6667	2636.67	31.3333	1819.27	81.65	2636.67	32.2826
1821.64	101.073	2638.81	30.6154	1821.64	86.4126	2638.81	28.9091	1821.64	84.4643	2638.81	30.906	1821.64	95.4545	2638.81	31.4056	1821.64	116.436	2638.81	34.5781	1821.64	84.4267	2638.81	33.25	1821.64	69.6739	2638.81	29.9365	1821.64	81.1083	2638.81	31.3551
1824.02	99.8545	2640.95	31.5308	1824.02	86.0699	2640.95	29.8727	1824.02	84.3036	2640.95	30.1966	1824.02	96.303	2640.95	31.9161	1824.02	119.25	2640.95	34.2031	1824.02	82.54	2640.95	34.9792	1824.02	70.6159	2640.95	29.8016	1824.02	80.45	2640.95	31.9493
1826.39	98.8182	2643.1	31.4308	1826.39	86.986	2643.1	31.1909	1826.39	84.631	2643.1	30.7692	1826.39	95.4015	2643.1	32.1189	1826.39	117.357	2643.1	34.8333	1826.39	84.7	2643.1	32.7222	1826.39	70.2319	2643.1	30.119	1826.39	83.6667	2643.1	32.3986
1828.76	99.9	2645.24	31.5923	1828.76	87.4196	2645.24	29.6818	1828.76	82.8988	2645.24	29.3504	1828.76	94.2197	2645.24	30.9231	1828.76	116.786	2645.24	33.9948	1828.76	83.4867	2645.24	33.7778	1828.76	69.0362	2645.24	30.3095	1828.76	79.6667	2645.24	31.3768
1831.13	98.1182	2647.38	31.5154	1831.13	85.2378	2647.38	29.6636	1831.13	82.6905	2647.38	29.8974	1831.13	94.2197	2647.38	30.8811	1831.13	118.486	2647.38	33.1823	1831.13	83.3533	2647.38	32.875	1831.13	68.087	2647.38	30.0397	1831.13	81.45	2647.38	31.1159
1833.5	101.282	2649.52	30.6385	1833.5	86.2448	2649.52	29.0364	1833.5	84.2976	2649.52	30.7863	1833.5	94.4545	2649.52	30.5944	1833.5	119.121	2649.52	32.9688	1833.5	82.7933	2649.52	33.5694	1833.5	71.0942	2649.52	30.4048	1833.5	82.7333	2649.52	32.1739
1835.87	99.4273	2651.66	31.1846	1835.87	83.8112	2651.66	28.6455	1835.87	82.256	2651.66	29.8462	1835.87	92.3106	2651.66	30.3916	1835.87	116.764	2651.66	33.5104	1835.87	83.4	2651.66	31.7222	1835.87	69.2826	2651.66	29.1667	1835.87	79.3083	2651.66	30.1159
1838.24	98.2545	2653.8	30.3538	1838.24	85.0909	2653.8	30.4091	1838.24	82.006	2653.8	30.6239	1838.24	92.7727	2653.8	31.5874	1838.24	116.007	2653.8	33.7552	1838.24	82.02	2653.8	32.4097	1838.24	69.5072	2653.8	28.6984	1838.24	78.8167	2653.8	32.1159
1840.61	98.3182	2655.94	31.2538	1840.61	84.7832	2655.94	28.9818	1840.61	83.1429	2655.94	29.5983	1840.61	94.5682	2655.94	30.9161	1840.61	116.914	2655.94	33.7708	1840.61	82.8267	2655.94	31.0069	1840.61	69.7609	2655.94	28.8492	1840.61	82.2333	2655.94	30.4783
1842.98	100.391	2658.08	30.1538	1842.98	84.7622	2658.08	30.6455	1842.98	82.619	2658.08	30.4274	1842.98	92.8864	2658.08	31.1678	1842.98	115.414	2658.08	32.6406	1842.98	83.3467	2658.08	32.2083	1842.98	67.7899	2658.08	28.4127	1842.98	79.4667	2658.08	31.5072
1845.34	95.9364	2660.22	31.0154	1845.34	85.1538	2660.22	29.0818	1845.34	82.5357	2660.22	28.3504	1845.34	92.3636	2660.22	29.9441	1845.34	114.229	2660.22	32.7552	1845.34	82.2533	2660.22	33.0347	1845.34	69.3623	2660.22	27.6667	1845.34	79.4833	2660.22	30.4783
1847.71	97.8818	2662.35	31.1538	1847.71	85.4196	2662.35	28.4364	1847.71	82.0417	2662.35	29.4444	1847.71	93.8636	2662.35	29.7343	1847.71	116.964	2662.35	33.6927	1847.71	83.0133	2662.35	32.1389	1847.71	68.3333	2662.35	27.9206	1847.71	81.725	2662.35	30.5652
1850.07	98.5636	2664.49	31.4462	1850.07	84.9021	2664.49	29.5727	1850.07	81.3095	2664.49	27.4103	1850.07	93.053	2664.49	29.3636	1850.07	117.036	2664.49	32.849	1850.07	82.6733	2664.49	31.3611	1850.07	68.7899	2664.49	29.0159	1850.07	79.3	2664.49	31.3986
1852.44	96.3909	2666.63	31.1538	1852.44	85.3357	2666.63	30.1091	1852.44	81.3988	2666.63	27.7179	1852.44	92.0076	2666.63	30.1678	1852.44	114.579	2666.63	32.7135	1852.44	82.9467	2666.63	32.3958	1852.44	67.6449	2666.63	28.119	1852.44	76.0333	2666.63	30.3986
1854.8	96.4091	2668.76	30.6231	1854.8	83.7203	2668.76	27.9182	1854.8	81.7024	2668.76	28.6923	1854.8	92.1515	2668.76	30.6783	1854.8	115.914	2668.76	32.2448	1854.8	82.1667	2668.76	32.4097	1854.8	67.913	2668.76	28.1905	1854.8	79.1833	2668.76	31.6159
1857.16	96.6909	2670.9	31.2231	1857.16	84.7273	2670.9	29.4818	1857.16	81.244	2670.9	28.5983	1857.16	92.6894	2670.9	30.0909	1857.16	118.457	2670.9	32.5573	1857.16	82.6267	2670.9	32.1389	1857.16	68.3623	2670.9	27.2302	1857.16	80.075	2670.9	30.1014
1859.53	95.1364	2673.03	30.4385	1859.53	84.3077	2673.03	27.9818	1859.53	80.9286	2673.03	27.453	1859.53	91.1818	2673.03	29.6084	1859.53	115.1	2673.03	32.1198	1859.53	81.94	2673.03	31.2431	1859.53	67.2826	2673.03	27.4365	1859.53	79.8667	2673.03	29.1232
1861.89	96.5455	2675.17	31.0385	1861.89	83.972	2675.17	29.2636	1861.89	80.8869	2675.17	27.3761	1861.89	91.1894	2675.17	30.8252	1861.89	114.357	2675.17	33.1719	1861.89	80.42	2675.17	31.25	1861.89	67.2536	2675.17	28.1825	1861.89	77	2675.17	30.1159
1864.25	95.8909	2677.3	29.5231	1864.25	84.4685	2677.3	30.1909	1864.25	80.0536	2677.3	28.735	1864.25	93.3864	2677.3	29.035	1864.25	116.079	2677.3	32.7031	1864.25	82.3067	2677.3	32.6944	1864.25	66.9058	2677.3	27.7381	1864.25	80.2	2677.3	30.8841
1866.61	96.7091	2679.43	31.7154	1866.61	82.5035	2679.43	28.7	1866.61	80.9702	2679.43	28.5299	1866.61	92	2679.43	29.4615	1866.61	114.529	2679.43	31.8281	1866.61	82.9733	2679.43	30.8194	1866.61	67.1087	2679.43	27.246	1866.61	79.75	2679.43	29.0797
1868.97	97.5182	2681.56	30.7	1868.97	84.3846	2681.56	27.7545	1868.97	80.0298	2681.56	28.3675	1868.97	90.3333	2681.56	30.0559	1868.97	114.043	2681.56	31.4167	1868.97	79.8333	2681.56	31.4375	1868.97	67.3043	2681.56	27.2143	1868.97	77.3417	2681.56	30.5145
1871.33	96.8273	2683.69	29.8231	1871.33	81.6434	2683.69	29.9636	1871.33	79.3929	2683.69	27.8462	1871.33	91.7576	2683.69	29.3636	1871.33	114.7	2683.69	32.1094	1871.33	81.32	2683.69	31.4097	1871.33	67.1159	2683.69	28.6032	1871.33	79.1667	2683.69	28.7174
1873.69	95.3636	2685.83	30.2308	1873.69	82.8951	2685.83	28.4818	1873.69	79.8155	2685.83	27.3761	1873.69	90.7273	2685.83	29.6503	1873.69	114.157	2685.83	32.2188	1873.69	81.1667	2685.83	31.5903	1873.69	67.2391	2685.83	27.0556	1873.69	78.9083	2685.83	31.029
1876.04	97.8	2687.96	31.7615	1876.04	83.7343	2687.96	27.7909	1876.04	80.8155	2687.96	28.1111	1876.04	89.7727	2687.96	29.4476	1876.04	112.671	2687.96	31.9375	1876.04	81.5133	2687.96	30.625	1876.04	66.4058	2687.96	27.2619	1876.04	77.2	2687.96	31.1884
1878.4	96.7455	2690.09	29.5692	1878.4	83.021	2690.09	29.6182	1878.4	79.2857	2690.09	28.2564	1878.4	90.0606	2690.09	29.0699	1878.4	114.3	2690.09	31.849	1878.4	81.1067	2690.09	31.0486	1878.4	67.6449	2690.09	28.254	1878.4	75.5833	2690.09	28.2826
1880.76	95.4636	2692.21	29.9	1880.76	84.014	2692.21	28.1273	1880.76	78.9167	2692.21	28.7179	1880.76	90.2576	2692.21	30.2797	1880.76	113.043	2692.21	31.4948	1880.76	80.9267	2692.21	31.7708	1880.76	66.6449	2692.21	27.3333	1880.76	80.125	2692.21	30.4058
1883.11	96.7455	2694.34	30.7	1883.11	80.7552	2694.34	30.2545	1883.11	79.6369	2694.34	28.6496	1883.11	90.2879	2694.34	30.2587	1883.11	113.014	2694.34	31.7865	1883.11	80.74	2694.34	30.6389	1883.11	65.3261	2694.34	28.2222	1883.11	76.5917	2694.34	31.6739
1885.47	94.6818	2696.47	28.9769	1885.47	83.2238	2696.47	29.0182	1885.47	79.4226	2696.47	28.9573	1885.47	89.8712	2696.47	29.5175	1885.47	112.321	2696.47	32.0469	1885.47	80.7667	2696.47	30.3681	1885.47	67.1377	2696.47	27.2143	1885.47	77.725	2696.47	30.3406
1887.82	94.2455	2698.6	30.9154	1887.82	81.4056	2698.6	29.4636	1887.82	77.4048	2698.6	27.9231	1887.82	91.2197	2698.6	30.4965	1887.82	113.336	2698.6	31.1198	1887.82	79.8133	2698.6	30.7639	1887.82	66.587	2698.6	28.1746	1887.82	78.3	2698.6	29.4275
1890.17	95.4636	2700.72	30.3769	1890.17	84.042	2700.72	29.9273	1890.17	78.0774	2700.72	28.3419	1890.17	90.3333	2700.72	27.4755	1890.17	112.05	2700.72	31.5885	1890.17	80.6733	2700.72	30.7986	1890.17	64.9855	2700.72	29.1349	1890.17	77.3833	2700.72	30.7246
1892.53	94.8455	2702.85	30.3538	1892.53	82.8601	2702.85	28.2273	1892.53	77.5952	2702.85	27.9573	1892.53	86.5303	2702.85	29.965	1892.53	111.75	2702.85	31.4948	1892.53	79.6067	2702.85	29.625	1892.53	65.8043	2702.85	27.0476	1892.53	75.875	2702.85	29.1957
1894.88	93.4273	2704.98	30.1846	1894.88	81.965	2704.98	28.9455	1894.88	78.5357	2704.98	27.5897	1894.88	89.8712	2704.98	29.9441	1894.88	111.729	2704.98	32.3125	1894.88	79.9467	2704.98	31.0417	1894.88	68.2101	2704.98	27.3254	1894.88	78.2333	2704.98	29.1377
1897.23	94.1455	2707.1	28.6769	1897.23	82.2657	2707.1	28.3273	1897.23	79.1845	2707.1	27.9402	1897.23	90.1818	2707.1	28.1189	1897.23	112.843	2707.1	30.776	1897.23	79.9467	2707.1	30.0833	1897.23	64.5145	2707.1	26.2698	1897.23	78.0583	2707.1	29.0725
1899.58	95.1182	2709.22	28.5385	1899.58	81.4895	2709.22	29.6364	1899.58	79.4107	2709.22	26.8376	1899.58	87.1136	2709.22	29.7413	1899.58	109.393	2709.22	32.6302	1899.58	80.3267	2709.22	30.5556	1899.58	66.1522	2709.22	28.0476	1899.58	76.6083	2709.22	29.8841
1901.93	93.4909	2711.35	29.2	1901.93	79.5804	2711.35	27.5636	1901.93	77.6131	2711.35	27.4017	1901.93	89.5227	2711.35	29.1119	1901.93	110.936	2711.35	31.4844	1901.93	78.8267	2711.35	30.8194	1901.93	65	2711.35	26.7698	1901.93	76.2333	2711.35	28.8551
1904.28	92.7636	2713.47	28.4769	1904.28	81	2713.47	27.5091	1904.28	77.6012	2713.47	27.2821	1904.28	90.2045	2713.47	30.6643	1904.28	112.364	2713.47	31.9479	1904.28	78.0333	2713.47	30.9097	1904.28	66.9348	2713.47	27.9921	1904.28	78.4583	2713.47	30.058
1906.63	92.4364	2715.59	30.5769	1906.63	81.951	2715.59	29.1636	1906.63	78.0952	2715.59	26.812	1906.63	88.9015	2715.59	28.3497	1906.63	110.721	2715.59	30.6927	1906.63	78.66	2715.59	30.3611	1906.63	65.3261	2715.59	27.4206	1906.63	75.6833	2715.59	29.8696
1908.97	92.1182	2717.71	29.8385	1908.97	80.9441	2717.71	29.4	1908.97	78.2381	2717.71	27.7607	1908.97	86	2717.71	28.2797	1908.97	110.107	2717.71	31.5104	1908.97	80.74	2717.71	30.5069	1908.97	63.9058	2717.71	27.1905	1908.97	76.4417	2717.71	28.4783
1911.32	92.6727	2719.84	28.1615	1911.32	80.5245	2719.84	28.1182	1911.32	77.3512	2719.84	26.3504	1911.32	89.9167	2719.84	29.2937	1911.32	111.414	2719.84	31.776	1911.32	78.6067	2719.84	30.0903	1911.32	65.087	2719.84	26.9444	1911.32	76.2417	2719.84	29.2681
1913.67	93.5818	2721.96	29.3923	1913.67	81.2587	2721.96	28.4909	1913.67	78.0119	2721.96	27.8632	1913.67	88.803	2721.96	30.3566	1913.67	112.121	2721.96	32.2292	1913.67	79.9067	2721.96	31.2569	1913.67	65.0362	2721.96	26.8333	1913.67	78.5167	2721.96	29.2899
1916.01	92.4	2724.08	28.9231	1916.01	80.2308	2724.08	28.5182	1916.01	77.744	2724.08	27	1916.01	86.7879	2724.08	28.3497	1916.01	108.179	2724.08	31.6302	1916.01	79.02	2724.08	29.7639	1916.01	63.558	2724.08	26.6429	1916.01	74.475	2724.08	28.9493
1918.36	93.2	2726.2	29.5538	1918.36	80.5944	2726.2	28.0818	1918.36	77.1667	2726.2	27.0427	1918.36	87.553	2726.2	30.6364	1918.36	109.8	2726.2	31.6719	1918.36	78.92	2726.2	30.2014	1918.36	66.4565	2726.2	27.7698	1918.36	74.8333	2726.2	29.5435
1920.7	93.0364	2728.31	29.0769	1920.7	80.7273	2728.31	28.6545	1920.7	78.1131	2728.31	28.6667	1920.7	87.1364	2728.31	29.0979	1920.7	111.679	2728.31	31.724	1920.7	78.86	2728.31	30.2153	1920.7	64.9565	2728.31	29.1032	1920.7	77.4167	2728.31	28.7826
1923.05	92.5909	2730.43	29.4692	1923.05	79.4406	2730.43	29.7182	1923.05	78	2730.43	27.2051	1923.05	87.5833	2730.43	28.986	1923.05	111.529	2730.43	32.1719	1923.05	80.2733	2730.43	30.9236	1923.05	63.9203	2730.43	26.746	1923.05	75.05	2730.43	30.7101
1925.39	93.4364	2732.55	29.5154	1925.39	78.6783	2732.55	28.8727	1925.39	77.2024	2732.55	27.2906	1925.39	87.3333	2732.55	30.3287	1925.39	110.114	2732.55	31.8542	1925.39	78.5467	2732.55	30.3333	1925.39	65.029	2732.55	26.4921	1925.39	74.5833	2732.55	29.6884
1927.73	93.3364	2734.67	30.0846	1927.73	78.965	2734.67	29.4545	1927.73	76.5952	2734.67	28.0256	1927.73	89.8409	2734.67	29.1958	1927.73	111.45	2734.67	33.2865	1927.73	78.98	2734.67	31.6736	1927.73	65.4783	2734.67	27.8492	1927.73	77.3083	2734.67	30.1014
1930.07	92.1091	2736.78	30.2077	1930.07	79.8042	2736.78	28.7545	1930.07	76.9048	2736.78	28.4957	1930.07	87.5606	2736.78	29.5804	1930.07	110.093	2736.78	32.1615	1930.07	79.36	2736.78	30.8264	1930.07	62.8043	2736.78	27.3254	1930.07	76.25	2736.78	30.3333
1932.41	90.2455	2738.9	29.4846	1932.41	78.7902	2738.9	28.6182	1932.41	77.3631	2738.9	28.3675	1932.41	86.1439	2738.9	29.1678	1932.41	109.957	2738.9	32.9219	1932.41	77.8867	2738.9	31.3819	1932.41	63.9565	2738.9	27.619	1932.41	75.5833	2738.9	29.4638
1934.75	89.8636	2741.01	28.4462	1934.75	78.2937	2741.01	28.1273	1934.75	75.8869	2741.01	27.9829	1934.75	87.0303	2741.01	29.2098	1934.75	109.607	2741.01	31.3646	1934.75	77.5667	2741.01	31.1667	1934.75	64.413	2741.01	26.6032	1934.75	76.1833	2741.01	30.9855
1937.09	92.1091	2743.13	30.3769	1937.09	79.4685	2743.13	27.7636	1937.09	76.7202	2743.13	26.5385	1937.09	87.4167	2743.13	29.2937	1937.09	108.629	2743.13	33.1094	1937.09	78.06	2743.13	31.0139	1937.09	63.2101	2743.13	28.4524	1937.09	76.7583	2743.13	30.2899
1939.43	90.2	2745.24	30.8615	1939.43	79.6084	2745.24	30.1364	1939.43	77.619	2745.24	27.1453	1939.43	85.2652	2745.24	30.0769	1939.43	107.579	2745.24	31.7552	1939.43	76.9333	2745.24	31.4583	1939.43	62.1522	2745.24	27.8492	1939.43	73.4333	2745.24	29.4275
1941.77	89.5909	2747.36	30.8923	1941.77	77.007	2747.36	27.4727	1941.77	76.2857	2747.36	27.1709	1941.77	85.3788	2747.36	29.4965	1941.77	108.714	2747.36	31.7865	1941.77	75.3867	2747.36	30.625	1941.77	64.1594	2747.36	28.0079	1941.77	73.05	2747.36	30.0652
1944.11	90.7091	2749.47	27.7846	1944.11	77.5105	2749.47	28.7636	1944.11	75.2917	2749.47	27.8205	1944.11	87.3333	2749.47	29.2797	1944.11	108.4	2749.47	32.6406	1944.11	77.2	2749.47	31.0069	1944.11	63.9275	2749.47	27.7857	1944.11	75.65	2749.47	30.8913
1946.44	90.3818	2751.58	28.4231	1946.44	77.1958	2751.58	29.1091	1946.44	74.9643	2751.58	27.3932	1946.44	85.2727	2751.58	29.5804	1946.44	106.779	2751.58	32.3594	1946.44	76.82	2751.58	31.8472	1946.44	62.3188	2751.58	28.381	1946.44	72.8917	2751.58	31.0507
1948.78	89.0091	2753.69	28.4077	1948.78	77.0699	2753.69	29.5	1948.78	75.1667	2753.69	27.359	1948.78	84.7197	2753.69	29.5804	1948.78	106.707	2753.69	31.3906	1948.78	76.6467	2753.69	31.5625	1948.78	62.3551	2753.69	27.7063	1948.78	73.4417	2753.69	30.1304
1951.12	88.2818	2755.8	29.1615	1951.12	76.9161	2755.8	28.8	1951.12	75.6964	2755.8	27.4359	1951.12	86.3788	2755.8	30.0699	1951.12	108.45	2755.8	31.6615	1951.12	75.7467	2755.8	31.2986	1951.12	61.3623	2755.8	28.9603	1951.12	74.775	2755.8	28.8696
1953.45	90.0182	2757.91	28.4385	1953.45	77.7902	2757.91	27.7	1953.45	73.7857	2757.91	27.094	1953.45	85.0758	2757.91	30.3217	1953.45	108.071	2757.91	32.0885	1953.45	76.2133	2757.91	31.8958	1953.45	62.2899	2757.91	27.4206	1953.45	74.2083	2757.91	30.2899
1955.78	89.8364	2760.02	28.7077	1955.78	75.6853	2760.02	29.7545	1955.78	74.8988	2760.02	27.8376	1955.78	85.1818	2760.02	30.2168	1955.78	107.121	2760.02	31.9844	1955.78	76.8067	2760.02	31.6944	1955.78	63.3406	2760.02	27.881	1955.78	71.8417	2760.02	31.1667
1958.12	89	2762.13	29.8385	1958.12	77.2028	2762.13	29.2182	1958.12	74.4643	2762.13	26.1111	1958.12	84.2045	2762.13	28.6224	1958.12	106.507	2762.13	31.875	1958.12	75.8533	2762.13	31.4583	1958.12	61.8696	2762.13	27.8333	1958.12	72.425	2762.13	29.7101
1960.45	89.7909	2764.24	28.1923	1960.45	77.1189	2764.24	29.5	1960.45	73.9048	2764.24	28.3675	1960.45	84.5606	2764.24	30.049	1960.45	108.95	2764.24	32.2031	1960.45	75.48	2764.24	30.9583	1960.45	61.9493	2764.24	28.4048	1960.45	75.0667	2764.24	29.6884
1962.78	89.1455	2766.35	30.6846	1962.78	77.5385	2766.35	29.4909	1962.78	74.8214	2766.35	27.1538	1962.78	83.8333	2766.35	29.6573	1962.78	107.136	2766.35	32.0365	1962.78	75.8333	2766.35	31.4931	1962.78	62.4565	2766.35	28.7302	1962.78	70.075	2766.35	29.9348
1965.11	88.4455	2768.46	30.3615	1965.11	76.1119	2768.46	29.5	1965.11	74.3095	2768.46	29	1965.11	85.2955	2768.46	31.4056	1965.11	107.75	2768.46	32.9375	1965.11	76.6133	2768.46	32.4722	1965.11	62.9638	2768.46	28.7857	1965.11	72.825	2768.46	30.0507
1967.44	88.8727	2770.57	30.1923	1967.44	74.986	2770.57	28.2909	1967.44	72.3274	2770.57	26.4359	1967.44	86.3106	2770.57	31.4336	1967.44	106.393	2770.57	32.5938	1967.44	75.3	2770.57	32.4306	1967.44	62.3188	2770.57	28.2302	1967.44	76.225	2770.57	29.5
1969.77	88.5273	2772.67	31.2385	1969.77	75.986	2772.67	28.2	1969.77	74.5	2772.67	28.8803	1969.77	83.3864	2772.67	31.4825	1969.77	105.814	2772.67	32.1667	1969.77	75.5	2772.67	31.8681	1969.77	62.1232	2772.67	28.3571	1969.77	70.4333	2772.67	32.0217
1972.1	88.2818	2774.78	30.1846	1972.1	76.3357	2774.78	29.0636	1972.1	75.0536	2774.78	28.3077	1972.1	84.1818	2774.78	30.7483	1972.1	104.964	2774.78	32.0938	1972.1	75.8267	2774.78	31.6875	1972.1	61.1449	2774.78	27.5476	1972.1	71.475	2774.78	30.4058
1974.43	86.7091	2776.88	29.5923	1974.43	75.4685	2776.88	30.2545	1974.43	73.4345	2776.88	28.6667	1974.43	83.8636	2776.88	31.8392	1974.43	107.386	2776.88	33.2292	1974.43	75.02	2776.88	32.9306	1974.43	63.2101	2776.88	28.9524	1974.43	74.2917	2776.88	31.7609
1976.76	88.9818	2778.99	31.7	1976.76	75.6783	2778.99	28.8364	1976.76	72.4702	2778.99	28.6838	1976.76	83.8182	2778.99	31.042	1976.76	107.1	2778.99	33.5	1976.76	74.7867	2778.99	32.9722	1976.76	61.3043	2778.99	28.8651	1976.76	72.3167	2778.99	32.1594
1979.09	87.4636	2781.09	31.4	1979.09	75.3706	2781.09	30.4182	1979.09	73.2738	2781.09	29.9658	1979.09	82.553	2781.09	32.1748	1979.09	106.614	2781.09	34.2292	1979.09	75.6933	2781.09	32.7083	1979.09	60.8696	2781.09	29.2222	1979.09	72.625	2781.09	33
1981.41	85.6455	2783.19	31.0154	1981.41	74.3497	2783.19	27.9636	1981.41	73.3095	2783.19	28.6325	1981.41	84.0606	2783.19	31.4965	1981.41	105.971	2783.19	33.0729	1981.41	74.5933	2783.19	33.2431	1981.41	61.587	2783.19	28.7381	1981.41	74.5833	2783.19	30.8188
1983.74	87.5727	2785.3	31.1769	1983.74	75.8322	2785.3	30.7364	1983.74	73.9286	2785.3	27.7009	1983.74	83.2652	2785.3	30.3566	1983.74	107.686	2785.3	33.6094	1983.74	75.0533	2785.3	32.6319	1983.74	62.3261	2785.3	29.8889	1983.74	74.05	2785.3	31.913
1986.06	87.3091	2787.4	29.6692	1986.06	74.7552	2787.4	30.2455	1986.06	73.6667	2787.4	29.3333	1986.06	82.8864	2787.4	31.4476	1986.06	104.664	2787.4	33.25	1986.06	75.6267	2787.4	31.7014	1986.06	60.9638	2787.4	28.7698	1986.06	72.1083	2787.4	31.971
1988.39	85.7455	2789.5	31.0077	1988.39	75.007	2789.5	29.9636	1988.39	72.744	2789.5	28.7009	1988.39	83.3106	2789.5	31.1189	1988.39	104.85	2789.5	32.875	1988.39	73.9533	2789.5	31.7569	1988.39	61.7319	2789.5	30.3175	1988.39	71.925	2789.5	31.0507
1990.71	86.2545	2791.6	30.7615	1990.71	76.0559	2791.6	29.0545	1990.71	72.131	2791.6	27.9658	1990.71	85.5758	2791.6	31.4336	1990.71	106.907	2791.6	32.8229	1990.71	74.4333	2791.6	32.1528	1990.71	60.7899	2791.6	28.3333	1990.71	72.2833	2791.6	30.2536
1993.04	88.0818	2793.7	30.5769	1993.04	75.2727	2793.7	27.7545	1993.04	74.131	2793.7	28.1966	1993.04	83.4091	2793.7	29.8322	1993.04	106.343	2793.7	34	1993.04	75.3867	2793.7	31.8194	1993.04	60.5435	2793.7	28.3571	1993.04	75.4583	2793.7	31.3986
1995.36	86.8	2795.8	30.5077	1995.36	75.4685	2795.8	29.5636	1995.36	74.1131	2795.8	29.6239	1995.36	82.0833	2795.8	30.5315	1995.36	103.686	2795.8	32.1875	1995.36	73.88	2795.8	32.4444	1995.36	60.5507	2795.8	26.6746	1995.36	70.4583	2795.8	31.1014
1997.68	85.1364	2797.9	30.2154	1997.68	75.4965	2797.9	29.1	1997.68	72.1369	2797.9	27.188	1997.68	83.7273	2797.9	30.6993	1997.68	104.786	2797.9	32.7604	1997.68	74.08	2797.9	32.5	1997.68	60.8333	2797.9	28.9603	1997.68	71.975	2797.9	30.3768
2000	86.9	2800	30.0538	2000	74.9231	2800	30.8	2000	71.5833	2800	27.6239	2000	82.3788	2800	30.6643	2000	106.214	2800	33.1823	2000	73.5533	2800	31.2361	2000	60.2826	2800	28.8413	2000	73.3833	2800	31.9565
2002.32	85.9273	2802.1	31.0538	2002.32	75.0559	2802.1	30.0636	2002.32	72.2321	2802.1	29.4872	2002.32	81.5682	2802.1	29.8531	2002.32	103.093	2802.1	32.599	2002.32	74.5933	2802.1	33.3958	2002.32	60.8841	2802.1	28.0238	2002.32	69.9083	2802.1	31.7609
2004.64	85.9364	2804.2	31.0846	2004.64	74.7063	2804.2	29.6	2004.64	72.7381	2804.2	27.641	2004.64	82.4773	2804.2	30.951	2004.64	103.986	2804.2	33.1823	2004.64	72.52	2804.2	33.2986	2004.64	60.9348	2804.2	28.2381	2004.64	70.8333	2804.2	30.087
2006.96	86.0182	2806.29	30.4692	2006.96	73.8112	2806.29	29.3364	2006.96	73.4167	2806.29	29.2051	2006.96	83.0455	2806.29	29.9441	2006.96	104.686	2806.29	33.1406	2006.96	74.0933	2806.29	32.6667	2006.96	61.3261	2806.29	29.2857	2006.96	72.5333	2806.29	32.4928
2009.28	86.6545	2808.39	31.0692	2009.28	73.2308	2808.39	31.0091	2009.28	71.619	2808.39	29.6838	2009.28	80.7955	2808.39	30.9301	2009.28	105.129	2808.39	33.401	2009.28	74.82	2808.39	33.8056	2009.28	60.6377	2808.39	28.5794	2009.28	70.4917	2808.39	30.9783
2011.59	85.2818	2810.48	31.4615	2011.59	74.6434	2810.48	31.0818	2011.59	71.3631	2810.48	29.0342	2011.59	81.1667	2810.48	30.972	2011.59	103.95	2810.48	34.2188	2011.59	73.08	2810.48	32.2292	2011.59	60.6304	2810.48	30.8413	2011.59	69.95	2810.48	33.4058
2013.91	85.0364	2812.58	31.4462	2013.91	72.4545	2812.58	29.0455	2013.91	71.5536	2812.58	29.5641	2013.91	82.3561	2812.58	32.2238	2013.91	103.786	2812.58	33.5781	2013.91	73.5933	2812.58	32.4931	2013.91	61.6522	2812.58	30.1349	2013.91	73.7417	2812.58	30.8768
2016.23	85.0364	2814.67	30.8	2016.23	73.8951	2814.67	30.1364	2016.23	71.4345	2814.67	28.7692	2016.23	82	2814.67	30.035	2016.23	105.85	2814.67	33.5781	2016.23	74.8733	2814.67	33.2292	2016.23	60.3333	2814.67	30.5714	2016.23	71.875	2814.67	32.3913
2018.54	85.3636	2816.77	32.1462	2018.54	72.9371	2816.77	28.4455	2018.54	71.75	2816.77	29.7949	2018.54	79.6061	2816.77	31.6503	2018.54	101.486	2816.77	33.9948	2018.54	72.42	2816.77	32.6042	2018.54	59.7754	2816.77	29.0238	2018.54	69.7083	2816.77	32.6957
2020.86	85.5182	2818.86	30.9462	2020.86	73.8462	2818.86	31.7818	2020.86	72.2083	2818.86	29.8974	2020.86	81.1439	2818.86	31.4196	2020.86	104.471	2818.86	33.8125	2020.86	71.7467	2818.86	33.9306	2020.86	61.058	2818.86	29.6429	2020.86	71.1667	2818.86	32.3841
2023.17	84.1818	2820.95	31	2023.17	73.028	2820.95	30.3455	2023.17	71.5655	2820.95	30.0085	2023.17	82.6667	2820.95	31.2308	2023.17	103.629	2820.95	34.4115	2023.17	72.6867	2820.95	33.6667	2023.17	59.2319	2820.95	29.5794	2023.17	72.3583	2820.95	33
2025.49	84.5091	2823.05	32.6846	2025.49	74.2098	2823.05	31.2636	2025.49	71.375	2823.05	30.2393	2025.49	80.7803	2823.05	32.4965	2025.49	101.757	2823.05	34.4375	2025.49	72.9467	2823.05	34.2014	2025.49	60.3478	2823.05	30.9603	2025.49	70.6833	2823.05	34.6667
2027.8	84.9455	2825.14	32.6	2027.8	74.3427	2825.14	31.0909	2027.8	71.506	2825.14	30.453	2027.8	82.6667	2825.14	33.2168	2027.8	101.357	2825.14	35.1875	2027.8	72.0533	2825.14	35.1042	2027.8	59.3478	2825.14	31.4921	2027.8	70.3917	2825.14	34.0942
2030.11	84.7818	2827.23	33	2030.11	72.035	2827.23	32.2818	2030.11	71.1548	2827.23	31.5812	2030.11	82.2197	2827.23	33.979	2030.11	102.521	2827.23	36.7292	2030.11	72.3133	2827.23	35.6111	2030.11	61.0435	2827.23	30.6905	2030.11	73.1	2827.23	33.7101
2032.42	85.8818	2829.32	34.0923	2032.42	73.4266	2829.32	31.8182	2032.42	71.2976	2829.32	32.094	2032.42	81.8939	2829.32	34.6014	2032.42	102.329	2829.32	36.9479	2032.42	72.4333	2829.32	36.875	2032.42	59.9783	2829.32	31.5	2032.42	71.1917	2829.32	35.029
2034.73	85.4727	2831.41	34.5538	2034.73	73.7133	2831.41	34.9727	2034.73	71.7083	2831.41	31.8974	2034.73	79.1515	2831.41	34.3916	2034.73	101.721	2831.41	36.5208	2034.73	72.56	2831.41	36.5625	2034.73	60.8551	2831.41	32.254	2034.73	68.325	2831.41	36.6594
2037.04	84.1	2833.5	34.8462	2037.04	73.049	2833.5	34.2273	2037.04	70.6667	2833.5	32.9744	2037.04	80.9621	2833.5	36.1818	2037.04	102.107	2833.5	37.8385	2037.04	72.04	2833.5	38.7986	2037.04	60.2029	2833.5	32.6905	2037.04	71.325	2833.5	36.0145
2039.35	84.0455	2835.59	36.3692	2039.35	72.3077	2835.59	35.3636	2039.35	70.3274	2835.59	34.5043	2039.35	81.197	2835.59	36.7762	2039.35	103.364	2835.59	39.8125	2039.35	72.5733	2835.59	39.7153	2039.35	60.3116	2835.59	36.2381	2039.35	71	2835.59	39.1087
2041.66	84.3	2837.68	37.7231	2041.66	73.8392	2837.68	36.3636	2041.66	69.8988	2837.68	35.5726	2041.66	78.6288	2837.68	37.2937	2041.66	101.164	2837.68	40.4792	2041.66	72.2467	2837.68	41.0764	2041.66	60.3333	2837.68	35.1746	2041.66	68.2417	2837.68	41.3043
2043.97	84.0182	2839.76	38.2846	2043.97	73.2727	2839.76	35.4727	2043.97	71.0179	2839.76	37.2735	2043.97	79.2045	2839.76	39.0909	2043.97	101.95	2839.76	41.8229	2043.97	71.6533	2839.76	42.1944	2043.97	58.7464	2839.76	36.8413	2043.97	69.3667	2839.76	40.0797
2046.28	82.7727	2841.85	40.4154	2046.28	71.3217	2841.85	39.2636	2046.28	70.3095	2841.85	39.2735	2046.28	81.0606	2841.85	40.0769	2046.28	102.979	2841.85	42.724	2046.28	70.9733	2841.85	44.375	2046.28	59.587	2841.85	37.8492	2046.28	71.2583	2841.85	42.4783
2048.58	85.1909	2843.94	41.0231	2048.58	72.5035	2843.94	40.2273	2048.58	70.1131	2843.94	36.9231	2048.58	78.7197	2843.94	40.8322	2048.58	101.336	2843.94	43.3073	2048.58	73.3	2843.94	43.7639	2048.58	58.4275	2843.94	39.127	2048.58	70.0083	2843.94	45.3623
2050.89	84.9091	2846.02	40.9846	2050.89	73.4476	2846.02	39.4818	2050.89	71.631	2846.02	40.2308	2050.89	79.0833	2846.02	40.5944	2050.89	100.871	2846.02	43.6771	2050.89	72.5867	2846.02	44.625	2050.89	59.5507	2846.02	38.1984	2050.89	67.3667	2846.02	42.7826
2053.2	82.8273	2848.11	40.2615	2053.2	71.9091	2848.11	38.7818	2053.2	70.1964	2848.11	37.735	2053.2	79.4545	2848.11	40.9371	2053.2	102.7	2848.11	43.8854	2053.2	71.7933	2848.11	45.5347	2053.2	58.7826	2848.11	38.619	2053.2	73.0833	2848.11	42.7246
2055.5	83.2636	2850.19	40.1308	2055.5	72.1259	2850.19	38.8545	2055.5	69.2857	2850.19	38.9744	2055.5	80.75	2850.19	39.5594	2055.5	101.293	2850.19	42.7448	2055.5	70.8	2850.19	44.5069	2055.5	59.2536	2850.19	38.619	2055.5	70.6917	2850.19	43.6014
2057.8	82.1364	2852.28	39.3923	2057.8	72.5664	2852.28	37.0364	2057.8	70.1429	2852.28	37.1709	2057.8	79.4015	2852.28	39.2308	2057.8	100.293	2852.28	42.8698	2057.8	71.6733	2852.28	44.0625	2057.8	57.9783	2852.28	37.4524	2057.8	67.275	2852.28	42.4855
2060.11	82.3182	2854.36	37.0615	2060.11	73.1958	2854.36	35.0182	2060.11	69.875	2854.36	37.0769	2060.11	79.4697	2854.36	39.1259	2060.11	100.693	2854.36	41.2604	2060.11	69.2933	2854.36	43.4444	2060.11	59.442	2854.36	35.381	2060.11	69.65	2854.36	41.0217
2062.41	83.2727	2856.44	35.9538	2062.41	71.2028	2856.44	35.1455	2062.41	68.9881	2856.44	37.1368	2062.41	79.053	2856.44	36.9161	2062.41	101.314	2856.44	40.1667	2062.41	70.4667	2856.44	40.8681	2062.41	59.8116	2856.44	34.9762	2062.41	71.5667	2856.44	41.2754
2064.71	82.6091	2858.52	36.9077	2064.71	71.4476	2858.52	37.0636	2064.71	70.869	2858.52	35.5043	2064.71	78.5455	2858.52	35.7413	2064.71	99.6214	2858.52	39.6354	2064.71	71.0133	2858.52	40.0417	2064.71	57.4275	2858.52	33.8651	2064.71	67.6417	2858.52	38.8116
2067.01	83.7545	2860.61	34.1615	2067.01	71.3566	2860.61	35.9091	2067.01	68.881	2860.61	33.0342	2067.01	78.7576	2860.61	35.6923	2067.01	99.7143	2860.61	39.349	2067.01	69.4	2860.61	38.7153	2067.01	57.0797	2860.61	34.7698	2067.01	67.2583	2860.61	38.8478
2069.31	82.1182	2862.69	35.3077	2069.31	71.1329	2862.69	34.5545	2069.31	68.9583	2862.69	31.8547	2069.31	78.9091	2862.69	35.6993	2069.31	101.014	2862.69	37.8802	2069.31	70.2533	2862.69	38.5347	2069.31	57.8841	2862.69	34.0238	2069.31	70.7833	2862.69	37.6884
2071.61	82.5818	2864.77	34.3154	2071.61	72.1329	2864.77	35.5091	2071.61	69.3631	2864.77	33.0684	2071.61	77.9091	2864.77	34.6014	2071.61	99.8286	2864.77	38.7656	2071.61	72.02	2864.77	38.9722	2071.61	57.0072	2864.77	34.4365	2071.61	67.1917	2864.77	37.7754
2073.91	81.6091	2866.85	34.3154	2073.91	69.9301	2866.85	33.1364	2073.91	68.2976	2866.85	30.5812	2073.91	77.2045	2866.85	33.7552	2073.91	96.6	2866.85	36.2708	2073.91	69.64	2866.85	37.9861	2073.91	58.2899	2866.85	32.7937	2073.91	67.1083	2866.85	37.3043
2076.21	81.0545	2868.93	35.2769	2076.21	70.4196	2868.93	34.0818	2076.21	70.006	2868.93	32.6581	2076.21	77.8258	2868.93	35.007	2076.21	99.9857	2868.93	37.0052	2076.21	67.6467	2868.93	38.5625	2076.21	58.1957	2868.93	32.1667	2076.21	70.05	2868.93	37.0217
2078.51	80.4727	2871.01	32.8231	2078.51	70.3427	2871.01	33.8545	2078.51	67.4167	2871.01	32.2735	2078.51	76.0833	2871.01	34.3077	2078.51	99.2429	2871.01	36.8698	2078.51	68.9667	2871.01	38.0972	2078.51	56.942	2871.01	33.254	2078.51	67.4833	2871.01	35.3913
2080.81	80.7545	2873.08	32.8	2080.81	71.2937	2873.08	32.7	2080.81	68.1369	2873.08	32.5641	2080.81	76.4091	2873.08	34.8462	2080.81	98.2214	2873.08	37.625	2080.81	72.0267	2873.08	36.6667	2080.81	57.1449	2873.08	31.5794	2080.81	65.875	2873.08	36.8333
2083.1	79.5818	2875.16	34.5615	2083.1	70.2238	2875.16	32.0909	2083.1	67.6607	2875.16	33.0855	2083.1	77.25	2875.16	33.8671	2083.1	99.2286	2875.16	36.6979	2083.1	68.4	2875.16	37.9722	2083.1	57.7536	2875.16	32	2083.1	66.6583	2875.16	36.9493
2085.4	80.4273	2877.24	33.8846	2085.4	70.1608	2877.24	32.1	2085.4	68.7083	2877.24	32.6068	2085.4	77.6288	2877.24	34.993	2085.4	98.4786	2877.24	37.625	2085.4	68.62	2877.24	37.3056	2085.4	56.442	2877.24	32.3651	2085.4	68.2917	2877.24	36.4565
2087.69	80.9455	2879.32	35.0077	2087.69	69.4685	2879.32	33.6455	2087.69	67.0536	2879.32	32.7521	2087.69	76.4545	2879.32	33.951	2087.69	97.2143	2879.32	36.8438	2087.69	69.08	2879.32	38.0208	2087.69	57.087	2879.32	33.6984	2087.69	64.975	2879.32	37.4493
2089.99	78	2881.39	34.2154	2089.99	70.1748	2881.39	33.6818	2089.99	66.75	2881.39	32.1282	2089.99	76.4773	2881.39	34.007	2089.99	98.0214	2881.39	36.651	2089.99	67.88	2881.39	36.5903	2089.99	57.1522	2881.39	32.5159	2089.99	66.5833	2881.39	37.3551
2092.28	79.5455	2883.47	34.3923	2092.28	67.2098	2883.47	33.2545	2092.28	67.4821	2883.47	33.0171	2092.28	78.2121	2883.47	35.8112	2092.28	98.5857	2883.47	37.0938	2092.28	67.88	2883.47	39.4861	2092.28	56.6014	2883.47	34.6587	2092.28	68.2167	2883.47	38.2899
2094.58	79.3182	2885.54	35.0538	2094.58	68.4615	2885.54	35.5636	2094.58	66.869	2885.54	32.1026	2094.58	76.1136	2885.54	35.6224	2094.58	99.4	2885.54	38.6458	2094.58	69.5	2885.54	40.0833	2094.58	56.7536	2885.54	33.6905	2094.58	67.2917	2885.54	39.1377
2096.87	80.2818	2887.62	35.4	2096.87	69.1748	2887.62	35.5909	2096.87	66.6429	2887.62	33.4359	2096.87	75.25	2887.62	36.8462	2096.87	95.5357	2887.62	39.125	2096.87	68.6667	2887.62	40.5139	2096.87	56.5435	2887.62	36.1746	2096.87	64.9917	2887.62	39.4855
2099.16	78.3182	2889.69	35.7462	2099.16	69.6084	2889.69	35.5091	2099.16	66.5536	2889.69	34.4444	2099.16	77.1061	2889.69	38.5105	2099.16	98.2643	2889.69	39.8646	2099.16	67.7667	2889.69	42.6944	2099.16	55.8623	2889.69	36.0476	2099.16	66.75	2889.69	39.2391
2101.45	79.9545	2891.76	38.4615	2101.45	68.8462	2891.76	36.4818	2101.45	67.3452	2891.76	36.4017	2101.45	76.4167	2891.76	37.6154	2101.45	97.2	2891.76	40.901	2101.45	68.5933	2891.76	42.5486	2101.45	55.942	2891.76	37.1667	2101.45	66.5417	2891.76	42.1667
2103.74	78.8364	2893.84	38.7846	2103.74	69.6643	2893.84	38.2455	2103.74	66.2143	2893.84	36.6752	2103.74	73.9924	2893.84	38.5035	2103.74	96.0071	2893.84	42.1615	2103.74	67.9867	2893.84	44.8819	2103.74	55.6667	2893.84	37.0159	2103.74	63.525	2893.84	43.2681
2106.03	79.1545	2895.91	39.3231	2106.03	67.4755	2895.91	40.5455	2106.03	65.3929	2895.91	39.7949	2106.03	75.4242	2895.91	42.8182	2106.03	94.7929	2895.91	43.974	2106.03	66.5	2895.91	48.1597	2106.03	56.0797	2895.91	39.254	2106.03	64.7417	2895.91	44.8478
2108.32	78.6909	2897.98	41.3615	2108.32	67.3846	2897.98	43.4545	2108.32	66.369	2897.98	38.5556	2108.32	75.9091	2897.98	42.8601	2108.32	97.7286	2897.98	45.5365	2108.32	68.0467	2897.98	51.3542	2108.32	56	2897.98	41.9603	2108.32	66.825	2897.98	48.4928
2110.61	79.0364	2900.05	43.4846	2110.61	67.9021	2900.05	44.3455	2110.61	65.8274	2900.05	41.9915	2110.61	73.8409	2900.05	45.049	2110.61	97.2214	2900.05	47.4635	2110.61	68.28	2900.05	52.3958	2110.61	55.0072	2900.05	42.7143	2110.61	65.3583	2900.05	50.8043
2112.9	77.8545	2902.12	45.1692	2112.9	68.3916	2902.12	47.3545	2112.9	64.8631	2902.12	44.9744	2112.9	74.5152	2902.12	48.2308	2112.9	94.0643	2902.12	51.4219	2112.9	66.8467	2902.12	57	2112.9	55.7029	2902.12	45.6508	2112.9	65.5083	2902.12	55.6594
2115.19	76.7727	2904.19	46.6692	2115.19	68.4685	2904.19	49.2545	2115.19	66.1548	2904.19	46.3333	2115.19	75.7197	2904.19	51.1329	2115.19	96.4286	2904.19	53.5104	2115.19	66.9333	2904.19	61.2847	2115.19	55.1522	2904.19	48.4841	2115.19	67.0333	2904.19	54.7029
2117.47	78.8455	2906.26	50.5538	2117.47	67.1678	2906.26	52.0182	2117.47	66.3214	2906.26	48.4274	2117.47	73.5227	2906.26	52.7902	2117.47	96	2906.26	55.1458	2117.47	67.0467	2906.26	61.6667	2117.47	56.4058	2906.26	51.4683	2117.47	67.4	2906.26	62.4928
2119.76	79.1818	2908.33	51.8769	2119.76	69.1189	2908.33	53.1091	2119.76	66.5357	2908.33	52.9231	2119.76	74.0227	2908.33	55.3147	2119.76	94.7357	2908.33	57.7917	2119.76	66.6067	2908.33	66.3056	2119.76	55.413	2908.33	52.4206	2119.76	63.15	2908.33	64.1594
2122.04	74.9091	2910.39	54.1923	2122.04	67.3776	2910.39	59.4909	2122.04	65.9524	2910.39	54.3761	2122.04	75.2045	2910.39	59.7552	2122.04	95.6286	2910.39	62.5885	2122.04	67.4467	2910.39	71.7917	2122.04	55.3043	2910.39	57.8254	2122.04	63.9917	2910.39	69.1087
2124.33	76.1818	2912.46	58.0538	2124.33	67.7692	2912.46	61.8727	2124.33	65.744	2912.46	58.8718	2124.33	74.6212	2912.46	63.5035	2124.33	97.0071	2912.46	65.2708	2124.33	66.82	2912.46	76.7083	2124.33	55.2174	2912.46	61.1587	2124.33	66	2912.46	73.5362
2126.61	77.6273	2914.53	60.7692	2126.61	66.8601	2914.53	67.0182	2126.61	64.9107	2914.53	62.0256	2126.61	72.9167	2914.53	65.6993	2126.61	93.1714	2914.53	69.3281	2126.61	66.7867	2914.53	80.6875	2126.61	55.4783	2914.53	65.9524	2126.61	62.875	2914.53	79.6522
2128.9	76.7909	2916.59	62.2769	2128.9	68.3916	2916.59	68.4273	2128.9	65	2916.59	62.2137	2128.9	73.0455	2916.59	70.3077	2128.9	91.9643	2916.59	71.099	2128.9	65.1867	2916.59	85.0417	2128.9	54.1232	2916.59	67.5714	2128.9	63.1583	2916.59	82.3913
2131.18	75.3818	2918.66	64.9846	2131.18	67.3497	2918.66	72.6091	2131.18	65.1786	2918.66	67.4701	2131.18	76.1515	2918.66	74.6783	2131.18	95.0714	2918.66	76.3125	2131.18	65.5	2918.66	91.4167	2131.18	54.9203	2918.66	71.7857	2131.18	66.1	2918.66	87.4275
2133.46	76.1364	2920.72	68.2308	2133.46	67.4196	2920.72	75.7182	2133.46	65.1786	2920.72	70.0342	2133.46	73.1515	2920.72	73.986	2133.46	93.8643	2920.72	77.9688	2133.46	66.86	2920.72	93.9444	2133.46	53.7246	2920.72	73.8571	2133.46	65.35	2920.72	91.5507
2135.74	76.0091	2922.79	70.5923	2135.74	66.6084	2922.79	75.6	2135.74	63.1667	2922.79	71.6923	2135.74	72.3106	2922.79	77.9091	2135.74	92.8786	2922.79	81.4792	2135.74	65.9867	2922.79	97.5625	2135.74	53.8696	2922.79	77.873	2135.74	63	2922.79	95.1812
2138.02	77.4727	2924.85	74.1692	2138.02	67.1189	2924.85	81.5545	2138.02	64.381	2924.85	73.5641	2138.02	72.7576	2924.85	81.7063	2138.02	92.8357	2924.85	84.5	2138.02	65.18	2924.85	102.889	2138.02	54.5145	2924.85	79.4444	2138.02	62.9167	2924.85	99.413
2140.3	76.0364	2926.92	74.7077	2140.3	65.3986	2926.92	85.8	2140.3	63.8452	2926.92	77.641	2140.3	74.1667	2926.92	84.1469	2140.3	94.3429	2926.92	87.2969	2140.3	65.5533	2926.92	105.819	2140.3	54.1594	2926.92	83.2857	2140.3	65.875	2926.92	102.442
2142.58	75.8909	2928.98	76.8462	2142.58	66.1189	2928.98	84.5636	2142.58	63.75	2928.98	78.2906	2142.58	71.447	2928.98	85.1888	2142.58	92.5143	2928.98	89.4792	2142.58	65.4	2928.98	108.785	2142.58	53.1232	2928.98	84.8333	2142.58	62.4667	2928.98	104.283
2144.86	75.9727	2931.04	77.4846	2144.86	64.9301	2931.04	85.9364	2144.86	63.6071	2931.04	78.4103	2144.86	72.3409	2931.04	86.2517	2144.86	91.1571	2931.04	90.4427	2144.86	65.2467	2931.04	108.604	2144.86	53.942	2931.04	85.6429	2144.86	62.65	2931.04	104.109
2147.14	73.8273	2933.1	76.2615	2147.14	67.1189	2933.1	83.3818	2147.14	64.0714	2933.1	77.9658	2147.14	72.8106	2933.1	85.7133	2147.14	94.2214	2933.1	87.7969	2147.14	64.9733	2933.1	108.174	2147.14	53.8261	2933.1	84.3333	2147.14	62.8417	2933.1	104.971
2149.42	75.4182	2935.16	75.5077	2149.42	65.4895	2935.16	82.1182	2149.42	62.6726	2935.16	74.7863	2149.42	71.7121	2935.16	82.3427	2149.42	92.9929	2935.16	85.7604	2149.42	67.5667	2935.16	104.111	2149.42	53.0217	2935.16	81	2149.42	64.1667	2935.16	99.9783
2151.69	75.6364	2937.22	70.3923	2151.69	65.2028	2937.22	79.0909	2151.69	61.5952	2937.22	71.094	2151.69	69.7879	2937.22	78.7622	2151.69	91.8143	2937.22	81.7812	2151.69	66.3867	2937.22	99.4167	2151.69	52.9638	2937.22	77.3254	2151.69	63.35	2937.22	94.6304
2153.97	74.9182	2939.28	68.5077	2153.97	66.4056	2939.28	73.8364	2153.97	63.4345	2939.28	66.4188	2153.97	72.7955	2939.28	73.4056	2153.97	94.4643	2939.28	76.5104	2153.97	64.6733	2939.28	91.1875	2153.97	52.9275	2939.28	72.1825	2153.97	64.05	2939.28	89.1667
2156.24	74.9727	2941.34	64.3769	2156.24	65.021	2941.34	69.6455	2156.24	61.744	2941.34	64.2051	2156.24	71.2652	2941.34	69.4685	2156.24	93.0786	2941.34	71.7552	2156.24	64.98	2941.34	84.9792	2156.24	51.8986	2941.34	67.9444	2156.24	63.15	2941.34	81.7826
2158.52	74.6455	2943.4	59.4462	2158.52	65.1469	2943.4	65.2364	2158.52	62.5179	2943.4	60.0256	2158.52	69.1061	2943.4	64.7902	2158.52	91.1143	2943.4	68.3021	2158.52	66.28	2943.4	78.125	2158.52	52.6667	2943.4	64.7381	2158.52	60.5667	2943.4	75.7899
2160.79	73.4182	2945.46	57.5077	2160.79	65.1469	2945.46	61.2455	2160.79	61.6667	2945.46	56.1624	2160.79	71.5758	2945.46	61.6783	2160.79	91.8	2945.46	65.7604	2160.79	63.72	2945.46	72.6944	2160.79	53.2246	2945.46	59.1032	2160.79	61.25	2945.46	71.9203
2163.07	73.9636	2947.52	55.1769	2163.07	63.7622	2947.52	58.5636	2163.07	62.0774	2947.52	55.8462	2163.07	71.5379	2947.52	58.9441	2163.07	93.8786	2947.52	62.5781	2163.07	66.4	2947.52	69.2361	2163.07	53.6739	2947.52	57.7937	2163.07	64.4417	2947.52	67.7754
2165.34	73.0636	2949.57	54.1	2165.34	64.1678	2949.57	57.0364	2165.34	62.1667	2949.57	53.0769	2165.34	71.5076	2949.57	56.5455	2165.34	91.7786	2949.57	61.2083	2165.34	64.2667	2949.57	67.6597	2165.34	52.6812	2949.57	56.0397	2165.34	61.2	2949.57	65.8333
2167.61	73.0091	2951.63	54.9769	2167.61	64.9091	2951.63	57.0364	2167.61	61.3036	2951.63	52.8462	2167.61	69.8636	2951.63	57.5315	2167.61	90.7857	2951.63	60.3333	2167.61	63.9533	2951.63	67.3611	2167.61	51.8188	2951.63	55.6667	2167.61	59.2083	2951.63	66.6594
2169.88	72.8909	2953.69	53.0769	2169.88	65	2953.69	56.3909	2169.88	62.4702	2953.69	52.9744	2169.88	71.3485	2953.69	56.5804	2169.88	92.7429	2953.69	59.9323	2169.88	63.3133	2953.69	65.8819	2169.88	53.5652	2953.69	55.9206	2169.88	62.85	2953.69	62.7609
2172.15	74.5273	2955.74	53.7923	2172.15	63.028	2955.74	54.3727	2172.15	62.3095	2955.74	53.5726	2172.15	70.8788	2955.74	56.9091	2172.15	90.1571	2955.74	60.2083	2172.15	65.2733	2955.74	65.7708	2172.15	53.2681	2955.74	55.1032	2172.15	62.5	2955.74	63.8913
2174.42	72.1364	2957.8	54.5615	2174.42	63.2028	2957.8	56.3545	2174.42	60.5714	2957.8	52.2222	2174.42	68.8788	2957.8	56.3566	2174.42	88.9429	2957.8	59.3333	2174.42	63.0067	2957.8	65.4792	2174.42	51.9928	2957.8	53.5238	2174.42	59.4833	2957.8	63.9783
2176.69	71.5727	2959.85	53.4154	2176.69	64.4056	2959.85	56.7818	2176.69	61.9821	2959.85	52.7607	2176.69	71.0076	2959.85	56.4196	2176.69	90.7286	2959.85	60.0156	2176.69	64.3667	2959.85	65.0556	2176.69	52.5435	2959.85	56.4683	2176.69	62.425	2959.85	64.8261
2178.96	74.6182	2961.9	54.1769	2178.96	62.4266	2961.9	54.4636	2178.96	62.4286	2961.9	51.5897	2178.96	71.2955	2961.9	55.8392	2178.96	90.2786	2961.9	59.3229	2178.96	64.64	2961.9	65.3472	2178.96	50.8188	2961.9	54.2619	2178.96	63.45	2961.9	62.6667
2181.23	73.8273	2963.96	54.6769	2181.23	63.4406	2963.96	56.4091	2181.23	61.3452	2963.96	52.1538	2181.23	69.3258	2963.96	56.0909	2181.23	89.5214	2963.96	58.8646	2181.23	62.1	2963.96	65.1181	2181.23	51.2029	2963.96	55.246	2181.23	60.225	2963.96	65.0507
2183.5	72.5636	2966.01	52.7385	2183.5	62.9301	2966.01	56.1545	2183.5	59.8155	2966.01	51.0256	2183.5	68.2955	2966.01	56.1888	2183.5	90.2143	2966.01	59.2552	2183.5	62.4933	2966.01	66.3194	2183.5	51.8116	2966.01	55.5952	2183.5	61.05	2966.01	64.0942
2185.76	72.5364	2968.06	52.7154	2185.76	63.1119	2968.06	54.5182	2185.76	60.5417	2968.06	52.812	2185.76	71.5152	2968.06	56.7203	2185.76	91.9214	2968.06	60.6302	2185.76	62.6467	2968.06	65.8333	2185.76	51.4638	2968.06	55.1111	2185.76	61.3917	2968.06	62.3188
2188.03	72.2364	2970.11	53.1923	2188.03	60.965	2970.11	54.7364	2188.03	60.256	2970.11	53.5641	2188.03	68.6364	2970.11	55.1958	2188.03	89.6643	2970.11	59.0781	2188.03	64.62	2970.11	66.0625	2188.03	51.1304	2970.11	55.1111	2188.03	60.4167	2970.11	65.6232
2190.29	71.9364	2972.16	52.8308	2190.29	61.8252	2972.16	55.9	2190.29	60.1548	2972.16	53.4444	2190.29	68.447	2972.16	56.8182	2190.29	88.35	2972.16	60.2031	2190.29	62.9533	2972.16	65.8542	2190.29	52.4638	2972.16	54.1905	2190.29	59.5917	2972.16	63.442
2192.56	70.7	2974.21	52.1692	2192.56	61.7762	2974.21	54.7818	2192.56	60.6845	2974.21	52.4615	2192.56	70.053	2974.21	56.5664	2192.56	90.6643	2974.21	60.474	2192.56	62.8267	2974.21	67.7778	2192.56	50.9493	2974.21	56.119	2192.56	62.0333	2974.21	64.8333
2194.82	71.1455	2976.26	53.6385	2194.82	61.6573	2976.26	58.8364	2194.82	60.2202	2976.26	54.3162	2194.82	69.8864	2976.26	58.6364	2194.82	90.1786	2976.26	62.5156	2194.82	64.1267	2976.26	68.7014	2194.82	50.6957	2976.26	59	2194.82	61.95	2976.26	68.6232
2197.09	72.5727	2978.31	55.2077	2197.09	62.3287	2978.31	58.5	2197.09	61.0655	2978.31	55.8034	2197.09	68.7576	2978.31	57.6853	2197.09	88.2571	2978.31	64.7708	2197.09	63.22	2978.31	71.2361	2197.09	51.0797	2978.31	58.2302	2197.09	59.2917	2978.31	70.0652
2199.35	70.5364	2980.36	56.1769	2199.35	62.1748	2980.36	56.6364	2199.35	60.6369	2980.36	55.0598	2199.35	69.7424	2980.36	58.7203	2199.35	90.3214	2980.36	63.2552	2199.35	62.18	2980.36	71.0486	2199.35	51.1304	2980.36	58.6349	2199.35	61.225	2980.36	68.5
2201.61	71.9091	2982.41	51.1154	2201.61	62.1888	2982.41	54.1909	2201.61	59.7083	2982.41	52.1709	2201.61	68.8409	2982.41	54.5664	2201.61	90.2	2982.41	57.1979	2201.61	61.7467	2982.41	65.875	2201.61	51.0072	2982.41	53.4444	2201.61	61.5417	2982.41	62.6739
2203.87	71.7545	2984.45	49.9615	2203.87	61.7133	2984.45	49.5	2203.87	60.7619	2984.45	47.641	2203.87	67.4167	2984.45	50.7832	2203.87	88.7857	2984.45	53.6198	2203.87	62.1933	2984.45	58.6111	2203.87	51.7754	2984.45	50.4841	2203.87	59.8417	2984.45	57.7029
2206.13	71.7364	2986.5	44.4462	2206.13	62.4895	2986.5	48.3	2206.13	59.8214	2986.5	44.7179	2206.13	68.0985	2986.5	46.6084	2206.13	87.6214	2986.5	49.7135	2206.13	61.66	2986.5	54.1181	2206.13	51.4275	2986.5	46.2302	2206.13	59.225	2986.5	53.7246
2208.39	71.5455	2988.55	44.2385	2208.39	62.3287	2988.55	44.4818	2208.39	60.4048	2988.55	44.8034	2208.39	69.5909	2988.55	47.1678	2208.39	89.8643	2988.55	49.7969	2208.39	61.6267	2988.55	52.9167	2208.39	50.0942	2988.55	45.5238	2208.39	60.8	2988.55	50.6884
2210.65	71.6455	2990.59	43.3385	2210.65	61.3147	2990.59	44.0364	2210.65	59.0536	2990.59	43.1453	2210.65	68.1818	2990.59	45.0699	2210.65	89.05	2990.59	48.4583	2210.65	61.44	2990.59	51.9167	2210.65	49.9565	2990.59	44.3571	2210.65	59.2333	2990.59	50.0072
2212.91	70.8182	2992.64	45.1385	2212.91	61.7483	2992.64	46.3727	2212.91	59.5536	2992.64	44.0769	2212.91	68.0833	2992.64	45.1748	2212.91	87.4786	2992.64	47.1198	2212.91	61.9467	2992.64	52.2569	2212.91	50.0362	2992.64	45.2302	2212.91	58.6	2992.64	49.6087
2215.17	70.2364	2994.68	43.1769	2215.17	61.0839	2994.68	44.9455	2215.17	58.9762	2994.68	42.8632	2215.17	67.7045	2994.68	45.9021	2215.17	87.0929	2994.68	48.3958	2215.17	60.9467	2994.68	51.8958	2215.17	50.8043	2994.68	44.4048	2215.17	61.0417	2994.68	50.0797
2217.43	72.3455	2996.73	46.2385	2217.43	60.8811	2996.73	46.2636	2217.43	59.6071	2996.73	46.0256	2217.43	69.0227	2996.73	47.2797	2217.43	88.9857	2996.73	49.3958	2217.43	61.8467	2996.73	54.6458	2217.43	50.2029	2996.73	45.7778	2217.43	61.4667	2996.73	53.3188
2219.68	71.2091	2998.77	47.6846	2219.68	60.6084	2998.77	48.4818	2219.68	59.3988	2998.77	45.5983	2219.68	67.0152	2998.77	48.5944	2219.68	87.95	2998.77	52.4167	2219.68	62.0467	2998.77	55.125	2219.68	50.1667	2998.77	48.627	2219.68	58.4583	2998.77	56.5145
2221.94	69.7364	3000.81	49.2154	2221.94	61.7483	3000.81	50.5273	2221.94	59.5238	3000.81	48.1026	2221.94	67.3561	3000.81	53.9021	2221.94	89.0857	3000.81	54.9896	2221.94	61.06	3000.81	60.7083	2221.94	51.8551	3000.81	50.254	2221.94	60.075	3000.81	59.9275
2224.2	68.5455	3002.85	50.5462	2224.2	61.1888	3002.85	54.1	2224.2	59.8571	3002.85	50.9487	2224.2	69.3258	3002.85	53.5524	2224.2	87.6	3002.85	57.4427	2224.2	60.1667	3002.85	63.0556	2224.2	51.0145	3002.85	52.0952	2224.2	60.9	3002.85	62.4275
2226.45	70.0091	3004.9	51.4538	2226.45	60.4336	3004.9	52.9273	2226.45	58.0476	3004.9	50	2226.45	67.1818	3004.9	52.3566	2226.45	86.5571	3004.9	56.0677	2226.45	61.3933	3004.9	63.2014	2226.45	48.7681	3004.9	52.9365	2226.45	58.9167	3004.9	61.8478
2228.7	69.4273	3006.94	49.1308	2228.7	59.7203	3006.94	49.3182	2228.7	58.9643	3006.94	47.3077	2228.7	66.5379	3006.94	51.7622	2228.7	86.8857	3006.94	54.4688	2228.7	60.0533	3006.94	61.0139	2228.7	49.8116	3006.94	49.3016	2228.7	58.7333	3006.94	56.8986
2230.96	69.7273	3008.98	46.6	2230.96	60.1119	3008.98	49.3364	2230.96	58.5417	3008.98	46.6752	2230.96	69.1136	3008.98	48.3287	2230.96	90.65	3008.98	51.9427	2230.96	61.28	3008.98	57.1458	2230.96	50.3696	3008.98	48.3651	2230.96	61.125	3008.98	54.1087
2233.21	70.0091	3011.02	46.7462	2233.21	60.4126	3011.02	45.9091	2233.21	57.8333	3011.02	43.8632	2233.21	67.0606	3011.02	47.2937	2233.21	87.0286	3011.02	50.8229	2233.21	60.72	3011.02	54.6667	2233.21	49.1667	3011.02	44.373	2233.21	59.35	3011.02	52.4638
2235.46	70.1909	3013.06	45.3385	2235.46	60.4825	3013.06	45.9273	2235.46	59.4583	3013.06	44.735	2235.46	64.7652	3013.06	45.7343	2235.46	84.7643	3013.06	49.6615	2235.46	61.0267	3013.06	52.8681	2235.46	48.4928	3013.06	44.7857	2235.46	57.075	3013.06	52.2609
2237.72	67.8091	3015.1	45.8154	2237.72	60.1259	3015.1	47.5455	2237.72	57.5952	3015.1	43.2137	2237.72	68.5379	3015.1	45.9161	2237.72	86.3714	3015.1	50.3958	2237.72	59.4733	3015.1	54.9236	2237.72	49.8551	3015.1	45.3571	2237.72	58.25	3015.1	51.971
2239.97	69.9818	3017.13	46.8692	2239.97	59.3566	3017.13	47.7273	2239.97	57.6548	3017.13	45.9658	2239.97	66.3864	3017.13	48.3776	2239.97	88.7214	3017.13	51.1406	2239.97	60.5133	3017.13	55.9861	2239.97	49.3333	3017.13	48.246	2239.97	58.3667	3017.13	54.4348
2242.22	68.6182	3019.17	48.6462	2242.22	60.1469	3019.17	50.6455	2242.22	57.6012	3019.17	45.2308	2242.22	67.0303	3019.17	49.0839	2242.22	85.9643	3019.17	52.7135	2242.22	61.8133	3019.17	56.1875	2242.22	49.5507	3019.17	48.4127	2242.22	57.475	3019.17	56.3913
2244.47	68.2727	3021.21	50.1154	2244.47	59.8881	3021.21	51.1091	2244.47	57.2262	3021.21	48.9145	2244.47	64.9091	3021.21	51.965	2244.47	86.2	3021.21	55.125	2244.47	60.7133	3021.21	58.6389	2244.47	49.6667	3021.21	50.2778	2244.47	58.45	3021.21	60.1304
2246.72	69.5182	3023.24	51.3	2246.72	60.028	3023.24	54.2455	2246.72	57.1071	3023.24	52.4701	2246.72	66.0606	3023.24	55.3287	2246.72	85.7857	3023.24	57.25	2246.72	59.9867	3023.24	65.9444	2246.72	49.4203	3023.24	54.0714	2246.72	60.65	3023.24	60.6522
2248.96	68.8909	3025.28	55.1769	2248.96	59.7343	3025.28	58.4455	2248.96	59	3025.28	55.7265	2248.96	64.4242	3025.28	59.1538	2248.96	86.4857	3025.28	64.5365	2248.96	60.8733	3025.28	70.6875	2248.96	47.9928	3025.28	59.2381	2248.96	59.025	3025.28	69.2029
2251.21	68.5364	3027.32	58.3692	2251.21	58.8601	3027.32	62.9818	2251.21	57.8988	3027.32	60.3675	2251.21	65.6364	3027.32	64.8671	2251.21	84.0857	3027.32	69.1094	2251.21	59.7733	3027.32	75.8611	2251.21	48.6812	3027.32	64.254	2251.21	56.6833	3027.32	75.9348
2253.46	67.6818	3029.35	63.9615	2253.46	60.0559	3029.35	68.9545	2253.46	59.2083	3029.35	65.3162	2253.46	67.7576	3029.35	69.8322	2253.46	86.1929	3029.35	73.2969	2253.46	58.9533	3029.35	85.5903	2253.46	50.1087	3029.35	68.5952	2253.46	59.3833	3029.35	82.0507
2255.7	70.1455	3031.39	67.0923	2255.7	60.1119	3031.39	75.2727	2255.7	58.0179	3031.39	68.4017	2255.7	65.4545	3031.39	74.6434	2255.7	85.4714	3031.39	79.3177	2255.7	60.3267	3031.39	90.8194	2255.7	49.0507	3031.39	74.0952	2255.7	57.6417	3031.39	88.8406
2257.95	68.1091	3033.42	71.4615	2257.95	59.4196	3033.42	78.2727	2257.95	58.8452	3033.42	73.188	2257.95	64.8939	3033.42	78.2238	2257.95	85.5786	3033.42	83.9271	2257.95	58.1933	3033.42	97.4167	2257.95	49.2174	3033.42	79.381	2257.95	57.6	3033.42	92.7899
2260.2	66.4818	3035.45	73.7231	2260.2	57.7413	3035.45	85.0091	2260.2	56.625	3035.45	75.453	2260.2	66.7424	3035.45	83.5874	2260.2	84.7357	3035.45	87.8281	2260.2	59.7533	3035.45	103.729	2260.2	49.0725	3035.45	83.2063	2260.2	58.2333	3035.45	99.2826
2262.44	68.6455	3037.48	79.3692	2262.44	59.1259	3037.48	87.7	2262.44	57.2262	3037.48	82.3504	2262.44	65.3106	3037.48	88.4336	2262.44	86.3143	3037.48	94.776	2262.44	60.32	3037.48	111.743	2262.44	47.8551	3037.48	91	2262.44	60.4833	3037.48	107.312
2264.68	68.2273	3039.52	82.4923	2264.68	59.2028	3039.52	93.6818	2264.68	57.0893	3039.52	86.9402	2264.68	65.7273	3039.52	91.7832	2264.68	84.6	3039.52	97.6823	2264.68	59.5267	3039.52	117.208	2264.68	47.6957	3039.52	93.873	2264.68	58.4833	3039.52	114.891
2266.93	65.2909	3041.55	84.8769	2266.93	58.3497	3041.55	96.8364	2266.93	58.3631	3041.55	85.9231	2266.93	63.8106	3041.55	95.6364	2266.93	84.9071	3041.55	102.271	2266.93	60.1867	3041.55	122.278	2266.93	47.3841	3041.55	98.2143	2266.93	56.6417	3041.55	116.652
2269.17	66.5091	3043.58	89.1462	2269.17	57.7203	3043.58	98.1909	2269.17	55.4762	3043.58	91.3333	2269.17	65.3712	3043.58	99.7483	2269.17	85.4571	3043.58	104.146	2269.17	58.7933	3043.58	125.854	2269.17	48.6159	3043.58	98.9048	2269.17	59.0417	3043.58	121.703
2271.41	67.4636	3045.61	94.5923	2271.41	58.8741	3045.61	106.518	2271.41	56.8095	3045.61	98.7179	2271.41	65.8561	3045.61	106.035	2271.41	85.9929	3045.61	111.198	2271.41	59.3467	3045.61	136.208	2271.41	48.5362	3045.61	105.492	2271.41	58.775	3045.61	130.971
2273.65	67.6273	3047.64	105.746	2273.65	57.3007	3047.64	120.455	2273.65	57.3929	3047.64	107.966	2273.65	65.3182	3047.64	119.238	2273.65	84.7	3047.64	123.51	2273.65	59.6267	3047.64	151.847	2273.65	47.6812	3047.64	119.294	2273.65	56.9833	3047.64	148.623
2275.89	66.9273	3049.67	121.1	2275.89	57.0769	3049.67	138.673	2275.89	56.2202	3049.67	126.983	2275.89	66.4697	3049.67	137.972	2275.89	86.0071	3049.67	145.276	2275.89	59.3867	3049.67	180.549	2275.89	48.8913	3049.67	138.667	2275.89	60.3917	3049.67	176.681
2278.13	67.3636	3051.7	142.346	2278.13	58.6923	3051.7	162.6	2278.13	55.625	3051.7	145.376	2278.13	66.25	3051.7	160.196	2278.13	85.6929	3051.7	168.203	2278.13	59.3467	3051.7	212.84	2278.13	48.9783	3051.7	162.278	2278.13	58.55	3051.7	208.87
2280.37	68.4091	3053.73	154.731	2280.37	55.8601	3053.73	179.655	2280.37	55.4405	3053.73	159.658	2280.37	64.2424	3053.73	175.867	2280.37	84.1857	3053.73	183.38	2280.37	58.7467	3053.73	234.826	2280.37	48.2609	3053.73	179.198	2280.37	58.275	3053.73	228.536
2282.61	66.0545	3055.75	153.462	2282.61	57.3287	3055.75	177.536	2282.61	56.7738	3055.75	159.419	2282.61	64.053	3055.75	175.573	2282.61	84.2357	3055.75	181.411	2282.61	58.2133	3055.75	234.951	2282.61	47.7319	3055.75	177.159	2282.61	56.3333	3055.75	224.659
2284.85	66.9364	3057.78	144.962	2284.85	58.014	3057.78	168.691	2284.85	56.6786	3057.78	150.017	2284.85	64.7045	3057.78	162.874	2284.85	84.9143	3057.78	170.562	2284.85	59.5267	3057.78	221.153	2284.85	47.7391	3057.78	168.603	2284.85	58.125	3057.78	209.928
2287.09	65.8909	3059.81	136.246	2287.09	57.7622	3059.81	157.964	2287.09	56.1905	3059.81	140.504	2287.09	64.1894	3059.81	155.783	2287.09	83.3071	3059.81	160.458	2287.09	59.9133	3059.81	208.583	2287.09	48.0217	3059.81	158.349	2287.09	57.925	3059.81	199.899
2289.32	66.7455	3061.83	133.8	2289.32	57.4755	3061.83	156.8	2289.32	56.006	3061.83	139.444	2289.32	62.9318	3061.83	153.727	2289.32	83.6071	3061.83	158.854	2289.32	58.7467	3061.83	203.396	2289.32	47.6377	3061.83	154.897	2289.32	56.375	3061.83	195.022
2291.56	65.1636	3063.86	130.908	2291.56	56.9161	3063.86	149.745	2291.56	55.6131	3063.86	135.154	2291.56	63.2652	3063.86	147.427	2291.56	82.4643	3063.86	153.766	2291.56	58.5733	3063.86	197.576	2291.56	46.9783	3063.86	150.246	2291.56	59.4	3063.86	187.435
2293.79	68.3818	3065.88	120.669	2293.79	58.3497	3065.88	139.227	2293.79	56.3274	3065.88	124.897	2293.79	64.4924	3065.88	137.063	2293.79	84.6643	3065.88	141.193	2293.79	58.0733	3065.88	179.556	2293.79	48.9348	3065.88	139.437	2293.79	58.5667	3065.88	173.138
2296.03	66.0818	3067.91	107.462	2296.03	57.3846	3067.91	118.473	2296.03	55.2679	3067.91	108.598	2296.03	64.6894	3067.91	119	2296.03	82.2357	3067.91	122.359	2296.03	59.48	3067.91	154.778	2296.03	47.6884	3067.91	121.246	2296.03	57.0583	3067.91	146.906
2298.26	65.2364	3069.93	93.9308	2298.26	57.014	3069.93	104.327	2298.26	56.869	3069.93	93.2137	2298.26	63.9242	3069.93	102.098	2298.26	83.95	3069.93	106.125	2298.26	57.48	3069.93	129.361	2298.26	47.4058	3069.93	103.341	2298.26	56.55	3069.93	125.196
2300.5	64.6545	3071.95	80.8462	2300.5	57.3007	3071.95	87.7545	2300.5	56.1905	3071.95	81.0171	2300.5	64.2197	3071.95	87.007	2300.5	83.5286	3071.95	91.9375	2300.5	58.8	3071.95	111.59	2300.5	47.1594	3071.95	88.9841	2300.5	56.9833	3071.95	106.58
2302.73	65.9	3073.98	72.6923	2302.73	58.1958	3073.98	79.3909	2302.73	56.1071	3073.98	73.2393	2302.73	64.0909	3073.98	78.3776	2302.73	84.7357	3073.98	83.4688	2302.73	58.98	3073.98	98.2292	2302.73	49.2971	3073.98	78.5317	2302.73	55.0917	3073.98	95.1957
2304.96	64.8273	3076	67.2692	2304.96	56.5594	3076	70.7273	2304.96	56.4524	3076	67.8547	2304.96	63.7273	3076	71.3916	2304.96	82.7714	3076	74.0208	2304.96	58.0467	3076	87.5486	2304.96	47.8406	3076	71.2778	2304.96	56.3417	3076	82.529
2307.19	66.4909	3078.02	63.4154	2307.19	57.5804	3078.02	65.8818	2307.19	55.1429	3078.02	60.8205	2307.19	64.4242	3078.02	67.2657	2307.19	84.8429	3078.02	69.6302	2307.19	59.3067	3078.02	79.1111	2307.19	48.1957	3078.02	65.9365	2307.19	58.5833	3078.02	76.8623
2309.42	66.0636	3080.04	58.2231	2309.42	56.6503	3080.04	61.8182	2309.42	55.506	3080.04	59.1709	2309.42	63.9242	3080.04	62.014	2309.42	84.8143	3080.04	65.7917	2309.42	58.5733	3080.04	73.4583	2309.42	46.9058	3080.04	61.7937	2309.42	58.075	3080.04	69.7754
2311.65	65.1909	3082.06	57.6692	2311.65	56.2308	3082.06	56.9818	2311.65	55.4286	3082.06	53.5043	2311.65	63.303	3082.06	57.9371	2311.65	81.8714	3082.06	61.6979	2311.65	57.7933	3082.06	68.3194	2311.65	47.1957	3082.06	58.4206	2311.65	55.2417	3082.06	66.7536
2313.88	65.0818	3084.08	56.1923	2313.88	55.9091	3084.08	57.0364	2313.88	54.5595	3084.08	55.1966	2313.88	64.6818	3084.08	58.1399	2313.88	84.2429	3084.08	60.5677	2313.88	58.2733	3084.08	66.0625	2313.88	46.5362	3084.08	56.0238	2313.88	56.6333	3084.08	65.7464
2316.11	65.7636	3086.1	55.4231	2316.11	56.3217	3086.1	56	2316.11	55.2083	3086.1	52.8205	2316.11	63.8712	3086.1	55.3497	2316.11	83.5429	3086.1	59.9948	2316.11	58.1333	3086.1	63.4028	2316.11	46.0435	3086.1	56.9206	2316.11	58.7083	3086.1	62.0652
2318.34	65.6545	3088.12	53.7231	2318.34	56.6853	3088.12	55.4727	2318.34	55.1488	3088.12	51.2991	2318.34	62.25	3088.12	55.7063	2318.34	80.4643	3088.12	58.5625	2318.34	57.6067	3088.12	62.2153	2318.34	46.1739	3088.12	53.9444	2318.34	55.025	3088.12	60.8116
2320.57	63.8636	3090.14	52.4692	2320.57	56.2797	3090.14	54.8545	2320.57	55.1667	3090.14	51.4017	2320.57	65.1667	3090.14	53.8182	2320.57	82.7857	3090.14	56.1927	2320.57	57.2933	3090.14	60.1181	2320.57	47.6304	3090.14	52.8571	2320.57	56.975	3090.14	59.4565
2322.8	64.8909	3092.15	51.5308	2322.8	56.1119	3092.15	52.6364	2322.8	55.1071	3092.15	50.7778	2322.8	65.7879	3092.15	53.8811	2322.8	83.1357	3092.15	56.0417	2322.8	58.34	3092.15	59.4514	2322.8	46.9783	3092.15	52.9206	2322.8	60.1417	3092.15	57.913
2325.02	67.0091	3094.17	52.0769	2325.02	58.9371	3094.17	50.6182	2325.02	56.9286	3094.17	49.8718	2325.02	65.2424	3094.17	51.3986	2325.02	84.2071	3094.17	55.6719	2325.02	60.3667	3094.17	57.5069	2325.02	49.6232	3094.17	51.619	2325.02	57.6417	3094.17	57.3696
2327.25	68.2545	3096.19	51.1385	2327.25	60.1818	3096.19	51.3818	2327.25	59.4524	3096.19	49.9573	2327.25	65.7121	3096.19	51.8322	2327.25	84.7857	3096.19	55.2344	2327.25	61.3067	3096.19	57.0486	2327.25	50.7029	3096.19	51.2698	2327.25	57.05	3096.19	57.5145
2329.47	67.1364	3098.2	51.3077	2329.47	58.028	3098.2	51.2545	2329.47	56.3333	3098.2	48.906	2329.47	65.75	3098.2	53.1329	2329.47	84.65	3098.2	55.3698	2329.47	60.2467	3098.2	56.8542	2329.47	48.1377	3098.2	50.7381	2329.47	58.625	3098.2	55.3478
2331.7	64.5909	3100.22	52.0308	2331.7	55.7063	3100.22	50.4818	2331.7	54.6905	3100.22	50.3248	2331.7	63.1288	3100.22	51.979	2331.7	81.5357	3100.22	54.4427	2331.7	57.4933	3100.22	57.2778	2331.7	47.8116	3100.22	49.9444	2331.7	56.5833	3100.22	56.1522
2333.92	63.8727	3102.23	51.6154	2333.92	56.8392	3102.23	50.7636	2333.92	54.6548	3102.23	48.812	2333.92	63.2273	3102.23	53.1329	2333.92	81.1357	3102.23	55.6562	2333.92	56.4933	3102.23	56.6667	2333.92	45.6087	3102.23	50.5556	2333.92	53.0667	3102.23	58.1812
2336.14	64.7545	3104.25	52.1154	2336.14	55.8671	3104.25	50.7636	2336.14	54.869	3104.25	49.3077	2336.14	62.7197	3104.25	53.2517	2336.14	82.2	3104.25	57.0833	2336.14	56.1867	3104.25	57.0764	2336.14	46.3116	3104.25	51.1508	2336.14	57.3417	3104.25	54.2319
2338.37	63.6545	3106.26	53.0692	2338.37	56.4825	3106.26	51.8727	2338.37	55.6429	3106.26	50.0085	2338.37	62.9848	3106.26	52.3427	2338.37	80.9786	3106.26	55.2917	2338.37	56.7467	3106.26	57.3542	2338.37	46.6159	3106.26	51.5	2338.37	56.525	3106.26	56.1449
2340.59	65.1364	3108.27	53.0231	2340.59	55.5874	3108.27	50.7273	2340.59	53.1845	3108.27	50.5556	2340.59	61.7424	3108.27	50.965	2340.59	81.8214	3108.27	54.9427	2340.59	57.2267	3108.27	56.125	2340.59	46.1522	3108.27	50.0873	2340.59	53.35	3108.27	57.0942
2342.81	63.7636	3110.28	52.1308	2342.81	55.9371	3110.28	50.8545	2342.81	55.2024	3110.28	51.7436	2342.81	61.5303	3110.28	52.0909	2342.81	80.9071	3110.28	54.6979	2342.81	57.2	3110.28	56.3125	2342.81	47.6667	3110.28	51.2143	2342.81	54.8917	3110.28	56.1304
2345.03	64.1182	3112.3	50.3615	2345.03	54.5035	3112.3	50.3182	2345.03	53.1369	3112.3	50.9915	2345.03	62.3182	3112.3	52.2657	2345.03	82.6857	3112.3	54.8073	2345.03	56.3533	3112.3	55.3889	2345.03	45.6087	3112.3	51.5317	2345.03	56.4583	3112.3	54.8116
2347.25	64.3909	3114.31	51.2385	2347.25	55.6224	3114.31	49.3182	2347.25	53.9821	3114.31	50.3675	2347.25	62.0227	3114.31	52.5874	2347.25	81.3429	3114.31	56.0104	2347.25	56.26	3114.31	54.8681	2347.25	45.9058	3114.31	50.4444	2347.25	55.1583	3114.31	55.8478
2349.47	62.8636	3116.32	51.7	2349.47	56.0839	3116.32	50.4364	2349.47	54.1548	3116.32	50.2906	2349.47	61.4924	3116.32	52.4895	2349.47	80.1143	3116.32	55.1875	2349.47	57.38	3116.32	55.7222	2349.47	46.058	3116.32	51.3889	2349.47	53.525	3116.32	55.3478
2351.69	63.4091	3118.33	52.1462	2351.69	54.8392	3118.33	51.1818	2351.69	53.3393	3118.33	50.8803	2351.69	62.1515	3118.33	52.8671	2351.69	82.5286	3118.33	55.974	2351.69	55.42	3118.33	56.6806	2351.69	45.3188	3118.33	50.8175	2351.69	55.4	3118.33	54.5797
2353.91	63.1818	3120.34	54.1154	2353.91	55.1818	3120.34	51.0455	2353.91	53.8274	3120.34	50.7692	2353.91	62.7652	3120.34	51.1678	2353.91	80.95	3120.34	56.8333	2353.91	56.7133	3120.34	55.2986	2353.91	46.7899	3120.34	51.0873	2353.91	56.625	3120.34	55.7826
2356.12	63.1091	3122.35	53.4846	2356.12	55.8112	3122.35	51.2636	2356.12	53.6786	3122.35	52.0684	2356.12	59.4091	3122.35	53.2308	2356.12	80.55	3122.35	56.4792	2356.12	57.6533	3122.35	55.2778	2356.12	47.1884	3122.35	51.9683	2356.12	52.8417	3122.35	57.4638
2358.34	62.5091	3124.36	51.4615	2358.34	54.9301	3124.36	50.5818	2358.34	55.006	3124.36	51.1026	2358.34	62.2424	3124.36	51.8531	2358.34	79.2286	3124.36	55.6302	2358.34	56.5933	3124.36	56.3056	2358.34	46.5072	3124.36	51.4048	2358.34	54.5083	3124.36	55.3768
2360.56	63.2455	3126.36	54.8308	2360.56	54.9021	3126.36	52.3909	2360.56	53.8095	3126.36	51.2564	2360.56	62.7727	3126.36	52.6014	2360.56	81.3857	3126.36	55.9062	2360.56	56.2267	3126.36	55.6181	2360.56	46.058	3126.36	51.0556	2360.56	57.1167	3126.36	56.0652
2362.77	63.4364	3128.37	54.7385	2362.77	54.6434	3128.37	51.7364	2362.77	54.1429	3128.37	52.0513	2362.77	60.8864	3128.37	53.2028	2362.77	80.4286	3128.37	55.7708	2362.77	56.74	3128.37	56.3681	2362.77	46.3261	3128.37	51.6746	2362.77	54.0583	3128.37	57.8333
2364.99	63.1	3130.38	54.7308	2364.99	55.2378	3130.38	52.9545	2364.99	54.2202	3130.38	51.641	2364.99	61.7348	3130.38	54.5105	2364.99	80.6357	3130.38	57.2812	2364.99	56.48	3130.38	57.4236	2364.99	46.8551	3130.38	53.5317	2364.99	54.2417	3130.38	56.8188
2367.2	61.3364	3132.39	55.5	2367.2	55.2098	3132.39	52.5091	2367.2	53.3274	3132.39	54.6068	2367.2	63.3485	3132.39	54.6503	2367.2	82.2286	3132.39	57.5729	2367.2	55.4333	3132.39	58.4514	2367.2	45.6159	3132.39	52.6111	2367.2	54.8167	3132.39	57.1449
2369.42	63.8545	3134.39	56.1846	2369.42	54.6853	3134.39	53.6818	2369.42	53.3095	3134.39	53.547	2369.42	60.5303	3134.39	54.0909	2369.42	81.0571	3134.39	58.151	2369.42	56.3267	3134.39	58.3194	2369.42	46.2174	3134.39	54.0238	2369.42	55.0833	3134.39	59.1594
2371.63	62.8455	3136.4	54.9308	2371.63	55.8182	3136.4	52.8364	2371.63	53.125	3136.4	53.0598	2371.63	61.5985	3136.4	54.6364	2371.63	77.3429	3136.4	58.0833	2371.63	56.56	3136.4	57.7708	2371.63	44.2609	3136.4	53.754	2371.63	52.55	3136.4	58.5435
2373.84	60.9727	3138.4	57.1923	2373.84	54.1469	3138.4	55.1182	2373.84	54.1667	3138.4	54.5128	2373.84	61.3864	3138.4	56.2238	2373.84	79.3429	3138.4	58.3125	2373.84	55.5667	3138.4	59.4097	2373.84	45.3406	3138.4	54.6825	2373.84	54.9167	3138.4	58.1014
2376.05	62.9818	3140.41	56.5	2376.05	54.1818	3140.41	55.2636	2376.05	51.75	3140.41	56.7265	2376.05	61.0606	3140.41	56.049	2376.05	81.0429	3140.41	59.4792	2376.05	56.04	3140.41	58.9583	2376.05	46.2029	3140.41	54.9762	2376.05	56.8	3140.41	59.8551
2378.26	63.0545	3142.41	59.2923	2378.26	54.6643	3142.41	54.2727	2378.26	53.5893	3142.41	54.8803	2378.26	61.3106	3142.41	55.6783	2378.26	80.1214	3142.41	60.099	2378.26	56.9067	3142.41	59.125	2378.26	45.4783	3142.41	54.7222	2378.26	53.0417	3142.41	58.8913
2380.47	62.3	3144.41	58.3846	2380.47	54.993	3144.41	55.7364	2380.47	53.0119	3144.41	54.5983	2380.47	61.4015	3144.41	57.8741	2380.47	78.7571	3144.41	60.7135	2380.47	55.96	3144.41	60.3194	2380.47	46.1957	3144.41	54.7857	2380.47	53.3417	3144.41	60.7391
2382.68	61.9818	3146.41	57.9846	2382.68	54.1189	3146.41	55.0091	2382.68	54.0595	3146.41	56.9487	2382.68	62.0455	3146.41	58.2587	2382.68	80.8929	3146.41	61.1719	2382.68	56.2867	3146.41	61.2014	2382.68	46.9348	3146.41	55.9524	2382.68	56.7167	3146.41	62.1812
2384.89	63.4364	3148.42	60.8769	2384.89	53.4266	3148.42	56.7182	2384.89	53.5179	3148.42	56.7692	2384.89	60.5076	3148.42	58.2028	2384.89	81.1	3148.42	62.0417	2384.89	57.0933	3148.42	62.2222	2384.89	45.6812	3148.42	57.0952	2384.89	54.3833	3148.42	61.5507
2387.1	62.3727	3150.42	60.4154	2387.1	54.8671	3150.42	57.6727	2387.1	54.0655	3150.42	58.8376	2387.1	59.697	3150.42	57.951	2387.1	78.2071	3150.42	63.3177	2387.1	56.2133	3150.42	61.5694	2387.1	45.8986	3150.42	58.619	2387.1	53.2083	3150.42	62.8696
2389.31	60.9818	3152.42	61.6231	2389.31	54.0839	3152.42	57.2818	2389.31	53.494	3152.42	58.6752	2389.31	61.803	3152.42	60.1259	2389.31	81.9286	3152.42	63.6146	2389.31	54.78	3152.42	61.8542	2389.31	45.5652	3152.42	56.1905	2389.31	56.225	3152.42	61.971
2391.52	61.8273	3154.42	63.2538	2391.52	53.2448	3154.42	58.8	2391.52	53.1071	3154.42	59.6325	2391.52	59.8636	3154.42	60.7063	2391.52	80.4571	3154.42	64.5677	2391.52	55.38	3154.42	65.4861	2391.52	46.1884	3154.42	60.3254	2391.52	55.8667	3154.42	64.7391
2393.72	63.8091	3156.42	62.2154	2393.72	54.4196	3156.42	60.4273	2393.72	53.9643	3156.42	60.5641	2393.72	59.2045	3156.42	61.2168	2393.72	78.0786	3156.42	65.125	2393.72	55.12	3156.42	64.9444	2393.72	44.6884	3156.42	61.0873	2393.72	52.2833	3156.42	65.5072
2395.93	61.9	3158.42	63.0462	2395.93	55.4685	3158.42	60.4909	2395.93	53.4583	3158.42	60.359	2395.93	61.3939	3158.42	63.0839	2395.93	81.2214	3158.42	67.375	2395.93	55.2667	3158.42	64.8889	2395.93	46.7609	3158.42	60.4127	2395.93	55.4917	3158.42	67.2101
2398.13	63.0455	3160.42	65.4769	2398.13	52.7133	3160.42	63.0727	2398.13	52.6429	3160.42	62.2222	2398.13	61.7576	3160.42	63.2657	2398.13	81.2143	3160.42	67.7865	2398.13	57.5533	3160.42	69.3194	2398.13	45.6667	3160.42	62.5317	2398.13	55.0083	3160.42	67.6377
2400.34	62.9	3162.42	66.1615	2400.34	55.3217	3162.42	65.9909	2400.34	53.2143	3162.42	65.735	2400.34	60.7727	3162.42	65.5035	2400.34	79.4429	3162.42	70.2865	2400.34	56.66	3162.42	68.75	2400.34	45.6522	3162.42	65.3175	2400.34	54.0417	3162.42	70.9203
2402.54	61.3273	3164.41	67.0538	2402.54	54.4825	3164.41	65.2727	2402.54	52.3571	3164.41	65.9658	2402.54	61.2879	3164.41	66.1608	2402.54	78.1143	3164.41	71.776	2402.54	55.16	3164.41	72.3819	2402.54	47.3986	3164.41	66.1587	2402.54	52.2083	3164.41	73.1884
2404.75	61.5909	3166.41	68.9	2404.75	54.7133	3166.41	66.5818	2404.75	52.9345	3166.41	64.812	2404.75	61.9697	3166.41	66.7413	2404.75	80.5286	3166.41	71.2344	2404.75	55.88	3166.41	72.2083	2404.75	44.7174	3166.41	66.8968	2404.75	56.325	3166.41	72.471
2406.95	62.4273	3168.41	68.0154	2406.95	54.8322	3168.41	65.2273	2406.95	52.3274	3168.41	64.6923	2406.95	59.3409	3168.41	65.4965	2406.95	79.0214	3168.41	71.7969	2406.95	55.7467	3168.41	71.8472	2406.95	44.9058	3168.41	65.754	2406.95	54.5417	3168.41	72.6594
2409.15	62.0182	3170.4	68.7154	2409.15	54.3497	3170.4	65.5364	2409.15	51.9286	3170.4	66.0769	2409.15	59.3636	3170.4	66.0769	2409.15	78.3571	3170.4	70.0625	2409.15	55.42	3170.4	70.9792	2409.15	45.6304	3170.4	65.2381	2409.15	53.925	3170.4	71.7609
2411.35	61.0091	3172.4	66.5538	2411.35	55.0979	3172.4	65.6545	2411.35	53.2083	3172.4	64.6581	2411.35	61.1515	3172.4	65.6434	2411.35	79.6357	3172.4	70.2865	2411.35	55.4133	3172.4	71.1042	2411.35	44.6594	3172.4	65.119	2411.35	54.775	3172.4	70.7536
2413.55	61.4	3174.39	66.8538	2413.55	53.6364	3174.39	64.1909	2413.55	52.6071	3174.39	65.3333	2413.55	60.8333	3174.39	65.5944	2413.55	81.8714	3174.39	70.2344	2413.55	56.5533	3174.39	69.5972	2413.55	45.3841	3174.39	64.2937	2413.55	56.4833	3174.39	70.1667
2415.75	61.0455	3176.39	68.8462	2415.75	54.3497	3176.39	65.2909	2415.75	52.7262	3176.39	64.9829	2415.75	59.8788	3176.39	65.5105	2415.75	78.15	3176.39	69.6354	2415.75	55.1467	3176.39	69.3333	2415.75	44.3188	3176.39	65.5556	2415.75	51.925	3176.39	71.1014
2417.95	60.3182	3178.38	69.3154	2417.95	54.6154	3178.38	65.3364	2417.95	51.3869	3178.38	65.1368	2417.95	59.6212	3178.38	65.7343	2417.95	78.7357	3178.38	70.9479	2417.95	54.9733	3178.38	70.3681	2417.95	43.4928	3178.38	66.1984	2417.95	54.875	3178.38	70.1304
2420.15	61.0909	3180.37	67.8231	2420.15	52.1958	3180.37	65.4091	2420.15	52.8393	3180.37	67.2308	2420.15	61.0227	3180.37	66.2797	2420.15	79.7	3180.37	71.6094	2420.15	55.1333	3180.37	70.8056	2420.15	44.3768	3180.37	66.0317	2420.15	56.5583	3180.37	71.0942
2422.35	61.9273	3182.37	70.0538	2422.35	54.3497	3182.37	66.5545	2422.35	51.4881	3182.37	66.8632	2422.35	58.9242	3182.37	67.0909	2422.35	78.7857	3182.37	71.474	2422.35	55.56	3182.37	70.6736	2422.35	44.3478	3182.37	67.2063	2422.35	52.3583	3182.37	74.2174
2424.55	60.3909	3184.36	68.6	2424.55	54.1958	3184.36	67.2636	2424.55	51.6726	3184.36	67.6239	2424.55	59.8485	3184.36	67.979	2424.55	78.4071	3184.36	71.7135	2424.55	54.6667	3184.36	71.6528	2424.55	44.3986	3184.36	66.7857	2424.55	52.675	3184.36	73.1087
2426.75	60.2545	3186.35	70	2426.75	52.6434	3186.35	66.3273	2426.75	51.875	3186.35	67.7949	2426.75	62.0227	3186.35	68.993	2426.75	78.9071	3186.35	73.5781	2426.75	54.64	3186.35	73.0556	2426.75	44.6449	3186.35	68.4762	2426.75	55.0833	3186.35	73.1884
2428.94	61.3909	3188.34	72.0154	2428.94	53.0839	3188.34	67.8	2428.94	51.4048	3188.34	68.0598	2428.94	60.2652	3188.34	69.7343	2428.94	78.9286	3188.34	72.7812	2428.94	55.72	3188.34	73.1111	2428.94	45.1159	3188.34	67.3651	2428.94	55.5917	3188.34	75.0217
2431.14	61.3091	3190.33	72.3846	2431.14	54.028	3190.33	68.0545	2431.14	51.9881	3190.33	68.8205	2431.14	59.5758	3190.33	70.8042	2431.14	77.5214	3190.33	74.5885	2431.14	55.2133	3190.33	74.7361	2431.14	45.0507	3190.33	68.3175	2431.14	52.3917	3190.33	74.7464
2433.33	61.2727	3192.32	73.8923	2433.33	52.4615	3192.32	68.9818	2433.33	51.4405	3192.32	69.1966	2433.33	59.6288	3192.32	71.035	2433.33	78.1357	3192.32	75.3854	2433.33	54.7733	3192.32	74.0972	2433.33	45.8043	3192.32	70.4524	2433.33	53.9417	3192.32	76.1159
2435.53	61.1	3194.31	75.2231	2435.53	52.7413	3194.31	72.3364	2435.53	51.75	3194.31	71.8547	2435.53	61.7424	3194.31	70.965	2435.53	81.2214	3194.31	77.0729	2435.53	54.18	3194.31	75.8472	2435.53	45.2029	3194.31	72.6429	2435.53	57.8167	3194.31	76.7899
2437.72	60.3545	3196.3	74.0615	2437.72	54.8392	3196.3	72.9727	2437.72	52.0119	3196.3	71.9487	2437.72	58.1364	3196.3	73.7762	2437.72	79.3071	3196.3	77.6094	2437.72	55.8733	3196.3	77.8542	2437.72	45.3551	3196.3	72.0556	2437.72	53.7833	3196.3	78.5652
2439.91	62.1091	3198.29	76.0308	2439.91	55.1259	3198.29	72.2364	2439.91	53.0774	3198.29	72.4017	2439.91	58.9242	3198.29	73.3287	2439.91	78.7	3198.29	78.8958	2439.91	54.84	3198.29	78.5833	2439.91	45.9493	3198.29	72.9286	2439.91	53.55	3198.29	81.7609
2442.11	61.2182	3200.28	76.0538	2442.11	54.6434	3200.28	72.6455	2442.11	53.0476	3200.28	71.5556	2442.11	62	3200.28	73.8741	2442.11	81.1857	3200.28	78.8438	2442.11	54.3267	3200.28	79.2292	2442.11	44.5942	3200.28	74.4841	2442.11	57.0167	3200.28	80.587
2444.3	62.7727	3202.26	77.1231	2444.3	54.049	3202.26	73.1909	2444.3	51.1964	3202.26	74.7778	2444.3	57.8712	3202.26	74.2308	2444.3	78.7143	3202.26	78.875	2444.3	56.8733	3202.26	80.4653	2444.3	45.2971	3202.26	74.9524	2444.3	54.7583	3202.26	80.0217
2446.49	62.9818	3204.25	77.1308	2446.49	53.9161	3204.25	74.1909	2446.49	50.9702	3204.25	72.2564	2446.49	59.6742	3204.25	73.0909	2446.49	77.1214	3204.25	79.2865	2446.49	56.9867	3204.25	78.9931	2446.49	44.413	3204.25	72.8968	2446.49	53.6	3204.25	79.6884
2448.68	60.5818	3206.24	76.4769	2448.68	53.951	3206.24	71.6818	2448.68	50.7083	3206.24	71.5726	2448.68	60.4621	3206.24	72.5315	2448.68	80.4286	3206.24	78.4427	2448.68	55.4467	3206.24	79.2639	2448.68	46.2754	3206.24	71.9206	2448.68	55.2667	3206.24	79.2391
2450.87	60.1273	3208.22	77.5462	2450.87	53.7972	3208.22	71.3636	2450.87	50.7381	3208.22	72.265	2450.87	59.6515	3208.22	73.8252	2450.87	78.3429	3208.22	78.0365	2450.87	56.54	3208.22	77.7292	2450.87	44.8551	3208.22	71.6111	2450.87	55.4583	3208.22	78.7174
2453.06	60.8909	3210.21	76.2846	2453.06	53.3636	3210.21	73.0091	2453.06	52.3512	3210.21	72.0085	2453.06	58.5379	3210.21	72.6573	2453.06	77.5286	3210.21	78.9635	2453.06	55.32	3210.21	78.3264	2453.06	44.8261	3210.21	72.246	2453.06	53.6083	3210.21	79.6594
2455.25	60.5545	3212.19	76.3769	2455.25	53.028	3212.19	72.6273	2455.25	51.5893	3212.19	72.7179	2455.25	59.1818	3212.19	71.6643	2455.25	77.0429	3212.19	77.1094	2455.25	55.3133	3212.19	76.8264	2455.25	44.4275	3212.19	74.9206	2455.25	52.3833	3212.19	78.5942
2457.44	60.2545	3214.17	75.7385	2457.44	53.3007	3214.17	72.2455	2457.44	52.4881	3214.17	74	2457.44	59.5833	3214.17	73.9021	2457.44	77.7714	3214.17	79.3594	2457.44	55.42	3214.17	78.0972	2457.44	43.6957	3214.17	71.8889	2457.44	55.7	3214.17	78.8406
2459.63	60.9545	3216.16	75.1	2459.63	52.8951	3216.16	72.0273	2459.63	51.4702	3216.16	72.3077	2459.63	57.7803	3216.16	72.8042	2459.63	77.4143	3216.16	78.9479	2459.63	55.4067	3216.16	76.4514	2459.63	43.8986	3216.16	72.8016	2459.63	53.6583	3216.16	79.2971
2461.81	60.0364	3218.14	77.6846	2461.81	53.0559	3218.14	72.0727	2461.81	51.006	3218.14	72.1453	2461.81	57.4318	3218.14	73.7832	2461.81	76.2857	3218.14	78.6458	2461.81	54.44	3218.14	77.1389	2461.81	43.5507	3218.14	72.3175	2461.81	52.6667	3218.14	79.0725
2464	58.9273	3220.12	75.6769	2464	52.7902	3220.12	72.2909	2464	51.7679	3220.12	73.6496	2464	58.197	3220.12	74.3147	2464	78.0143	3220.12	79.8177	2464	53.4733	3220.12	77.3681	2464	43.913	3220.12	73.7619	2464	54.0583	3220.12	79.0435
2466.19	60.2364	3222.11	75.7769	2466.19	51.3706	3222.11	71.7727	2466.19	51.2262	3222.11	74.1709	2466.19	58.8106	3222.11	73.7133	2466.19	77.2429	3222.11	78.8802	2466.19	54.82	3222.11	78.1806	2466.19	43.7246	3222.11	72.6111	2466.19	54.3333	3222.11	79.1449
2468.37	61.0636	3224.09	75.7385	2468.37	53.1958	3224.09	71.7182	2468.37	50.6488	3224.09	73.7521	2468.37	55.8561	3224.09	74.7203	2468.37	76.2714	3224.09	80.0104	2468.37	54.4533	3224.09	78.7778	2468.37	43.7101	3224.09	73.7778	2468.37	52.2	3224.09	78.6667
2470.55	59.9273	3226.07	77.7462	2470.55	53.5524	3226.07	73.7545	2470.55	50.5774	3226.07	74.1538	2470.55	58.9318	3226.07	75.1888	2470.55	77.1571	3226.07	78.9792	2470.55	55.0533	3226.07	78	2470.55	45.6304	3226.07	73.6111	2470.55	53.2667	3226.07	80.0362
2472.74	58.2364	3228.05	77.7692	2472.74	52.1748	3228.05	73.7636	2472.74	51.2976	3228.05	74.0427	2472.74	58.7045	3228.05	75.3916	2472.74	78.1429	3228.05	79.0208	2472.74	54.62	3228.05	79.0556	2472.74	44.029	3228.05	74.1349	2472.74	53.4583	3228.05	79.3261
2474.92	60.4636	3230.03	78.9308	2474.92	53.2937	3230.03	74.2273	2474.92	50.506	3230.03	74.3846	2474.92	55.9394	3230.03	74.7972	2474.92	75.45	3230.03	79.375	2474.92	55.4267	3230.03	77.0069	2474.92	43.6232	3230.03	74.3413	2474.92	51.5417	3230.03	81.4203
2477.1	58.9273	3232.01	76.3308	2477.1	52.035	3232.01	71.8636	2477.1	50.2262	3232.01	73.7009	2477.1	59.8485	3232.01	75.1538	2477.1	76.9	3232.01	80.4427	2477.1	55.5867	3232.01	78.7361	2477.1	44.1304	3232.01	74.0159	2477.1	52	3232.01	81.3696
2479.29	59.5909	3233.98	77.9385	2479.29	51.986	3233.98	73.7091	2479.29	50.2679	3233.98	73.9573	2479.29	60.3864	3233.98	73.5245	2479.29	79.0643	3233.98	80.3854	2479.29	55.5133	3233.98	78.7569	2479.29	44.1014	3233.98	75.5317	2479.29	54.5667	3233.98	79.5652
2481.47	59	3235.96	77.5692	2481.47	51.5315	3235.96	73.4545	2481.47	52.1071	3235.96	74.5897	2481.47	58.0833	3235.96	75.5245	2481.47	76.8071	3235.96	80.3698	2481.47	54.32	3235.96	78.4028	2481.47	43.8551	3235.96	73.9603	2481.47	53.6583	3235.96	80.6304
2483.65	58.8636	3237.94	76.8	2483.65	53.1469	3237.94	73.7182	2483.65	51.1071	3237.94	74.3077	2483.65	58.3939	3237.94	77.2727	2483.65	74.7571	3237.94	79.6146	2483.65	55.02	3237.94	77.8611	2483.65	42.9783	3237.94	73.9683	2483.65	52.2833	3237.94	82.029
2485.83	58.1091	3239.92	78.4692	2485.83	52.6853	3239.92	73.7818	2485.83	50.0893	3239.92	74.1709	2485.83	60.3106	3239.92	76.6643	2485.83	77.2786	3239.92	79.9792	2485.83	54.0933	3239.92	78.1667	2485.83	45.2101	3239.92	74.6587	2485.83	53.3083	3239.92	80.1594
2488.01	59.2364	3241.89	78.7462	2488.01	50.6154	3241.89	73.5364	2488.01	51.8631	3241.89	74.8547	2488.01	59.7576	3241.89	76.2587	2488.01	78.7714	3241.89	80.9062	2488.01	54.6867	3241.89	79.2292	2488.01	44.1232	3241.89	74.8254	2488.01	56.85	3241.89	80.3768
2490.19	59.7909	3243.87	79.4154	2490.19	52.1538	3243.87	73.9182	2490.19	50.3333	3243.87	74.1026	2490.19	57.6212	3243.87	74.972	2490.19	76.0857	3243.87	81.151	2490.19	54.1067	3243.87	78.4028	2490.19	43.2536	3243.87	74.0714	2490.19	52.725	3243.87	81.087
2492.37	58.7273	3245.84	79.2154	2492.37	52.6294	3245.84	74.3727	2492.37	50.7262	3245.84	73.3419	2492.37	58.5152	3245.84	75.3846	2492.37	75.9214	3245.84	81.1198	2492.37	54.9867	3245.84	80.6875	2492.37	45.3043	3245.84	73.9286	2492.37	54.5167	3245.84	81.0507
2494.54	57.5636	3247.82	77.6385	2494.54	51.8392	3247.82	75.3091	2494.54	51.6131	3247.82	73.7179	2494.54	58.7576	3247.82	76.1538	2494.54	77.9643	3247.82	79.5573	2494.54	55.1667	3247.82	78.6319	2494.54	43.5725	3247.82	76.5952	2494.54	55.4417	3247.82	80.9203
2496.72	59.6727	3249.79	78.4462	2496.72	52.7762	3249.79	74.7273	2496.72	51.5179	3249.79	74.5812	2496.72	57.7879	3249.79	75.6364	2496.72	77.2	3249.79	79.9115	2496.72	55.1667	3249.79	78.6528	2496.72	44.7899	3249.79	74.7222	2496.72	53.9917	3249.79	82.2246
2498.9	58.6182	3251.77	79.5	2498.9	51.8392	3251.77	74.8727	2498.9	51.2143	3251.77	74.9658	2498.9	59.0227	3251.77	75.9091	2498.9	77.2143	3251.77	80.7448	2498.9	55.54	3251.77	79.4236	2498.9	44.413	3251.77	73.9921	2498.9	53.725	3251.77	81.2754
2501.07	57.0091	3253.74	78.6154	2501.07	53.2727	3253.74	74.1	2501.07	51.7738	3253.74	75.8034	2501.07	59.7197	3253.74	76.4545	2501.07	78.7214	3253.74	80.3281	2501.07	55.6733	3253.74	81.3542	2501.07	43.971	3253.74	75.873	2501.07	56.5583	3253.74	81.7029
2503.25	60.1455	3255.71	78.4846	2503.25	52.965	3255.71	74.4545	2503.25	50.7381	3255.71	74.2479	2503.25	58.5682	3255.71	74.3077	2503.25	78.4286	3255.71	80.599	2503.25	56.2067	3255.71	78.7986	2503.25	45.087	3255.71	74.7937	2503.25	54.5083	3255.71	81.8913
2505.42	59.8364	3257.68	78.8846	2505.42	51.8881	3257.68	76.0273	2505.42	51.0536	3257.68	75.4615	2505.42	58.1742	3257.68	76.2867	2505.42	76.2214	3257.68	80.9062	2505.42	55.3333	3257.68	79.0833	2505.42	44.4203	3257.68	74.7302	2505.42	55.0667	3257.68	82.3333
2507.6	58.3455	3259.66	78.5923	2507.6	54.1608	3259.66	74.9182	2507.6	51.4167	3259.66	74.3419	2507.6	58.9318	3259.66	76.7762	2507.6	77.05	3259.66	81.6042	2507.6	55.1333	3259.66	80.5347	2507.6	45.0652	3259.66	73.6984	2507.6	56.4917	3259.66	80.9783
2509.77	60.0091	3261.63	78.6308	2509.77	52.3566	3261.63	76.4909	2509.77	50.4643	3261.63	76.6923	2509.77	58.5076	3261.63	76.3007	2509.77	79.3643	3261.63	80.1406	2509.77	56.94	3261.63	81.875	2509.77	45.471	3261.63	75.2222	2509.77	56.7583	3261.63	83.1087
2511.94	61.2818	3263.6	78.9385	2511.94	53.4615	3263.6	75.7727	2511.94	51.5952	3263.6	75.094	2511.94	58.7273	3263.6	76.2378	2511.94	77.5429	3263.6	79.9688	2511.94	57.4933	3263.6	80.3819	2511.94	45.9058	3263.6	75.6349	2511.94	56.9	3263.6	82.7899
2514.11	60.8	3265.57	77.9308	2514.11	55.5664	3265.57	76.0727	2514.11	52.9167	3265.57	75.0769	2514.11	59.7803	3265.57	76.028	2514.11	78.2857	3265.57	81.0156	2514.11	57.7733	3265.57	80.3819	2514.11	46.0435	3265.57	74.9841	2514.11	57.125	3265.57	81.3768
2516.29	61.3909	3267.54	79.5308	2516.29	55.6084	3267.54	76.1	2516.29	53.1607	3267.54	75.8803	2516.29	61.4848	3267.54	76.993	2516.29	79.9643	3267.54	82.0156	2516.29	57.6933	3267.54	80.3056	2516.29	46.8188	3267.54	74.8413	2516.29	59.0667	3267.54	82.7101
2518.46	61.5545	3269.5	79.1	2518.46	54.8112	3269.5	75.3636	2518.46	52.1548	3269.5	75.3419	2518.46	60.6667	3269.5	75.4336	2518.46	79.7	3269.5	81.1875	2518.46	60.72	3269.5	80.3056	2518.46	46.1304	3269.5	74.6667	2518.46	59.2417	3269.5	81.6884
2520.63	60.6818	3271.47	78.9615	2520.63	55.7972	3271.47	75.3	2520.63	55.2738	3271.47	76.4701	2520.63	60.4773	3271.47	76.1119	2520.63	79.2	3271.47	81.9531	2520.63	59.0867	3271.47	80.1458	2520.63	47	3271.47	76.3651	2520.63	57.1333	3271.47	83.3188
2522.8	60.0727	3273.44	78.3769	2522.8	56.3147	3273.44	74.6545	2522.8	53.619	3273.44	76.8034	2522.8	61.7652	3273.44	77.3706	2522.8	81.8643	3273.44	82.2396	2522.8	60.8533	3273.44	79.3681	2522.8	47.5362	3273.44	76.0635	2522.8	61.1417	3273.44	81.2609
2524.97	63.5273	3275.41	78.8308	2524.97	56.2378	3275.41	76.2182	2524.97	54.7679	3275.41	76.641	2524.97	62.8409	3275.41	76.7203	2524.97	81.1571	3275.41	81.8958	2524.97	60.96	3275.41	79.3542	2524.97	49.2319	3275.41	77.0952	2524.97	63.1	3275.41	82.5145
2527.13	64.4273	3277.37	80.0077	2527.13	57.035	3277.37	75.0909	2527.13	57.2262	3277.37	76.5299	2527.13	62.0227	3277.37	76.6014	2527.13	82.8429	3277.37	81.5885	2527.13	63.8667	3277.37	80.1042	2527.13	49.9855	3277.37	75.127	2527.13	61.3833	3277.37	81.5507
2529.3	63.7909	3279.34	79.8769	2529.3	58.6294	3279.34	75.4455	2529.3	56.4405	3279.34	74.5983	2529.3	64.947	3279.34	76.3147	2529.3	83.8714	3279.34	81.9115	2529.3	63.4067	3279.34	79.6458	2529.3	48.9275	3279.34	75.4365	2529.3	64.5333	3279.34	84.4348
2531.47	63.9545	3281.31	78.9308	2531.47	60.8601	3281.31	75.4909	2531.47	57.7619	3281.31	76.5897	2531.47	64.8636	3281.31	77.0559	2531.47	85.6357	3281.31	81.3177	2531.47	65.9933	3281.31	80.8889	2531.47	50.529	3281.31	76.7857	2531.47	66.75	3281.31	82.2899
2533.63	65.3545	3283.27	78.8538	2533.63	60.7483	3283.27	74.6636	2533.63	59.8869	3283.27	77.4957	2533.63	65.8864	3283.27	78.2517	2533.63	86.8357	3283.27	81.3906	2533.63	66.9933	3283.27	80.1111	2533.63	51.9058	3283.27	75.1429	2533.63	66.325	3283.27	81.9348
2535.8	68.4273	3285.24	80.4615	2535.8	61.2517	3285.24	75.5364	2535.8	60.1548	3285.24	77.1368	2535.8	68.0758	3285.24	76.5455	2535.8	87.2286	3285.24	81.7552	2535.8	67.9533	3285.24	79.9236	2535.8	52.471	3285.24	76.4048	2535.8	69.5083	3285.24	83.0507
2537.97	67.4455	3287.2	79.6923	2537.97	64.4266	3287.2	75.6909	2537.97	60.5238	3287.2	75.188	2537.97	68.9015	3287.2	78.3007	2537.97	90.1357	3287.2	81.8177	2537.97	71.2	3287.2	79.7431	2537.97	54.913	3287.2	74.746	2537.97	74.75	3287.2	80.9203
2540.13	71.2818	3289.16	80.3923	2540.13	65.9231	3289.16	77.1	2540.13	64.9167	3289.16	77.1709	2540.13	70.947	3289.16	76.4406	2540.13	91.6	3289.16	81.5781	2540.13	74.9333	3289.16	81.7986	2540.13	56.7246	3289.16	77.5873	2540.13	76.2417	3289.16	83.7101
2542.29	72.3545	3291.13	79.9923	2542.29	67.7972	3291.13	76.5	2542.29	64.9881	3291.13	76.8632	2542.29	71.6364	3291.13	75.7972	2542.29	93.1857	3291.13	81.7812	2542.29	76.8733	3291.13	79.7153	2542.29	57.9638	3291.13	74.9444	2542.29	77.4	3291.13	82.9565
2544.46	73.2091	3293.09	79.7846	2544.46	69.6294	3293.09	75.8909	2544.46	69.125	3293.09	77.0598	2544.46	75.3712	3293.09	77.3916	2544.46	97.0357	3293.09	81.2344	2544.46	81.1667	3293.09	81.5556	2544.46	60.9855	3293.09	77.2857	2544.46	83.1	3293.09	81.3623
2546.62	77.1727	3295.05	78.5846	2546.62	72.5664	3295.05	75.9273	2546.62	70.6726	3295.05	76.8376	2546.62	77.9848	3295.05	77.1678	2546.62	102.571	3295.05	82.0365	2546.62	85.4867	3295.05	81.3403	2546.62	63.4855	3295.05	76.6746	2546.62	88.025	3295.05	82.6884
2548.78	81.0636	3297.01	80.4154	2548.78	76.1259	3297.01	76.4545	2548.78	75.7024	3297.01	76.735	2548.78	81.4773	3297.01	77.6154	2548.78	104.064	3297.01	82.6406	2548.78	91.3933	3297.01	79.8472	2548.78	67.1957	3297.01	77.5476	2548.78	92.6167	3297.01	83.7681
2550.94	84.2818	3298.97	81.2	2550.94	81.8671	3298.97	76.4455	2550.94	79.6607	3298.97	77.9487	2550.94	85.803	3298.97	77.986	2550.94	110.05	3298.97	83.0104	2550.94	94.5133	3298.97	80.4167	2550.94	71.8551	3298.97	76	2550.94	100.442	3298.97	82.8841
2553.11	90.1091	3300.93	79.1231	2553.11	87.5385	3300.93	76.4727	2553.11	83.4702	3300.93	76.6667	2553.11	93.8333	3300.93	79.2448	2553.11	119.836	3300.93	83.3906	2553.11	103.513	3300.93	82.8125	2553.11	78.0072	3300.93	77.0159	2553.11	111.008	3300.93	83.1304
2555.27	96.1273	3302.89	80.1154	2555.27	93.5245	3302.89	75.6545	2555.27	91.6607	3302.89	76.8974	2555.27	99.5152	3302.89	76.965	2555.27	126.557	3302.89	82.8281	2555.27	115.8	3302.89	80.9653	2555.27	84.3551	3302.89	77.6111	2555.27	120.3	3302.89	82.913
2557.43	104.655	3304.85	81.0308	2557.43	101.797	3304.85	77.8455	2557.43	101.012	3304.85	77.9744	2557.43	107.598	3304.85	76.9371	2557.43	134.586	3304.85	83.3385	2557.43	127.007	3304.85	79.7639	2557.43	91.1739	3304.85	78.2619	2557.43	134.117	3304.85	84.2174
2559.58	113.264	3306.81	80.0462	2559.58	113.72	3306.81	75.8091	2559.58	111.012	3306.81	77.453	2559.58	119.333	3306.81	78.1608	2559.58	147.836	3306.81	83.1615	2559.58	140.653	3306.81	82.3958	2559.58	101.522	3306.81	76.746	2559.58	150.233	3306.81	82.8116
2561.74	123.127	3308.77	79.6538	2561.74	125.881	3308.77	77.7545	2561.74	122.571	3308.77	76.4103	2561.74	129.356	3308.77	78.6364	2561.74	161.479	3308.77	82.2448	2561.74	155.433	3308.77	81.2222	2561.74	112.391	3308.77	77.6587	2561.74	167.933	3308.77	83.1667
2563.9	132.845	3310.73	81.8462	2563.9	135.909	3310.73	76.1818	2563.9	132.774	3310.73	78.7179	2563.9	139.894	3310.73	78.5734	2563.9	172.029	3310.73	82.9167	2563.9	171.713	3310.73	80.8403	2563.9	122.957	3310.73	78.5	2563.9	184.517	3310.73	82.9058
2566.06	137.973	3312.68	86.2923	2566.06	144.587	3312.68	78.5545	2566.06	140.28	3312.68	79.0342	2566.06	147.705	3312.68	77.8951	2566.06	180.214	3312.68	83.9375	2566.06	182.073	3312.68	82.1806	2566.06	128.355	3312.68	76.1984	2566.06	197.433	3312.68	83.8478
2568.21	140.682	3314.64	84.9462	2568.21	146.434	3314.64	76.5909	2568.21	142.107	3314.64	78.0769	2568.21	150.962	3314.64	77.965	2568.21	183.229	3314.64	83.7083	2568.21	187.827	3314.64	82.0625	2568.21	132.246	3314.64	78.0556	2568.21	199.075	3314.64	84.3043
2570.37	136.209	3316.6	82.2538	2570.37	141.441	3316.6	77.6364	2570.37	136.202	3316.6	78.547	2570.37	144.083	3316.6	78.4196	2570.37	176.264	3316.6	83.4167	2570.37	177.693	3316.6	81.6806	2570.37	125.725	3316.6	77.5556	2570.37	189.633	3316.6	84.0362
2572.53	123.836	3318.55	82.7	2572.53	126.273	3318.55	77.8091	2572.53	122.411	3318.55	78.359	2572.53	130.174	3318.55	79.1469	2572.53	159.393	3318.55	83.901	2572.53	159.633	3318.55	82.0625	2572.53	113.551	3318.55	77.4286	2572.53	168.817	3318.55	84.3478
2574.68	108.5	3320.51	81.8231	2574.68	110.042	3320.51	78.2	2574.68	106.083	3320.51	77.3077	2574.68	114.652	3320.51	78.3566	2574.68	141.614	3320.51	83.9948	2574.68	137.233	3320.51	82.5347	2574.68	98.6087	3320.51	78.8889	2574.68	142.758	3320.51	84.6594
2576.83	95.8273	3322.46	81.9692	2576.83	91.8951	3322.46	76.0818	2576.83	89.9881	3322.46	78.8803	2576.83	97.4697	3322.46	79.2448	2576.83	121.129	3322.46	84.474	2576.83	112.467	3322.46	83.4653	2576.83	82.7319	3322.46	78.2937	2576.83	117.5	3322.46	86.1087
2578.99	82.7818	3324.41	81.9846	2578.99	80.5524	3324.41	77.4545	2578.99	78.7679	3324.41	78.1111	2578.99	85.0455	3324.41	79.6224	2578.99	107.4	3324.41	84.6823	2578.99	95.54	3324.41	84.4861	2578.99	70.2101	3324.41	78.6825	2578.99	96.8833	3324.41	84.8768
2581.14	74.1455	3326.37	81.7846	2581.14	71.5664	3326.37	77.3545	2581.14	70.4048	3326.37	79.0256	2581.14	77.4091	3326.37	79.0909	2581.14	98.3929	3326.37	84.6667	2581.14	83.82	3326.37	82.7431	2581.14	63.6594	3326.37	78.4206	2581.14	86.65	3326.37	85.2174
2583.29	70.4727	3328.32	83.3231	2583.29	67.2727	3328.32	77.3909	2583.29	63.8274	3328.32	80.6581	2583.29	71.6742	3328.32	79.3706	2583.29	94.1571	3328.32	84.4427	2583.29	75.7067	3328.32	83.5208	2583.29	56.8768	3328.32	78.0556	2583.29	79.0417	3328.32	85.6957
2585.45	66.7364	3330.27	83.0154	2585.45	61.9441	3330.27	77.6909	2585.45	60.9881	3330.27	80.7521	2585.45	67.2803	3330.27	79.8671	2585.45	86.6143	3330.27	84.8958	2585.45	70.6333	3330.27	83.8681	2585.45	54.3188	3330.27	77.8571	2585.45	69.7083	3330.27	86.0725
2587.6	63.7455	3332.22	83.0769	2587.6	59.5035	3332.22	78.8182	2587.6	57.1964	3332.22	79.0427	2587.6	64.6515	3332.22	80.1329	2587.6	83.55	3332.22	85.8646	2587.6	66.64	3332.22	83.4931	2587.6	52.3188	3332.22	79.8968	2587.6	68.3083	3332.22	85.471
2589.75	63.6	3334.17	83.6308	2589.75	56.3217	3334.17	77.6545	2589.75	54.125	3334.17	79.9744	2589.75	62.7955	3334.17	80.8252	2589.75	84.3786	3334.17	85.1042	2589.75	63.4133	3334.17	83.9583	2589.75	49.6014	3334.17	79.4841	2589.75	63.75	3334.17	84.4565
2591.9	62.7273	3336.13	83.7462	2591.9	57.3916	3336.13	79.2727	2591.9	54.8571	3336.13	79.0427	2591.9	61.7652	3336.13	80.4476	2591.9	80.8929	3336.13	85.7448	2591.9	62.6267	3336.13	85.0208	2591.9	49.1739	3336.13	80.0238	2591.9	61.4917	3336.13	87.0072
2594.05	60.2909	3338.08	84.7231	2594.05	54.8531	3338.08	81.1636	2594.05	53.8988	3338.08	79.2991	2594.05	59.6136	3338.08	81.1958	2594.05	78.1929	3338.08	86.0365	2594.05	59.8667	3338.08	83.9653	2594.05	46.5	3338.08	79.8651	2594.05	59.2167	3338.08	86.3768
2596.19	59.7727	3340.03	83.9231	2596.19	53.6434	3340.03	78.3273	2596.19	51.9762	3340.03	79.0427	2596.19	60.5985	3340.03	80.2448	2596.19	80.6571	3340.03	85.9688	2596.19	59.26	3340.03	84.3125	2596.19	48.1884	3340.03	80.8651	2596.19	62.1417	3340.03	87.1087
2598.34	58.2091	3341.97	83.1538	2598.34	53.7692	3341.97	80.6364	2598.34	51.125	3341.97	79.812	2598.34	59.8409	3341.97	79.8531	2598.34	78.9714	3341.97	86.026	2598.34	59.3267	3341.97	84.4653	2598.34	46.8043	3341.97	79.6905	2598.34	60.1417	3341.97	86.2754
2600.49	59.1273	3343.92	84.1231	2600.49	53.3566	3343.92	79.5091	2600.49	53.3036	3343.92	80.8376	2600.49	58.3939	3343.92	81.2867	2600.49	77.2714	3343.92	86.151	2600.49	59.26	3343.92	86.0903	2600.49	45.7029	3343.92	81.6984	2600.49	58.4583	3343.92	86.1812
2602.64	57.7455	3345.87	85.1923	2602.64	53.7832	3345.87	78.9818	2602.64	52.4464	3345.87	81.0684	2602.64	60.1288	3345.87	81.958	2602.64	79.3286	3345.87	85.401	2602.64	57.1533	3345.87	83.9931	2602.64	46.1522	3345.87	79.254	2602.64	58.275	3345.87	87.1957
2604.78	58.0455	3347.82	84.1462	2604.78	53.028	3347.82	81.4	2604.78	50.2976	3347.82	81.9316	2604.78	59.3409	3347.82	81.0909	2604.78	78.1357	3347.82	88.625	2604.78	57.7667	3347.82	85.7153	2604.78	44.4783	3347.82	80.627	2604.78	58	3347.82	87.5362
2606.93	59.9909	3349.77	84.0846	2606.93	52.5315	3349.77	80.2455	2606.93	51.7202	3349.77	79.6752	2606.93	58.4091	3349.77	80.1678	2606.93	76.6571	3349.77	86.3698	2606.93	56.3267	3349.77	85.2986	2606.93	43.4203	3349.77	80.6746	2606.93	55.3417	3349.77	87.9348
2609.07	57.0091	3351.71	85.0846	2609.07	51.9231	3351.71	81.1545	2609.07	50.5952	3351.71	80.0598	2609.07	57.5227	3351.71	80.4056	2609.07	75.4786	3351.71	87.1198	2609.07	56.9333	3351.71	85.7083	2609.07	44.2246	3351.71	80.6032	2609.07	55.1083	3351.71	87.6957
2611.22	57.1091	3353.66	86.0692	2611.22	50.7063	3353.66	80.1	2611.22	50.006	3353.66	82.3077	2611.22	57.7652	3353.66	81.965	2611.22	76.7286	3353.66	86.4792	2611.22	55.1867	3353.66	87.2222	2611.22	43.2029	3353.66	81.0794	2611.22	57.375	3353.66	88.0725
2613.36	57.1636	3355.6	84.5769	2613.36	50.6713	3355.6	79.3455	2613.36	50.4762	3355.6	83.4359	2613.36	55.6894	3355.6	83.5385	2613.36	75.5143	3355.6	88.4219	2613.36	54.86	3355.6	86.9861	2613.36	42.4855	3355.6	81.5556	2613.36	54.7667	3355.6	89.4638
2615.51	56.2636	3357.55	84.9077	2615.51	50.2587	3357.55	81.6182	2615.51	49.1488	3357.55	81.7094	2615.51	55.2424	3357.55	82.1678	2615.51	73.9857	3357.55	88.0417	2615.51	54.1	3357.55	86.6111	2615.51	43.2826	3357.55	80.881	2615.51	53.525	3357.55	89.5362
2617.65	54.4364	3359.49	86.5846	2617.65	48.7902	3359.49	81.0273	2617.65	49.7202	3359.49	81.7265	2617.65	56.2576	3359.49	83.8811	2617.65	74.8571	3359.49	88.5	2617.65	53.5667	3359.49	85.9167	2617.65	41.7391	3359.49	80.9206	2617.65	55.8917	3359.49	86.587
2619.79	54.5818	3361.44	85.7231	2619.79	48.6783	3361.44	83.4727	2619.79	48.3393	3361.44	83.1538	2619.79	55.2045	3361.44	81.9301	2619.79	74	3361.44	88.1823	2619.79	53.04	3361.44	87.3681	2619.79	42.3696	3361.44	83.0397	2619.79	54.2083	3361.44	88.1957
2621.93	56.6636	3363.38	86.5154	2621.93	49.6923	3363.38	82.7273	2621.93	47.8095	3363.38	81.8291	2621.93	55.1364	3363.38	83	2621.93	72.8286	3363.38	88.4323	2621.93	53.6067	3363.38	86.7778	2621.93	41.7971	3363.38	81.8016	2621.93	51.4667	3363.38	89.0725
2624.07	53.7818	3365.32	85.8308	2624.07	48.6573	3365.32	82.9818	2624.07	47.2917	3365.32	82.9573	2624.07	54.0909	3365.32	83.5175	2624.07	73.4429	3365.32	89.9115	2624.07	52.6533	3365.32	86.8333	2624.07	42.4565	3365.32	81.9524	2624.07	52.5417	3365.32	90.9275
2626.21	53.5455	3367.26	87.2923	2626.21	47.6084	3367.26	81.8636	2626.21	46.5774	3367.26	83.7692	2626.21	53.9773	3367.26	83.8951	2626.21	73.0857	3367.26	89.2969	2626.21	52.38	3367.26	87.7361	2626.21	42.6377	3367.26	83.3095	2626.21	53.6417	3367.26	89.5507
2628.35	54.4091	3369.21	86.9385	2628.35	48.6783	3369.21	81.9636	2628.35	47.8988	3369.21	83.0256	2628.35	52.9697	3369.21	83.2168	2628.35	71.5357	3369.21	88.1615	2628.35	51.18	3369.21	86.0556	2628.35	41.529	3369.21	83.6984	2628.35	51.5583	3369.21	90.971
2630.49	53.9818	3371.15	87.6538	2630.49	47.2727	3371.15	81.7727	2630.49	47.5833	3371.15	81.9402	2630.49	52.7424	3371.15	84.993	2630.49	71.7143	3371.15	88.7865	2630.49	50.2467	3371.15	88.4167	2630.49	41.4855	3371.15	83.4524	2630.49	50.475	3371.15	89.3841
2632.63	52.3273	3373.09	85.6769	2632.63	48.1119	3373.09	82.6545	2632.63	47.1071	3373.09	83.5299	2632.63	54.7576	3373.09	84.6084	2632.63	73.0286	3373.09	90.2656	2632.63	51.4133	3373.09	87.4028	2632.63	41.7246	3373.09	82.8492	2632.63	50.8083	3373.09	88.9348
2634.77	53.8	3375.03	89.0077	2634.77	46.7483	3375.03	82.5909	2634.77	46.4107	3375.03	84.3932	2634.77	53.2348	3375.03	84.2028	2634.77	71.7929	3375.03	90.0781	2634.77	51.2533	3375.03	88.5694	2634.77	40.5652	3375.03	83.3889	2634.77	51.4583	3375.03	91.8768
2636.9	52.4	3376.97	88.7769	2636.9	48.3566	3376.97	82.7	2636.9	46.7619	3376.97	83.5641	2636.9	51.0076	3376.97	85.8531	2636.9	70.5	3376.97	88.9635	2636.9	50.4733	3376.97	87.9861	2636.9	40.3261	3376.97	83.6429	2636.9	50.0583	3376.97	91.7391
2639.04	53.7455	3378.91	88.2615	2639.04	46.9231	3378.91	81.8182	2639.04	46.4702	3378.91	85.4017	2639.04	53.803	3378.91	84.2657	2639.04	71.5286	3378.91	90.4688	2639.04	50.3933	3378.91	88.4792	2639.04	40.2826	3378.91	83.9365	2639.04	51.2583	3378.91	90.529
2641.18	53.0727	3380.84	88.0923	2641.18	47.5175	3380.84	83.5091	2641.18	45.0774	3380.84	83.7179	2641.18	53.7045	3380.84	84.5035	2641.18	72.4357	3380.84	89.3958	2641.18	50.88	3380.84	87.3125	2641.18	39.8986	3380.84	82.4841	2641.18	50.0333	3380.84	91.4638
2643.31	53.9091	3382.78	89.7385	2643.31	47.5944	3382.78	83.6	2643.31	45.3512	3382.78	84.5556	2643.31	53.0985	3382.78	84.7622	2643.31	70.2357	3382.78	89.3177	2643.31	50.4067	3382.78	87.5694	2643.31	40.4493	3382.78	83.3651	2643.31	46.6417	3382.78	93.3261
2645.45	51.2	3384.72	89.3308	2645.45	46.5944	3384.72	84.8727	2645.45	46.2619	3384.72	84.5128	2645.45	52.3485	3384.72	85.0699	2645.45	70.0786	3384.72	90.9167	2645.45	49.18	3384.72	89.9028	2645.45	40.587	3384.72	83.5952	2645.45	49.1833	3384.72	91.529
2647.58	52.8273	3386.66	88.6615	2647.58	46.028	3386.66	83.2545	2647.58	45.0119	3386.66	84.8718	2647.58	52.4697	3386.66	85.3916	2647.58	71.0429	3386.66	90.625	2647.58	49.4933	3386.66	88.7222	2647.58	39.3478	3386.66	84.4921	2647.58	51.6667	3386.66	92.7319
2649.71	51.7	3388.59	89.8308	2649.71	47.2378	3388.59	84.0273	2649.71	44.631	3388.59	84.3419	2649.71	50.5758	3388.59	86.5035	2649.71	69.7143	3388.59	90.1719	2649.71	49.06	3388.59	89.2986	2649.71	40.7174	3388.59	84.0238	2649.71	47.2	3388.59	93.2681
2651.85	52.7364	3390.53	90.0308	2651.85	45.2378	3390.53	83.1818	2651.85	44.6845	3390.53	83.8632	2651.85	52.1364	3390.53	84.2028	2651.85	68.2714	3390.53	90.3333	2651.85	48.88	3390.53	90.0347	2651.85	38.7319	3390.53	85.0317	2651.85	46.3583	3390.53	92.3116
2653.98	52.1091	3392.46	89.9	2653.98	44.958	3392.46	84.1364	2653.98	45.4167	3392.46	85.8462	2653.98	52.053	3392.46	86.3077	2653.98	69.4643	3392.46	91.901	2653.98	48.4733	3392.46	89.3819	2653.98	39.2174	3392.46	82.7857	2653.98	47.7667	3392.46	89.9203
2656.11	52.3545	3394.4	89.6846	2656.11	45.4965	3394.4	85.2727	2656.11	44.6369	3394.4	85.094	2656.11	51.3864	3394.4	85.6364	2656.11	70.0643	3394.4	92.0781	2656.11	48.58	3394.4	89.4722	2656.11	40.1812	3394.4	86.8492	2656.11	48.9583	3394.4	93.4638
2658.24	53.5727	3396.33	88.5308	2658.24	45.7133	3396.33	84.6636	2658.24	44.4762	3396.33	84.812	2658.24	51.0152	3396.33	85.6434	2658.24	67.7643	3396.33	92.0938	2658.24	48.7067	3396.33	90.1042	2658.24	38.4058	3396.33	85.2222	2658.24	46.8	3396.33	92.4928
2660.37	50.2182	3398.27	89.1077	2660.37	44.3776	3398.27	85.0364	2660.37	45.2321	3398.27	87.6239	2660.37	52.053	3398.27	88.2657	2660.37	68.9643	3398.27	91.9531	2660.37	47.2867	3398.27	90.5	2660.37	39.3116	3398.27	84.5635	2660.37	48.65	3398.27	92.3116
2662.5	50.9182	3400.2	89.9462	2662.5	44.5594	3400.2	84.6909	2662.5	43.3036	3400.2	86.0085	2662.5	50.9621	3400.2	85.028	2662.5	69.0286	3400.2	92.4531	2662.5	49.1933	3400.2	89	2662.5	38.5507	3400.2	86.4921	2662.5	50.1	3400.2	94.0435
2664.63	52.3455	3402.13	89.7462	2664.63	45.3077	3402.13	84.4	2664.63	44.494	3402.13	86.0855	2664.63	50.9924	3402.13	87.1748	2664.63	68.6143	3402.13	92.9635	2664.63	49.3933	3402.13	90.1181	2664.63	39.8623	3402.13	85.7222	2664.63	47.6667	3402.13	93.4203
2666.76	50.5455	3404.06	89.4154	2666.76	44.5524	3404.06	84	2666.76	44.5417	3404.06	85.2222	2666.76	51.2197	3404.06	86.6783	2666.76	68.4214	3404.06	92.6354	2666.76	48.3267	3404.06	89.6806	2666.76	39.9203	3404.06	85.8095	2666.76	46.5333	3404.06	93.2391
2668.89	50.8818	3406	89.4077	2668.89	44.7413	3406	85.0091	2668.89	43.1786	3406	84.8547	2668.89	51.7576	3406	87.4965	2668.89	70.6071	3406	91.4635	2668.89	47.1733	3406	89.6597	2668.89	39.5942	3406	86.7063	2668.89	48.8833	3406	92.8696
2671.01	52.1818	3407.93	88.4154	2671.01	44.2587	3407.93	84.3636	2671.01	43.869	3407.93	85.6667	2671.01	50.8939	3407.93	87.5245	2671.01	68.9786	3407.93	92.0885	2671.01	47.72	3407.93	89.3542	2671.01	40.2899	3407.93	85.5238	2671.01	49.0917	3407.93	94.0217
2673.14	50.3455	3409.86	90.4385	2673.14	45.2797	3409.86	86.3091	2673.14	43.994	3409.86	85.2051	2673.14	49.9924	3409.86	86.5804	2673.14	68.2429	3409.86	92.7135	2673.14	47.4133	3409.86	89.2153	2673.14	38.5652	3409.86	84.6508	2673.14	45.7667	3409.86	94.0725
2675.27	49.6818	3411.79	90.1	2675.27	43.1538	3411.79	85.0091	2675.27	43.6607	3411.79	88.0769	2675.27	50.1364	3411.79	87.3566	2675.27	68.7214	3411.79	92.1458	2675.27	46.9667	3411.79	89.3542	2675.27	38.9855	3411.79	85.4444	2675.27	47.3417	3411.79	95.0362
2677.39	50.9	3413.72	90.9846	2677.39	44.2517	3413.72	84.8182	2677.39	44.4405	3413.72	85.6752	2677.39	51.1061	3413.72	88.4476	2677.39	69.3214	3413.72	92.1406	2677.39	48.2467	3413.72	90	2677.39	38.7391	3413.72	85.4444	2677.39	49.1583	3413.72	92.8551
2679.52	52.0273	3415.65	88.8846	2679.52	45.2098	3415.65	86.2909	2679.52	42.3929	3415.65	85.9487	2679.52	48.4394	3415.65	86.9371	2679.52	66.2929	3415.65	91.4948	2679.52	48.6	3415.65	91.1875	2679.52	38.2101	3415.65	86.6667	2679.52	46.675	3415.65	93.6884
2681.64	49.1909	3417.58	89.1154	2681.64	44.7762	3417.58	83.6636	2681.64	44.0595	3417.58	86.6496	2681.64	50.7273	3417.58	87.986	2681.64	68.5929	3417.58	92.401	2681.64	47.4	3417.58	90.4514	2681.64	39.8478	3417.58	84.2063	2681.64	46.1333	3417.58	93.1304
2683.77	50.0455	3419.5	90.0154	2683.77	45.3147	3419.5	84.9364	2683.77	43.8631	3419.5	86.0085	2683.77	50.5909	3419.5	87.6503	2683.77	68.5357	3419.5	93.3906	2683.77	47.7333	3419.5	90.7917	2683.77	39.413	3419.5	84.8968	2683.77	48.2333	3419.5	91.8841
2685.89	51.4909	3421.43	91.1615	2685.89	43.958	3421.43	85.0091	2685.89	43.3929	3421.43	88.265	2685.89	50.0152	3421.43	86.2098	2685.89	67.1571	3421.43	93.0312	2685.89	47.7933	3421.43	91.6597	2685.89	39.5	3421.43	85.0079	2685.89	47.1583	3421.43	93.9638
2688.01	50.3909	3423.36	89.0923	2688.01	45.4126	3423.36	84.2636	2688.01	42.6905	3423.36	86.2479	2688.01	50.4318	3423.36	87.8042	2688.01	66.3857	3423.36	91.8958	2688.01	47.7733	3423.36	90.6736	2688.01	37.5145	3423.36	86.1032	2688.01	45.5583	3423.36	93.7826
2690.13	50.1	3425.28	88.2692	2690.13	43.7552	3425.28	84.0364	2690.13	43.2857	3425.28	85.1538	2690.13	50.3864	3425.28	86.4196	2690.13	69.2143	3425.28	91.3177	2690.13	47.6	3425.28	89.9722	2690.13	37.6812	3425.28	84.5873	2690.13	47.5167	3425.28	92.4203
2692.25	50.9273	3427.21	89.5692	2692.25	44.4545	3427.21	85.1818	2692.25	44.1131	3427.21	86.5726	2692.25	50.2803	3427.21	86.5944	2692.25	70.2286	3427.21	91.5312	2692.25	47.28	3427.21	89.0278	2692.25	38.7899	3427.21	84.9683	2692.25	48.1833	3427.21	92.7609
2694.38	50.3273	3429.14	89.4308	2694.38	44.3916	3429.14	83.9545	2694.38	43.494	3429.14	86.906	2694.38	49.7879	3429.14	85.6364	2694.38	65.8	3429.14	93.0833	2694.38	48.92	3429.14	90.1389	2694.38	38.6739	3429.14	85.3413	2694.38	45.9083	3429.14	95.6884
2696.5	50.6636	3431.06	89.1538	2696.5	42.8741	3431.06	85.3455	2696.5	42.9762	3431.06	84.8974	2696.5	49.9848	3431.06	86.6224	2696.5	66.7929	3431.06	91.6146	2696.5	47.3067	3431.06	91.5347	2696.5	38.5435	3431.06	86.1984	2696.5	47.2417	3431.06	90.8768
2698.62	49.9909	3432.98	89.3308	2698.62	43.5734	3432.98	84.0818	2698.62	43.3095	3432.98	86.8889	2698.62	49.6439	3432.98	86.8951	2698.62	67.8857	3432.98	92.474	2698.62	46.7533	3432.98	90.1875	2698.62	37.7826	3432.98	85.5	2698.62	48.775	3432.98	91.9348
2700.73	51.0545	3434.91	89.0923	2700.73	44.049	3434.91	84.3182	2700.73	44.0476	3434.91	86.9915	2700.73	49.9545	3434.91	85.1678	2700.73	66.3786	3434.91	91.5208	2700.73	47.1333	3434.91	89.5278	2700.73	37.2319	3434.91	85.3492	2700.73	46.1833	3434.91	92.9203
2702.85	49.7909	3436.83	89.4154	2702.85	44.5455	3436.83	84.5273	2702.85	42.0714	3436.83	86.2137	2702.85	49.5	3436.83	86.0629	2702.85	66.7929	3436.83	92.3906	2702.85	46.62	3436.83	89.9375	2702.85	38.1304	3436.83	85.1984	2702.85	46.3333	3436.83	92.8551
2704.97	48.3909	3438.75	89.6615	2704.97	43.021	3438.75	83.2455	2704.97	43.0179	3438.75	84.188	2704.97	51.7273	3438.75	86.7133	2704.97	68.0143	3438.75	91.25	2704.97	47.7733	3438.75	89.4444	2704.97	37.7029	3438.75	84.6032	2704.97	47.325	3438.75	90.3551
2707.09	50.0182	3440.68	89.2692	2707.09	44.4685	3440.68	85.3	2707.09	42.4881	3440.68	85.4615	2707.09	48.697	3440.68	85.0979	2707.09	67.7214	3440.68	92.1719	2707.09	47.1733	3440.68	89.1042	2707.09	38.3768	3440.68	85.8571	2707.09	46.2833	3440.68	92.3986
2709.2	49.2909	3442.6	87.4769	2709.2	43.2867	3442.6	83.6273	2709.2	41.4048	3442.6	85.0769	2709.2	46.7045	3442.6	85.3986	2709.2	64.8143	3442.6	91.3021	2709.2	46.8933	3442.6	89.3542	2709.2	36.5217	3442.6	85.0556	2709.2	45.975	3442.6	91.3261
2711.32	49.2545	3444.52	87.4462	2711.32	44.1748	3444.52	82.3818	2711.32	42.619	3444.52	85.1282	2711.32	50.9091	3444.52	86.1538	2711.32	67.8571	3444.52	90.6771	2711.32	46.02	3444.52	90.4097	2711.32	36.529	3444.52	84.127	2711.32	46.025	3444.52	90.087
2713.44	49.4636	3446.44	89.3	2713.44	43.028	3446.44	82.0818	2713.44	42.9762	3446.44	84.0513	2713.44	50.1061	3446.44	85.1958	2713.44	66.7143	3446.44	90.6146	2713.44	46.5	3446.44	89.0764	2713.44	37.8986	3446.44	84.5873	2713.44	48.1583	3446.44	91.5072
2715.55	50.1909	3448.36	88.3846	2715.55	44.5315	3448.36	83.2818	2715.55	42.1845	3448.36	84.8632	2715.55	47.7879	3448.36	84.8462	2715.55	64.8571	3448.36	90.349	2715.55	46.8667	3448.36	89.0278	2715.55	37.058	3448.36	83.1111	2715.55	45.1667	3448.36	92.2319
2717.66	47.7636	3450.28	87.8615	2717.66	43.0559	3450.28	81.4818	2717.66	42.6488	3450.28	84.9402	2717.66	49.8712	3450.28	84.3776	2717.66	65.8714	3450.28	89.6927	2717.66	46.7933	3450.28	86.9028	2717.66	37.6304	3450.28	83.0556	2717.66	45.125	3450.28	90.8768
2719.78	50.0364	3452.2	85.9077	2719.78	42.9161	3452.2	81.7364	2719.78	42.744	3452.2	82.5983	2719.78	49.9697	3452.2	84.007	2719.78	67.7786	3452.2	88.5312	2719.78	46.7267	3452.2	89.2431	2719.78	36.0217	3452.2	84.3651	2719.78	47.3583	3452.2	90.1957
2721.89	48.5545	3454.12	87.0615	2721.89	44.2587	3454.12	80.6636	2721.89	43.0536	3454.12	83.5385	2721.89	50.2727	3454.12	85.2797	2721.89	66.3714	3454.12	89.7031	2721.89	45.96	3454.12	87.2917	2721.89	36.3188	3454.12	82.0159	2721.89	45.1	3454.12	90.8768
2724	48.8273	3456.04	88.0385	2724	44.958	3456.04	81.7818	2724	43.0536	3456.04	82.8632	2724	48.7652	3456.04	83.979	2724	67.0357	3456.04	89.3854	2724	46.08	3456.04	86.5069	2724	36.8043	3456.04	82.3571	2724	44.6917	3456.04	88.7754
2726.12	49.1091	3457.95	86.6615	2726.12	42.8741	3457.95	81.8727	2726.12	42.0833	3457.95	82.6838	2726.12	49.6591	3457.95	83.9441	2726.12	67.7286	3457.95	89.3281	2726.12	45.92	3457.95	87.4514	2726.12	36.4275	3457.95	83.127	2726.12	46.9333	3457.95	90.2971
2728.23	51.1455	3459.87	86.0538	2728.23	42.9441	3459.87	81.1455	2728.23	43.494	3459.87	82.5812	2728.23	49.7576	3459.87	83.028	2728.23	67.6286	3459.87	86.7188	2728.23	46.1133	3459.87	86.5972	2728.23	38.087	3459.87	84.3571	2728.23	47.8583	3459.87	89.3043
2730.34	50.3909	3461.79	84.4692	2730.34	43.5874	3461.79	80.8909	2730.34	42.3214	3461.79	82.9487	2730.34	49.5076	3461.79	83	2730.34	65.4143	3461.79	87.5156	2730.34	46.6267	3461.79	87.9097	2730.34	38.413	3461.79	82.9444	2730.34	44.2333	3461.79	89.1304
2732.45	48.7	3463.7	85.5538	2732.45	44.8182	3463.7	78.9455	2732.45	42.0536	3463.7	83.2735	2732.45	50.5	3463.7	82.3706	2732.45	66.8429	3463.7	88.3021	2732.45	46.3333	3463.7	86.2917	2732.45	38.0072	3463.7	79.7063	2732.45	45.65	3463.7	89.7536
2734.56	50.2455	3465.62	84.3	2734.56	42.2308	3465.62	79.6	2734.56	42.9048	3465.62	82.3761	2734.56	50.2955	3465.62	82.1748	2734.56	68.0786	3465.62	87.9271	2734.56	46.68	3465.62	84.4514	2734.56	37.1522	3465.62	79.8571	2734.56	48.0083	3465.62	89.6812
2736.67	50.7545	3467.53	84.1231	2736.67	43.5245	3467.53	79.7636	2736.67	42.6905	3467.53	81.4957	2736.67	49.3182	3467.53	81.4615	2736.67	66.2786	3467.53	88.125	2736.67	48.5933	3467.53	84.5625	2736.67	37.3188	3467.53	80.6825	2736.67	44.3833	3467.53	87.7826
2738.77	50.3182	3469.45	83.0231	2738.77	43.7133	3469.45	78.5091	2738.77	42.7321	3469.45	80.6496	2738.77	48.8561	3469.45	82.1678	2738.77	65.5643	3469.45	86.2552	2738.77	46.82	3469.45	85.5764	2738.77	37.3623	3469.45	79.4603	2738.77	46.3417	3469.45	88.1812
2740.88	51.3909	3471.36	83.6385	2740.88	44.0839	3471.36	78.5909	2740.88	42.5595	3471.36	80.5385	2740.88	50.8485	3471.36	81.7063	2740.88	67.8929	3471.36	86.2083	2740.88	46.1333	3471.36	84.9097	2740.88	37.1957	3471.36	79.9048	2740.88	47.9083	3471.36	88.4275
2742.99	49.3727	3473.28	82.8615	2742.99	42.8531	3473.28	78.2818	2742.99	42.5655	3473.28	79.0855	2742.99	48.5682	3473.28	81.2378	2742.99	66.3	3473.28	86.7656	2742.99	46.5933	3473.28	84.875	2742.99	38.058	3473.28	80.2063	2742.99	47.4583	3473.28	86.8116
2745.09	49.6182	3475.19	84.2692	2745.09	44.8042	3475.19	78.3545	2745.09	43.0774	3475.19	79.3761	2745.09	48.447	3475.19	81.0839	2745.09	64.75	3475.19	85.1458	2745.09	46.76	3475.19	84.7708	2745.09	37.8333	3475.19	79.2619	2745.09	44.4	3475.19	85.5435
2747.2	49.5636	3477.1	83.1231	2747.2	43.5664	3477.1	78.4455	2747.2	42.1369	3477.1	79.7521	2747.2	50.3258	3477.1	80.8671	2747.2	66.8643	3477.1	84.3073	2747.2	47.1067	3477.1	82.5	2747.2	37.7536	3477.1	77.6111	2747.2	47.7833	3477.1	87.6522
2749.31	49.0636	3479.01	82.5462	2749.31	43.2517	3479.01	77.5727	2749.31	41.7143	3479.01	78.6154	2749.31	49.7121	3479.01	80.3497	2749.31	67.1786	3479.01	84.3906	2749.31	46.26	3479.01	83.6319	2749.31	38.3551	3479.01	79.7778	2749.31	48.9917	3479.01	84.4058
2751.41	48.9455	3480.92	81.5077	2751.41	42.4406	3480.92	77.4727	2751.41	41.8155	3480.92	77.4872	2751.41	46.5682	3480.92	77.8252	2751.41	65.2571	3480.92	83.8021	2751.41	45.5933	3480.92	82.9792	2751.41	36.3696	3480.92	78.6905	2751.41	44.2667	3480.92	84.8116
2753.51	48.7727	3482.83	81.3846	2753.51	44.2727	3482.83	76.7	2753.51	42.0833	3482.83	78.5983	2753.51	49.1667	3482.83	79.1399	2753.51	65.65	3482.83	83.474	2753.51	45.1667	3482.83	82.3056	2753.51	39.0507	3482.83	77.3571	2753.51	46.3583	3482.83	85.9783
2755.62	48.1909	3484.74	83.1538	2755.62	44.7552	3484.74	75.8818	2755.62	42.7679	3484.74	77.1111	2755.62	50.75	3484.74	76.6434	2755.62	68.95	3484.74	82.7969	2755.62	47.2067	3484.74	81.6667	2755.62	37.7899	3484.74	76.627	2755.62	47.35	3484.74	85.6304
2757.72	51.5545	3486.65	80.9692	2757.72	43.0769	3486.65	75.0364	2757.72	43.256	3486.65	78.5983	2757.72	48.5682	3486.65	78.5804	2757.72	66.6571	3486.65	83.6354	2757.72	46.3067	3486.65	81.7361	2757.72	37.8623	3486.65	78.0317	2757.72	46.2167	3486.65	81.8696
2759.82	48.2727	3488.56	80.0231	2759.82	44.3497	3488.56	76.9818	2759.82	42.0298	3488.56	76.5214	2759.82	48.9848	3488.56	77.1119	2759.82	65.8357	3488.56	82.5208	2759.82	45.8667	3488.56	80.7083	2759.82	36.6594	3488.56	75.9762	2759.82	43.9583	3488.56	83.5797
2761.92	48.2	3490.47	78.2846	2761.92	44.3566	3490.47	74.2455	2761.92	42.0119	3490.47	76.4872	2761.92	49.8258	3490.47	78.3497	2761.92	68.8143	3490.47	83.3229	2761.92	46.26	3490.47	80.8889	2761.92	38.0072	3490.47	75.6667	2761.92	47.3917	3490.47	82.6304
2764.03	50.0727	3492.38	79.5769	2764.03	42.6503	3492.38	75.0182	2764.03	43.1012	3492.38	75.6325	2764.03	49.4621	3492.38	75.951	2764.03	67.2857	3492.38	81.1771	2764.03	47.26	3492.38	79.7639	2764.03	36.8623	3492.38	76.0794	2764.03	48.1833	3492.38	81.6957
2766.13	50.2818	3494.29	79.9846	2766.13	43.993	3494.29	74.6364	2766.13	42.6429	3494.29	75.8718	2766.13	48.2727	3494.29	75.1049	2766.13	67.3143	3494.29	80.5312	2766.13	46.7333	3494.29	78.8125	2766.13	38.2319	3494.29	74.8492	2766.13	45.975	3494.29	82.7971
2768.23	48.0364	3496.2	78.8462	2768.23	43.9091	3496.2	72.7091	2768.23	42.3036	3496.2	75.1111	2768.23	49.0455	3496.2	75.1538	2768.23	66.7214	3496.2	79.0312	2768.23	47.62	3496.2	77.8611	2768.23	37.8696	3496.2	73.9206	2768.23	47.1	3496.2	80.9348
2770.33	49.6545	3498.1	77.5538	2770.33	44.3217	3498.1	74.2	2770.33	43.25	3498.1	75.7521	2770.33	49.7273	3498.1	74.6154	2770.33	68	3498.1	80.4583	2770.33	47.28	3498.1	80.0694	2770.33	38.0435	3498.1	75.2222	2770.33	48.9417	3498.1	80.0942
2772.42	49.0273	3500.01	76.9154	2772.42	44.4126	3500.01	73.4091	2772.42	43.0536	3500.01	73.5897	2772.42	48.5	3500.01	73.6364	2772.42	66.7286	3500.01	79.0938	2772.42	47.66	3500.01	78.8958	2772.42	37.7826	3500.01	74	2772.42	46.375	3500.01	81.7681
2774.52	50.2818	3501.91	77.6	2774.52	46.5874	3501.91	73.1636	2774.52	42.3452	3501.91	74.3504	2774.52	50.7955	3501.91	73.7413	2774.52	66.3	3501.91	78.6615	2774.52	48.8467	3501.91	77.125	2774.52	37.9855	3501.91	73	2774.52	47.8583	3501.91	80.2971
2776.62	47.6455	3503.82	75.6	2776.62	45.8322	3503.82	72.5182	2776.62	43.1726	3503.82	73.8718	2776.62	49.8864	3503.82	73.4825	2776.62	67.8	3503.82	77.1719	2776.62	47.44	3503.82	77.3958	2776.62	38.5725	3503.82	72.5556	2776.62	49.7583	3503.82	78.2536
2778.72	50.8727	3505.72	76.6462	2778.72	44.3287	3505.72	72.1364	2778.72	43.131	3505.72	73.5299	2778.72	50.6591	3505.72	73.4196	2778.72	68.4571	3505.72	78.125	2778.72	48.1533	3505.72	76.6181	2778.72	38.1812	3505.72	71.6825	2778.72	48.2083	3505.72	79.4058
2780.81	50.7545	3507.63	76.2846	2780.81	46.2238	3507.63	72.1727	2780.81	43.4762	3507.63	72.1026	2780.81	49.0985	3507.63	72.014	2780.81	65.65	3507.63	76.0521	2780.81	48.6067	3507.63	75.2708	2780.81	37.7391	3507.63	72.3571	2780.81	46.475	3507.63	79.913
2782.91	48.9091	3509.53	73.6462	2782.91	44.8531	3509.53	70.1455	2782.91	43.506	3509.53	72.2479	2782.91	50.1894	3509.53	72.4126	2782.91	68.2714	3509.53	77.3021	2782.91	47.2333	3509.53	77.4583	2782.91	39.1232	3509.53	71.5079	2782.91	48.1	3509.53	77.7536
2785	49.0636	3511.44	74.2077	2785	44.035	3511.44	72.6	2785	42.7262	3511.44	70.4444	2785	49.8939	3511.44	72.1888	2785	69.3857	3511.44	75.9271	2785	48.42	3511.44	75.2361	2785	36.3913	3511.44	72.127	2785	48.2	3511.44	77.9203
2787.1	48.4727	3513.34	73.7538	2787.1	44.0559	3513.34	72.3	2787.1	43.3869	3513.34	70.1709	2787.1	48.0833	3513.34	71.7343	2787.1	65.1857	3513.34	76.026	2787.1	47.2067	3513.34	74.8194	2787.1	38.7464	3513.34	71.5714	2787.1	46.7333	3513.34	78.1449
2789.19	49.0182	3515.24	73.1077	2789.19	44.2098	3515.24	70.6273	2789.19	42.2321	3515.24	70.0513	2789.19	50.2348	3515.24	71.9301	2789.19	67.7286	3515.24	76.0677	2789.19	46.4267	3515.24	73.8681	2789.19	38.8841	3515.24	70.7222	2789.19	46.7583	3515.24	76.9058
2791.29	49.4909	3517.14	73.2	2791.29	42.1608	3517.14	69.9636	2791.29	41.3155	3517.14	69.8034	2791.29	50.7424	3517.14	69.7483	2791.29	68.1857	3517.14	74.6719	2791.29	47.36	3517.14	75.5625	2791.29	38.6957	3517.14	71.2381	2791.29	48.225	3517.14	75.8768
2793.38	48.7182	3519.04	71.6462	2793.38	44.1189	3519.04	69.5636	2793.38	43.2976	3519.04	70.7179	2793.38	47.7424	3519.04	69.5315	2793.38	66.6857	3519.04	74.349	2793.38	48.1533	3519.04	72.5486	2793.38	39.0942	3519.04	68.6111	2793.38	46.4083	3519.04	76.1304
2795.47	49.3636	3520.94	72.9462	2795.47	43.9231	3520.94	68.1727	2795.47	43.6726	3520.94	68.3761	2795.47	48.7879	3520.94	67.2727	2795.47	65.5143	3520.94	74.5208	2795.47	48.6	3520.94	72.7639	2795.47	38.3406	3520.94	69.2222	2795.47	45.1583	3520.94	75.7464
2797.56	49.4455	3522.84	71.8538	2797.56	43.972	3522.84	67.6818	2797.56	42.5238	3522.84	68.8376	2797.56	50.6667	3522.84	69.3497	2797.56	67.6786	3522.84	73.6615	2797.56	47.66	3522.84	72.6944	2797.56	38.5072	3522.84	68.2778	2797.56	48.65	3522.84	74.2754
2799.65	50.4	3524.74	71.3154	2799.65	44.2378	3524.74	67.8091	2799.65	43.3274	3524.74	68.8547	2799.65	50.8864	3524.74	69.3217	2799.65	67.8429	3524.74	73.2812	2799.65	47.7067	3524.74	72.5	2799.65	37.9855	3524.74	69.4286	2799.65	48.1	3524.74	75.2464
2801.74	49.9364	3526.64	70.7692	2801.74	44.014	3526.64	66.6818	2801.74	43.1488	3526.64	67.641	2801.74	48.5455	3526.64	68.993	2801.74	65.9	3526.64	73.2812	2801.74	47.3467	3526.64	71.5903	2801.74	39.2899	3526.64	67.2143	2801.74	45.0167	3526.64	74.087
2803.83	49.2	3528.54	68.0385	2803.83	44.1888	3528.54	67.3091	2803.83	42.3631	3528.54	66.1197	2803.83	51.7879	3528.54	68.5524	2803.83	66.4429	3528.54	71.8958	2803.83	49.0533	3528.54	72.8125	2803.83	39.6159	3528.54	68.5794	2803.83	49.5	3528.54	73.2681
2805.92	50.3909	3530.44	69.5462	2805.92	44.2028	3530.44	65.4455	2805.92	42.7917	3530.44	67.0342	2805.92	49.4545	3530.44	69.3776	2805.92	66.6286	3530.44	72.5365	2805.92	48.74	3530.44	70.5	2805.92	38.2319	3530.44	66.2857	2805.92	51.6	3530.44	73.3696
2808.01	50.3364	3532.34	69.3538	2808.01	44.5804	3532.34	67.4182	2808.01	43.2917	3532.34	66.7521	2808.01	48.6288	3532.34	68.5315	2808.01	66.05	3532.34	71.9583	2808.01	48.5667	3532.34	70.1667	2808.01	38.4783	3532.34	67.6349	2808.01	46.9	3532.34	73.0362
2810.1	48.5091	3534.23	67.1692	2810.1	45.2867	3534.23	63.5091	2810.1	42.8869	3534.23	65.0855	2810.1	51.1742	3534.23	67.014	2810.1	67.9214	3534.23	70.7188	2810.1	48.3933	3534.23	69.8194	2810.1	38.1449	3534.23	65.5794	2810.1	48.275	3534.23	71.3116
2812.19	50.1727	3536.13	66.5385	2812.19	45.021	3536.13	66.5455	2812.19	43.0952	3536.13	64.2222	2812.19	52.5833	3536.13	66.1818	2812.19	68.7857	3536.13	72.3177	2812.19	48.66	3536.13	70.1736	2812.19	39.1449	3536.13	66.0635	2812.19	50.9417	3536.13	72.587
2814.27	50.1273	3538.03	68.0769	2814.27	44.8671	3538.03	64.2182	2814.27	44.0655	3538.03	63.641	2814.27	50.6439	3538.03	65.6014	2814.27	67.8643	3538.03	69.2188	2814.27	49.9467	3538.03	68.9514	2814.27	38.5362	3538.03	65.1746	2814.27	48.3083	3538.03	71.3551
2816.36	51.4545	3539.92	65.9154	2816.36	46.1748	3539.92	65.3909	2816.36	44.9821	3539.92	63.7265	2816.36	48.8182	3539.92	64.7552	2816.36	67.0786	3539.92	69.5938	2816.36	49.42	3539.92	68.0347	2816.36	41.1304	3539.92	63.5397	2816.36	46.7083	3539.92	71.0725
2818.45	52.3727	3541.82	65.6385	2818.45	45.958	3541.82	63.3091	2818.45	43.5893	3541.82	64.8034	2818.45	52.1288	3541.82	64.8252	2818.45	69.0929	3541.82	68.6771	2818.45	48.9133	3541.82	68.4514	2818.45	40.5145	3541.82	62.8254	2818.45	52.1	3541.82	68.8261
2820.53	51.8727	3543.71	66.4462	2820.53	45.3916	3543.71	64.6455	2820.53	44.6429	3543.71	62.1453	2820.53	51.0152	3543.71	63.8671	2820.53	69.8286	3543.71	68.9583	2820.53	49.14	3543.71	66.6181	2820.53	39.2029	3543.71	64.7222	2820.53	51.1333	3543.71	69.5362
2822.62	50.9273	3545.6	65.7846	2822.62	45.3217	3545.6	64.3636	2822.62	44.5536	3545.6	63.4188	2822.62	49.947	3545.6	63.6503	2822.62	68.4071	3545.6	67.7344	2822.62	51.76	3545.6	67.1458	2822.62	40.9565	3545.6	64.3333	2822.62	48.5333	3545.6	69.3696
2824.7	51.7818	3547.5	64.4538	2824.7	47.4196	3547.5	63.0455	2824.7	45.25	3547.5	63	2824.7	52.7348	3547.5	64.7413	2824.7	69.3214	3547.5	67.5365	2824.7	50.8467	3547.5	66.0486	2824.7	41.1014	3547.5	62.6429	2824.7	52.1333	3547.5	67.5507
2826.78	52.5273	3549.39	65.4846	2826.78	48.1329	3549.39	62.5636	2826.78	45.7917	3549.39	62.2137	2826.78	53.4848	3549.39	63.7902	2826.78	72.3857	3549.39	67.0156	2826.78	52.44	3549.39	66.9444	2826.78	40.1014	3549.39	60.9365	2826.78	53.0833	3549.39	68.8116
2828.87	52.5	3551.28	64.7231	2828.87	48.2517	3551.28	62.6727	2828.87	47.7738	3551.28	61.7949	2828.87	53.3485	3551.28	64.0699	2828.87	71.4357	3551.28	67.9323	2828.87	53.5133	3551.28	66.2083	2828.87	41.8768	3551.28	61.1349	2828.87	52.35	3551.28	66.7609
2830.95	53.9545	3553.18	64.7769	2830.95	50.3147	3553.18	61.8273	2830.95	46.9881	3553.18	62.5726	2830.95	54.2424	3553.18	62.5734	2830.95	72.4643	3553.18	66.6354	2830.95	53.42	3553.18	65.9236	2830.95	43.3478	3553.18	61.8016	2830.95	54.125	3553.18	68.2464
2833.03	54.9909	3555.07	64.4308	2833.03	49.3846	3555.07	61.9455	2833.03	49.25	3555.07	60.7521	2833.03	57.5152	3555.07	61.7203	2833.03	76.6714	3555.07	65.8021	2833.03	55.64	3555.07	65.0833	2833.03	44.7609	3555.07	60.0238	2833.03	58.0583	3555.07	65.4493
2835.11	58.3273	3556.96	62.4154	2835.11	50.986	3556.96	60.7727	2835.11	51.0417	3556.96	60.2735	2835.11	56.9545	3556.96	62.042	2835.11	76.2643	3556.96	64.5052	2835.11	58.3933	3556.96	64.3681	2835.11	45.913	3556.96	61.3571	2835.11	57.8667	3556.96	65.3188
2837.19	58.0455	3558.85	63.3308	2837.19	52.4196	3558.85	61.0091	2837.19	52.1131	3558.85	59.9915	2837.19	56.6061	3558.85	61.2657	2837.19	76.9929	3558.85	65.4792	2837.19	59.5867	3558.85	64.2778	2837.19	46.913	3558.85	60.1746	2837.19	57.475	3558.85	66.0725
2839.27	59.6636	3560.74	61.8769	2839.27	54.1678	3560.74	60.1545	2839.27	53.0238	3560.74	59.6838	2839.27	60.3485	3560.74	60.2238	2839.27	78.9357	3560.74	63.526	2839.27	60.0333	3560.74	64.1458	2839.27	49.3116	3560.74	59.3175	2839.27	60.6417	3560.74	64.9203
2841.35	59.6091	3562.63	61.8385	2841.35	55.8601	3562.63	60.0545	2841.35	54.2738	3562.63	58.7179	2841.35	60.3485	3562.63	60.8252	2841.35	79.8857	3562.63	65.3646	2841.35	62.4533	3562.63	64.2431	2841.35	50.5072	3562.63	59.4127	2841.35	63.7167	3562.63	63.5942
2843.43	59.8727	3564.52	62.3462	2843.43	55.5455	3564.52	58.5364	2843.43	54.619	3564.52	59.0342	2843.43	59.6742	3564.52	60.7203	2843.43	78.25	3564.52	64.026	2843.43	62.0533	3564.52	63.4583	2843.43	50.3623	3564.52	58.9683	2843.43	61.675	3564.52	63.6087
2845.51	60.7455	3566.4	61.8846	2845.51	55.6364	3566.4	58.0636	2845.51	54.0476	3566.4	58.7863	2845.51	58.9848	3566.4	60.1538	2845.51	78.8286	3566.4	63.3802	2845.51	61.3333	3566.4	62.7639	2845.51	50.1232	3566.4	58.6587	2845.51	60.7	3566.4	63.4638
2847.59	57.7364	3568.29	60.9615	2847.59	52.6503	3568.29	58.0818	2847.59	53.1726	3568.29	58.4872	2847.59	59.9318	3568.29	59.6503	2847.59	78.5714	3568.29	61.7865	2847.59	61.6867	3568.29	62.1111	2847.59	50.0145	3568.29	58.7619	2847.59	62.9667	3568.29	62.5507
2849.66	58.7364	3570.18	59.8308	2849.66	52.6224	3570.18	58.0455	2849.66	52.3452	3570.18	59.6923	2849.66	57.5985	3570.18	59.6923	2849.66	78.4214	3570.18	62.7396	2849.66	60.1133	3570.18	61.4931	2849.66	47.471	3570.18	59.4524	2849.66	61.0167	3570.18	64.2319
2851.74	57.3636	3572.07	60.7077	2851.74	53.4545	3572.07	57.9455	2851.74	51.0119	3572.07	57.3504	2851.74	57.8106	3572.07	58.014	2851.74	74.9929	3572.07	63.9219	2851.74	58.0533	3572.07	60.7222	2851.74	46.7681	3572.07	58.4841	2851.74	59.0167	3572.07	63.5217
2853.82	56.3636	3573.95	60.0154	2853.82	52.4825	3573.95	57.6091	2853.82	50.4405	3573.95	57.8547	2853.82	57.4242	3573.95	59.8322	2853.82	73.3071	3573.95	61.8177	2853.82	57.28	3573.95	61.25	2853.82	46.2826	3573.95	58.5794	2853.82	60.0667	3573.95	62.9203
2855.89	55.9818	3575.84	59.8692	2855.89	50.2657	3575.84	56.9636	2855.89	48.9345	3575.84	56.8803	2855.89	56.9015	3575.84	56.3147	2855.89	76.4143	3575.84	60.4583	2855.89	55.68	3575.84	60.1111	2855.89	46.1522	3575.84	57.6667	2855.89	57.5	3575.84	61.971
2857.97	54.8727	3577.72	59.5692	2857.97	50.2727	3577.72	57.5818	2857.97	48.2143	3577.72	56.094	2857.97	53.6742	3577.72	58.4196	2857.97	72.6643	3577.72	61.0833	2857.97	56.7467	3577.72	60.2917	2857.97	44.5942	3577.72	57.1667	2857.97	54.6917	3577.72	61.8478
2860.04	53.4636	3579.61	57.5538	2860.04	49.6783	3579.61	55.3909	2860.04	47.2024	3579.61	57.0855	2860.04	54.75	3579.61	56.5245	2860.04	71.6214	3579.61	60.8281	2860.04	54.4933	3579.61	59.6944	2860.04	44.5217	3579.61	57.1825	2860.04	55.3667	3579.61	60.9928
2862.11	52.9909	3581.49	57.5231	2862.11	48.993	3581.49	55.4636	2862.11	47.0179	3581.49	55.5299	2862.11	54.8636	3581.49	57.4266	2862.11	72.5786	3581.49	61.4688	2862.11	55.08	3581.49	61.3194	2862.11	44.0797	3581.49	55.3016	2862.11	55.6667	3581.49	62.8696
2864.19	52.7909	3583.38	58.8385	2864.19	47.7343	3583.38	54.4455	2864.19	47.3036	3583.38	55.3162	2864.19	53.1061	3583.38	56.6643	2864.19	70.9571	3583.38	59.9323	2864.19	53.6467	3583.38	59.6111	2864.19	43.5797	3583.38	54.8571	2864.19	53.2917	3583.38	60.4493
2866.26	52.5455	3585.26	57.1538	2866.26	47.7832	3585.26	55.4818	2866.26	46.7679	3585.26	54.8205	2866.26	53.9924	3585.26	56.3916	2866.26	70.9571	3585.26	59.8281	2866.26	53.8933	3585.26	59.7153	2866.26	43.058	3585.26	55.5556	2866.26	51.3083	3585.26	60.2246
2868.33	52.1727	3587.14	57.9769	2868.33	47.7762	3587.14	53.8	2868.33	46.0298	3587.14	53.3846	2868.33	54.9015	3587.14	54.035	2868.33	70.9357	3587.14	58.6823	2868.33	53.24	3587.14	59.4514	2868.33	42.6014	3587.14	55.0873	2868.33	55.4583	3587.14	59.2826
2870.4	53.4545	3589.02	57.4846	2870.4	48.5804	3589.02	54.7455	2870.4	46.494	3589.02	53.6923	2870.4	52.1061	3589.02	54.5455	2870.4	70.3357	3589.02	58.8542	2870.4	53.84	3589.02	59.6806	2870.4	43.8478	3589.02	55.3968	2870.4	53.5917	3589.02	60.3116
2872.47	52.3273	3590.91	56.3308	2872.47	47.4965	3590.91	53.5545	2872.47	46.375	3590.91	53.8291	2872.47	52.7727	3590.91	54.8671	2872.47	69.0643	3590.91	58.3385	2872.47	53.3333	3590.91	58.5833	2872.47	42.2029	3590.91	54.2381	2872.47	52.6333	3590.91	58.971
2874.54	50.4727	3592.79	55.7692	2874.54	48.1259	3592.79	53.8182	2874.54	46.6964	3592.79	54.1111	2874.54	54.1364	3592.79	54.6224	2874.54	71.8071	3592.79	57.2448	2874.54	52.7333	3592.79	57.8403	2874.54	43.9928	3592.79	53.6825	2874.54	55.3083	3592.79	58.6449
2876.61	52.5818	3594.67	55.0846	2876.61	47.6993	3594.67	54.5818	2876.61	46.875	3594.67	52.9487	2876.61	53.3106	3594.67	53.7902	2876.61	73.0571	3594.67	57.9167	2876.61	54.12	3594.67	56.5278	2876.61	42.9275	3594.67	54.8968	2876.61	56.3417	3594.67	57.8768
2878.68	54.6727	3596.55	55.3077	2878.68	47.2517	3596.55	52.3727	2878.68	48.5417	3596.55	51.812	2878.68	53.5227	3596.55	54.8042	2878.68	69.2	3596.55	58.0677	2878.68	54.8	3596.55	56.7431	2878.68	43.3188	3596.55	53.754	2878.68	53.0667	3596.55	58.087
2880.75	53.1727	3598.43	54.0769	2880.75	48.1399	3598.43	52.4091	2880.75	47.6488	3598.43	52.9915	2880.75	53.7652	3598.43	54.035	2880.75	71.3643	3598.43	58.0885	2880.75	55.22	3598.43	57.0625	2880.75	42.4855	3598.43	53.4444	2880.75	55.275	3598.43	58.942
2882.82	53.4455	3600.31	53.9154	2882.82	49.8601	3600.31	53.3273	2882.82	48.6964	3600.31	53.0342	2882.82	55.3182	3600.31	53.3706	2882.82	73.8571	3600.31	57.5104	2882.82	57.1	3600.31	56.1806	2882.82	44.8986	3600.31	52.7302	2882.82	57.675	3600.31	56.2754
2884.88	55.8727	3602.19	53.1154	2884.88	50.6853	3602.19	50.4545	2884.88	49.0238	3602.19	51.8889	2884.88	55.447	3602.19	53.1049	2884.88	73.5214	3602.19	58.0104	2884.88	57.0133	3602.19	55.625	2884.88	45.6159	3602.19	52.2222	2884.88	56.7417	3602.19	54.8478
2886.95	55.4	3604.06	54.4154	2886.95	51.2587	3604.06	51.2727	2886.95	50.119	3604.06	52.2051	2886.95	54.803	3604.06	52.7552	2886.95	72.7857	3604.06	56.2917	2886.95	57.7333	3604.06	55.2292	2886.95	46.2246	3604.06	51.3968	2886.95	57.5917	3604.06	55.3623
2889.02	56.2455	3605.94	52.6769	2889.02	51.3636	3605.94	52.3	2889.02	51.1905	3605.94	51.453	2889.02	58.553	3605.94	52.3287	2889.02	76.0286	3605.94	55.9896	2889.02	57.9933	3605.94	54.8889	2889.02	46.7754	3605.94	51.7937	2889.02	60.5833	3605.94	56.3551
2891.08	58.1636	3607.82	53.1385	2891.08	54.5594	3607.82	49.9455	2891.08	53.256	3607.82	50.5726	2891.08	58.5985	3607.82	52.4965	2891.08	77.5571	3607.82	55.9896	2891.08	61.2667	3607.82	55.7083	2891.08	48.3913	3607.82	52.2143	2891.08	62.75	3607.82	55.9203
2893.15	58.7364	3609.7	52.4	2893.15	54.6294	3609.7	51	2893.15	55.1012	3609.7	51.1368	2893.15	59.0833	3609.7	51.2727	2893.15	78.7214	3609.7	53.9479	2893.15	64.9	3609.7	54.4722	2893.15	49.5507	3609.7	51.5873	2893.15	64.5583	3609.7	56.5072
2895.21	61.6091	3611.57	51.7	2895.21	58.1608	3611.57	51.0909	2895.21	56.625	3611.57	49.8632	2895.21	63.0985	3611.57	52.1119	2895.21	82.0429	3611.57	54.6927	2895.21	66.72	3611.57	54.2778	2895.21	52.2971	3611.57	49.9921	2895.21	70.3167	3611.57	55.6739
2897.27	62.4091	3613.45	53.3692	2897.27	59.8881	3613.45	50.0727	2897.27	57.6905	3613.45	49.906	2897.27	65.0682	3613.45	52.1259	2897.27	85.9571	3613.45	53.9896	2897.27	71.0733	3613.45	54.6458	2897.27	55.3913	3613.45	50.4921	2897.27	74.9167	3613.45	54.3188
2899.34	68.2364	3615.32	53.0538	2899.34	62.965	3615.32	50.4909	2899.34	62.3512	3615.32	50.9231	2899.34	68.4924	3615.32	49.7203	2899.34	88.4071	3615.32	53.2031	2899.34	75.4867	3615.32	54.5278	2899.34	57.3696	3615.32	50.2302	2899.34	75.8167	3615.32	54
2901.4	68.7273	3617.2	52.3	2901.4	64.972	3617.2	49.4	2901.4	65.3929	3617.2	49.8034	2901.4	71.2424	3617.2	50.6993	2901.4	91.2071	3617.2	54.1875	2901.4	77.8467	3617.2	52.5764	2901.4	60.0145	3617.2	49.3095	2901.4	82.1917	3617.2	52.8261
2903.46	71.9636	3619.07	51.1077	2903.46	69.1748	3619.07	50.0727	2903.46	67.869	3619.07	50.1709	2903.46	74.4242	3619.07	51.049	2903.46	94.7571	3619.07	53.5208	2903.46	83.22	3619.07	53.0486	2903.46	63.8696	3619.07	49.4524	2903.46	85.3833	3619.07	53.7101
2905.52	74.0727	3620.95	51.1231	2905.52	72.993	3620.95	47.8182	2905.52	71.381	3620.95	48.5641	2905.52	76.0379	3620.95	51.7413	2905.52	97.65	3620.95	52.75	2905.52	87.0267	3620.95	52.7639	2905.52	64.8841	3620.95	49.9444	2905.52	87.3417	3620.95	53.2536
2907.58	77.0273	3622.82	51.1077	2907.58	76.6084	3622.82	48.0545	2907.58	75.2202	3622.82	49.2393	2907.58	78.7955	3622.82	51.3077	2907.58	100.843	3622.82	53.0573	2907.58	92.2267	3622.82	52.2222	2907.58	68.5942	3622.82	49.0159	2907.58	94.4833	3622.82	52.2536
2909.64	81.3545	3624.69	51.3538	2909.64	79.5524	3624.69	46.9182	2909.64	78.1905	3624.69	48.1966	2909.64	85.5909	3624.69	48.8531	2909.64	108.307	3624.69	52.6302	2909.64	95.5533	3624.69	52.2014	2909.64	72.7754	3624.69	48.0952	2909.64	103.408	3624.69	53.029
2911.7	85.3455	3626.56	50.6385	2911.7	84.7273	3626.56	48.0636	2911.7	83.3155	3626.56	47.7607	2911.7	89.3333	3626.56	48.7692	2911.7	112.95	3626.56	52.5938	2911.7	104.34	3626.56	51.7847	2911.7	77.3768	3626.56	48.9683	2911.7	109.625	3626.56	52.4855
2913.76	88.9091	3628.44	51.2538	2913.76	89.0839	3628.44	47.2455	2913.76	86.8512	3628.44	48.265	2913.76	90.7348	3628.44	48.6713	2913.76	114.336	3628.44	51.6458	2913.76	108.367	3628.44	50.3889	2913.76	79.8261	3628.44	49.4206	2913.76	112.508	3628.44	53.8333
2915.82	93.6636	3630.31	48.7923	2915.82	93.4266	3630.31	46.6727	2915.82	89.2262	3630.31	47.9915	2915.82	97.6894	3630.31	48.8182	2915.82	119.764	3630.31	51.4062	2915.82	113.167	3630.31	51.6319	2915.82	83.6232	3630.31	48.4603	2915.82	120.675	3630.31	52.1449
2917.88	97.0273	3632.18	48.9692	2917.88	96.1608	3632.18	45.0364	2917.88	92.0536	3632.18	46.0342	2917.88	100.114	3632.18	47.3147	2917.88	125.814	3632.18	50.8021	2917.88	118.5	3632.18	51.0972	2917.88	88.1812	3632.18	46.4444	2917.88	128.108	3632.18	50.587
2919.94	98.8	3634.05	48.3385	2919.94	101.245	3634.05	48.4182	2919.94	97.4702	3634.05	48.0256	2919.94	102.182	3634.05	47.9301	2919.94	128.764	3634.05	51.3073	2919.94	124.48	3634.05	49.6042	2919.94	91.1667	3634.05	46.5397	2919.94	130.883	3634.05	51.1884
2921.99	100.455	3635.92	48.5385	2921.99	102.322	3635.92	47.6545	2921.99	101.399	3635.92	46.7692	2921.99	106.205	3635.92	47.2098	2921.99	131.5	3635.92	50.9844	2921.99	128.54	3635.92	49.4653	2921.99	94.2754	3635.92	48.2143	2921.99	136.508	3635.92	51.0942
2924.05	103.727	3637.79	48.6	2924.05	104.748	3637.79	46.2727	2924.05	104.583	3637.79	45.3846	2924.05	109.871	3637.79	48.2517	2924.05	135.5	3637.79	50.7188	2924.05	133.52	3637.79	50.9722	2924.05	98.7536	3637.79	46.9206	2924.05	142.133	3637.79	48.9348
2926.1	107.991	3639.65	47.8615	2926.1	109.105	3639.65	46.9818	2926.1	106.976	3639.65	45.4103	2926.1	112.583	3639.65	46.8392	2926.1	141.157	3639.65	49.7396	2926.1	137.227	3639.65	49.1875	2926.1	100.732	3639.65	45.3333	2926.1	144.4	3639.65	51.2029
2928.16	108.791	3641.52	46.5	2928.16	110.483	3641.52	45.9091	2928.16	108.94	3641.52	45.641	2928.16	112.606	3641.52	47.3007	2928.16	139.179	3641.52	49.4792	2928.16	137.747	3641.52	48.9861	2928.16	101.935	3641.52	45.9127	2928.16	145.433	3641.52	49.0362
2930.21	107.1	3643.39	46.8308	2930.21	109.531	3643.39	44.2455	2930.21	107.149	3643.39	45.3248	2930.21	112.288	3643.39	46.979	2930.21	137.9	3643.39	48.776	2930.21	135.993	3643.39	48.2292	2930.21	100.5	3643.39	45.873	2930.21	146.267	3643.39	48.3986
2932.27	105.273	3645.26	46.9923	2932.27	106.811	3645.26	44.9364	2932.27	103.363	3645.26	44.3761	2932.27	109.977	3645.26	44.8741	2932.27	136.1	3645.26	48.4375	2932.27	131.56	3645.26	48.5486	2932.27	96.9638	3645.26	45.5397	2932.27	142.417	3645.26	48.7464
2934.32	101.173	3647.12	44.5615	2934.32	103.084	3647.12	43.4818	2934.32	99.0595	3647.12	44.2137	2934.32	105.629	3647.12	45.2517	2934.32	129.693	3647.12	47.6094	2934.32	126.147	3647.12	47.0694	2934.32	92.8696	3647.12	44	2934.32	132.933	3647.12	48.5145
2936.37	95.4727	3648.99	45.7923	2936.37	95.958	3648.99	43.6545	2936.37	94.6071	3648.99	44.3932	2936.37	99.4318	3648.99	45.6364	2936.37	124.179	3648.99	48.4427	2936.37	118.053	3648.99	48.0833	2936.37	88.7391	3648.99	44.9444	2936.37	123.783	3648.99	46.4638
2938.42	90.3909	3650.86	44.7385	2938.42	89.5804	3650.86	45.4636	2938.42	88.6071	3650.86	43.6838	2938.42	94.9167	3650.86	44.8811	2938.42	118.064	3650.86	47.5729	2938.42	109.94	3650.86	46	2938.42	84.8623	3650.86	44.6429	2938.42	118.408	3650.86	48.0652
2940.48	89.1	3652.72	44.6769	2940.48	85.4476	3652.72	42.5182	2940.48	82.9643	3652.72	43.0171	2940.48	89.5455	3652.72	44.3497	2940.48	111.143	3652.72	47.2604	2940.48	102.127	3652.72	46.0833	2940.48	78.1522	3652.72	44.7937	2940.48	107.183	3652.72	49.2174
2942.53	83.5	3654.59	44.9462	2942.53	81.0839	3654.59	42.5909	2942.53	78.7976	3654.59	42.4359	2942.53	84.8258	3654.59	44.7902	2942.53	106.421	3654.59	45.9531	2942.53	96.58	3654.59	46.6111	2942.53	75.7899	3654.59	42.746	2942.53	100.275	3654.59	45.9928
2944.58	79.9	3656.45	43.7769	2944.58	77.8392	3656.45	42.1545	2944.58	76.375	3656.45	42.265	2944.58	82.1742	3656.45	43.2378	2944.58	103.136	3656.45	46.5573	2944.58	90.7267	3656.45	44.8819	2944.58	71.471	3656.45	44.1508	2944.58	97.05	3656.45	46.4928
2946.63	77.9727	3658.31	42.9231	2946.63	75.6014	3658.31	40.9364	2946.63	73.1488	3658.31	40.5726	2946.63	80.697	3658.31	44.2727	2946.63	101.036	3658.31	45.7969	2946.63	89.42	3658.31	45.4028	2946.63	69.2101	3658.31	43.2063	2946.63	91.8167	3658.31	44.5072
2948.68	76.9545	3660.18	43.2538	2948.68	73.1958	3660.18	42.0091	2948.68	72.6905	3660.18	41.3846	2948.68	78.8939	3660.18	43.5035	2948.68	97.7786	3660.18	44.6406	2948.68	86.4067	3660.18	43.4097	2948.68	68.587	3660.18	42.2778	2948.68	88.9167	3660.18	45.5652
2950.73	75.4727	3662.04	42.7692	2950.73	72.5804	3662.04	40.5364	2950.73	72.4048	3662.04	39.4359	2950.73	80.0227	3662.04	40.7902	2950.73	98.8714	3662.04	44.4219	2950.73	83.76	3662.04	43.6528	2950.73	68.3188	3662.04	40.4762	2950.73	88.7833	3662.04	43.3768
2952.77	76.9818	3663.9	40.6	2952.77	72.8531	3663.9	41.8818	2952.77	72.9821	3663.9	40.4274	2952.77	78.1742	3663.9	43.3776	2952.77	99.9429	3663.9	43.5729	2952.77	84.7067	3663.9	44.3472	2952.77	68.4855	3663.9	41.5952	2952.77	89.1667	3663.9	43.3043
2954.82	76.9545	3665.76	41.1846	2954.82	74.4196	3665.76	39.9545	2954.82	70.8452	3665.76	39.9487	2954.82	77.2197	3665.76	40.5944	2954.82	97.6429	3665.76	43.8542	2954.82	85.14	3665.76	43.0417	2954.82	67.0507	3665.76	42.2698	2954.82	86.325	3665.76	43.9493
2956.87	76.3909	3667.63	38.6923	2956.87	72.6364	3667.63	40.1364	2956.87	72.2024	3667.63	38.9316	2956.87	77.8182	3667.63	39.9441	2956.87	99.5429	3667.63	43.875	2956.87	85.5	3667.63	42.7014	2956.87	67.529	3667.63	39.746	2956.87	86.9083	3667.63	44.3551
2958.91	76.3091	3669.49	39.4846	2958.91	72.9441	3669.49	38.6091	2958.91	71.5893	3669.49	39.3846	2958.91	80.0152	3669.49	40.3357	2958.91	99.3429	3669.49	43.0521	2958.91	85.2	3669.49	42.6944	2958.91	66.4493	3669.49	39.6587	2958.91	90.475	3669.49	42.3116
2960.96	76.5455	3671.35	40.5154	2960.96	74.3846	3671.35	39.4818	2960.96	72.125	3671.35	38.1624	2960.96	76.9924	3671.35	41.5245	2960.96	99	3671.35	42.6302	2960.96	86.96	3671.35	42.0972	2960.96	68.2754	3671.35	38.4524	2960.96	89.5917	3671.35	41.5217
2963.01	76.2	3673.21	39.1154	2963.01	73.979	3673.21	36.9455	2963.01	72.6548	3673.21	38.4188	2963.01	77.5455	3673.21	39.1678	2963.01	96.6571	3673.21	42.6667	2963.01	86.6	3673.21	40.3889	2963.01	67.7464	3673.21	39.5397	2963.01	87.5167	3673.21	42.913
2965.05	75.2727	3675.06	39.3231	2965.05	72.1329	3675.06	37.4364	2965.05	71.7024	3675.06	37.906	2965.05	80.0303	3675.06	37.8531	2965.05	99.1429	3675.06	41.5625	2965.05	86.0667	3675.06	40.8542	2965.05	68.7464	3675.06	37.9524	2965.05	90.9833	3675.06	41.1957
2967.09	76.0273	3676.92	38.1308	2967.09	72.8252	3676.92	36.6	2967.09	71.2083	3676.92	36.8034	2967.09	78.5985	3676.92	38.4825	2967.09	98.9786	3676.92	40.4531	2967.09	86.54	3676.92	39.6736	2967.09	67.1957	3676.92	38.5952	2967.09	90.7583	3676.92	40.2246
2969.14	76.6545	3678.78	39.0308	2969.14	73.5874	3678.78	36.6364	2969.14	71.6964	3678.78	36.1282	2969.14	77.2576	3678.78	38.1958	2969.14	97.4786	3678.78	40.5573	2969.14	86.42	3678.78	41.375	2969.14	66.4275	3678.78	37.6587	2969.14	86.8833	3678.78	40.2681
2971.18	75.1091	3680.64	36.6308	2971.18	73.3077	3680.64	37.3909	2971.18	72.0179	3680.64	37.4188	2971.18	78.0606	3680.64	37.9441	2971.18	100.05	3680.64	40.75	2971.18	87.0133	3680.64	39.3542	2971.18	67.3696	3680.64	38.6349	2971.18	88.5667	3680.64	38.9565
2973.22	77.8364	3682.5	36.6	2973.22	74.5874	3682.5	36.6818	2973.22	73.7083	3682.5	36.1966	2973.22	81.1439	3682.5	36.7552	2973.22	102.414	3682.5	39.9427	2973.22	87.94	3682.5	39.7153	2973.22	69.2246	3682.5	37.754	2973.22	94.4583	3682.5	38.3333
2975.26	79.7727	3684.35	37.5462	2975.26	77.3636	3684.35	36.2818	2975.26	75.4405	3684.35	37.4188	2975.26	81.2348	3684.35	36.951	2975.26	103.586	3684.35	39.3958	2975.26	93.14	3684.35	39.3333	2975.26	71.6232	3684.35	36.8016	2975.26	95.7667	3684.35	39.3696
2977.31	78.5273	3686.21	36.1538	2977.31	78.6154	3686.21	36.8545	2977.31	75.7917	3686.21	36.2564	2977.31	82.7576	3686.21	36.3077	2977.31	102.614	3686.21	39.6042	2977.31	90.7867	3686.21	38.1736	2977.31	70.3986	3686.21	37.1587	2977.31	94.7583	3686.21	39.3986
2979.35	73.3364	3688.07	34.8231	2979.35	73.7902	3688.07	34.7455	2979.35	72.1845	3688.07	37.4274	2979.35	76.9242	3688.07	37.2657	2979.35	99.7143	3688.07	38.7292	2979.35	86.9533	3688.07	39.3681	2979.35	67.8986	3688.07	36.2302	2979.35	90.825	3688.07	38.942
2981.39	72.0182	3689.92	36.7077	2981.39	68.4895	3689.92	35.8909	2981.39	67.5714	3689.92	34.5385	2981.39	72.5909	3689.92	35.8531	2981.39	93.1786	3689.92	39.1823	2981.39	82.0333	3689.92	37.6319	2981.39	63.7971	3689.92	35.9127	2981.39	84.3417	3689.92	37.6812
2983.43	66.8182	3691.78	34.8769	2983.43	64.7552	3691.78	34.8818	2983.43	62.9524	3691.78	36.1368	2983.43	69.5379	3691.78	35.1329	2983.43	88.2357	3691.78	37.4271	2983.43	73.2733	3691.78	37.4931	2983.43	58.7826	3691.78	34.9444	2983.43	76.05	3691.78	37.2681
2985.47	65.5273	3693.63	36.6846	2985.47	61.2168	3693.63	34.3182	2985.47	61.5476	3693.63	33.6752	2985.47	68.4394	3693.63	35.7483	2985.47	86.85	3693.63	38.8021	2985.47	71.46	3693.63	37.9028	2985.47	56.8261	3693.63	34.5476	2985.47	73.0833	3693.63	38.0507
2987.5	64.1818	3695.48	34.8769	2987.5	61.4336	3695.48	34.2091	2987.5	60.2679	3695.48	34.4786	2987.5	67.1288	3695.48	36.0839	2987.5	85.4714	3695.48	37.7812	2987.5	70.52	3695.48	37.5556	2987.5	55.5362	3695.48	35.8095	2987.5	73.25	3695.48	36.7319
2989.54	65.3545	3697.34	35.6769	2989.54	61.2378	3697.34	33.5636	2989.54	58.3452	3697.34	33.9915	2989.54	66	3697.34	33.6503	2989.54	83.3571	3697.34	37.1146	2989.54	70.4333	3697.34	38.0208	2989.54	55.6159	3697.34	34.1587	2989.54	70.475	3697.34	38.442
2991.58	64.1182	3699.19	36.2231	2991.58	62.021	3699.19	34.8545	2991.58	60.7381	3699.19	33.8974	2991.58	67.0152	3699.19	34.7552	2991.58	84.5143	3699.19	36.901	2991.58	68.0067	3699.19	36.2083	2991.58	57.6667	3699.19	34.5794	2991.58	70.325	3699.19	36.5217
2993.62	65.1909	3701.04	33.9923	2993.62	62.4196	3701.04	34.0182	2993.62	62.1786	3701.04	33.5556	2993.62	67.4545	3701.04	34.6923	2993.62	87.95	3701.04	37.2812	2993.62	70.8667	3701.04	37.625	2993.62	57.1594	3701.04	35.8651	2993.62	75.625	3701.04	35.4275
2995.65	67.6	3702.89	34.2769	2995.65	64.9021	3702.89	32.8364	2995.65	62.006	3702.89	32.6068	2995.65	69.7424	3702.89	33.0699	2995.65	89.6214	3702.89	36.6719	2995.65	74.9	3702.89	35.8889	2995.65	58.4928	3702.89	32.7143	2995.65	76.3167	3702.89	37.6667
2997.69	70.5182	3704.74	34.5538	2997.69	68.6154	3704.74	33.9909	2997.69	66.6429	3704.74	33.7009	2997.69	72.4545	3704.74	34.4126	2997.69	91.5643	3704.74	36.4531	2997.69	78.2	3704.74	35.2986	2997.69	62.4783	3704.74	33.9048	2997.69	80.35	3704.74	36.4493
2999.72	72.2182	3706.6	34.7308	2999.72	70.8462	3706.6	34.1273	2999.72	69.006	3706.6	33.4274	2999.72	76.4015	3706.6	34.8322	2999.72	96.2071	3706.6	36.1667	2999.72	83.7	3706.6	36.1111	2999.72	65.1232	3706.6	33.6032	2999.72	86.8333	3706.6	35.1667
3001.76	74.0364	3708.45	34.5154	3001.76	71.3427	3708.45	33.0091	3001.76	68.8155	3708.45	34.4615	3001.76	76.3485	3708.45	34.6853	3001.76	96.5786	3708.45	36.125	3001.76	83.9	3708.45	36.5	3001.76	66.5942	3708.45	33.7381	3001.76	88.7833	3708.45	36.0362
3003.79	72.8636	3710.3	33.8923	3003.79	69.021	3710.3	33.2364	3003.79	67.0893	3710.3	33.1026	3003.79	73.197	3710.3	32.972	3003.79	91.65	3710.3	36.5885	3003.79	80.1867	3710.3	34.8542	3003.79	62.9058	3710.3	33.4524	3003.79	80.4667	3710.3	35.8913
3005.82	67.8545	3712.14	32.4538	3005.82	65.5944	3712.14	33.2455	3005.82	63.9107	3712.14	32.0427	3005.82	69.2197	3712.14	33.3566	3005.82	88.9429	3712.14	35.6042	3005.82	75.7933	3712.14	35.5417	3005.82	59.442	3712.14	33.9762	3005.82	78.8	3712.14	34.4855
3007.86	65.3	3713.99	34.5308	3007.86	63.1399	3713.99	32.7182	3007.86	61.2857	3713.99	31.7265	3007.86	67.2197	3713.99	33.4685	3007.86	89.6214	3713.99	35.5677	3007.86	73.42	3713.99	35.4028	3007.86	59.029	3713.99	33.1587	3007.86	76	3713.99	34.1522
3009.89	67.3455	3715.84	34.5538	3009.89	61.4685	3715.84	32.8455	3009.89	60.7321	3715.84	31.8462	3009.89	67.6591	3715.84	33.4126	3009.89	84.9643	3715.84	36.1146	3009.89	72.5267	3715.84	35.6181	3009.89	58.2971	3715.84	33.8333	3009.89	73.0917	3715.84	36.4058
3011.92	66.4273	3717.69	32.7538	3011.92	61.986	3717.69	32.8545	3011.92	60.625	3717.69	31.547	3011.92	65.8258	3717.69	33.5105	3011.92	85.0143	3717.69	36.0781	3011.92	71.6067	3717.69	33.9097	3011.92	56.6449	3717.69	32.0794	3011.92	71.0583	3717.69	34.8986
3013.95	65.2455	3719.54	33.4769	3013.95	62.7902	3719.54	32.2545	3013.95	62.6667	3719.54	31.7949	3013.95	69.197	3719.54	34.021	3013.95	87.7786	3719.54	35.5104	3013.95	72.8867	3719.54	35.75	3013.95	59.5072	3719.54	32.4524	3013.95	74.875	3719.54	34.3261
3015.98	67.9909	3721.38	32.9615	3015.98	64.8671	3721.38	32.4	3015.98	63.5595	3721.38	31.3333	3015.98	68.6439	3721.38	31.8252	3015.98	90.3071	3721.38	36.2083	3015.98	74.8067	3721.38	34.3611	3015.98	60.3768	3721.38	32.873	3015.98	76.9083	3721.38	33.8623
3018.01	70.2545	3723.23	32.3154	3018.01	68.3427	3723.23	33.3182	3018.01	66.4583	3723.23	32.2393	3018.01	70.7576	3723.23	32.5385	3018.01	90.8143	3723.23	34.3229	3018.01	78.6333	3723.23	34.8958	3018.01	62.1449	3723.23	34.4841	3018.01	79.4333	3723.23	33.971
3020.04	73.3455	3725.08	32.8846	3020.04	71.2238	3725.08	32.5818	3020.04	70.2798	3725.08	32.5726	3020.04	76.1742	3725.08	32.6014	3020.04	96.6714	3725.08	35.4323	3020.04	82.4467	3725.08	35.5486	3020.04	65.587	3725.08	32.3016	3020.04	86.275	3725.08	34.4565
3022.07	77.1455	3726.92	34.3	3022.07	75.9231	3726.92	32.1364	3022.07	75.2738	3726.92	32.8205	3022.07	80.7424	3726.92	33.958	3022.07	104.257	3726.92	35.25	3022.07	89.9467	3726.92	36.375	3022.07	70.7029	3726.92	32.4444	3022.07	94.4417	3726.92	33.7826
3024.1	83.2182	3728.77	31.7615	3024.1	82.0769	3728.77	32.1545	3024.1	80.7381	3728.77	32.2393	3024.1	85.0379	3728.77	32.2448	3024.1	106.707	3728.77	35.2292	3024.1	97.8267	3728.77	35.375	3024.1	75.0797	3728.77	34	3024.1	101.383	3728.77	35.7101
3026.13	88.4909	3730.61	34.2308	3026.13	88.8462	3730.61	32.6091	3026.13	86.0298	3730.61	31.9915	3026.13	92.8409	3730.61	32.3357	3026.13	115.9	3730.61	35.5208	3026.13	105.94	3730.61	36.1944	3026.13	82.1087	3730.61	33.1349	3026.13	110.892	3730.61	34.1884
3028.15	92.3	3732.45	32.5462	3028.15	92.8462	3732.45	30.5636	3028.15	92.4643	3732.45	32.6838	3028.15	100.258	3732.45	33.2657	3028.15	123.279	3732.45	35.5938	3028.15	113.153	3732.45	35.9306	3028.15	87.3768	3732.45	32.6508	3028.15	120.625	3732.45	33.7826
3030.18	98.2091	3734.3	33.5615	3030.18	98.1329	3734.3	31.8091	3030.18	97.6071	3734.3	31.4615	3030.18	100.758	3734.3	32.6783	3030.18	127.286	3734.3	35.4062	3030.18	121.393	3734.3	35.125	3030.18	90.8043	3734.3	32.627	3030.18	127.492	3734.3	34.4203
3032.21	102.527	3736.14	32.5923	3032.21	103.294	3736.14	33.3091	3032.21	101.131	3736.14	30.6068	3032.21	107.424	3736.14	32.6853	3032.21	132.407	3736.14	34.1719	3032.21	127.92	3736.14	34.7292	3032.21	97.5652	3736.14	31.8333	3032.21	132.3	3736.14	34.8913
3034.23	107.573	3737.98	33	3034.23	111.916	3737.98	32.5455	3034.23	108.649	3737.98	31.3162	3034.23	115.242	3737.98	32.6713	3034.23	142.907	3737.98	35.7552	3034.23	135.42	3737.98	34.4861	3034.23	104.478	3737.98	33.3492	3034.23	145.083	3737.98	33.7826
3036.26	112.655	3739.83	32.7308	3036.26	115.573	3739.83	31	3036.26	114.738	3739.83	31.8547	3036.26	120.583	3739.83	32.7552	3036.26	150.321	3739.83	33.401	3036.26	145.173	3739.83	33.8681	3036.26	108.92	3739.83	32.3413	3036.26	152.675	3739.83	34.0797
3038.28	115.982	3741.67	33.1077	3038.28	119.629	3741.67	31.7727	3038.28	117.679	3741.67	31.094	3038.28	123.083	3741.67	32.8811	3038.28	150.371	3741.67	34.4167	3038.28	150.98	3741.67	35.5903	3038.28	112.717	3741.67	32.0635	3038.28	156.525	3741.67	35.2464
3040.3	119.155	3743.51	32.5462	3040.3	123.315	3743.51	32.5455	3040.3	121.137	3743.51	31.1368	3040.3	126.273	3743.51	34.4895	3040.3	156.079	3743.51	34.7604	3040.3	152.627	3743.51	33.6528	3040.3	115.681	3743.51	32.3095	3040.3	162.092	3743.51	33.4348
3042.33	124.473	3745.35	31.5154	3042.33	129.573	3745.35	31.4455	3042.33	126.506	3745.35	31.547	3042.33	132.371	3745.35	32.5455	3042.33	163.5	3745.35	35.1146	3042.33	162.18	3745.35	36.9167	3042.33	119.601	3745.35	32.754	3042.33	175.858	3745.35	33.1159
3044.35	137.527	3747.19	31.5231	3044.35	142.643	3747.19	31.8455	3044.35	138.923	3747.19	31.7778	3044.35	144.826	3747.19	33.1399	3044.35	178.393	3747.19	35.0365	3044.35	180.067	3747.19	33.8611	3044.35	132.464	3747.19	31.2937	3044.35	195.492	3747.19	34.5
3046.37	156.236	3749.03	33.2	3046.37	164.629	3749.03	33.0455	3046.37	160.78	3749.03	33.0427	3046.37	166.485	3749.03	32.8322	3046.37	201.129	3749.03	34.9896	3046.37	210.02	3749.03	35.6875	3046.37	151.609	3749.03	33.127	3046.37	225.792	3749.03	35.2246
3048.39	181.464	3750.87	31.8615	3048.39	191.021	3750.87	31.8818	3048.39	188.476	3750.87	30.9487	3048.39	196.826	3750.87	32.6364	3048.39	235.171	3750.87	35.3385	3048.39	247.007	3750.87	36.1042	3048.39	178.109	3750.87	32.127	3048.39	270.95	3750.87	32.058
3050.41	201.818	3752.71	32.8923	3050.41	213.266	3752.71	30.8636	3050.41	208.81	3752.71	32.0855	3050.41	215.121	3752.71	32.5385	3050.41	259.15	3752.71	34.9688	3050.41	279.407	3752.71	35.1181	3050.41	197.355	3752.71	32.6032	3050.41	304.75	3752.71	34.4275
3052.43	203.673	3754.54	33.0231	3052.43	218.35	3754.54	32.7091	3052.43	211.226	3754.54	31.8889	3052.43	217.917	3754.54	32.0909	3052.43	257.95	3754.54	35.0365	3052.43	285.38	3754.54	35.1736	3052.43	201.391	3754.54	31.3571	3052.43	306.975	3754.54	34.9855
3054.45	193.845	3756.38	31.4	3054.45	209.161	3756.38	32.7	3054.45	201.274	3756.38	32.6068	3054.45	207.636	3756.38	33.7902	3054.45	246.636	3756.38	34.6875	3054.45	271.32	3756.38	34.0694	3054.45	192.536	3756.38	32.5714	3054.45	291.808	3756.38	33.3261
3056.47	185.936	3758.22	33.2769	3056.47	196	3758.22	32.0727	3056.47	192.179	3758.22	32.3077	3056.47	196.553	3758.22	32.3776	3056.47	234.379	3758.22	34.8281	3056.47	255.813	3758.22	35.0139	3056.47	181.225	3758.22	33.4841	3056.47	277.842	3758.22	33.7101
3058.49	181.591	3760.05	32.8	3058.49	190.182	3760.05	33.7273	3058.49	186.5	3760.05	32.453	3058.49	190.697	3760.05	32.5594	3058.49	229.693	3760.05	34.6875	3058.49	247.433	3760.05	34.5625	3058.49	177.746	3760.05	32.9048	3058.49	264.925	3760.05	34.6667
3060.51	175.655	3761.89	30.9923	3060.51	186.972	3761.89	33.3182	3060.51	181.446	3761.89	30.6581	3060.51	189.136	3761.89	31.8951	3060.51	225.793	3761.89	34.3438	3060.51	240.92	3761.89	34.3889	3060.51	173.696	3761.89	31.6825	3060.51	259.233	3761.89	33.3551
3062.53	166.736	3763.73	32.5462	3062.53	175.783	3763.73	32.0273	3062.53	170.875	3763.73	31.641	3062.53	177.674	3763.73	33.1399	3062.53	212.521	3763.73	35.1458	3062.53	227.273	3763.73	36.1458	3062.53	165.667	3763.73	32.7143	3062.53	241.475	3763.73	33.2174
3064.54	150.973	3765.56	34.1923	3064.54	155.014	3765.56	33.5455	3064.54	151.464	3765.56	33.0342	3064.54	156.508	3765.56	32.4895	3064.54	185.657	3765.56	35.0156	3064.54	198.38	3765.56	36.0069	3064.54	145.986	3765.56	34.4603	3064.54	212.483	3765.56	35.4058
3066.56	131.018	3767.4	31.1	3066.56	134.126	3767.4	31.8636	3066.56	130.679	3767.4	32.9402	3066.56	137	3767.4	32.3846	3066.56	161.829	3767.4	35.6354	3066.56	169.82	3767.4	34.2986	3066.56	128.08	3767.4	32.6429	3066.56	176.733	3767.4	35.7826
3068.58	113.209	3769.23	32.2462	3068.58	115.406	3769.23	32.9909	3068.58	112.185	3769.23	32.6752	3068.58	119.894	3769.23	33.3427	3068.58	143.293	3769.23	34.3073	3068.58	144.733	3769.23	34.7847	3068.58	108.696	3769.23	33.8968	3068.58	150.433	3769.23	33.9638
3070.59	103.709	3771.06	33.2846	3070.59	103.476	3771.06	33.4636	3070.59	102.381	3771.06	33.547	3070.59	107.629	3771.06	32.8042	3070.59	131.886	3771.06	34.2135	3070.59	126.06	3771.06	34.8194	3070.59	96.7246	3771.06	33.2063	3070.59	132.142	3771.06	36.6232
3072.61	95.7727	3772.9	32.4615	3072.61	94.8392	3772.9	32.5818	3072.61	92.1964	3772.9	33.1026	3072.61	97.2652	3772.9	32.1608	3072.61	119.393	3772.9	35.1615	3072.61	114.18	3772.9	34.3889	3072.61	88.7681	3772.9	32.7619	3072.61	116.983	3772.9	35.9203
3074.62	89.7455	3774.73	34.1846	3074.62	88.6993	3774.73	34	3074.62	86.3095	3774.73	31.4359	3074.62	91.7652	3774.73	32.8042	3074.62	112.143	3774.73	36.1719	3074.62	103.553	3774.73	35.2083	3074.62	82.8333	3774.73	32.4921	3074.62	107.792	3774.73	33.4638
3076.63	84.8636	3776.56	33.3615	3076.63	81.6294	3776.56	31.7455	3076.63	82.4762	3776.56	32.4188	3076.63	87.4394	3776.56	34.9021	3076.63	107.471	3776.56	35.5417	3076.63	97.2333	3776.56	35.7014	3076.63	78.4855	3776.56	34.6587	3076.63	100.267	3776.56	35.7971
3078.65	83.3	3778.39	33.5	3078.65	79.042	3778.39	32.4455	3078.65	78.0893	3778.39	31.6325	3078.65	83.0985	3778.39	33.007	3078.65	102.693	3778.39	35.1667	3078.65	92.08	3778.39	36.8125	3078.65	74.3406	3778.39	34.627	3078.65	92.05	3778.39	34.1522
3080.66	79.2273	3780.22	33.1538	3080.66	77.4825	3780.22	33.3909	3080.66	73.6071	3780.22	33.1368	3080.66	79.5379	3780.22	34.007	3080.66	98.2143	3780.22	36.3646	3080.66	87.6667	3780.22	35.2708	3080.66	71.7754	3780.22	34.9286	3080.66	89.1417	3780.22	35.6304
3082.67	77.6	3782.05	35.0615	3082.67	75.8392	3782.05	32.8909	3082.67	72.7976	3782.05	32.8462	3082.67	80.8333	3782.05	33.8112	3082.67	99.3357	3782.05	36.9688	3082.67	85.32	3782.05	36.3403	3082.67	71.2826	3782.05	33.3016	3082.67	87.9167	3782.05	35.8478
3084.68	78.2818	3783.88	33.6077	3084.68	73.5664	3783.88	33.8545	3084.68	72.4762	3783.88	33.6667	3084.68	78.2121	3783.88	33.1189	3084.68	96.6071	3783.88	35.8281	3084.68	83.82	3783.88	37.2708	3084.68	68.558	3783.88	35.7937	3084.68	86.1	3783.88	35.6667
3086.69	76.0273	3785.71	32.5154	3086.69	70.9441	3785.71	33.3818	3086.69	69.6548	3785.71	33.4188	3086.69	75.0076	3785.71	33.5664	3086.69	91.6714	3785.71	36.099	3086.69	80.6667	3785.71	35.8472	3086.69	68.1232	3785.71	34.4921	3086.69	81.9167	3785.71	36.3551
3088.7	73.8545	3787.54	33.8846	3088.7	71.1469	3787.54	34.0727	3088.7	69.0476	3787.54	33.3761	3088.7	75.3182	3787.54	34.9301	3088.7	93.0857	3787.54	36.0938	3088.7	77.78	3787.54	36.0208	3088.7	66.3478	3787.54	34.1905	3088.7	81.7333	3787.54	36.4855
3090.71	75	3789.37	34.5308	3090.71	70.3986	3789.37	34.3545	3090.71	70.9345	3789.37	35.1111	3090.71	74.6894	3789.37	33.4755	3090.71	94	3789.37	37.7865	3090.71	78.6733	3789.37	37.1181	3090.71	66.1522	3789.37	34.9206	3090.71	81.2917	3789.37	37.3551
3092.72	73.3455	3791.2	34.4385	3092.72	69.8811	3791.2	33.8818	3092.72	68.1607	3791.2	33.7778	3092.72	72.6288	3791.2	34.7483	3092.72	91.9571	3791.2	36.8125	3092.72	78.3	3791.2	36.3194	3092.72	65.9928	3791.2	33.3889	3092.72	77.2917	3791.2	35.3333
3094.73	74.5364	3793.03	34.5769	3094.73	70.6783	3793.03	34.3	3094.73	69.0119	3793.03	33.2393	3094.73	72.3409	3793.03	35.9301	3094.73	92.1786	3793.03	37.1927	3094.73	77.2067	3793.03	37.4514	3094.73	66.2101	3793.03	34.9603	3094.73	78.025	3793.03	36.5652
3096.74	73.9818	3794.86	34.1769	3096.74	70.0839	3794.86	36.3364	3096.74	67.1071	3794.86	34.4615	3096.74	75.2879	3794.86	35.7552	3096.74	93.2429	3794.86	37.4219	3096.74	77.22	3794.86	36.1875	3096.74	66.3551	3794.86	35.6349	3096.74	78.475	3794.86	35.8986
3098.75	75.0273	3796.68	34.8538	3098.75	68.5594	3796.68	33.7636	3098.75	68.3155	3796.68	33.5726	3098.75	73.8939	3796.68	35.3007	3098.75	92.9214	3796.68	37.0312	3098.75	78.4333	3796.68	37.1875	3098.75	65.587	3796.68	35.2063	3098.75	78.4833	3796.68	36.5507
3100.75	74.8364	3798.51	35.9308	3100.75	70.8741	3798.51	35.4	3100.75	69.2738	3798.51	35.5043	3100.75	75.6515	3798.51	35.8322	3100.75	93.9786	3798.51	37.4792	3100.75	78.3667	3798.51	37.6806	3100.75	67.4203	3798.51	35.1587	3100.75	76.6333	3798.51	38.2391
3102.76	69.1909	3800.33	29.6077	3102.76	65.5944	3800.33	31.1364	3102.76	63.2679	3800.33	29.735	3102.76	69.7727	3800.33	30.6643	3102.76	87.9714	3800.33	32.5833	3102.76	72.3933	3800.33	32.8333	3102.76	63.4058	3800.33	29.8968	3102.76	74.95	3800.33	30.7681
